# Supplementary material for: Metagenomic analysis of the DNA virome communities in swine lungs
Source: Front Microbiol. 2026 May 28;17:1798033. doi: 10.3389/fmicb.2026.1798033 (PMC13253880; doi:10.3389/fmicb.2026.1798033)
Supplement: Supplementary file 8 [file Table_1.XLSX]

## Sheet: Sheet1
Supplementary Table 1. Basic sequencing and QC information for DNA virome in pig lungs
						Raw sequencing data		Remove host contamninant		After assembly		For viral identification		For viral identification (removing plasmid)		Proportion of host contamination
No.	SampleID	Rename SampleID	Gender	Group	Treatment	Total reads (M)	Total base (G)	Filtered reads (M)	Filtered base (G)	Raw Reads(M)	Raw Base(Mb)	Raw Reads(k)	Raw Base(Mb)	Raw Reads(k)	Raw Base(Mb)
1	4-2-YJ	DP_42YJ	F	Domestic Pig (Commercial Pig)	Homogenized liquid(LTH)	144.81	21.72	5.9	0.85	0.08	37.81	0.22	0.64	0.22	0.63	0.842
2	4-4-YJ	DP_44YJ	M	Domestic Pig (Commercial Pig)	Homogenized liquid(LTH)	135.41	20.31	10.54	1.54	0.13	56.41	0.19	0.43	0.18	0.39	0.7721
3	5-1-YJ	DP_51YJ	M	Domestic Pig (Commercial Pig)	Homogenized liquid(LTH)	136.1	20.42	5.14	0.76	0.07	34.44	0.18	0.45	0.18	0.45	0.8545
4	5-2-YJ	DP_52YJ	M	Domestic Pig (Commercial Pig)	Homogenized liquid(LTH)	174.7	26.21	6.34	0.94	0.09	40.74	0.18	0.49	0.17	0.49	0.8666
5	4-1-JY	DP_41JY	M	Domestic Pig (Commercial Pig)	Squeezed liquid（LTE）	137.44	20.62	6.96	1.02	0.08	37.75	0.28	0.97	0.28	0.96	0.8234
6	4-4-JY	DP_44JY	M	Domestic Pig (Commercial Pig)	Squeezed liquid（LTE）	143.63	21.55	4.05	0.59	0.04	18.72	0.1	0.33	0.1	0.32	0.8816
7	5-1-JY	DP_51JY	M	Domestic Pig (Commercial Pig)	Squeezed liquid（LTE）	130.25	19.54	2.67	0.4	0.03	20.19	0.14	0.54	0.14	0.54	0.9085
8	5-2-JY	DP_52JY	M	Domestic Pig (Commercial Pig)	Squeezed liquid（LTE）	172.79	25.92	3.54	0.53	0.05	24.94	0.17	0.59	0.17	0.58	0.8954
9	4-4-BAL	DP_44BAL	M	Domestic Pig (Commercial Pig)	Lung lavage fluid(BAL)	140.74	21.11	21.59	3.18	0.27	156.56	1.04	2.92	1.01	2.8	0.6548
10	5-1-BAL	DP_51BAL	M	Domestic Pig (Commercial Pig)	Lung lavage fluid(BAL)	174.72	26.21	8.95	1.33	0.07	46.87	2.42	10.24	2.4	10.18	0.844
11	5-2-BAL	DP_52BAL	M	Domestic Pig (Commercial Pig)	Lung lavage fluid(BAL)	221.61	33.24	6.04	0.9	0.05	34.13	1.47	6.37	1.47	6.36	0.867
12	BAL-2-1	DP_BAL2101	M	Domestic Pig (Commercial Pig)	0.1 μm filtered BAL(BAL)	145	21.75	4.6	0.68	0.07	34.27	0.77	2.5	0.75	2.41	0.8827
13	BAL-2-2	DP_BAL2201	F	Domestic Pig (Commercial Pig)	0.1 μm filtered BAL(BAL)	155.66	23.35	3.83	0.57	0.04	28.58	1.93	7.26	1.91	7.16	0.9047
14	BAL-2-3	DP_BAL2301	M	Domestic Pig (Commercial Pig)	0.1 μm filtered BAL(BAL)	150.37	22.56	6.57	0.98	0.09	46.98	2.01	6.18	2	6.12	0.8675
15	BAL-2-4	DP_BAL2401	F	Domestic Pig (Commercial Pig)	0.1 μm filtered BAL(BAL)	154.51	23.18	9.28	1.34	0.11	53.47	1.64	4.53	1.62	4.49	0.8141
16	BAL-2-5	DP_BAL2501	M	Domestic Pig (Commercial Pig)	0.1 μm filtered BAL(BAL)	137.9	20.68	6.42	0.95	0.08	40.92	1.11	3.51	1.1	3.5	0.829
17	BAL-2-6	DP_BAL2601	M	Domestic Pig (Commercial Pig)	0.1 μm filtered BAL(BAL)	139.21	20.88	5.78	0.86	0.08	45.99	2.17	6.59	2.15	6.54	0.8609
18	BAL-2-1	DP_BAL21022	M	Domestic Pig (Commercial Pig)	0.22 μm filtered BAL(BAL)	152.14	22.82	5.68	0.84	0.08	39.08	0.53	1.68	0.52	1.63	0.8593
19	BAL-2-2	DP_BAL22022	F	Domestic Pig (Commercial Pig)	0.22 μm filtered BAL(BAL)	151.61	22.74	2.87	0.43	0.03	20.89	0.92	3.21	0.91	3.16	0.9119
20	BAL-2-3	DP_BAL23022	M	Domestic Pig (Commercial Pig)	0.22 μm filtered BAL(BAL)	170.48	25.57	4.98	0.74	0.05	33.06	1.96	6.49	1.94	6.37	0.8976
21	BAL-2-4	DP_BAL24022	F	Domestic Pig (Commercial Pig)	0.22 μm filtered BAL(BAL)	144.81	21.72	11.13	1.66	0.17	106.73	8.12	24.92	8.09	24.77	0.8341
22	BAL-2-5	DP_BAL25022	M	Domestic Pig (Commercial Pig)	0.22 μm filtered BAL(BAL)	148.19	22.23	13.11	1.91	0.14	67.93	1.25	4.05	1.24	4.01	0.7523
23	BAL-2-6	DP_BAL23622	M	Domestic Pig (Commercial Pig)	0.22 μm filtered BAL(BAL)	141.74	21.26	4.5	0.67	0.06	34.63	1.02	2.93	1.01	2.87	0.8715
24	HS120324	HS120324	F	Domestic Pig (Mosiac Pig)	Lung lavage fluid(BAL)	266.7	40	23.16	3.42	0.27	132.16	1.9	5.98	1.86	5.82	0.7878
25	HS120327	HS120327	M	Domestic Pig (Mosiac Pig)	Lung lavage fluid(BAL)	259.45	38.92	14.26	2.09	0.19	88.84	1.58	5	1.55	4.85	0.8346
26	HS120334	HS120334	F	Domestic Pig (Mosiac Pig)	Lung lavage fluid(BAL)	334.72	50.21	19.87	2.9	0.23	108.53	0.42	1.21	0.41	1.15	0.7213
27	HS120344	HS120344	F	Domestic Pig (Mosiac Pig)	Lung lavage fluid(BAL)	188.27	28.24	11.04	1.63	0.16	74.21	1.24	4.26	1.22	4.14	0.8525
28	HS120382	HS120382	F	Domestic Pig (Mosiac Pig)	Lung lavage fluid(BAL)	379.35	56.9	88.76	13.17	0.86	414.3	1.27	3.46	1.24	3.36	0.5766
29	HS120392	HS120392	F	Domestic Pig (Mosiac Pig)	Lung lavage fluid(BAL)	152.1	22.81	4.68	0.69	0.07	34.33	0.48	1.82	0.47	1.72	0.8924
30	1120W01	WB1120W01	F	Wild Boar	Lung lavage fluid(BAL)	132.64	19.9	11.34	1.69	0.04	29.26	0.18	0.76	0.18	0.74	0.8482
31	1120W02	WB1120W02	M	Wild Boar	Lung lavage fluid(BAL)	126.49	18.97	3.79	0.57	0.04	26.78	0.28	0.94	0.27	0.92	0.8941
32	1120W03	WB1120W03	F	Wild Boar	Lung lavage fluid(BAL)	139.93	20.99	13	1.92	0.1	43.75	0.29	0.94	0.29	0.91	0.8182
33	1120W04	WB1120W04	M	Wild Boar	Lung lavage fluid(BAL)	165.33	24.8	19.96	2.99	0.03	28.24	0.22	0.97	0.21	0.95	0.824
34	4211W01	WB4211W01	F	Wild Boar	Lung lavage fluid(BAL)	135.58	20.34	10.16	1.51	0.16	115.38	0.82	5.39	0.81	5.37	0.8244
35	4211W02	WB4211W02	F	Wild Boar	Lung lavage fluid(BAL)	138.27	20.74	34.54	5.17	0.1	57.73	0.43	4.59	0.42	4.55	0.6895
36	4211W03	WB4211W03	F	Wild Boar	Lung lavage fluid(BAL)	149.71	22.46	3.55	0.53	0.05	29.69	0.23	0.8	0.22	0.78	0.8978
37	4211W04	WB4211W04	M	Wild Boar	Lung lavage fluid(BAL)	162.43	24.37	3.66	0.54	0.05	28.02	0.23	0.82	0.22	0.79	0.8949
38	4351W01	WB4351W01	M	Wild Boar	Lung lavage fluid(BAL)	127.35	19.1	4.61	0.69	0.11	67.55	0.33	0.83	0.33	0.82	0.859
39	4351W02	WB4351W02	M	Wild Boar	Lung lavage fluid(BAL)	138.54	20.78	16.62	2.48	0.07	71.11	0.98	4.23	0.96	4.09	0.7155
40	4351W03	WB4351W03	F	Wild Boar	Lung lavage fluid(BAL)	135.06	20.26	1.21	0.18	0.02	9.51	0.09	0.27	0.09	0.25	0.9004
41	7260W01	WB7260W01	F	Wild Boar	Lung lavage fluid(BAL)	127.87	19.18	5.17	0.75	0.04	25.39	0.27	1.03	0.27	1.01	0.8362
42	7260W02	WB7260W02	M	Wild Boar	Lung lavage fluid(BAL)	129.43	19.41	74.4	11.13	0.1	132.68	1.72	8.69	1.68	8.51	0.3803
43	7260W03	WB7260W03	F	Wild Boar	Lung lavage fluid(BAL)	202.91	30.44	122.03	18.27	0.17	296.22	3.35	25.83	3.29	25.48	0.0955
44	7260W04	WB7260W04	M	Wild Boar	Lung lavage fluid(BAL)	200.38	30.06	0.94	0.14	0.01	6.61	0.11	0.28	0.1	0.27	0.8713
45	7562W01	WB7562W01	F	Wild Boar	Lung lavage fluid(BAL)	136.52	20.48	33.69	5.01	0.11	87.49	1.16	6.27	1.13	6.14	0.3572
46	7562W02	WB7562W02	F	Wild Boar	Lung lavage fluid(BAL)	136.66	20.5	119.78	17.95	0.04	26.52	1.06	8.64	1.06	8.61	0.108
47	7562W03	WB7562W03	M	Wild Boar	Lung lavage fluid(BAL)	129.3	19.4	0.74	0.11	0.01	4.61	0.04	0.11	0.04	0.11	0.9173
48	7562W04	WB7562W04	F	Wild Boar	Lung lavage fluid(BAL)	134.54	20.18	0.04	0.01	0	0.14	0	0.02	0	0.02	0.9211
49	7562W05	WB7562W05	M	Wild Boar	Lung lavage fluid(BAL)	130.11	19.52	0.12	0.02	0	0.93	0.01	0.04	0.01	0.04	0.9081
50	NC-1			Negative Control	Negative Control	18.98	2.85	17.48	2.62	0.02	27.02	0.18	0.86	0.17	0.8	0.0711
51	NC-2			Negative Control	Negative Control	40.81	6.12	30.68	4.59	0.02	21.37	0.15	0.68	0.15	0.67	0.0164
52	NC-3			Negative Control	Negative Control	36.96	5.54	13.24	1.98	0.03	34.68	0.24	1.13	0.24	1.13	0.1096
53	NC-4			Negative Control	Negative Control	19.22	2.88	18.3	2.74	0.11	149.66	0.76	3.03	0.74	2.96	0.0123
