# Supplementary material for: Metagenomic analysis of the DNA virome communities in swine lungs
Source: Front Microbiol. 2026 May 28;17:1798033. doi: 10.3389/fmicb.2026.1798033 (PMC13253880; doi:10.3389/fmicb.2026.1798033)
Supplement: Supplementary file 9 [file Table_2.XLSX]

## Sheet: 2a
Supplementary Table 2a. CheckV quality assessment of 37,890 vOTUs
NO.	vOTU_ID	Contig_ID	Genome_length (bp)	GC_Content (%)	Provirus	Proviral_length	Gene_count (checkv)	Viral_genes (checkv)	Host_genes(checkv)	Checkv_quality	Checkv_completeness (%)	Completeness_method	Checkv_contamination (%)
1	vOTU1	B.1120W01_21967_len5612	5612	32.82	Yes	3083	7	1	1	Low-quality	1.51	HMM-based (lower-bound)	45.06
2	vOTU10	F.1120W01_14236_len1857	1857	51.86	No	NA	2	0	2	Not-determined	NA	NA	0
3	vOTU100	S.1120W01_35878_len6019||full	6019	41.25	No	NA	8	2	0	Complete	100	DTR (high-confidence)	0
4	vOTU1000	F.4211W01_15681_len1503	1503	48.97	No	NA	2	0	1	Not-determined	NA	NA	0
5	vOTU10000	B.7260W03_66469_len2674	2674	32.05	No	NA	4	0	0	Not-determined	NA	NA	0
6	vOTU10001	B.7260W03_6650_len10080	10080	36.67	No	NA	11	1	0	Not-determined	NA	NA	0
7	vOTU10002	B.7260W03_67336_len2938	2938	37.51	No	NA	4	1	0	Not-determined	NA	NA	0
8	vOTU10003	B.7260W03_69757_len19303	19303	38.11	No	NA	16	0	0	Not-determined	NA	NA	0
9	vOTU10004	B.7260W03_71419_len14764	14764	39.84	No	NA	13	0	0	Not-determined	NA	NA	0
10	vOTU10005	B.7260W03_73647_len31546	31546	36.36	No	NA	18	0	0	Not-determined	NA	NA	0
11	vOTU10006	B.7260W03_74223_len4526	4526	50.15	No	NA	9	2	0	Low-quality	6.97	AAI-based (medium-confidence)	0
12	vOTU10007	B.7260W03_75951_len13247	13247	43.1	No	NA	10	2	0	Not-determined	NA	NA	0
13	vOTU10008	B.7260W03_76996_len3740	3740	36.76	No	NA	5	0	0	Not-determined	NA	NA	0
14	vOTU10009	B.7260W03_77952_len13542	13542	36.89	No	NA	15	0	0	Not-determined	NA	NA	0
15	vOTU1001	F.4211W01_156892_len4362	4362	59.72	No	NA	11	1	0	Low-quality	6.99	HMM-based (lower-bound)	0
16	vOTU10010	B.7260W03_79066_len7351	7351	38.17	No	NA	6	0	0	Not-determined	NA	NA	0
17	vOTU10011	B.7260W03_79634_len9541	9541	42.8	No	NA	12	0	0	Not-determined	NA	NA	0
18	vOTU10012	B.7260W03_81691_len14582	14582	35.4	No	NA	8	0	0	Not-determined	NA	NA	0
19	vOTU10013	B.7260W03_8272_len5938	5938	36.81	No	NA	5	0	0	Not-determined	NA	NA	0
20	vOTU10014	B.7260W03_83413_len2354	2354	37.21	No	NA	5	0	0	Not-determined	NA	NA	0
21	vOTU10015	B.7260W03_84640_len31832	31832	37.07	No	NA	23	0	0	Not-determined	NA	NA	0
22	vOTU10016	B.7260W03_84965_len12117	12117	40.31	No	NA	14	1	1	Not-determined	NA	NA	0
23	vOTU10017	B.7260W03_85137_len4659	4659	47.93	No	NA	5	1	0	Low-quality	43.44	HMM-based (lower-bound)	0
24	vOTU10018	B.7260W03_87596_len1850	1850	39.46	No	NA	5	0	0	Not-determined	NA	NA	0
25	vOTU10019	B.7260W03_8783_len14280	14280	36.83	No	NA	10	0	0	Not-determined	NA	NA	0
26	vOTU1002	F.4211W01_157517_len1604	1604	48.19	No	NA	2	0	0	Not-determined	NA	NA	0
27	vOTU10020	B.7260W03_88016_len13536	13536	43.05	No	NA	7	1	0	Not-determined	NA	NA	0
28	vOTU10021	B.7260W03_89598_len10951	10951	43.17	No	NA	10	0	0	Not-determined	NA	NA	0
29	vOTU10022	B.7260W03_89890_len4287	4287	37.77	No	NA	6	0	0	Not-determined	NA	NA	0
30	vOTU10023	B.7260W03_8997_len30868	30868	39.59	No	NA	24	1	0	Not-determined	NA	NA	0
31	vOTU10024	B.7260W03_90083_len4949	4949	38.8	No	NA	5	0	0	Not-determined	NA	NA	0
32	vOTU10025	B.7260W03_9060_len2630	2630	36.81	No	NA	4	0	0	Not-determined	NA	NA	0
33	vOTU10026	B.7260W03_90671_len23953	23953	40.34	No	NA	21	1	0	High-quality	100	AAI-based (medium-confidence)	0
34	vOTU10027	B.7260W03_90906_len6557	6557	35.34	No	NA	6	1	0	Low-quality	12.69	AAI-based (medium-confidence)	0
35	vOTU10028	B.7260W03_91904_len4428	4428	39.81	No	NA	5	0	0	Not-determined	NA	NA	0
36	vOTU10029	B.7260W03_92290_len4596	4596	34.88	No	NA	8	0	0	Not-determined	NA	NA	0
37	vOTU1003	F.4211W01_15766_len1702	1702	48.35	No	NA	3	0	0	Not-determined	NA	NA	0
38	vOTU10030	B.7260W03_92538_len1985	1985	36.47	No	NA	4	0	0	Not-determined	NA	NA	0
39	vOTU10031	B.7260W03_92939_len6237	6237	37.05	No	NA	3	0	0	Not-determined	NA	NA	0
40	vOTU10032	B.7260W03_94008_len3498	3498	37.19	No	NA	4	0	0	Not-determined	NA	NA	0
41	vOTU10033	B.7260W03_94098_len8779	8779	36.68	No	NA	12	1	0	Not-determined	NA	NA	0
42	vOTU10034	B.7260W03_94663_len9356	9356	37.37	No	NA	4	1	0	Not-determined	NA	NA	0
43	vOTU10035	B.7260W03_94869_len5071	5071	43.23	No	NA	4	1	0	Low-quality	38.98	HMM-based (lower-bound)	0
44	vOTU10036	B.7260W03_96528_len6822	6822	46.01	No	NA	7	0	0	Not-determined	NA	NA	0
45	vOTU10037	B.7260W03_97366_len2350	2350	34.64	No	NA	5	0	0	Not-determined	NA	NA	0
46	vOTU10038	B.7260W03_97459_len4753	4753	36.02	No	NA	4	0	0	Not-determined	NA	NA	0
47	vOTU10039	B.7260W03_97511_len9521	9521	43.69	No	NA	6	1	0	Medium-quality	88.76	HMM-based (lower-bound)	0
48	vOTU1004	F.4211W01_157677_len5886	5886	44.44	No	NA	5	0	0	Not-determined	NA	NA	0
49	vOTU10040	B.7260W03_97536_len6419	6419	43.56	No	NA	6	0	0	Not-determined	NA	NA	0
50	vOTU10041	B.7260W03_97667_len6231	6231	42.16	No	NA	5	0	0	High-quality	100	AAI-based (high-confidence)	0
51	vOTU10042	B.7260W03_98322_len29878	29878	39.78	No	NA	17	1	0	Not-determined	NA	NA	0
52	vOTU10043	B.7260W03_99218_len20718	20718	38.53	No	NA	17	0	0	Not-determined	NA	NA	0
53	vOTU10044	B.7260W03_99382_len34647	34647	38.4	No	NA	27	1	0	Not-determined	NA	NA	0
54	vOTU10045	F.7260W03_100018_len7065	7065	41.54	No	NA	3	1	0	Not-determined	NA	NA	0
55	vOTU10046	F.7260W03_100078_len9723	9723	37.7	No	NA	6	0	0	Not-determined	NA	NA	0
56	vOTU10047	F.7260W03_100113_len2603	2603	34.54	No	NA	1	0	0	Not-determined	NA	NA	0
57	vOTU10048	F.7260W03_100120_len3903	3903	42.48	No	NA	3	0	0	Not-determined	NA	NA	0
58	vOTU10049	F.7260W03_100168_len5968	5968	38.81	No	NA	1	0	0	Not-determined	NA	NA	0
59	vOTU1005	F.4211W01_15879_len1533	1533	42.07	No	NA	2	0	0	Not-determined	NA	NA	0
60	vOTU10050	F.7260W03_100171_len20074	20074	32.87	No	NA	4	0	0	Not-determined	NA	NA	0
61	vOTU10051	F.7260W03_100209_len6964	6964	38.21	No	NA	2	0	0	Not-determined	NA	NA	0
62	vOTU10052	F.7260W03_100364_len2406	2406	48.5	No	NA	3	0	0	Not-determined	NA	NA	0
63	vOTU10053	F.7260W03_100456_len5406	5406	43.32	No	NA	6	2	0	Low-quality	3.32	AAI-based (high-confidence)	0
64	vOTU10054	F.7260W03_100467_len1985	1985	33.6	No	NA	2	0	0	Not-determined	NA	NA	0
65	vOTU10055	F.7260W03_100632_len2308	2308	37	No	NA	2	0	0	Not-determined	NA	NA	0
66	vOTU10056	F.7260W03_100724_len1655	1655	36.25	No	NA	3	0	0	Not-determined	NA	NA	0
67	vOTU10057	F.7260W03_100740_len43444	43444	36.86	No	NA	22	0	0	Not-determined	NA	NA	0
68	vOTU10058	F.7260W03_100819_len3745	3745	47.21	No	NA	4	0	0	Not-determined	NA	NA	0
69	vOTU10059	F.7260W03_100917_len13621	13621	34.64	No	NA	6	0	0	Not-determined	NA	NA	0
70	vOTU1006	F.4211W01_16567_len1562	1562	49.62	No	NA	1	0	1	Not-determined	NA	NA	0
71	vOTU10060	F.7260W03_100961_len1876	1876	37.1	No	NA	1	0	0	Not-determined	NA	NA	0
72	vOTU10061	F.7260W03_101017_len1696	1696	34.91	No	NA	2	0	0	Not-determined	NA	NA	0
73	vOTU10062	F.7260W03_101087_len3192	3192	34.56	No	NA	3	0	0	Not-determined	NA	NA	0
74	vOTU10063	F.7260W03_101111_len2036	2036	36	No	NA	1	0	0	Not-determined	NA	NA	0
75	vOTU10064	F.7260W03_101171_len9233	9233	41.39	No	NA	10	0	0	Not-determined	NA	NA	0
76	vOTU10065	F.7260W03_101180_len8112	8112	45.98	No	NA	1	0	0	Not-determined	NA	NA	0
77	vOTU10066	F.7260W03_101239_len8765	8765	38.37	No	NA	4	0	0	Not-determined	NA	NA	0
78	vOTU10067	F.7260W03_101513_len10438	10438	39.62	No	NA	6	0	0	Not-determined	NA	NA	0
79	vOTU10068	F.7260W03_101584_len7831	7831	30.21	No	NA	7	0	0	Not-determined	NA	NA	0
80	vOTU10069	F.7260W03_101645_len1822	1822	47.8	No	NA	1	0	0	Not-determined	NA	NA	0
81	vOTU1007	F.4211W01_16575_len2586	2586	50.23	No	NA	4	0	0	Not-determined	NA	NA	0
82	vOTU10070	F.7260W03_101761_len2053	2053	41.4	No	NA	3	1	0	Not-determined	NA	NA	0
83	vOTU10071	F.7260W03_101828_len11971	11971	34.68	No	NA	3	0	0	Not-determined	NA	NA	0
84	vOTU10072	F.7260W03_101841_len4980	4980	36.63	No	NA	3	0	0	Not-determined	NA	NA	0
85	vOTU10073	F.7260W03_101890_len2811	2811	36.21	No	NA	2	0	0	Not-determined	NA	NA	0
86	vOTU10074	F.7260W03_101907_len3404	3404	43.51	No	NA	2	1	0	Not-determined	NA	NA	0
87	vOTU10075	F.7260W03_101919_len2219	2219	44.03	No	NA	4	0	0	Not-determined	NA	NA	0
88	vOTU10076	F.7260W03_10193_len10388	10388	43.93	No	NA	7	0	0	Not-determined	NA	NA	0
89	vOTU10077	F.7260W03_101950_len6677	6677	33.31	No	NA	3	0	0	Not-determined	NA	NA	0
90	vOTU10078	F.7260W03_10195_len5952	5952	42.76	No	NA	6	0	0	Not-determined	NA	NA	0
91	vOTU10079	F.7260W03_102064_len15532	15532	37.71	No	NA	9	0	0	Not-determined	NA	NA	0
92	vOTU1008	F.4211W01_1658_len133767	133767	68.7	No	NA	113	0	89	Not-determined	NA	NA	0
93	vOTU10080	F.7260W03_102090_len3929	3929	41.23	No	NA	3	0	0	Not-determined	NA	NA	0
94	vOTU10081	F.7260W03_102153_len22623	22623	36.4	No	NA	13	2	0	Not-determined	NA	NA	0
95	vOTU10082	F.7260W03_102186_len3078	3078	34.41	No	NA	1	0	0	Not-determined	NA	NA	0
96	vOTU10083	F.7260W03_102271_len1659	1659	52.92	No	NA	1	0	0	Not-determined	NA	NA	0
97	vOTU10084	F.7260W03_102308_len4368	4368	34.43	No	NA	1	0	0	Not-determined	NA	NA	0
98	vOTU10085	F.7260W03_10253_len2817	2817	31.2	No	NA	4	0	0	Not-determined	NA	NA	0
99	vOTU10086	F.7260W03_102543_len3791	3791	55.32	No	NA	8	0	0	Not-determined	NA	NA	0
100	vOTU10087	F.7260W03_102565_len12228	12228	43.6	No	NA	9	0	0	Not-determined	NA	NA	0
101	vOTU10088	F.7260W03_102619_len6742	6742	35.23	No	NA	5	0	0	Not-determined	NA	NA	0
102	vOTU10089	F.7260W03_102630_len6644	6644	39.81	No	NA	1	0	0	Not-determined	NA	NA	0
103	vOTU1009	F.4211W01_16727_len4495	4495	50.92	No	NA	4	0	0	Not-determined	NA	NA	0
104	vOTU10090	F.7260W03_102674_len3974	3974	41.29	No	NA	2	0	0	Not-determined	NA	NA	0
105	vOTU10091	F.7260W03_102761_len6340	6340	38.2	No	NA	4	0	0	Not-determined	NA	NA	0
106	vOTU10092	F.7260W03_102843_len1799	1799	33.8	No	NA	1	0	0	Not-determined	NA	NA	0
107	vOTU10093	F.7260W03_102915_len3832	3832	44.18	No	NA	3	0	0	Not-determined	NA	NA	0
108	vOTU10094	F.7260W03_102916_len4814	4814	34.34	No	NA	4	0	0	Not-determined	NA	NA	0
109	vOTU10095	F.7260W03_102918_len20921	20921	46.37	No	NA	21	0	0	Not-determined	NA	NA	0
110	vOTU10096	F.7260W03_103060_len6795	6795	33.32	No	NA	6	0	0	Not-determined	NA	NA	0
111	vOTU10097	F.7260W03_103148_len1974	1974	44.58	No	NA	2	0	0	Not-determined	NA	NA	0
112	vOTU10098	F.7260W03_103231_len7487	7487	57.11	No	NA	15	0	0	Not-determined	NA	NA	0
113	vOTU10099	F.7260W03_103266_len10796	10796	36.21	No	NA	10	0	0	Not-determined	NA	NA	0
114	vOTU101	S.1120W01_35919_len2741||full	2741	48.92	No	NA	5	3	0	Complete	100	DTR (high-confidence)	0
115	vOTU1010	F.4211W01_17069_len1636	1636	54.03	No	NA	1	0	1	Not-determined	NA	NA	0
116	vOTU10100	F.7260W03_103280_len6817	6817	46.84	No	NA	9	0	0	Not-determined	NA	NA	0
117	vOTU10101	F.7260W03_103314_len2317	2317	34.74	No	NA	1	0	0	Not-determined	NA	NA	0
118	vOTU10102	F.7260W03_103338_len6196	6196	39.51	No	NA	3	0	0	Not-determined	NA	NA	0
119	vOTU10103	F.7260W03_103407_len14060	14060	36.76	No	NA	6	0	0	Not-determined	NA	NA	0
120	vOTU10104	F.7260W03_103446_len23538	23538	34.93	No	NA	11	0	0	Not-determined	NA	NA	0
121	vOTU10105	F.7260W03_103448_len18317	18317	37.28	No	NA	9	0	0	Not-determined	NA	NA	0
122	vOTU10106	F.7260W03_103500_len7082	7082	32.8	No	NA	4	0	0	Not-determined	NA	NA	0
123	vOTU10107	F.7260W03_103502_len11854	11854	32.38	No	NA	3	0	0	Not-determined	NA	NA	0
124	vOTU10108	F.7260W03_10357_len2409	2409	31.96	No	NA	0	0	0	Not-determined	NA	NA	0
125	vOTU10109	F.7260W03_103597_len1601	1601	50.97	No	NA	1	0	0	Not-determined	NA	NA	0
126	vOTU1011	F.4211W01_17157_len2313	2313	34.2	No	NA	1	0	0	Not-determined	NA	NA	0
127	vOTU10110	F.7260W03_103687_len7584	7584	32.16	No	NA	4	0	0	Not-determined	NA	NA	0
128	vOTU10111	F.7260W03_103712_len3505	3505	29.99	No	NA	2	0	0	Not-determined	NA	NA	0
129	vOTU10112	F.7260W03_103752_len1682	1682	38.11	No	NA	1	0	0	Not-determined	NA	NA	0
130	vOTU10113	F.7260W03_103827_len2501	2501	39.54	No	NA	1	0	0	Not-determined	NA	NA	0
131	vOTU10114	F.7260W03_103831_len4689	4689	35	No	NA	1	0	0	Not-determined	NA	NA	0
132	vOTU10115	F.7260W03_10389_len5138	5138	33.77	No	NA	4	0	0	Not-determined	NA	NA	0
133	vOTU10116	F.7260W03_103976_len3817	3817	43.31	No	NA	3	1	0	Low-quality	2.34	AAI-based (medium-confidence)	0
134	vOTU10117	F.7260W03_103994_len18824	18824	37.98	No	NA	14	0	0	Not-determined	NA	NA	0
135	vOTU10118	F.7260W03_104079_len25787	25787	38.13	No	NA	14	0	0	Not-determined	NA	NA	0
136	vOTU10119	F.7260W03_104144_len1522	1522	35.74	No	NA	3	0	0	Not-determined	NA	NA	0
137	vOTU1012	F.4211W01_17229_len1728	1728	52.43	No	NA	1	0	0	Not-determined	NA	NA	0
138	vOTU10120	F.7260W03_104186_len1799	1799	34.57	No	NA	0	0	0	Not-determined	NA	NA	0
139	vOTU10121	F.7260W03_104213_len1792	1792	37.89	No	NA	0	0	0	Not-determined	NA	NA	0
140	vOTU10122	F.7260W03_104216_len6704	6704	36.75	No	NA	5	0	0	Not-determined	NA	NA	0
141	vOTU10123	F.7260W03_104317_len16039	16039	33.48	No	NA	7	0	0	Not-determined	NA	NA	0
142	vOTU10124	F.7260W03_104322_len3632	3632	46.28	No	NA	2	0	0	Not-determined	NA	NA	0
143	vOTU10125	F.7260W03_104388_len3397	3397	38.42	No	NA	2	0	0	Not-determined	NA	NA	0
144	vOTU10126	F.7260W03_104396_len1632	1632	39.95	No	NA	1	0	0	Not-determined	NA	NA	0
145	vOTU10127	F.7260W03_104424_len25653	25653	36.9	No	NA	9	0	0	Not-determined	NA	NA	0
146	vOTU10128	F.7260W03_104439_len20828	20828	36.91	No	NA	10	0	0	Not-determined	NA	NA	0
147	vOTU10129	F.7260W03_104444_len4411	4411	42.58	No	NA	1	0	0	Not-determined	NA	NA	0
148	vOTU1013	F.4211W01_17311_len1867	1867	45.1	No	NA	4	0	0	Not-determined	NA	NA	0
149	vOTU10130	F.7260W03_104556_len9442	9442	43.02	No	NA	7	0	0	Not-determined	NA	NA	0
150	vOTU10131	F.7260W03_104721_len3672	3672	35.54	No	NA	3	0	0	Not-determined	NA	NA	0
151	vOTU10132	F.7260W03_104771_len14713	14713	38.27	No	NA	10	0	0	Not-determined	NA	NA	0
152	vOTU10133	F.7260W03_104772_len4464	4464	39.09	No	NA	6	0	0	Not-determined	NA	NA	0
153	vOTU10134	F.7260W03_104859_len14087	14087	35.1	No	NA	7	0	0	Not-determined	NA	NA	0
154	vOTU10135	F.7260W03_104877_len2334	2334	37.02	No	NA	1	0	0	Not-determined	NA	NA	0
155	vOTU10136	F.7260W03_104962_len4801	4801	40.14	No	NA	3	0	0	Not-determined	NA	NA	0
156	vOTU10137	F.7260W03_105003_len11795	11795	36.32	No	NA	9	0	0	Not-determined	NA	NA	0
157	vOTU10138	F.7260W03_105017_len2430	2430	29.63	No	NA	0	0	0	Not-determined	NA	NA	0
158	vOTU10139	F.7260W03_105216_len42863	42863	37.57	No	NA	21	1	0	Not-determined	NA	NA	0
159	vOTU1014	F.4211W01_1746_len3044	3044	52.2	No	NA	8	0	1	Not-determined	NA	NA	0
160	vOTU10140	F.7260W03_105276_len1598	1598	36.55	No	NA	1	0	0	Not-determined	NA	NA	0
161	vOTU10141	F.7260W03_105302_len6391	6391	40.13	No	NA	6	0	0	Not-determined	NA	NA	0
162	vOTU10142	F.7260W03_105322_len3337	3337	30.87	No	NA	2	0	0	Not-determined	NA	NA	0
163	vOTU10143	F.7260W03_105373_len4495	4495	36.22	No	NA	2	0	0	Not-determined	NA	NA	0
164	vOTU10144	F.7260W03_10548_len17953	17953	35.94	No	NA	13	0	0	Not-determined	NA	NA	0
165	vOTU10145	F.7260W03_105529_len4136	4136	36.51	No	NA	3	0	0	Not-determined	NA	NA	0
166	vOTU10146	F.7260W03_105530_len8044	8044	37.27	No	NA	6	0	0	Not-determined	NA	NA	0
167	vOTU10147	F.7260W03_105537_len2636	2636	32.17	No	NA	1	0	0	Not-determined	NA	NA	0
168	vOTU10148	F.7260W03_105571_len2665	2665	45.4	No	NA	3	0	0	Not-determined	NA	NA	0
169	vOTU10149	F.7260W03_105638_len7716	7716	53.78	No	NA	10	0	0	Not-determined	NA	NA	0
170	vOTU1015	F.4211W01_1764_len1707	1707	43	No	NA	2	0	0	Not-determined	NA	NA	0
171	vOTU10150	F.7260W03_105711_len3143	3143	33.06	No	NA	2	0	0	Not-determined	NA	NA	0
172	vOTU10151	F.7260W03_105757_len2522	2522	37.51	No	NA	1	0	0	Not-determined	NA	NA	0
173	vOTU10152	F.7260W03_105763_len2796	2796	37.66	No	NA	5	0	0	Not-determined	NA	NA	0
174	vOTU10153	F.7260W03_105823_len15699	15699	40.51	No	NA	8	0	0	Not-determined	NA	NA	0
175	vOTU10154	F.7260W03_105877_len5182	5182	43.13	No	NA	1	0	0	Not-determined	NA	NA	0
176	vOTU10155	F.7260W03_105886_len1637	1637	37.81	No	NA	1	0	0	Not-determined	NA	NA	0
177	vOTU10156	F.7260W03_105925_len10340	10340	40.21	No	NA	5	0	0	Not-determined	NA	NA	0
178	vOTU10157	F.7260W03_105944_len1569	1569	44.49	No	NA	2	0	0	Not-determined	NA	NA	0
179	vOTU10158	F.7260W03_105949_len1845	1845	44.82	No	NA	2	0	0	Not-determined	NA	NA	0
180	vOTU10159	F.7260W03_105982_len18459	18459	38.04	No	NA	9	0	0	Not-determined	NA	NA	0
181	vOTU1016	F.4211W01_17870_len1890	1890	53.02	No	NA	3	0	1	Not-determined	NA	NA	0
182	vOTU10160	F.7260W03_106080_len16013	16013	38.26	No	NA	15	0	0	Not-determined	NA	NA	0
183	vOTU10161	F.7260W03_106111_len1871	1871	34.31	No	NA	2	0	0	Not-determined	NA	NA	0
184	vOTU10162	F.7260W03_106126_len1518	1518	51.58	No	NA	2	0	0	Not-determined	NA	NA	0
185	vOTU10163	F.7260W03_106136_len14481	14481	32.5	No	NA	5	0	0	Not-determined	NA	NA	0
186	vOTU10164	F.7260W03_106138_len3156	3156	37.96	No	NA	3	0	0	Not-determined	NA	NA	0
187	vOTU10165	F.7260W03_106302_len5054	5054	55.1	No	NA	8	0	0	Not-determined	NA	NA	0
188	vOTU10166	F.7260W03_106336_len2154	2154	43.96	No	NA	1	1	0	Not-determined	NA	NA	0
189	vOTU10167	F.7260W03_106355_len5714	5714	53.31	No	NA	5	0	0	Not-determined	NA	NA	0
190	vOTU10168	F.7260W03_106388_len9616	9616	40.34	No	NA	6	1	0	Not-determined	NA	NA	0
191	vOTU10169	F.7260W03_106403_len2082	2082	42.41	No	NA	1	0	0	Not-determined	NA	NA	0
192	vOTU1017	F.4211W01_17992_len1563	1563	46.45	No	NA	2	0	0	Not-determined	NA	NA	0
193	vOTU10170	F.7260W03_106480_len1966	1966	38	No	NA	1	0	0	Not-determined	NA	NA	0
194	vOTU10171	F.7260W03_106486_len2376	2376	41.04	No	NA	3	0	0	Not-determined	NA	NA	0
195	vOTU10172	F.7260W03_106545_len17164	17164	33.74	No	NA	7	0	0	Not-determined	NA	NA	0
196	vOTU10173	F.7260W03_106572_len5926	5926	35.08	No	NA	5	0	0	Not-determined	NA	NA	0
197	vOTU10174	F.7260W03_106659_len16173	16173	36.28	No	NA	9	0	0	Not-determined	NA	NA	0
198	vOTU10175	F.7260W03_106692_len9176	9176	32.73	No	NA	2	0	0	Not-determined	NA	NA	0
199	vOTU10176	F.7260W03_106749_len2345	2345	44.95	No	NA	4	0	0	Not-determined	NA	NA	0
200	vOTU10177	F.7260W03_106831_len3687	3687	34.55	No	NA	1	0	0	Not-determined	NA	NA	0
201	vOTU10178	F.7260W03_106832_len10356	10356	49.97	No	NA	5	0	0	Not-determined	NA	NA	0
202	vOTU10179	F.7260W03_106881_len17898	17898	37.43	No	NA	16	0	0	Not-determined	NA	NA	0
203	vOTU1018	F.4211W01_18073_len1937	1937	42.18	No	NA	1	0	0	Not-determined	NA	NA	0
204	vOTU10180	F.7260W03_107099_len3922	3922	39.04	No	NA	1	0	0	Not-determined	NA	NA	0
205	vOTU10181	F.7260W03_107242_len2929	2929	61.63	No	NA	6	0	0	Not-determined	NA	NA	0
206	vOTU10182	F.7260W03_107328_len1642	1642	46.29	No	NA	2	0	0	Not-determined	NA	NA	0
207	vOTU10183	F.7260W03_107329_len1629	1629	37.26	No	NA	3	0	0	Not-determined	NA	NA	0
208	vOTU10184	F.7260W03_107347_len8228	8228	36.73	No	NA	3	0	0	Not-determined	NA	NA	0
209	vOTU10185	F.7260W03_107380_len1861	1861	44.01	No	NA	2	0	0	Not-determined	NA	NA	0
210	vOTU10186	F.7260W03_107424_len5542	5542	39.16	No	NA	4	0	0	Not-determined	NA	NA	0
211	vOTU10187	F.7260W03_107428_len7786	7786	37.59	No	NA	7	0	0	Not-determined	NA	NA	0
212	vOTU10188	F.7260W03_10754_len1505	1505	38.27	No	NA	1	0	0	Not-determined	NA	NA	0
213	vOTU10189	F.7260W03_107571_len19944	19944	38.04	No	NA	12	1	0	Not-determined	NA	NA	0
214	vOTU1019	F.4211W01_18095_len2694	2694	50.56	No	NA	2	0	0	Not-determined	NA	NA	0
215	vOTU10190	F.7260W03_107598_len2996	2996	36.08	No	NA	2	0	0	Not-determined	NA	NA	0
216	vOTU10191	F.7260W03_107619_len4977	4977	40.12	No	NA	6	0	0	Not-determined	NA	NA	0
217	vOTU10192	F.7260W03_107655_len1624	1624	42.92	No	NA	1	0	0	Not-determined	NA	NA	0
218	vOTU10193	F.7260W03_107662_len2727	2727	31.17	No	NA	2	0	0	Not-determined	NA	NA	0
219	vOTU10194	F.7260W03_107663_len8514	8514	39.18	No	NA	3	0	0	Not-determined	NA	NA	0
220	vOTU10195	F.7260W03_107688_len1981	1981	48.11	No	NA	1	0	0	Not-determined	NA	NA	0
221	vOTU10196	F.7260W03_107706_len1870	1870	38.77	No	NA	2	0	0	Not-determined	NA	NA	0
222	vOTU10197	F.7260W03_108022_len6781	6781	41.88	No	NA	2	0	0	Not-determined	NA	NA	0
223	vOTU10198	F.7260W03_108089_len3604	3604	34.77	No	NA	4	0	0	Not-determined	NA	NA	0
224	vOTU10199	F.7260W03_108131_len20814	20814	39.93	No	NA	13	0	0	Not-determined	NA	NA	0
225	vOTU102	S.1120W01_36105_len4424||full	4424	39.53	No	NA	7	6	0	Complete	100	DTR (high-confidence)	0
226	vOTU1020	F.4211W01_18098_len2982	2982	47.92	No	NA	3	0	0	Not-determined	NA	NA	0
227	vOTU10200	F.7260W03_108166_len3853	3853	36.44	No	NA	3	0	0	Not-determined	NA	NA	0
228	vOTU10201	F.7260W03_108206_len9507	9507	36.02	No	NA	6	0	0	Not-determined	NA	NA	0
229	vOTU10202	F.7260W03_108271_len4218	4218	38.62	No	NA	1	0	0	Not-determined	NA	NA	0
230	vOTU10203	F.7260W03_108322_len6990	6990	42.69	No	NA	5	1	0	Low-quality	4.29	AAI-based (medium-confidence)	0
231	vOTU10204	F.7260W03_108334_len4930	4930	36.84	No	NA	6	0	0	Not-determined	NA	NA	0
232	vOTU10205	F.7260W03_108400_len18132	18132	34.43	No	NA	15	0	0	Not-determined	NA	NA	0
233	vOTU10206	F.7260W03_108534_len3561	3561	51.33	No	NA	3	0	0	Not-determined	NA	NA	0
234	vOTU10207	F.7260W03_108552_len2478	2478	37.49	No	NA	2	0	0	Not-determined	NA	NA	0
235	vOTU10208	F.7260W03_108620_len10050	10050	39.33	No	NA	2	0	0	Not-determined	NA	NA	0
236	vOTU10209	F.7260W03_108636_len3611	3611	39.3	No	NA	1	0	0	Not-determined	NA	NA	0
237	vOTU1021	F.4211W01_18356_len1584	1584	44.7	No	NA	1	0	0	Not-determined	NA	NA	0
238	vOTU10210	F.7260W03_108687_len2576	2576	44.41	No	NA	3	0	0	Not-determined	NA	NA	0
239	vOTU10211	F.7260W03_108709_len8777	8777	39.2	No	NA	9	0	0	Not-determined	NA	NA	0
240	vOTU10212	F.7260W03_109252_len8872	8872	42.78	No	NA	3	0	0	Not-determined	NA	NA	0
241	vOTU10213	F.7260W03_109273_len6419	6419	45.12	No	NA	5	0	0	Not-determined	NA	NA	0
242	vOTU10214	F.7260W03_109325_len1812	1812	34.99	No	NA	1	0	0	Not-determined	NA	NA	0
243	vOTU10215	F.7260W03_109336_len3891	3891	36.57	No	NA	3	0	0	Not-determined	NA	NA	0
244	vOTU10216	F.7260W03_109531_len35795	35795	34.84	No	NA	14	0	0	Not-determined	NA	NA	0
245	vOTU10217	F.7260W03_109536_len2255	2255	40.04	No	NA	1	0	0	Not-determined	NA	NA	0
246	vOTU10218	F.7260W03_109572_len6331	6331	37.18	No	NA	7	0	0	Not-determined	NA	NA	0
247	vOTU10219	F.7260W03_109577_len3153	3153	39.04	No	NA	3	0	0	Not-determined	NA	NA	0
248	vOTU1022	F.4211W01_18369_len2444	2444	47.46	No	NA	4	0	0	Not-determined	NA	NA	0
249	vOTU10220	F.7260W03_10959_len1821	1821	39.04	No	NA	1	0	0	Not-determined	NA	NA	0
250	vOTU10221	F.7260W03_109649_len5492	5492	45.12	No	NA	2	1	0	Not-determined	NA	NA	0
251	vOTU10222	F.7260W03_109749_len2778	2778	37.69	No	NA	1	0	0	Not-determined	NA	NA	0
252	vOTU10223	F.7260W03_109765_len5387	5387	47.82	No	NA	4	0	0	Not-determined	NA	NA	0
253	vOTU10224	F.7260W03_109772_len2774	2774	44.92	No	NA	1	0	0	Not-determined	NA	NA	0
254	vOTU10225	F.7260W03_10986_len28495	28495	36.03	No	NA	13	0	0	Not-determined	NA	NA	0
255	vOTU10226	F.7260W03_109874_len6925	6925	35.12	No	NA	3	0	0	Not-determined	NA	NA	0
256	vOTU10227	F.7260W03_109940_len4218	4218	45.66	No	NA	5	0	0	Not-determined	NA	NA	0
257	vOTU10228	F.7260W03_109946_len2212	2212	38.97	No	NA	2	0	0	Not-determined	NA	NA	0
258	vOTU10229	F.7260W03_109960_len3574	3574	44.52	No	NA	3	0	0	Not-determined	NA	NA	0
259	vOTU1023	F.4211W01_18440_len663218	663218	68.09	No	NA	585	1	457	High-quality	100	HMM-based (lower-bound)	0
260	vOTU10230	F.7260W03_109994_len14137	14137	33.85	No	NA	9	0	0	Not-determined	NA	NA	0
261	vOTU10231	F.7260W03_110000_len3473	3473	34.78	No	NA	2	0	0	Not-determined	NA	NA	0
262	vOTU10232	F.7260W03_110049_len1936	1936	48.3	No	NA	1	0	0	Not-determined	NA	NA	0
263	vOTU10233	F.7260W03_110084_len1651	1651	29.68	No	NA	1	0	0	Not-determined	NA	NA	0
264	vOTU10234	F.7260W03_110279_len10042	10042	37.67	No	NA	7	0	0	Not-determined	NA	NA	0
265	vOTU10235	F.7260W03_110387_len3025	3025	41.45	No	NA	2	0	0	Not-determined	NA	NA	0
266	vOTU10236	F.7260W03_110401_len13209	13209	34.33	No	NA	5	0	0	Not-determined	NA	NA	0
267	vOTU10237	F.7260W03_110457_len1799	1799	41.25	No	NA	1	0	0	Not-determined	NA	NA	0
268	vOTU10238	F.7260W03_110556_len17102	17102	38.72	No	NA	10	2	0	Not-determined	NA	NA	0
269	vOTU10239	F.7260W03_11058_len5594	5594	45.5	No	NA	5	0	0	Not-determined	NA	NA	0
270	vOTU1024	F.4211W01_18665_len2544	2544	49.53	No	NA	3	0	0	Not-determined	NA	NA	0
271	vOTU10240	F.7260W03_110735_len14541	14541	31.29	No	NA	5	0	0	Not-determined	NA	NA	0
272	vOTU10241	F.7260W03_110807_len20340	20340	37.95	No	NA	15	1	0	Not-determined	NA	NA	0
273	vOTU10242	F.7260W03_11083_len1620	1620	48.7	No	NA	1	0	0	Not-determined	NA	NA	0
274	vOTU10243	F.7260W03_110856_len9112	9112	44.17	No	NA	8	0	0	Not-determined	NA	NA	0
275	vOTU10244	F.7260W03_110933_len4402	4402	39.23	No	NA	4	0	0	Not-determined	NA	NA	0
276	vOTU10245	F.7260W03_110944_len3723	3723	40.34	No	NA	2	0	0	Not-determined	NA	NA	0
277	vOTU10246	F.7260W03_110961_len2251	2251	47.09	No	NA	1	0	0	Not-determined	NA	NA	0
278	vOTU10247	F.7260W03_110974_len2224	2224	48.07	No	NA	1	0	0	Not-determined	NA	NA	0
279	vOTU10248	F.7260W03_111165_len2264	2264	34.36	No	NA	1	0	0	Not-determined	NA	NA	0
280	vOTU10249	F.7260W03_11129_len1658	1658	31.06	No	NA	1	0	0	Not-determined	NA	NA	0
281	vOTU1025	F.4211W01_18801_len1714	1714	51.81	No	NA	1	0	0	Not-determined	NA	NA	0
282	vOTU10250	F.7260W03_111312_len3461	3461	33.11	No	NA	2	0	0	Not-determined	NA	NA	0
283	vOTU10251	F.7260W03_111321_len7571	7571	34.04	No	NA	5	0	0	Not-determined	NA	NA	0
284	vOTU10252	F.7260W03_111361_len1706	1706	37.69	No	NA	3	0	0	Not-determined	NA	NA	0
285	vOTU10253	F.7260W03_111437_len7993	7993	50.23	No	NA	7	0	0	Not-determined	NA	NA	0
286	vOTU10254	F.7260W03_111442_len1720	1720	46.1	No	NA	1	0	0	Not-determined	NA	NA	0
287	vOTU10255	F.7260W03_111447_len6203	6203	36.58	No	NA	3	0	0	Not-determined	NA	NA	0
288	vOTU10256	F.7260W03_111550_len3713	3713	53.97	No	NA	1	0	0	Not-determined	NA	NA	0
289	vOTU10257	F.7260W03_111590_len3283	3283	52.36	No	NA	5	0	0	Not-determined	NA	NA	0
290	vOTU10258	F.7260W03_111636_len4514	4514	32.12	No	NA	3	0	0	Not-determined	NA	NA	0
291	vOTU10259	F.7260W03_11163_len4156	4156	35.95	No	NA	4	0	0	Not-determined	NA	NA	0
292	vOTU1026	F.4211W01_19295_len1523	1523	50.16	No	NA	2	0	0	Not-determined	NA	NA	0
293	vOTU10260	F.7260W03_111735_len16778	16778	41.06	No	NA	11	0	0	Not-determined	NA	NA	0
294	vOTU10261	F.7260W03_111760_len2789	2789	35.28	No	NA	3	0	0	Not-determined	NA	NA	0
295	vOTU10262	F.7260W03_111826_len5703	5703	42.94	No	NA	3	0	0	Not-determined	NA	NA	0
296	vOTU10263	F.7260W03_111877_len18968	18968	38.38	No	NA	11	0	0	Not-determined	NA	NA	0
297	vOTU10264	F.7260W03_111945_len4350	4350	45.77	No	NA	7	0	0	Not-determined	NA	NA	0
298	vOTU10265	F.7260W03_111965_len14019	14019	45.97	No	NA	12	0	0	Not-determined	NA	NA	0
299	vOTU10266	F.7260W03_111973_len12692	12692	40.54	No	NA	6	0	0	Not-determined	NA	NA	0
300	vOTU10267	F.7260W03_11203_len3843	3843	38.9	No	NA	5	0	0	Not-determined	NA	NA	0
301	vOTU10268	F.7260W03_112067_len10081	10081	39.89	No	NA	7	0	0	Not-determined	NA	NA	0
302	vOTU10269	F.7260W03_112080_len1787	1787	49.97	No	NA	1	0	0	Not-determined	NA	NA	0
303	vOTU1027	F.4211W01_19382_len2031	2031	42.74	No	NA	5	0	0	Not-determined	NA	NA	0
304	vOTU10270	F.7260W03_112093_len3390	3390	40.29	No	NA	3	0	0	Not-determined	NA	NA	0
305	vOTU10271	F.7260W03_112105_len1920	1920	31.82	No	NA	2	0	0	Not-determined	NA	NA	0
306	vOTU10272	F.7260W03_112202_len8225	8225	36.27	No	NA	3	0	0	Not-determined	NA	NA	0
307	vOTU10273	F.7260W03_112229_len2596	2596	35.32	No	NA	2	0	0	Not-determined	NA	NA	0
308	vOTU10274	F.7260W03_112285_len2069	2069	38.18	No	NA	2	0	0	Not-determined	NA	NA	0
309	vOTU10275	F.7260W03_112320_len3346	3346	46.95	No	NA	3	0	0	Not-determined	NA	NA	0
310	vOTU10276	F.7260W03_112482_len6740	6740	56.53	No	NA	14	0	0	Not-determined	NA	NA	0
311	vOTU10277	F.7260W03_112485_len4534	4534	35.53	No	NA	1	0	0	Not-determined	NA	NA	0
312	vOTU10278	F.7260W03_11248_len2327	2327	37.34	No	NA	2	0	0	Not-determined	NA	NA	0
313	vOTU10279	F.7260W03_112574_len1794	1794	38.96	No	NA	1	0	0	Not-determined	NA	NA	0
314	vOTU1028	F.4211W01_19628_len1757	1757	45.53	No	NA	3	0	1	Not-determined	NA	NA	0
315	vOTU10280	F.7260W03_112604_len10090	10090	39.89	No	NA	7	0	0	Not-determined	NA	NA	0
316	vOTU10281	F.7260W03_11266_len8419	8419	39.38	No	NA	5	0	0	Not-determined	NA	NA	0
317	vOTU10282	F.7260W03_112682_len2124	2124	33.71	No	NA	1	0	0	Not-determined	NA	NA	0
318	vOTU10283	F.7260W03_112725_len1895	1895	40.74	No	NA	1	0	0	Not-determined	NA	NA	0
319	vOTU10284	F.7260W03_112761_len3419	3419	56.16	No	NA	6	0	1	Not-determined	NA	NA	0
320	vOTU10285	F.7260W03_112769_len30435	30435	34.57	No	NA	17	0	0	Not-determined	NA	NA	0
321	vOTU10286	F.7260W03_112776_len1698	1698	47.53	No	NA	1	0	0	Not-determined	NA	NA	0
322	vOTU10287	F.7260W03_112786_len2080	2080	36.44	No	NA	2	0	0	Not-determined	NA	NA	0
323	vOTU10288	F.7260W03_112924_len4073	4073	35.77	No	NA	3	0	0	Not-determined	NA	NA	0
324	vOTU10289	F.7260W03_112937_len7680	7680	45.2	No	NA	4	1	0	Not-determined	NA	NA	0
325	vOTU1029	F.4211W01_19872_len1614	1614	47.83	No	NA	2	0	0	Not-determined	NA	NA	0
326	vOTU10290	F.7260W03_113007_len1513	1513	37.08	No	NA	1	0	0	Not-determined	NA	NA	0
327	vOTU10291	F.7260W03_113021_len2240	2240	51.07	No	NA	5	0	0	Not-determined	NA	NA	0
328	vOTU10292	F.7260W03_113046_len1831	1831	37.19	No	NA	2	0	0	Not-determined	NA	NA	0
329	vOTU10293	F.7260W03_113173_len3549	3549	43.03	No	NA	4	0	0	Not-determined	NA	NA	0
330	vOTU10294	F.7260W03_113174_len11221	11221	33.78	No	NA	8	1	0	Not-determined	NA	NA	0
331	vOTU10295	F.7260W03_11334_len6878	6878	39.37	No	NA	6	0	0	Not-determined	NA	NA	0
332	vOTU10296	F.7260W03_113413_len3745	3745	37.76	No	NA	2	0	0	Not-determined	NA	NA	0
333	vOTU10297	F.7260W03_113455_len2690	2690	36.1	No	NA	1	0	0	Not-determined	NA	NA	0
334	vOTU10298	F.7260W03_113597_len3443	3443	35.41	No	NA	2	0	0	Not-determined	NA	NA	0
335	vOTU10299	F.7260W03_11374_len3018	3018	26.08	No	NA	1	0	0	Not-determined	NA	NA	0
336	vOTU103	S.1120W01_36253_len2483||full	2483	48.41	No	NA	4	4	0	Complete	100	DTR (high-confidence)	0
337	vOTU1030	F.4211W01_20091_len3653	3653	49.79	Yes	1227	2	1	1	Not-determined	NA	NA	66.41
338	vOTU10300	F.7260W03_113862_len1819	1819	35.84	No	NA	1	0	0	Not-determined	NA	NA	0
339	vOTU10301	F.7260W03_113986_len10868	10868	39.2	No	NA	7	0	0	Not-determined	NA	NA	0
340	vOTU10302	F.7260W03_114183_len1725	1725	41.28	No	NA	0	0	0	Not-determined	NA	NA	0
341	vOTU10303	F.7260W03_114247_len1838	1838	29	No	NA	2	0	0	Not-determined	NA	NA	0
342	vOTU10304	F.7260W03_114270_len11792	11792	39.59	No	NA	8	0	0	Not-determined	NA	NA	0
343	vOTU10305	F.7260W03_114327_len1555	1555	48.75	No	NA	3	0	0	Not-determined	NA	NA	0
344	vOTU10306	F.7260W03_114332_len20765	20765	40.01	No	NA	9	0	0	Not-determined	NA	NA	0
345	vOTU10307	F.7260W03_114335_len4435	4435	36.08	No	NA	5	0	0	Not-determined	NA	NA	0
346	vOTU10308	F.7260W03_114400_len4088	4088	40.09	No	NA	4	0	0	Not-determined	NA	NA	0
347	vOTU10309	F.7260W03_114402_len2786	2786	30.98	No	NA	1	0	0	Not-determined	NA	NA	0
348	vOTU1031	F.4211W01_20238_len1510	1510	52.58	No	NA	1	0	0	Not-determined	NA	NA	0
349	vOTU10310	F.7260W03_114419_len1519	1519	40.36	No	NA	1	0	0	Not-determined	NA	NA	0
350	vOTU10311	F.7260W03_114430_len2295	2295	37.65	No	NA	3	0	0	Not-determined	NA	NA	0
351	vOTU10312	F.7260W03_11447_len7793	7793	45.66	No	NA	6	0	0	Not-determined	NA	NA	0
352	vOTU10313	F.7260W03_114531_len8208	8208	37.31	No	NA	4	0	0	Not-determined	NA	NA	0
353	vOTU10314	F.7260W03_114604_len15366	15366	36.47	No	NA	11	0	0	Not-determined	NA	NA	0
354	vOTU10315	F.7260W03_114617_len3705	3705	43.75	No	NA	4	1	0	Not-determined	NA	NA	0
355	vOTU10316	F.7260W03_114700_len1838	1838	46.57	No	NA	1	0	0	Not-determined	NA	NA	0
356	vOTU10317	F.7260W03_114749_len5552	5552	37.03	No	NA	4	0	0	Not-determined	NA	NA	0
357	vOTU10318	F.7260W03_114792_len3343	3343	33.65	No	NA	2	0	0	Not-determined	NA	NA	0
358	vOTU10319	F.7260W03_114900_len9577	9577	46.75	No	NA	7	1	0	Not-determined	NA	NA	0
359	vOTU1032	F.4211W01_2042_len1907	1907	51.7	No	NA	3	0	0	Not-determined	NA	NA	0
360	vOTU10320	F.7260W03_114915_len21742	21742	36.72	No	NA	6	0	0	Not-determined	NA	NA	0
361	vOTU10321	F.7260W03_114916_len2401	2401	37.36	No	NA	1	0	0	Not-determined	NA	NA	0
362	vOTU10322	F.7260W03_114987_len2468	2468	44	No	NA	1	0	0	Not-determined	NA	NA	0
363	vOTU10323	F.7260W03_115061_len1671	1671	32.2	No	NA	1	0	0	Not-determined	NA	NA	0
364	vOTU10324	F.7260W03_115097_len28717	28717	38.86	No	NA	16	0	0	Not-determined	NA	NA	0
365	vOTU10325	F.7260W03_115110_len5405	5405	44.22	No	NA	4	0	0	Not-determined	NA	NA	0
366	vOTU10326	F.7260W03_115120_len1686	1686	35.41	No	NA	3	0	0	Not-determined	NA	NA	0
367	vOTU10327	F.7260W03_115259_len7207	7207	31.79	No	NA	3	0	0	Not-determined	NA	NA	0
368	vOTU10328	F.7260W03_115334_len32021	32021	42.19	No	NA	18	1	0	Not-determined	NA	NA	0
369	vOTU10329	F.7260W03_115335_len4646	4646	40.98	No	NA	3	0	0	Not-determined	NA	NA	0
370	vOTU1033	F.4211W01_20591_len1611	1611	51.33	No	NA	2	0	0	Not-determined	NA	NA	0
371	vOTU10330	F.7260W03_115385_len3278	3278	45.82	No	NA	2	0	0	Not-determined	NA	NA	0
372	vOTU10331	F.7260W03_115420_len13473	13473	36.16	No	NA	6	0	0	Not-determined	NA	NA	0
373	vOTU10332	F.7260W03_115695_len2266	2266	31.38	No	NA	1	0	0	Not-determined	NA	NA	0
374	vOTU10333	F.7260W03_115752_len3706	3706	46.52	No	NA	5	0	0	Not-determined	NA	NA	0
375	vOTU10334	F.7260W03_115795_len3141	3141	34.22	No	NA	1	0	0	Not-determined	NA	NA	0
376	vOTU10335	F.7260W03_115797_len8384	8384	50.38	No	NA	5	0	0	Not-determined	NA	NA	0
377	vOTU10336	F.7260W03_115832_len4343	4343	45.57	No	NA	2	0	0	Not-determined	NA	NA	0
378	vOTU10337	F.7260W03_115872_len2333	2333	43.81	No	NA	4	0	0	Not-determined	NA	NA	0
379	vOTU10338	F.7260W03_11589_len12676	12676	34.34	No	NA	8	0	0	Not-determined	NA	NA	0
380	vOTU10339	F.7260W03_115905_len1521	1521	35.17	No	NA	1	0	0	Not-determined	NA	NA	0
381	vOTU1034	F.4211W01_20615_len1817	1817	48.93	No	NA	3	0	2	Not-determined	NA	NA	0
382	vOTU10340	F.7260W03_115906_len7763	7763	37.56	No	NA	4	1	0	Not-determined	NA	NA	0
383	vOTU10341	F.7260W03_115953_len2802	2802	35.3	No	NA	3	0	0	Not-determined	NA	NA	0
384	vOTU10342	F.7260W03_116022_len1802	1802	47.28	No	NA	1	0	0	Not-determined	NA	NA	0
385	vOTU10343	F.7260W03_116077_len25326	25326	35.41	No	NA	10	0	0	Not-determined	NA	NA	0
386	vOTU10344	F.7260W03_116084_len3314	3314	54.86	No	NA	7	0	0	Not-determined	NA	NA	0
387	vOTU10345	F.7260W03_116130_len1709	1709	30.54	No	NA	1	0	0	Not-determined	NA	NA	0
388	vOTU10346	F.7260W03_116185_len20381	20381	40.29	No	NA	13	0	0	Not-determined	NA	NA	0
389	vOTU10347	F.7260W03_116283_len10974	10974	37.22	No	NA	6	0	0	Not-determined	NA	NA	0
390	vOTU10348	F.7260W03_116338_len5844	5844	39.53	No	NA	10	0	0	Not-determined	NA	NA	0
391	vOTU10349	F.7260W03_116453_len8503	8503	38.1	No	NA	6	0	0	Not-determined	NA	NA	0
392	vOTU1035	F.4211W01_2154_len3071	3071	48.16	No	NA	4	0	0	Not-determined	NA	NA	0
393	vOTU10350	F.7260W03_116471_len4316	4316	39.6	No	NA	3	0	0	Not-determined	NA	NA	0
394	vOTU10351	F.7260W03_116482_len13501	13501	37.02	No	NA	14	0	0	Not-determined	NA	NA	0
395	vOTU10352	F.7260W03_116496_len7827	7827	39.58	No	NA	5	0	0	Not-determined	NA	NA	0
396	vOTU10353	F.7260W03_116509_len5406	5406	37.13	No	NA	3	0	0	Not-determined	NA	NA	0
397	vOTU10354	F.7260W03_116668_len5699	5699	46.22	No	NA	5	1	0	Not-determined	NA	NA	0
398	vOTU10355	F.7260W03_116669_len5476	5476	41.91	No	NA	4	0	0	Not-determined	NA	NA	0
399	vOTU10356	F.7260W03_116670_len1774	1774	31.74	No	NA	3	0	0	Not-determined	NA	NA	0
400	vOTU10357	F.7260W03_11668_len7557	7557	41.21	No	NA	10	0	0	Not-determined	NA	NA	0
401	vOTU10358	F.7260W03_116746_len2052	2052	44.1	No	NA	2	0	0	Not-determined	NA	NA	0
402	vOTU10359	F.7260W03_1167_len19390	19390	39.73	No	NA	14	1	0	Not-determined	NA	NA	0
403	vOTU1036	F.4211W01_21657_len1812	1812	49.23	No	NA	3	0	0	Not-determined	NA	NA	0
404	vOTU10360	F.7260W03_116802_len2435	2435	32.73	No	NA	1	0	0	Not-determined	NA	NA	0
405	vOTU10361	F.7260W03_116838_len2560	2560	38.05	No	NA	3	0	0	Not-determined	NA	NA	0
406	vOTU10362	F.7260W03_116853_len5593	5593	32.13	No	NA	2	0	0	Not-determined	NA	NA	0
407	vOTU10363	F.7260W03_116862_len2542	2542	39.93	No	NA	2	0	0	Not-determined	NA	NA	0
408	vOTU10364	F.7260W03_116865_len28828	28828	42.98	No	NA	18	1	0	Not-determined	NA	NA	0
409	vOTU10365	F.7260W03_116869_len36697	36697	37.83	No	NA	19	0	0	Not-determined	NA	NA	0
410	vOTU10366	F.7260W03_116879_len6360	6360	36.71	No	NA	6	0	0	Not-determined	NA	NA	0
411	vOTU10367	F.7260W03_116891_len4553	4553	40.96	No	NA	7	0	0	Not-determined	NA	NA	0
412	vOTU10368	F.7260W03_117001_len2689	2689	47.08	No	NA	2	0	0	Not-determined	NA	NA	0
413	vOTU10369	F.7260W03_117056_len3964	3964	37.56	No	NA	3	0	0	Not-determined	NA	NA	0
414	vOTU1037	F.4211W01_21771_len1644	1644	51.03	No	NA	4	0	0	Not-determined	NA	NA	0
415	vOTU10370	F.7260W03_117115_len1518	1518	36.5	No	NA	1	0	0	Not-determined	NA	NA	0
416	vOTU10371	F.7260W03_117149_len2480	2480	36.25	No	NA	3	0	0	Not-determined	NA	NA	0
417	vOTU10372	F.7260W03_117190_len23067	23067	37.62	No	NA	17	0	0	Not-determined	NA	NA	0
418	vOTU10373	F.7260W03_11732_len6916	6916	39.1	No	NA	4	0	0	Not-determined	NA	NA	0
419	vOTU10374	F.7260W03_117334_len7002	7002	55.76	No	NA	13	0	0	Not-determined	NA	NA	0
420	vOTU10375	F.7260W03_117402_len5459	5459	33.58	No	NA	5	0	0	Not-determined	NA	NA	0
421	vOTU10376	F.7260W03_117423_len17672	17672	34.37	No	NA	9	0	0	Not-determined	NA	NA	0
422	vOTU10377	F.7260W03_117469_len2753	2753	53.51	No	NA	4	0	0	Not-determined	NA	NA	0
423	vOTU10378	F.7260W03_117470_len4645	4645	49.77	No	NA	5	0	0	Not-determined	NA	NA	0
424	vOTU10379	F.7260W03_117491_len8732	8732	33.99	No	NA	4	0	0	Not-determined	NA	NA	0
425	vOTU1038	F.4211W01_21946_len3292	3292	49.48	No	NA	6	0	1	Not-determined	NA	NA	0
426	vOTU10380	F.7260W03_117541_len6767	6767	35.73	No	NA	4	0	0	Not-determined	NA	NA	0
427	vOTU10381	F.7260W03_117547_len3201	3201	36.64	No	NA	3	0	0	Not-determined	NA	NA	0
428	vOTU10382	F.7260W03_117561_len2194	2194	48.72	No	NA	7	0	0	Not-determined	NA	NA	0
429	vOTU10383	F.7260W03_117643_len13391	13391	38.16	No	NA	11	0	0	Not-determined	NA	NA	0
430	vOTU10384	F.7260W03_117656_len7584	7584	45.48	No	NA	4	0	0	Not-determined	NA	NA	0
431	vOTU10385	F.7260W03_117701_len24318	24318	34.79	No	NA	13	0	0	Not-determined	NA	NA	0
432	vOTU10386	F.7260W03_117786_len11614	11614	33.08	No	NA	4	0	0	Not-determined	NA	NA	0
433	vOTU10387	F.7260W03_117820_len5829	5829	35.22	No	NA	7	1	0	Not-determined	NA	NA	0
434	vOTU10388	F.7260W03_117848_len5170	5170	42.26	No	NA	4	0	0	Not-determined	NA	NA	0
435	vOTU10389	F.7260W03_117853_len7315	7315	39.03	No	NA	4	0	0	Not-determined	NA	NA	0
436	vOTU1039	F.4211W01_2228_len1603	1603	49.66	No	NA	2	0	0	Not-determined	NA	NA	0
437	vOTU10390	F.7260W03_1179_len2489	2489	33.55	No	NA	2	0	0	Not-determined	NA	NA	0
438	vOTU10391	F.7260W03_118044_len3681	3681	35.32	No	NA	3	0	0	Not-determined	NA	NA	0
439	vOTU10392	F.7260W03_118067_len14269	14269	45.5	No	NA	13	0	0	Not-determined	NA	NA	0
440	vOTU10393	F.7260W03_118110_len23093	23093	34.41	No	NA	8	0	0	Not-determined	NA	NA	0
441	vOTU10394	F.7260W03_118168_len5066	5066	38.04	No	NA	2	1	0	Not-determined	NA	NA	0
442	vOTU10395	F.7260W03_118200_len1592	1592	32.1	No	NA	2	0	0	Not-determined	NA	NA	0
443	vOTU10396	F.7260W03_118281_len2246	2246	37.93	No	NA	1	0	0	Not-determined	NA	NA	0
444	vOTU10397	F.7260W03_118289_len22822	22822	34.35	No	NA	7	0	0	Not-determined	NA	NA	0
445	vOTU10398	F.7260W03_11832_len3510	3510	35.07	No	NA	7	0	0	Not-determined	NA	NA	0
446	vOTU10399	F.7260W03_118460_len2225	2225	49.57	No	NA	4	0	0	Not-determined	NA	NA	0
447	vOTU104	S.1120W01_39613_len2699||full	2699	45.94	No	NA	3	1	0	Complete	100	DTR (high-confidence)	0
448	vOTU1040	F.4211W01_22720_len2074	2074	32.55	No	NA	1	0	0	Not-determined	NA	NA	0
449	vOTU10400	F.7260W03_118514_len1518	1518	45.65	No	NA	1	0	0	Not-determined	NA	NA	0
450	vOTU10401	F.7260W03_118525_len5058	5058	37.92	No	NA	3	0	0	Not-determined	NA	NA	0
451	vOTU10402	F.7260W03_118562_len1746	1746	49.2	No	NA	4	0	0	Not-determined	NA	NA	0
452	vOTU10403	F.7260W03_118590_len10471	10471	37.55	No	NA	6	0	0	Not-determined	NA	NA	0
453	vOTU10404	F.7260W03_118639_len3130	3130	35.97	No	NA	1	0	0	Not-determined	NA	NA	0
454	vOTU10405	F.7260W03_118657_len3184	3184	38.13	No	NA	3	0	0	Not-determined	NA	NA	0
455	vOTU10406	F.7260W03_118662_len1539	1539	28.91	No	NA	0	0	0	Not-determined	NA	NA	0
456	vOTU10407	F.7260W03_118791_len16197	16197	36.69	No	NA	9	1	0	Not-determined	NA	NA	0
457	vOTU10408	F.7260W03_118824_len3850	3850	32.42	No	NA	2	0	0	Not-determined	NA	NA	0
458	vOTU10409	F.7260W03_118890_len2867	2867	38.58	No	NA	1	0	0	Not-determined	NA	NA	0
459	vOTU1041	F.4211W01_22995_len1538	1538	48.63	No	NA	2	0	0	Not-determined	NA	NA	0
460	vOTU10410	F.7260W03_118945_len21947	21947	46.76	No	NA	37	0	0	Not-determined	NA	NA	0
461	vOTU10411	F.7260W03_119046_len4537	4537	47.83	No	NA	7	2	0	Medium-quality	52.99	HMM-based (lower-bound)	0
462	vOTU10412	F.7260W03_119094_len2231	2231	34.02	No	NA	4	0	0	Not-determined	NA	NA	0
463	vOTU10413	F.7260W03_119112_len3214	3214	37.37	No	NA	3	0	0	Not-determined	NA	NA	0
464	vOTU10414	F.7260W03_119180_len3141	3141	42.85	No	NA	1	0	0	Not-determined	NA	NA	0
465	vOTU10415	F.7260W03_119241_len6570	6570	35.97	No	NA	7	0	0	Not-determined	NA	NA	0
466	vOTU10416	F.7260W03_119267_len12980	12980	54.58	No	NA	18	0	0	Not-determined	NA	NA	0
467	vOTU10417	F.7260W03_119314_len21775	21775	35.67	No	NA	12	0	0	Not-determined	NA	NA	0
468	vOTU10418	F.7260W03_119475_len1946	1946	42.24	No	NA	2	0	0	Not-determined	NA	NA	0
469	vOTU10419	F.7260W03_119526_len7038	7038	46.11	No	NA	5	1	0	Not-determined	NA	NA	0
470	vOTU1042	F.4211W01_23229_len2051	2051	53.92	No	NA	2	0	0	Not-determined	NA	NA	0
471	vOTU10420	F.7260W03_119547_len5636	5636	33.04	No	NA	2	0	0	Not-determined	NA	NA	0
472	vOTU10421	F.7260W03_119608_len1525	1525	42.36	No	NA	1	0	0	Not-determined	NA	NA	0
473	vOTU10422	F.7260W03_119648_len15881	15881	37.67	No	NA	7	0	0	Not-determined	NA	NA	0
474	vOTU10423	F.7260W03_119664_len1637	1637	43.68	No	NA	1	0	0	Not-determined	NA	NA	0
475	vOTU10424	F.7260W03_119673_len3136	3136	39.64	No	NA	1	0	0	Not-determined	NA	NA	0
476	vOTU10425	F.7260W03_119739_len4240	4240	36.56	No	NA	1	0	0	Not-determined	NA	NA	0
477	vOTU10426	F.7260W03_119814_len1515	1515	43.37	No	NA	2	0	0	Not-determined	NA	NA	0
478	vOTU10427	F.7260W03_119818_len2455	2455	37.92	No	NA	1	0	0	Not-determined	NA	NA	0
479	vOTU10428	F.7260W03_119848_len2167	2167	37.7	No	NA	5	0	0	Not-determined	NA	NA	0
480	vOTU10429	F.7260W03_119855_len4555	4555	35.24	No	NA	3	0	0	Not-determined	NA	NA	0
481	vOTU1043	F.4211W01_23912_len3457	3457	68.59	No	NA	3	0	0	Not-determined	NA	NA	0
482	vOTU10430	F.7260W03_119867_len9738	9738	38.84	No	NA	3	0	0	Not-determined	NA	NA	0
483	vOTU10431	F.7260W03_119875_len2224	2224	31.88	No	NA	3	0	0	Not-determined	NA	NA	0
484	vOTU10432	F.7260W03_119916_len7290	7290	41.8	No	NA	5	0	0	Not-determined	NA	NA	0
485	vOTU10433	F.7260W03_120058_len3861	3861	59.44	No	NA	5	1	0	Not-determined	NA	NA	0
486	vOTU10434	F.7260W03_120137_len2643	2643	29.25	No	NA	3	0	0	Not-determined	NA	NA	0
487	vOTU10435	F.7260W03_120161_len5670	5670	37.94	No	NA	1	0	0	Not-determined	NA	NA	0
488	vOTU10436	F.7260W03_120185_len11101	11101	35.78	No	NA	10	0	0	Not-determined	NA	NA	0
489	vOTU10437	F.7260W03_120190_len1700	1700	34.29	No	NA	1	0	0	Not-determined	NA	NA	0
490	vOTU10438	F.7260W03_120282_len8839	8839	45.79	No	NA	11	0	0	Not-determined	NA	NA	0
491	vOTU10439	F.7260W03_120324_len2573	2573	36.42	No	NA	2	0	0	Not-determined	NA	NA	0
492	vOTU1044	F.4211W01_2400_len1521	1521	48.13	No	NA	1	0	0	Not-determined	NA	NA	0
493	vOTU10440	F.7260W03_120368_len2017	2017	36.69	No	NA	1	0	0	Not-determined	NA	NA	0
494	vOTU10441	F.7260W03_120376_len3067	3067	33.52	No	NA	2	1	0	Not-determined	NA	NA	0
495	vOTU10442	F.7260W03_120385_len1928	1928	34.02	No	NA	1	0	0	Not-determined	NA	NA	0
496	vOTU10443	F.7260W03_120422_len7530	7530	40.69	No	NA	1	0	0	Not-determined	NA	NA	0
497	vOTU10444	F.7260W03_120640_len3524	3524	40.52	No	NA	3	0	0	Not-determined	NA	NA	0
498	vOTU10445	F.7260W03_120641_len1911	1911	38.51	No	NA	2	0	0	Not-determined	NA	NA	0
499	vOTU10446	F.7260W03_120665_len8677	8677	30.63	No	NA	3	0	0	Not-determined	NA	NA	0
500	vOTU10447	F.7260W03_120671_len10344	10344	56.61	No	NA	14	0	0	Not-determined	NA	NA	0
501	vOTU10448	F.7260W03_120760_len2141	2141	40.45	No	NA	2	0	0	Not-determined	NA	NA	0
502	vOTU10449	F.7260W03_120814_len6276	6276	41.51	No	NA	7	0	0	Not-determined	NA	NA	0
503	vOTU1045	F.4211W01_24015_len1596	1596	50	No	NA	2	0	0	Not-determined	NA	NA	0
504	vOTU10450	F.7260W03_120894_len5672	5672	36.46	No	NA	6	0	0	Not-determined	NA	NA	0
505	vOTU10451	F.7260W03_120910_len1516	1516	28.89	No	NA	0	0	0	Not-determined	NA	NA	0
506	vOTU10452	F.7260W03_120968_len9763	9763	33.49	No	NA	6	0	0	Not-determined	NA	NA	0
507	vOTU10453	F.7260W03_121001_len1780	1780	46.8	No	NA	1	0	0	Not-determined	NA	NA	0
508	vOTU10454	F.7260W03_121031_len1560	1560	46.86	No	NA	0	0	0	Not-determined	NA	NA	0
509	vOTU10455	F.7260W03_121153_len1589	1589	41.03	No	NA	2	0	0	Not-determined	NA	NA	0
510	vOTU10456	F.7260W03_121164_len1859	1859	33.67	No	NA	1	0	0	Not-determined	NA	NA	0
511	vOTU10457	F.7260W03_121253_len4202	4202	41.29	No	NA	1	0	0	Not-determined	NA	NA	0
512	vOTU10458	F.7260W03_121372_len1552	1552	38.92	No	NA	1	0	0	Not-determined	NA	NA	0
513	vOTU10459	F.7260W03_121379_len19849	19849	36.63	No	NA	7	1	0	Not-determined	NA	NA	0
514	vOTU1046	F.4211W01_24150_len2123	2123	50.97	No	NA	2	0	1	Not-determined	NA	NA	0
515	vOTU10460	F.7260W03_121448_len16410	16410	39.98	No	NA	9	0	0	Not-determined	NA	NA	0
516	vOTU10461	F.7260W03_121496_len1529	1529	42.05	No	NA	1	0	0	Not-determined	NA	NA	0
517	vOTU10462	F.7260W03_121515_len13516	13516	37.07	No	NA	15	0	0	Not-determined	NA	NA	0
518	vOTU10463	F.7260W03_121517_len20431	20431	38.19	No	NA	19	0	0	Not-determined	NA	NA	0
519	vOTU10464	F.7260W03_12157_len29320	29320	38.02	No	NA	19	0	0	Not-determined	NA	NA	0
520	vOTU10465	F.7260W03_121626_len3090	3090	37.83	No	NA	2	0	0	Not-determined	NA	NA	0
521	vOTU10466	F.7260W03_121706_len2648	2648	35.23	No	NA	1	0	0	Not-determined	NA	NA	0
522	vOTU10467	F.7260W03_121751_len4426	4426	46.02	No	NA	12	1	0	Not-determined	NA	NA	0
523	vOTU10468	F.7260W03_121771_len8727	8727	36.61	No	NA	5	0	0	Not-determined	NA	NA	0
524	vOTU10469	F.7260W03_121779_len6950	6950	42.99	No	NA	3	0	0	Not-determined	NA	NA	0
525	vOTU1047	F.4211W01_24266_len1661	1661	51.9	No	NA	1	0	0	Not-determined	NA	NA	0
526	vOTU10470	F.7260W03_121829_len2456	2456	49.59	No	NA	2	0	0	Not-determined	NA	NA	0
527	vOTU10471	F.7260W03_121833_len2090	2090	38.66	No	NA	1	0	0	Not-determined	NA	NA	0
528	vOTU10472	F.7260W03_121854_len30760	30760	35.71	No	NA	14	0	0	Not-determined	NA	NA	0
529	vOTU10473	F.7260W03_12186_len1787	1787	45.44	No	NA	1	0	0	Not-determined	NA	NA	0
530	vOTU10474	F.7260W03_121884_len2774	2774	36.09	No	NA	3	0	0	Not-determined	NA	NA	0
531	vOTU10475	F.7260W03_121996_len8423	8423	33.9	No	NA	3	0	0	Not-determined	NA	NA	0
532	vOTU10476	F.7260W03_121999_len4202	4202	36.67	No	NA	6	0	0	Not-determined	NA	NA	0
533	vOTU10477	F.7260W03_122020_len5541	5541	48.67	No	NA	6	1	0	Not-determined	NA	NA	0
534	vOTU10478	F.7260W03_122057_len3037	3037	30.89	No	NA	1	0	0	Not-determined	NA	NA	0
535	vOTU10479	F.7260W03_122088_len8190	8190	34.47	No	NA	3	0	0	Not-determined	NA	NA	0
536	vOTU1048	F.4211W01_24502_len226883	226883	69.01	No	NA	199	0	144	Not-determined	NA	NA	0
537	vOTU10480	F.7260W03_122213_len2456	2456	36.24	No	NA	2	0	0	Not-determined	NA	NA	0
538	vOTU10481	F.7260W03_122434_len5357	5357	33.88	No	NA	4	0	0	Not-determined	NA	NA	0
539	vOTU10482	F.7260W03_122452_len4551	4551	32.28	No	NA	2	0	0	Not-determined	NA	NA	0
540	vOTU10483	F.7260W03_122455_len6759	6759	34.24	No	NA	3	0	0	Not-determined	NA	NA	0
541	vOTU10484	F.7260W03_12248_len23869	23869	37.9	No	NA	14	0	0	Not-determined	NA	NA	0
542	vOTU10485	F.7260W03_122567_len11792	11792	42.09	No	NA	13	0	0	Not-determined	NA	NA	0
543	vOTU10486	F.7260W03_122701_len3327	3327	30.21	No	NA	1	0	0	Not-determined	NA	NA	0
544	vOTU10487	F.7260W03_122729_len3811	3811	36.66	No	NA	3	0	0	Not-determined	NA	NA	0
545	vOTU10488	F.7260W03_122786_len2981	2981	36.87	No	NA	2	0	0	Not-determined	NA	NA	0
546	vOTU10489	F.7260W03_12278_len15420	15420	33.66	No	NA	8	0	0	Not-determined	NA	NA	0
547	vOTU1049	F.4211W01_24593_len1619	1619	38.54	No	NA	6	0	0	Not-determined	NA	NA	0
548	vOTU10490	F.7260W03_122830_len6387	6387	35.65	No	NA	6	0	0	Not-determined	NA	NA	0
549	vOTU10491	F.7260W03_122963_len4074	4074	29.87	No	NA	3	0	0	Not-determined	NA	NA	0
550	vOTU10492	F.7260W03_123022_len7864	7864	35.99	No	NA	8	0	0	Not-determined	NA	NA	0
551	vOTU10493	F.7260W03_123186_len1661	1661	56.65	No	NA	1	0	0	Not-determined	NA	NA	0
552	vOTU10494	F.7260W03_123319_len1550	1550	39.1	No	NA	2	0	0	Not-determined	NA	NA	0
553	vOTU10495	F.7260W03_123404_len3917	3917	35.36	No	NA	2	0	0	Not-determined	NA	NA	0
554	vOTU10496	F.7260W03_123459_len1587	1587	34.91	No	NA	1	0	0	Not-determined	NA	NA	0
555	vOTU10497	F.7260W03_123509_len7923	7923	46.21	No	NA	5	0	0	Not-determined	NA	NA	0
556	vOTU10498	F.7260W03_123546_len3658	3658	37.42	No	NA	3	0	0	Not-determined	NA	NA	0
557	vOTU10499	F.7260W03_123604_len2063	2063	30.34	No	NA	0	0	0	Not-determined	NA	NA	0
558	vOTU105	S.1120W01_41898_len2259||full	2259	56.35	No	NA	2	2	0	Complete	100	DTR (high-confidence)	0
559	vOTU1050	F.4211W01_24879_len1934	1934	41.05	No	NA	1	0	0	Not-determined	NA	NA	0
560	vOTU10500	F.7260W03_123705_len3307	3307	37.83	No	NA	2	0	0	Not-determined	NA	NA	0
561	vOTU10501	F.7260W03_123758_len3088	3088	35.82	No	NA	2	0	0	Not-determined	NA	NA	0
562	vOTU10502	F.7260W03_123770_len12587	12587	40.09	No	NA	12	0	0	Not-determined	NA	NA	0
563	vOTU10503	F.7260W03_123946_len5497	5497	33.62	No	NA	4	0	0	Not-determined	NA	NA	0
564	vOTU10504	F.7260W03_123975_len4978	4978	49.74	No	NA	6	0	0	Not-determined	NA	NA	0
565	vOTU10505	F.7260W03_124052_len1601	1601	49.22	No	NA	2	0	0	Not-determined	NA	NA	0
566	vOTU10506	F.7260W03_124160_len8255	8255	33.63	No	NA	8	0	0	Not-determined	NA	NA	0
567	vOTU10507	F.7260W03_124191_len7480	7480	40.83	No	NA	4	0	0	Not-determined	NA	NA	0
568	vOTU10508	F.7260W03_124232_len1752	1752	38.3	No	NA	2	0	0	Not-determined	NA	NA	0
569	vOTU10509	F.7260W03_124268_len22526	22526	35.24	No	NA	9	0	0	Not-determined	NA	NA	0
570	vOTU1051	F.4211W01_25185_len1645	1645	39.76	No	NA	5	0	0	Not-determined	NA	NA	0
571	vOTU10510	F.7260W03_124272_len20325	20325	43.25	No	NA	12	1	0	Low-quality	12.47	AAI-based (medium-confidence)	0
572	vOTU10511	F.7260W03_124307_len11008	11008	40.09	No	NA	7	0	0	Not-determined	NA	NA	0
573	vOTU10512	F.7260W03_124320_len15061	15061	37.59	No	NA	12	1	0	Not-determined	NA	NA	0
574	vOTU10513	F.7260W03_124330_len17993	17993	36.55	No	NA	11	1	0	Not-determined	NA	NA	0
575	vOTU10514	F.7260W03_124360_len14614	14614	46.39	No	NA	20	0	0	Not-determined	NA	NA	0
576	vOTU10515	F.7260W03_124411_len2367	2367	51.12	No	NA	2	0	0	Not-determined	NA	NA	0
577	vOTU10516	F.7260W03_124420_len13722	13722	36.96	No	NA	10	0	0	Not-determined	NA	NA	0
578	vOTU10517	F.7260W03_124564_len2284	2284	38.4	No	NA	1	0	0	Not-determined	NA	NA	0
579	vOTU10518	F.7260W03_124571_len1711	1711	29.51	No	NA	1	0	0	Not-determined	NA	NA	0
580	vOTU10519	F.7260W03_124827_len3355	3355	54.69	No	NA	3	0	0	Not-determined	NA	NA	0
581	vOTU1052	F.4211W01_25403_len2857	2857	51.17	No	NA	5	0	0	Not-determined	NA	NA	0
582	vOTU10520	F.7260W03_124857_len1718	1718	36.96	No	NA	1	0	0	Not-determined	NA	NA	0
583	vOTU10521	F.7260W03_124938_len3474	3474	44.36	No	NA	3	2	0	Low-quality	39.65	HMM-based (lower-bound)	0
584	vOTU10522	F.7260W03_124949_len1652	1652	35.35	No	NA	1	0	0	Not-determined	NA	NA	0
585	vOTU10523	F.7260W03_125082_len2459	2459	37.33	No	NA	3	0	0	Not-determined	NA	NA	0
586	vOTU10524	F.7260W03_12508_len4282	4282	60	No	NA	5	0	0	Not-determined	NA	NA	0
587	vOTU10525	F.7260W03_125482_len13090	13090	38.59	No	NA	4	0	0	Not-determined	NA	NA	0
588	vOTU10526	F.7260W03_125488_len9342	9342	35.68	No	NA	6	0	0	Not-determined	NA	NA	0
589	vOTU10527	F.7260W03_125553_len2718	2718	56.59	No	NA	2	0	0	Not-determined	NA	NA	0
590	vOTU10528	F.7260W03_125690_len14281	14281	40.3	No	NA	10	0	0	Not-determined	NA	NA	0
591	vOTU10529	F.7260W03_125693_len3646	3646	51.67	No	NA	4	1	0	Not-determined	NA	NA	0
592	vOTU1053	F.4211W01_2549_len2270	2270	50.04	No	NA	2	0	0	Not-determined	NA	NA	0
593	vOTU10530	F.7260W03_125700_len2977	2977	41.12	No	NA	1	1	0	Not-determined	NA	NA	0
594	vOTU10531	F.7260W03_12583_len2765	2765	34.07	No	NA	3	0	0	Not-determined	NA	NA	0
595	vOTU10532	F.7260W03_125884_len3574	3574	35.34	No	NA	4	0	0	Not-determined	NA	NA	0
596	vOTU10533	F.7260W03_125906_len2717	2717	36.36	No	NA	3	0	0	Not-determined	NA	NA	0
597	vOTU10534	F.7260W03_125909_len4279	4279	38.75	No	NA	6	0	0	Not-determined	NA	NA	0
598	vOTU10535	F.7260W03_126060_len1743	1743	35.8	No	NA	1	0	0	Not-determined	NA	NA	0
599	vOTU10536	F.7260W03_12610_len5388	5388	37.92	No	NA	1	0	0	Not-determined	NA	NA	0
600	vOTU10537	F.7260W03_126150_len29010	29010	34.47	No	NA	9	0	0	Not-determined	NA	NA	0
601	vOTU10538	F.7260W03_126155_len3840	3840	34.95	No	NA	2	0	0	Not-determined	NA	NA	0
602	vOTU10539	F.7260W03_126262_len3266	3266	46.88	No	NA	4	0	0	Not-determined	NA	NA	0
603	vOTU1054	F.4211W01_25510_len2661	2661	47.88	No	NA	3	0	1	Not-determined	NA	NA	0
604	vOTU10540	F.7260W03_126270_len3846	3846	34.95	No	NA	4	0	0	Not-determined	NA	NA	0
605	vOTU10541	F.7260W03_12630_len5277	5277	38.49	No	NA	6	0	0	Not-determined	NA	NA	0
606	vOTU10542	F.7260W03_126382_len3528	3528	38.86	No	NA	2	0	0	Not-determined	NA	NA	0
607	vOTU10543	F.7260W03_126436_len2277	2277	37.68	No	NA	3	0	0	Not-determined	NA	NA	0
608	vOTU10544	F.7260W03_126453_len29226	29226	36.09	No	NA	12	0	0	Not-determined	NA	NA	0
609	vOTU10545	F.7260W03_126679_len2238	2238	40.71	No	NA	2	1	0	Low-quality	1.37	AAI-based (high-confidence)	0
610	vOTU10546	F.7260W03_126687_len4227	4227	34.68	No	NA	3	0	0	Not-determined	NA	NA	0
611	vOTU10547	F.7260W03_126765_len15450	15450	38.97	No	NA	9	0	0	Not-determined	NA	NA	0
612	vOTU10548	F.7260W03_126773_len2892	2892	56.29	No	NA	4	0	0	Not-determined	NA	NA	0
613	vOTU10549	F.7260W03_126800_len29359	29359	34.07	No	NA	13	0	0	Not-determined	NA	NA	0
614	vOTU1055	F.4211W01_25818_len1960	1960	52.04	No	NA	1	0	0	Not-determined	NA	NA	0
615	vOTU10550	F.7260W03_126922_len1610	1610	49.57	No	NA	1	0	0	Not-determined	NA	NA	0
616	vOTU10551	F.7260W03_126999_len5357	5357	55.4	No	NA	13	0	0	Not-determined	NA	NA	0
617	vOTU10552	F.7260W03_127062_len5299	5299	29.5	No	NA	3	0	0	Not-determined	NA	NA	0
618	vOTU10553	F.7260W03_127125_len6473	6473	40.44	No	NA	5	0	0	Not-determined	NA	NA	0
619	vOTU10554	F.7260W03_127154_len10500	10500	38.03	No	NA	4	0	0	Not-determined	NA	NA	0
620	vOTU10555	F.7260W03_127159_len6449	6449	45.22	No	NA	9	1	0	High-quality	100	AAI-based (high-confidence)	0
621	vOTU10556	F.7260W03_127164_len2027	2027	44.7	No	NA	1	0	0	Not-determined	NA	NA	0
622	vOTU10557	F.7260W03_127206_len13235	13235	37.51	No	NA	6	1	0	Not-determined	NA	NA	0
623	vOTU10558	F.7260W03_127237_len21881	21881	36.8	No	NA	12	0	1	Not-determined	NA	NA	0
624	vOTU10559	F.7260W03_127241_len2117	2117	37.36	No	NA	1	0	0	Not-determined	NA	NA	0
625	vOTU1056	F.4211W01_25866_len1902	1902	50.11	No	NA	1	0	0	Not-determined	NA	NA	0
626	vOTU10560	F.7260W03_127319_len4853	4853	43.89	No	NA	8	0	0	Not-determined	NA	NA	0
627	vOTU10561	F.7260W03_127448_len9410	9410	41.09	No	NA	2	0	0	Not-determined	NA	NA	0
628	vOTU10562	F.7260W03_127502_len10596	10596	45.32	No	NA	6	0	0	Not-determined	NA	NA	0
629	vOTU10563	F.7260W03_127527_len2025	2025	50.52	No	NA	2	0	0	Not-determined	NA	NA	0
630	vOTU10564	F.7260W03_127617_len20457	20457	36.6	No	NA	11	1	0	Not-determined	NA	NA	0
631	vOTU10565	F.7260W03_12761_len8833	8833	34.25	No	NA	11	0	0	Not-determined	NA	NA	0
632	vOTU10566	F.7260W03_127676_len1661	1661	33.77	No	NA	1	0	0	Not-determined	NA	NA	0
633	vOTU10567	F.7260W03_127745_len2060	2060	37.77	No	NA	5	0	0	Not-determined	NA	NA	0
634	vOTU10568	F.7260W03_127816_len7993	7993	40.57	No	NA	5	0	0	Not-determined	NA	NA	0
635	vOTU10569	F.7260W03_127831_len11858	11858	38.78	No	NA	12	0	0	Not-determined	NA	NA	0
636	vOTU1057	F.4211W01_26072_len1803	1803	52.69	No	NA	2	0	1	Not-determined	NA	NA	0
637	vOTU10570	F.7260W03_127884_len2595	2595	39.46	No	NA	1	0	0	Not-determined	NA	NA	0
638	vOTU10571	F.7260W03_127911_len1992	1992	47.79	No	NA	3	0	0	Not-determined	NA	NA	0
639	vOTU10572	F.7260W03_127978_len2032	2032	47.15	No	NA	1	0	0	Not-determined	NA	NA	0
640	vOTU10573	F.7260W03_128065_len4246	4246	34.95	No	NA	2	0	0	Not-determined	NA	NA	0
641	vOTU10574	F.7260W03_128094_len3410	3410	34.9	No	NA	2	0	0	Not-determined	NA	NA	0
642	vOTU10575	F.7260W03_128108_len2183	2183	36.01	No	NA	2	0	0	Not-determined	NA	NA	0
643	vOTU10576	F.7260W03_128110_len1744	1744	35.38	No	NA	1	0	0	Not-determined	NA	NA	0
644	vOTU10577	F.7260W03_128230_len12950	12950	41.23	No	NA	9	1	0	Not-determined	NA	NA	0
645	vOTU10578	F.7260W03_128282_len2297	2297	32.56	No	NA	1	0	0	Not-determined	NA	NA	0
646	vOTU10579	F.7260W03_128332_len4005	4005	37.53	No	NA	2	0	0	Not-determined	NA	NA	0
647	vOTU1058	F.4211W01_26079_len1693	1693	37.68	No	NA	2	0	0	Not-determined	NA	NA	0
648	vOTU10580	F.7260W03_128454_len5277	5277	38.9	No	NA	2	0	0	Not-determined	NA	NA	0
649	vOTU10581	F.7260W03_128471_len16378	16378	33.45	No	NA	10	0	0	Not-determined	NA	NA	0
650	vOTU10582	F.7260W03_128523_len3424	3424	45.39	No	NA	3	1	0	Not-determined	NA	NA	0
651	vOTU10583	F.7260W03_128537_len15940	15940	39.89	No	NA	11	1	0	Not-determined	NA	NA	0
652	vOTU10584	F.7260W03_128642_len4321	4321	40.8	No	NA	3	0	0	Not-determined	NA	NA	0
653	vOTU10585	F.7260W03_128662_len3058	3058	40.84	No	NA	2	0	0	Not-determined	NA	NA	0
654	vOTU10586	F.7260W03_128701_len2504	2504	34.03	No	NA	2	0	0	Not-determined	NA	NA	0
655	vOTU10587	F.7260W03_128730_len2313	2313	49.42	No	NA	2	0	0	Not-determined	NA	NA	0
656	vOTU10588	F.7260W03_128745_len12897	12897	37.44	No	NA	4	0	0	Not-determined	NA	NA	0
657	vOTU10589	F.7260W03_128784_len5358	5358	35.57	No	NA	3	0	0	Not-determined	NA	NA	0
658	vOTU1059	F.4211W01_26087_len2211	2211	48.08	No	NA	2	0	0	Not-determined	NA	NA	0
659	vOTU10590	F.7260W03_12890_len29077	29077	33.05	No	NA	16	0	0	Not-determined	NA	NA	0
660	vOTU10591	F.7260W03_129027_len3789	3789	44.13	No	NA	4	0	0	Not-determined	NA	NA	0
661	vOTU10592	F.7260W03_129031_len1517	1517	46.61	No	NA	2	0	0	Not-determined	NA	NA	0
662	vOTU10593	F.7260W03_12903_len20247	20247	37.22	No	NA	13	0	0	Not-determined	NA	NA	0
663	vOTU10594	F.7260W03_129070_len16038	16038	40.33	No	NA	13	0	0	Not-determined	NA	NA	0
664	vOTU10595	F.7260W03_129086_len3748	3748	55.34	No	NA	4	0	0	Not-determined	NA	NA	0
665	vOTU10596	F.7260W03_129106_len12234	12234	33.45	No	NA	8	0	0	Not-determined	NA	NA	0
666	vOTU10597	F.7260W03_129210_len9249	9249	40.19	No	NA	13	0	0	Not-determined	NA	NA	0
667	vOTU10598	F.7260W03_129295_len15120	15120	36.56	No	NA	6	0	0	Not-determined	NA	NA	0
668	vOTU10599	F.7260W03_129303_len2101	2101	36.98	No	NA	1	0	0	Not-determined	NA	NA	0
669	vOTU106	S.1120W01_5457_len5223||full	5223	37.56	No	NA	4	0	1	Low-quality	13.4	AAI-based (medium-confidence)	0
670	vOTU1060	F.4211W01_26604_len2700	2700	51.48	No	NA	3	0	2	Not-determined	NA	NA	0
671	vOTU10600	F.7260W03_129318_len1637	1637	41.42	No	NA	2	0	0	Not-determined	NA	NA	0
672	vOTU10601	F.7260W03_129360_len1552	1552	39.18	No	NA	1	0	0	Not-determined	NA	NA	0
673	vOTU10602	F.7260W03_129422_len2219	2219	34.66	No	NA	1	0	0	Not-determined	NA	NA	0
674	vOTU10603	F.7260W03_129493_len10207	10207	46.62	No	NA	7	0	0	Not-determined	NA	NA	0
675	vOTU10604	F.7260W03_129546_len1666	1666	36.25	No	NA	1	0	0	Not-determined	NA	NA	0
676	vOTU10605	F.7260W03_129573_len3397	3397	51.52	No	NA	3	0	0	Not-determined	NA	NA	0
677	vOTU10606	F.7260W03_1295_len9543	9543	34.87	No	NA	8	0	0	Not-determined	NA	NA	0
678	vOTU10607	F.7260W03_129611_len4812	4812	44.56	No	NA	3	0	0	Not-determined	NA	NA	0
679	vOTU10608	F.7260W03_129646_len1669	1669	31.64	No	NA	1	0	0	Not-determined	NA	NA	0
680	vOTU10609	F.7260W03_129653_len6850	6850	40.19	No	NA	4	0	0	Not-determined	NA	NA	0
681	vOTU1061	F.4211W01_26824_len1591	1591	53.11	No	NA	2	0	1	Not-determined	NA	NA	0
682	vOTU10610	F.7260W03_129816_len2683	2683	31.61	No	NA	1	0	0	Not-determined	NA	NA	0
683	vOTU10611	F.7260W03_129817_len1962	1962	37.36	No	NA	1	0	0	Not-determined	NA	NA	0
684	vOTU10612	F.7260W03_129829_len3794	3794	35.61	No	NA	2	0	0	Not-determined	NA	NA	0
685	vOTU10613	F.7260W03_129849_len18521	18521	38.89	No	NA	11	0	0	Not-determined	NA	NA	0
686	vOTU10614	F.7260W03_129889_len2499	2499	41.1	No	NA	1	0	0	Not-determined	NA	NA	0
687	vOTU10615	F.7260W03_129898_len9523	9523	34.3	No	NA	9	0	0	Not-determined	NA	NA	0
688	vOTU10616	F.7260W03_1298_len3065	3065	54.45	No	NA	5	0	0	Not-determined	NA	NA	0
689	vOTU10617	F.7260W03_129916_len8988	8988	38.44	No	NA	1	0	0	Not-determined	NA	NA	0
690	vOTU10618	F.7260W03_129920_len24999	24999	33.93	No	NA	17	0	0	Not-determined	NA	NA	0
691	vOTU10619	F.7260W03_130023_len5362	5362	38.36	No	NA	4	0	0	Not-determined	NA	NA	0
692	vOTU1062	F.4211W01_27023_len1948	1948	54.77	No	NA	1	0	1	Not-determined	NA	NA	0
693	vOTU10620	F.7260W03_130139_len2120	2120	34.67	No	NA	1	0	0	Not-determined	NA	NA	0
694	vOTU10621	F.7260W03_130146_len3571	3571	49.85	No	NA	2	0	0	Not-determined	NA	NA	0
695	vOTU10622	F.7260W03_130175_len7373	7373	35.22	No	NA	2	0	0	Not-determined	NA	NA	0
696	vOTU10623	F.7260W03_130180_len13067	13067	37.57	No	NA	8	0	0	Not-determined	NA	NA	0
697	vOTU10624	F.7260W03_130245_len2575	2575	40.93	No	NA	3	0	0	Not-determined	NA	NA	0
698	vOTU10625	F.7260W03_130296_len2974	2974	43.31	No	NA	2	0	0	Not-determined	NA	NA	0
699	vOTU10626	F.7260W03_130361_len3182	3182	36.8	No	NA	3	0	0	Not-determined	NA	NA	0
700	vOTU10627	F.7260W03_13047_len6903	6903	35.23	No	NA	3	0	0	Not-determined	NA	NA	0
701	vOTU10628	F.7260W03_130486_len2105	2105	36.67	No	NA	1	0	0	Not-determined	NA	NA	0
702	vOTU10629	F.7260W03_130490_len12461	12461	34.09	No	NA	7	0	0	Not-determined	NA	NA	0
703	vOTU1063	F.4211W01_27065_len2539	2539	57.07	No	NA	1	0	0	Not-determined	NA	NA	0
704	vOTU10630	F.7260W03_130500_len4502	4502	45.02	No	NA	2	0	0	Not-determined	NA	NA	0
705	vOTU10631	F.7260W03_130580_len4051	4051	37.6	No	NA	5	0	0	Not-determined	NA	NA	0
706	vOTU10632	F.7260W03_130690_len3682	3682	32.81	No	NA	2	0	0	Not-determined	NA	NA	0
707	vOTU10633	F.7260W03_130715_len21211	21211	41.04	No	NA	12	0	0	Not-determined	NA	NA	0
708	vOTU10634	F.7260W03_130790_len5189	5189	35.44	No	NA	5	0	0	Not-determined	NA	NA	0
709	vOTU10635	F.7260W03_130850_len5011	5011	42.49	No	NA	4	0	0	Not-determined	NA	NA	0
710	vOTU10636	F.7260W03_130860_len2646	2646	54.8	No	NA	4	0	1	Not-determined	NA	NA	0
711	vOTU10637	F.7260W03_1308_len2068	2068	34.67	No	NA	1	0	0	Not-determined	NA	NA	0
712	vOTU10638	F.7260W03_130913_len1909	1909	33.47	No	NA	1	0	0	Not-determined	NA	NA	0
713	vOTU10639	F.7260W03_130916_len5973	5973	37.3	No	NA	3	0	0	Not-determined	NA	NA	0
714	vOTU1064	F.4211W01_27131_len1736	1736	53	No	NA	2	0	0	Not-determined	NA	NA	0
715	vOTU10640	F.7260W03_130963_len5239	5239	44.76	No	NA	5	0	0	Not-determined	NA	NA	0
716	vOTU10641	F.7260W03_130972_len3488	3488	35.67	No	NA	5	0	0	Not-determined	NA	NA	0
717	vOTU10642	F.7260W03_13107_len18566	18566	40.72	No	NA	13	0	0	Not-determined	NA	NA	0
718	vOTU10643	F.7260W03_131108_len3488	3488	40.42	No	NA	1	0	0	Not-determined	NA	NA	0
719	vOTU10644	F.7260W03_131111_len2286	2286	49.74	No	NA	3	0	0	Not-determined	NA	NA	0
720	vOTU10645	F.7260W03_131185_len1579	1579	46.8	No	NA	1	0	0	Not-determined	NA	NA	0
721	vOTU10646	F.7260W03_131191_len7310	7310	36.46	No	NA	2	0	0	Not-determined	NA	NA	0
722	vOTU10647	F.7260W03_131269_len1854	1854	32.9	No	NA	1	0	0	Not-determined	NA	NA	0
723	vOTU10648	F.7260W03_131286_len7515	7515	33.56	No	NA	3	0	0	Not-determined	NA	NA	0
724	vOTU10649	F.7260W03_131322_len12198	12198	34.72	No	NA	4	1	0	Not-determined	NA	NA	0
725	vOTU1065	F.4211W01_27323_len2157	2157	43.86	No	NA	2	0	0	Not-determined	NA	NA	0
726	vOTU10650	F.7260W03_13137_len2498	2498	42.67	No	NA	2	0	0	Not-determined	NA	NA	0
727	vOTU10651	F.7260W03_131385_len1565	1565	37.25	No	NA	8	0	0	Not-determined	NA	NA	0
728	vOTU10652	F.7260W03_13150_len11895	11895	35.4	No	NA	3	0	0	Not-determined	NA	NA	0
729	vOTU10653	F.7260W03_131551_len19807	19807	35.53	No	NA	8	0	0	Not-determined	NA	NA	0
730	vOTU10654	F.7260W03_131562_len4765	4765	36.39	No	NA	2	0	0	Not-determined	NA	NA	0
731	vOTU10655	F.7260W03_131655_len1547	1547	36.46	No	NA	1	0	0	Not-determined	NA	NA	0
732	vOTU10656	F.7260W03_131663_len8262	8262	34.25	No	NA	6	0	0	Not-determined	NA	NA	0
733	vOTU10657	F.7260W03_131750_len6729	6729	33.57	No	NA	5	0	0	Not-determined	NA	NA	0
734	vOTU10658	F.7260W03_131764_len1835	1835	49.26	No	NA	1	1	0	Not-determined	NA	NA	0
735	vOTU10659	F.7260W03_131790_len2979	2979	36.69	No	NA	1	0	0	Not-determined	NA	NA	0
736	vOTU1066	F.4211W01_27709_len2695	2695	49.42	No	NA	4	0	1	Not-determined	NA	NA	0
737	vOTU10660	F.7260W03_131793_len16439	16439	41.75	No	NA	18	1	0	Not-determined	NA	NA	0
738	vOTU10661	F.7260W03_131830_len7782	7782	36.24	No	NA	5	0	0	Not-determined	NA	NA	0
739	vOTU10662	F.7260W03_132026_len21543	21543	38.98	No	NA	14	1	0	Not-determined	NA	NA	0
740	vOTU10663	F.7260W03_132053_len3745	3745	38.8	No	NA	4	1	0	Not-determined	NA	NA	0
741	vOTU10664	F.7260W03_132099_len1717	1717	42.98	No	NA	1	0	0	Not-determined	NA	NA	0
742	vOTU10665	F.7260W03_132125_len6979	6979	44.1	No	NA	3	0	0	Not-determined	NA	NA	0
743	vOTU10666	F.7260W03_132157_len5228	5228	45.18	No	NA	8	0	0	Not-determined	NA	NA	0
744	vOTU10667	F.7260W03_132326_len3615	3615	30.87	No	NA	3	0	0	Not-determined	NA	NA	0
745	vOTU10668	F.7260W03_132334_len24682	24682	38.4	No	NA	9	1	0	Low-quality	15.14	AAI-based (medium-confidence)	0
746	vOTU10669	F.7260W03_132351_len9302	9302	33.98	No	NA	8	0	0	Not-determined	NA	NA	0
747	vOTU1067	F.4211W01_28219_len1516	1516	52.04	No	NA	2	0	0	Not-determined	NA	NA	0
748	vOTU10670	F.7260W03_132392_len3639	3639	45.67	No	NA	6	0	0	Not-determined	NA	NA	0
749	vOTU10671	F.7260W03_132481_len1967	1967	32.89	No	NA	1	0	0	Not-determined	NA	NA	0
750	vOTU10672	F.7260W03_132507_len2083	2083	39.27	No	NA	1	0	0	Not-determined	NA	NA	0
751	vOTU10673	F.7260W03_132594_len1786	1786	43.45	No	NA	1	0	0	Not-determined	NA	NA	0
752	vOTU10674	F.7260W03_132603_len1568	1568	29.78	No	NA	1	0	1	Not-determined	NA	NA	0
753	vOTU10675	F.7260W03_132669_len6902	6902	38.5	No	NA	6	0	0	Not-determined	NA	NA	0
754	vOTU10676	F.7260W03_13273_len1684	1684	38.42	No	NA	2	0	0	Not-determined	NA	NA	0
755	vOTU10677	F.7260W03_132818_len3349	3349	37	No	NA	5	0	0	Not-determined	NA	NA	0
756	vOTU10678	F.7260W03_132879_len1680	1680	41.01	No	NA	1	0	0	Not-determined	NA	NA	0
757	vOTU10679	F.7260W03_132917_len15786	15786	37.55	No	NA	8	0	0	Not-determined	NA	NA	0
758	vOTU1068	F.4211W01_28435_len1779	1779	48.68	No	NA	1	0	0	Not-determined	NA	NA	0
759	vOTU10680	F.7260W03_132933_len3903	3903	36.46	No	NA	4	0	0	Not-determined	NA	NA	0
760	vOTU10681	F.7260W03_132935_len2854	2854	45.73	No	NA	1	0	0	Not-determined	NA	NA	0
761	vOTU10682	F.7260W03_13293_len2475	2475	51.03	No	NA	1	0	0	Not-determined	NA	NA	0
762	vOTU10683	F.7260W03_132961_len2286	2286	34.08	No	NA	1	0	0	Not-determined	NA	NA	0
763	vOTU10684	F.7260W03_133057_len2604	2604	37.75	No	NA	2	0	0	Not-determined	NA	NA	0
764	vOTU10685	F.7260W03_133065_len7514	7514	41.23	No	NA	4	0	0	Not-determined	NA	NA	0
765	vOTU10686	F.7260W03_133072_len11793	11793	33.76	No	NA	6	0	0	Not-determined	NA	NA	0
766	vOTU10687	F.7260W03_133136_len5331	5331	36.37	No	NA	3	0	0	Not-determined	NA	NA	0
767	vOTU10688	F.7260W03_133168_len3770	3770	51.25	No	NA	5	0	0	Not-determined	NA	NA	0
768	vOTU10689	F.7260W03_133189_len5401	5401	35.2	No	NA	2	0	0	Not-determined	NA	NA	0
769	vOTU1069	F.4211W01_28536_len2040	2040	49.71	No	NA	4	0	0	Not-determined	NA	NA	0
770	vOTU10690	F.7260W03_133236_len8059	8059	39.24	No	NA	5	0	0	Not-determined	NA	NA	0
771	vOTU10691	F.7260W03_133237_len6413	6413	56.62	No	NA	10	0	0	Not-determined	NA	NA	0
772	vOTU10692	F.7260W03_133258_len17338	17338	39.68	No	NA	10	0	0	Not-determined	NA	NA	0
773	vOTU10693	F.7260W03_133267_len6900	6900	37.94	No	NA	5	0	0	Not-determined	NA	NA	0
774	vOTU10694	F.7260W03_133268_len2770	2770	48.23	No	NA	3	0	0	Not-determined	NA	NA	0
775	vOTU10695	F.7260W03_133272_len3405	3405	43.08	No	NA	2	0	0	Not-determined	NA	NA	0
776	vOTU10696	F.7260W03_13327_len10013	10013	45.77	No	NA	5	1	0	Not-determined	NA	NA	0
777	vOTU10697	F.7260W03_133281_len5564	5564	39.25	No	NA	1	0	0	Not-determined	NA	NA	0
778	vOTU10698	F.7260W03_133370_len1924	1924	38.67	No	NA	4	0	1	Not-determined	NA	NA	0
779	vOTU10699	F.7260W03_133551_len4790	4790	32.34	No	NA	2	0	0	Not-determined	NA	NA	0
780	vOTU107	S.1120W01_5540_len9703||full	9703	46.75	No	NA	14	0	0	Not-determined	NA	NA	0
781	vOTU1070	F.4211W01_2876_len3012	3012	34.33	No	NA	3	0	0	Not-determined	NA	NA	0
782	vOTU10700	F.7260W03_133585_len4549	4549	36.84	No	NA	2	0	0	Not-determined	NA	NA	0
783	vOTU10701	F.7260W03_133613_len7424	7424	38.7	No	NA	7	0	0	Not-determined	NA	NA	0
784	vOTU10702	F.7260W03_133789_len3810	3810	40.31	No	NA	3	0	0	Not-determined	NA	NA	0
785	vOTU10703	F.7260W03_133820_len1846	1846	46.42	No	NA	1	0	0	Not-determined	NA	NA	0
786	vOTU10704	F.7260W03_134098_len4579	4579	53.51	No	NA	4	0	0	Not-determined	NA	NA	0
787	vOTU10705	F.7260W03_134153_len4928	4928	50.18	No	NA	3	0	0	Not-determined	NA	NA	0
788	vOTU10706	F.7260W03_134156_len1843	1843	31.58	No	NA	1	0	0	Not-determined	NA	NA	0
789	vOTU10707	F.7260W03_134200_len16305	16305	33.75	No	NA	6	0	0	Not-determined	NA	NA	0
790	vOTU10708	F.7260W03_134214_len4389	4389	39.35	No	NA	4	0	0	Not-determined	NA	NA	0
791	vOTU10709	F.7260W03_134252_len14897	14897	39.81	No	NA	9	0	0	Not-determined	NA	NA	0
792	vOTU1071	F.4211W01_28799_len2009	2009	53.46	No	NA	1	0	0	Not-determined	NA	NA	0
793	vOTU10710	F.7260W03_134324_len24192	24192	38.56	No	NA	8	2	0	Not-determined	NA	NA	0
794	vOTU10711	F.7260W03_134365_len3542	3542	46.22	No	NA	6	0	0	Not-determined	NA	NA	0
795	vOTU10712	F.7260W03_134403_len3798	3798	50.26	No	NA	5	0	0	Not-determined	NA	NA	0
796	vOTU10713	F.7260W03_134440_len2891	2891	37.22	No	NA	1	0	0	Not-determined	NA	NA	0
797	vOTU10714	F.7260W03_134480_len8761	8761	32.4	No	NA	5	0	0	Not-determined	NA	NA	0
798	vOTU10715	F.7260W03_134510_len1967	1967	37.11	No	NA	2	0	0	Not-determined	NA	NA	0
799	vOTU10716	F.7260W03_134584_len32634	32634	35.63	No	NA	13	0	0	Not-determined	NA	NA	0
800	vOTU10717	F.7260W03_134707_len12570	12570	38.54	No	NA	4	0	0	Not-determined	NA	NA	0
801	vOTU10718	F.7260W03_134709_len2735	2735	34.19	No	NA	2	0	0	Not-determined	NA	NA	0
802	vOTU10719	F.7260W03_134731_len3754	3754	43.66	No	NA	4	0	0	Not-determined	NA	NA	0
803	vOTU1072	F.4211W01_28978_len1581	1581	44.53	No	NA	1	0	0	Not-determined	NA	NA	0
804	vOTU10720	F.7260W03_134818_len1926	1926	49.33	No	NA	1	0	0	Not-determined	NA	NA	0
805	vOTU10721	F.7260W03_134885_len15565	15565	49.46	No	NA	15	0	0	Not-determined	NA	NA	0
806	vOTU10722	F.7260W03_134887_len1653	1653	35.75	No	NA	1	0	0	Not-determined	NA	NA	0
807	vOTU10723	F.7260W03_134921_len1791	1791	49.13	No	NA	2	0	0	Not-determined	NA	NA	0
808	vOTU10724	F.7260W03_135011_len2562	2562	36.46	No	NA	1	0	0	Not-determined	NA	NA	0
809	vOTU10725	F.7260W03_135014_len5631	5631	36.76	No	NA	4	0	0	Not-determined	NA	NA	0
810	vOTU10726	F.7260W03_135063_len5522	5522	35.73	No	NA	3	0	0	Not-determined	NA	NA	0
811	vOTU10727	F.7260W03_135073_len2170	2170	38.25	No	NA	1	0	0	Not-determined	NA	NA	0
812	vOTU10728	F.7260W03_13519_len4326	4326	31.85	No	NA	1	0	0	Not-determined	NA	NA	0
813	vOTU10729	F.7260W03_1351_len1976	1976	51.87	No	NA	1	1	0	Low-quality	0.17	HMM-based (lower-bound)	0
814	vOTU1073	F.4211W01_29040_len2868	2868	45.75	No	NA	3	0	0	Not-determined	NA	NA	0
815	vOTU10730	F.7260W03_135208_len13699	13699	32.74	No	NA	13	0	0	Not-determined	NA	NA	0
816	vOTU10731	F.7260W03_135231_len17772	17772	37.08	No	NA	10	0	0	Not-determined	NA	NA	0
817	vOTU10732	F.7260W03_135247_len19354	19354	38.52	No	NA	19	2	0	High-quality	100	AAI-based (medium-confidence)	0
818	vOTU10733	F.7260W03_135333_len4841	4841	38.65	No	NA	3	0	0	Not-determined	NA	NA	0
819	vOTU10734	F.7260W03_135465_len1668	1668	47.54	No	NA	1	0	0	Not-determined	NA	NA	0
820	vOTU10735	F.7260W03_135475_len3519	3519	33.62	No	NA	2	0	0	Not-determined	NA	NA	0
821	vOTU10736	F.7260W03_135486_len1548	1548	42.05	No	NA	2	0	0	Not-determined	NA	NA	0
822	vOTU10737	F.7260W03_135488_len2542	2542	34.46	No	NA	2	0	0	Not-determined	NA	NA	0
823	vOTU10738	F.7260W03_135499_len8750	8750	35.89	No	NA	5	0	0	Not-determined	NA	NA	0
824	vOTU10739	F.7260W03_135512_len6221	6221	39.54	No	NA	4	0	0	Not-determined	NA	NA	0
825	vOTU1074	F.4211W01_29369_len2583	2583	50.33	No	NA	5	0	2	Not-determined	NA	NA	0
826	vOTU10740	F.7260W03_135526_len9720	9720	39.85	No	NA	11	1	0	Not-determined	NA	NA	0
827	vOTU10741	F.7260W03_135539_len2749	2749	48.45	No	NA	4	0	0	Not-determined	NA	NA	0
828	vOTU10742	F.7260W03_135589_len8649	8649	39.53	No	NA	7	1	0	Medium-quality	80.63	HMM-based (lower-bound)	0
829	vOTU10743	F.7260W03_135675_len1684	1684	36.7	No	NA	1	0	0	Not-determined	NA	NA	0
830	vOTU10744	F.7260W03_135684_len19388	19388	34.32	No	NA	9	0	0	Not-determined	NA	NA	0
831	vOTU10745	F.7260W03_135703_len3174	3174	63.42	No	NA	8	0	0	Not-determined	NA	NA	0
832	vOTU10746	F.7260W03_135705_len1651	1651	58.81	No	NA	3	0	0	Not-determined	NA	NA	0
833	vOTU10747	F.7260W03_135759_len2969	2969	34.86	No	NA	1	0	0	Not-determined	NA	NA	0
834	vOTU10748	F.7260W03_135907_len2736	2736	36.88	No	NA	1	0	0	Not-determined	NA	NA	0
835	vOTU10749	F.7260W03_135909_len5631	5631	39.71	No	NA	6	0	3	Not-determined	NA	NA	0
836	vOTU1075	F.4211W01_29471_len3477	3477	68.85	No	NA	2	0	0	Not-determined	NA	NA	0
837	vOTU10750	F.7260W03_135935_len1764	1764	36.17	No	NA	2	0	0	Not-determined	NA	NA	0
838	vOTU10751	F.7260W03_135957_len5429	5429	50.56	No	NA	3	1	0	Not-determined	NA	NA	0
839	vOTU10752	F.7260W03_135991_len13200	13200	35.68	No	NA	8	0	0	Not-determined	NA	NA	0
840	vOTU10753	F.7260W03_13603_len1543	1543	45.69	No	NA	2	0	0	Not-determined	NA	NA	0
841	vOTU10754	F.7260W03_136135_len10780	10780	40.64	No	NA	4	0	0	Not-determined	NA	NA	0
842	vOTU10755	F.7260W03_136171_len13145	13145	38.94	No	NA	9	0	0	Not-determined	NA	NA	0
843	vOTU10756	F.7260W03_136187_len2287	2287	35.85	No	NA	2	0	0	Not-determined	NA	NA	0
844	vOTU10757	F.7260W03_136212_len7294	7294	38.28	No	NA	6	0	0	Not-determined	NA	NA	0
845	vOTU10758	F.7260W03_136219_len2481	2481	36.24	No	NA	1	0	0	Not-determined	NA	NA	0
846	vOTU10759	F.7260W03_136254_len10165	10165	47.29	No	NA	6	0	0	Not-determined	NA	NA	0
847	vOTU1076	F.4211W01_29986_len1741	1741	47.44	No	NA	2	0	0	Not-determined	NA	NA	0
848	vOTU10760	F.7260W03_136266_len7125	7125	40.77	No	NA	6	0	0	Not-determined	NA	NA	0
849	vOTU10761	F.7260W03_136306_len2787	2787	36.67	No	NA	3	0	0	Not-determined	NA	NA	0
850	vOTU10762	F.7260W03_136322_len3318	3318	38.46	No	NA	2	0	0	Not-determined	NA	NA	0
851	vOTU10763	F.7260W03_13639_len6792	6792	37.71	No	NA	6	0	0	Not-determined	NA	NA	0
852	vOTU10764	F.7260W03_136432_len23338	23338	35.42	No	NA	16	0	0	Not-determined	NA	NA	0
853	vOTU10765	F.7260W03_136747_len1919	1919	34.13	No	NA	3	0	0	Not-determined	NA	NA	0
854	vOTU10766	F.7260W03_136846_len3493	3493	30.66	No	NA	4	0	0	Not-determined	NA	NA	0
855	vOTU10767	F.7260W03_136853_len2716	2716	34.46	No	NA	2	0	0	Not-determined	NA	NA	0
856	vOTU10768	F.7260W03_136957_len11516	11516	34.49	No	NA	5	0	0	Not-determined	NA	NA	0
857	vOTU10769	F.7260W03_137072_len5692	5692	35.82	No	NA	6	0	0	Not-determined	NA	NA	0
858	vOTU1077	F.4211W01_30348_len2025	2025	51.41	No	NA	2	0	0	Not-determined	NA	NA	0
859	vOTU10770	F.7260W03_13709_len1814	1814	55.13	No	NA	1	0	0	Not-determined	NA	NA	0
860	vOTU10771	F.7260W03_13711_len6618	6618	43.17	No	NA	3	0	0	Not-determined	NA	NA	0
861	vOTU10772	F.7260W03_137169_len1503	1503	46.04	No	NA	2	0	0	Not-determined	NA	NA	0
862	vOTU10773	F.7260W03_137218_len7367	7367	37.94	No	NA	3	0	0	Not-determined	NA	NA	0
863	vOTU10774	F.7260W03_137236_len1636	1636	44.01	No	NA	2	0	0	Not-determined	NA	NA	0
864	vOTU10775	F.7260W03_137241_len2195	2195	45.38	No	NA	3	0	0	Not-determined	NA	NA	0
865	vOTU10776	F.7260W03_137257_len2097	2097	45.06	No	NA	4	0	0	Not-determined	NA	NA	0
866	vOTU10777	F.7260W03_137309_len4178	4178	35.95	No	NA	4	0	0	Not-determined	NA	NA	0
867	vOTU10778	F.7260W03_13735_len1763	1763	33.64	No	NA	1	0	0	Not-determined	NA	NA	0
868	vOTU10779	F.7260W03_137389_len4053	4053	41.18	No	NA	5	0	0	Not-determined	NA	NA	0
869	vOTU1078	F.4211W01_30412_len1862	1862	39.74	No	NA	3	1	0	Not-determined	NA	NA	0
870	vOTU10780	F.7260W03_13752_len21021	21021	39.85	No	NA	14	1	0	Not-determined	NA	NA	0
871	vOTU10781	F.7260W03_137544_len2821	2821	31.34	No	NA	1	0	0	Not-determined	NA	NA	0
872	vOTU10782	F.7260W03_137547_len4737	4737	38	No	NA	3	0	0	Not-determined	NA	NA	0
873	vOTU10783	F.7260W03_137582_len5048	5048	32.15	No	NA	3	0	0	Not-determined	NA	NA	0
874	vOTU10784	F.7260W03_137590_len13008	13008	32.7	No	NA	11	0	10	Not-determined	NA	NA	0
875	vOTU10785	F.7260W03_137728_len1720	1720	35.58	No	NA	2	0	0	Not-determined	NA	NA	0
876	vOTU10786	F.7260W03_137825_len20034	20034	36.92	No	NA	16	0	0	Not-determined	NA	NA	0
877	vOTU10787	F.7260W03_137835_len2984	2984	34.28	No	NA	3	0	0	Not-determined	NA	NA	0
878	vOTU10788	F.7260W03_137836_len5235	5235	41.03	No	NA	2	0	0	Not-determined	NA	NA	0
879	vOTU10789	F.7260W03_137890_len2764	2764	40.34	No	NA	2	0	0	Not-determined	NA	NA	0
880	vOTU1079	F.4211W01_30469_len3508	3508	49.4	No	NA	1	0	0	Not-determined	NA	NA	0
881	vOTU10790	F.7260W03_137898_len7618	7618	42.89	No	NA	10	0	0	Not-determined	NA	NA	0
882	vOTU10791	F.7260W03_137949_len11498	11498	42.13	No	NA	7	1	0	Not-determined	NA	NA	0
883	vOTU10792	F.7260W03_137978_len10604	10604	39.64	No	NA	4	0	0	Not-determined	NA	NA	0
884	vOTU10793	F.7260W03_138001_len11648	11648	41.64	No	NA	2	0	0	Not-determined	NA	NA	0
885	vOTU10794	F.7260W03_13803_len2118	2118	38.15	No	NA	1	0	0	Not-determined	NA	NA	0
886	vOTU10795	F.7260W03_138050_len11463	11463	33.29	No	NA	6	0	0	Not-determined	NA	NA	0
887	vOTU10796	F.7260W03_138073_len3011	3011	55.3	No	NA	4	0	0	Not-determined	NA	NA	0
888	vOTU10797	F.7260W03_138078_len2146	2146	37.56	No	NA	1	0	0	Not-determined	NA	NA	0
889	vOTU10798	F.7260W03_138142_len17068	17068	37.28	No	NA	12	1	0	Not-determined	NA	NA	0
890	vOTU10799	F.7260W03_138146_len3035	3035	46.59	No	NA	4	0	0	Not-determined	NA	NA	0
891	vOTU108	B.1120W02_10209_len2316	2316	53.02	No	NA	4	3	0	Complete	100	DTR (high-confidence)	0
892	vOTU1080	F.4211W01_31317_len2122	2122	43.4	No	NA	2	0	0	Not-determined	NA	NA	0
893	vOTU10800	F.7260W03_138174_len2729	2729	34.92	No	NA	3	0	0	Not-determined	NA	NA	0
894	vOTU10801	F.7260W03_138183_len2356	2356	36.08	No	NA	3	0	0	Not-determined	NA	NA	0
895	vOTU10802	F.7260W03_138211_len3582	3582	34.42	No	NA	3	0	0	Not-determined	NA	NA	0
896	vOTU10803	F.7260W03_138265_len3434	3434	43.59	No	NA	3	0	0	Not-determined	NA	NA	0
897	vOTU10804	F.7260W03_138460_len2729	2729	31.7	No	NA	1	0	0	Not-determined	NA	NA	0
898	vOTU10805	F.7260W03_138660_len3047	3047	31.38	No	NA	2	0	0	Not-determined	NA	NA	0
899	vOTU10806	F.7260W03_138666_len1780	1780	35.17	No	NA	2	0	0	Not-determined	NA	NA	0
900	vOTU10807	F.7260W03_138720_len7599	7599	36.5	No	NA	4	2	0	Not-determined	NA	NA	0
901	vOTU10808	F.7260W03_138733_len2671	2671	46.72	No	NA	3	0	0	Not-determined	NA	NA	0
902	vOTU10809	F.7260W03_138767_len4150	4150	43.25	No	NA	2	0	0	Not-determined	NA	NA	0
903	vOTU1081	F.4211W01_31321_len1624	1624	45.63	No	NA	2	0	0	Not-determined	NA	NA	0
904	vOTU10810	F.7260W03_138768_len13203	13203	42.91	No	NA	11	0	0	Not-determined	NA	NA	0
905	vOTU10811	F.7260W03_138817_len6124	6124	48.07	No	NA	4	0	0	Not-determined	NA	NA	0
906	vOTU10812	F.7260W03_139000_len2724	2724	45.93	No	NA	6	0	0	Not-determined	NA	NA	0
907	vOTU10813	F.7260W03_139092_len3300	3300	54.61	No	NA	2	0	0	Not-determined	NA	NA	0
908	vOTU10814	F.7260W03_139119_len11154	11154	34.95	No	NA	7	0	0	Not-determined	NA	NA	0
909	vOTU10815	F.7260W03_13913_len19484	19484	36.77	No	NA	12	0	0	Not-determined	NA	NA	0
910	vOTU10816	F.7260W03_139171_len2344	2344	37.67	No	NA	2	0	0	Not-determined	NA	NA	0
911	vOTU10817	F.7260W03_139193_len13979	13979	36.25	No	NA	4	0	0	Not-determined	NA	NA	0
912	vOTU10818	F.7260W03_139222_len1609	1609	56.25	No	NA	1	0	0	Not-determined	NA	NA	0
913	vOTU10819	F.7260W03_139274_len3903	3903	35.95	No	NA	2	0	0	Not-determined	NA	NA	0
914	vOTU1082	F.4211W01_31457_len1937	1937	52.61	No	NA	2	0	0	Not-determined	NA	NA	0
915	vOTU10820	F.7260W03_139476_len2403	2403	34.33	No	NA	3	0	0	Not-determined	NA	NA	0
916	vOTU10821	F.7260W03_139489_len1620	1620	35.06	No	NA	0	0	0	Not-determined	NA	NA	0
917	vOTU10822	F.7260W03_139595_len4109	4109	41.98	No	NA	4	0	0	Not-determined	NA	NA	0
918	vOTU10823	F.7260W03_139597_len4813	4813	36.8	No	NA	6	0	0	Not-determined	NA	NA	0
919	vOTU10824	F.7260W03_139682_len2750	2750	35.13	No	NA	2	0	0	Not-determined	NA	NA	0
920	vOTU10825	F.7260W03_13979_len8829	8829	40.02	No	NA	4	0	0	Not-determined	NA	NA	0
921	vOTU10826	F.7260W03_139800_len8475	8475	34.54	No	NA	4	0	0	Not-determined	NA	NA	0
922	vOTU10827	F.7260W03_139896_len12630	12630	38.04	No	NA	7	1	0	Not-determined	NA	NA	0
923	vOTU10828	F.7260W03_139933_len4330	4330	41.55	No	NA	4	0	0	Not-determined	NA	NA	0
924	vOTU10829	F.7260W03_139939_len1666	1666	34.21	No	NA	2	0	0	Not-determined	NA	NA	0
925	vOTU1083	F.4211W01_31829_len1552	1552	43.69	No	NA	3	0	0	Not-determined	NA	NA	0
926	vOTU10830	F.7260W03_139975_len3660	3660	31.67	No	NA	1	0	0	Not-determined	NA	NA	0
927	vOTU10831	F.7260W03_140009_len4259	4259	57.92	No	NA	3	0	0	Not-determined	NA	NA	0
928	vOTU10832	F.7260W03_140023_len12809	12809	34.1	No	NA	12	0	0	Not-determined	NA	NA	0
929	vOTU10833	F.7260W03_140038_len3115	3115	38.78	No	NA	3	0	0	Not-determined	NA	NA	0
930	vOTU10834	F.7260W03_140075_len3216	3216	32.21	No	NA	1	0	0	Not-determined	NA	NA	0
931	vOTU10835	F.7260W03_140081_len16984	16984	36.88	No	NA	10	0	0	Not-determined	NA	NA	0
932	vOTU10836	F.7260W03_140091_len4253	4253	39.36	No	NA	3	0	0	Not-determined	NA	NA	0
933	vOTU10837	F.7260W03_140092_len5087	5087	34.5	No	NA	6	0	0	Not-determined	NA	NA	0
934	vOTU10838	F.7260W03_14009_len4463	4463	43.11	No	NA	5	0	0	Not-determined	NA	NA	0
935	vOTU10839	F.7260W03_140108_len4951	4951	39.51	No	NA	2	0	0	Not-determined	NA	NA	0
936	vOTU1084	F.4211W01_31945_len1640	1640	68.78	No	NA	1	0	0	Not-determined	NA	NA	0
937	vOTU10840	F.7260W03_140148_len4880	4880	35.88	No	NA	1	0	0	Not-determined	NA	NA	0
938	vOTU10841	F.7260W03_140157_len13053	13053	42.02	No	NA	6	0	0	Not-determined	NA	NA	0
939	vOTU10842	F.7260W03_140182_len3977	3977	36.33	No	NA	3	0	0	Not-determined	NA	NA	0
940	vOTU10843	F.7260W03_140444_len3184	3184	45.85	No	NA	3	0	0	Not-determined	NA	NA	0
941	vOTU10844	F.7260W03_140458_len1707	1707	40.07	No	NA	1	0	0	Not-determined	NA	NA	0
942	vOTU10845	F.7260W03_140478_len1708	1708	40.69	No	NA	1	0	0	Not-determined	NA	NA	0
943	vOTU10846	F.7260W03_14051_len1875	1875	38.67	No	NA	1	0	0	Not-determined	NA	NA	0
944	vOTU10847	F.7260W03_140655_len2031	2031	35.25	No	NA	3	0	0	Not-determined	NA	NA	0
945	vOTU10848	F.7260W03_140673_len2148	2148	36.55	No	NA	2	0	0	Not-determined	NA	NA	0
946	vOTU10849	F.7260W03_140701_len21797	21797	36.53	No	NA	8	0	0	Not-determined	NA	NA	0
947	vOTU1085	F.4211W01_32524_len1960	1960	33.83	No	NA	1	0	0	Not-determined	NA	NA	0
948	vOTU10850	F.7260W03_140781_len4490	4490	44.57	No	NA	5	2	0	Low-quality	2.75	AAI-based (high-confidence)	0
949	vOTU10851	F.7260W03_140971_len19468	19468	37.81	No	NA	16	0	0	Not-determined	NA	NA	0
950	vOTU10852	F.7260W03_140985_len1597	1597	32.06	No	NA	1	0	0	Not-determined	NA	NA	0
951	vOTU10853	F.7260W03_141101_len6857	6857	42.99	No	NA	3	0	0	Not-determined	NA	NA	0
952	vOTU10854	F.7260W03_141179_len3999	3999	34.63	No	NA	5	0	0	Not-determined	NA	NA	0
953	vOTU10855	F.7260W03_141225_len2172	2172	39.64	No	NA	1	0	0	Not-determined	NA	NA	0
954	vOTU10856	F.7260W03_141244_len43831	43831	39.5	No	NA	24	1	0	Not-determined	NA	NA	0
955	vOTU10857	F.7260W03_141276_len3502	3502	54.37	No	NA	7	0	0	Not-determined	NA	NA	0
956	vOTU10858	F.7260W03_141317_len7318	7318	39.01	No	NA	4	0	0	Not-determined	NA	NA	0
957	vOTU10859	F.7260W03_141381_len3753	3753	40.77	No	NA	4	0	0	Not-determined	NA	NA	0
958	vOTU1086	F.4211W01_3266_len11804	11804	25.08	No	NA	14	1	0	Low-quality	6.36	AAI-based (high-confidence)	0
959	vOTU10860	F.7260W03_141419_len12473	12473	35.54	No	NA	6	0	0	Not-determined	NA	NA	0
960	vOTU10861	F.7260W03_141421_len25784	25784	36.43	No	NA	17	0	0	Not-determined	NA	NA	0
961	vOTU10862	F.7260W03_141442_len11303	11303	49.71	No	NA	8	0	0	Not-determined	NA	NA	0
962	vOTU10863	F.7260W03_141599_len2054	2054	37.78	No	NA	1	0	0	Not-determined	NA	NA	0
963	vOTU10864	F.7260W03_141671_len4217	4217	50.75	No	NA	3	1	0	Not-determined	NA	NA	0
964	vOTU10865	F.7260W03_141697_len11513	11513	35.86	No	NA	3	0	0	Not-determined	NA	NA	0
965	vOTU10866	F.7260W03_141727_len5512	5512	38.41	No	NA	5	1	0	Not-determined	NA	NA	0
966	vOTU10867	F.7260W03_141729_len1826	1826	37.62	No	NA	1	0	0	Not-determined	NA	NA	0
967	vOTU10868	F.7260W03_141735_len2856	2856	31.97	No	NA	3	0	0	Not-determined	NA	NA	0
968	vOTU10869	F.7260W03_141758_len2623	2623	44.19	No	NA	4	0	0	Not-determined	NA	NA	0
969	vOTU1087	F.4211W01_32679_len1820	1820	50.6	No	NA	1	0	0	Not-determined	NA	NA	0
970	vOTU10870	F.7260W03_141856_len12852	12852	33.95	No	NA	8	1	0	Not-determined	NA	NA	0
971	vOTU10871	F.7260W03_141882_len2778	2778	42.19	No	NA	2	1	0	Low-quality	1.7	AAI-based (high-confidence)	0
972	vOTU10872	F.7260W03_141895_len5659	5659	34.1	No	NA	4	0	0	Not-determined	NA	NA	0
973	vOTU10873	F.7260W03_141902_len1598	1598	45.62	No	NA	3	0	0	Not-determined	NA	NA	0
974	vOTU10874	F.7260W03_142019_len24101	24101	35.48	No	NA	13	0	1	Not-determined	NA	NA	0
975	vOTU10875	F.7260W03_142033_len7379	7379	37.89	No	NA	6	0	0	Not-determined	NA	NA	0
976	vOTU10876	F.7260W03_142036_len25759	25759	38.04	No	NA	14	1	0	Not-determined	NA	NA	0
977	vOTU10877	F.7260W03_142061_len1844	1844	39.43	No	NA	1	0	0	Not-determined	NA	NA	0
978	vOTU10878	F.7260W03_142088_len17681	17681	54.78	No	NA	25	0	0	Not-determined	NA	NA	0
979	vOTU10879	F.7260W03_142091_len17581	17581	37.43	No	NA	8	0	0	Not-determined	NA	NA	0
980	vOTU1088	F.4211W01_32952_len2184	2184	32.6	No	NA	2	0	0	Not-determined	NA	NA	0
981	vOTU10880	F.7260W03_142102_len16267	16267	37.86	No	NA	7	0	0	Not-determined	NA	NA	0
982	vOTU10881	F.7260W03_142110_len1560	1560	48.65	No	NA	2	0	0	Not-determined	NA	NA	0
983	vOTU10882	F.7260W03_142131_len4832	4832	42.03	No	NA	5	0	0	Not-determined	NA	NA	0
984	vOTU10883	F.7260W03_142198_len2342	2342	46.46	No	NA	1	0	1	Not-determined	NA	NA	0
985	vOTU10884	F.7260W03_142203_len2614	2614	31.64	No	NA	3	0	0	Not-determined	NA	NA	0
986	vOTU10885	F.7260W03_142221_len23018	23018	33.04	No	NA	12	0	0	Not-determined	NA	NA	0
987	vOTU10886	F.7260W03_14248_len1766	1766	44.17	No	NA	2	0	0	Not-determined	NA	NA	0
988	vOTU10887	F.7260W03_142608_len1979	1979	41.44	No	NA	1	0	1	Low-quality	3.48	AAI-based (medium-confidence)	0
989	vOTU10888	F.7260W03_142671_len1928	1928	37.24	No	NA	1	0	0	Not-determined	NA	NA	0
990	vOTU10889	F.7260W03_142747_len1857	1857	37.7	No	NA	2	0	0	Not-determined	NA	NA	0
991	vOTU1089	F.4211W01_32993_len1753	1753	46.49	No	NA	4	0	1	Not-determined	NA	NA	0
992	vOTU10890	F.7260W03_14274_len11444	11444	34.04	No	NA	8	0	0	Not-determined	NA	NA	0
993	vOTU10891	F.7260W03_142799_len6147	6147	34.33	No	NA	4	0	0	Not-determined	NA	NA	0
994	vOTU10892	F.7260W03_142834_len2122	2122	34.17	No	NA	1	0	0	Not-determined	NA	NA	0
995	vOTU10893	F.7260W03_142879_len4483	4483	40.11	No	NA	4	0	0	Not-determined	NA	NA	0
996	vOTU10894	F.7260W03_142896_len1702	1702	35.14	No	NA	2	0	0	Not-determined	NA	NA	0
997	vOTU10895	F.7260W03_14290_len2682	2682	46.35	No	NA	3	0	0	Not-determined	NA	NA	0
998	vOTU10896	F.7260W03_142978_len10908	10908	42.75	No	NA	13	1	0	Not-determined	NA	NA	0
999	vOTU10897	F.7260W03_143039_len19962	19962	37.79	No	NA	13	3	0	Not-determined	NA	NA	0
1000	vOTU10898	F.7260W03_143056_len2666	2666	36.87	No	NA	3	0	0	Not-determined	NA	NA	0
1001	vOTU10899	F.7260W03_143120_len1508	1508	43.04	No	NA	1	0	0	Not-determined	NA	NA	0
1002	vOTU109	B.1120W02_10238_len2331	2331	52.51	No	NA	4	3	0	Complete	100	DTR (high-confidence)	0
1003	vOTU1090	F.4211W01_3314_len1516	1516	42.35	No	NA	2	0	0	Not-determined	NA	NA	0
1004	vOTU10900	F.7260W03_143140_len2071	2071	33.8	No	NA	3	0	0	Not-determined	NA	NA	0
1005	vOTU10901	F.7260W03_143168_len15172	15172	37.81	No	NA	5	0	0	Not-determined	NA	NA	0
1006	vOTU10902	F.7260W03_143182_len2372	2372	33.39	No	NA	3	0	0	Not-determined	NA	NA	0
1007	vOTU10903	F.7260W03_143189_len2743	2743	31.13	No	NA	2	0	0	Not-determined	NA	NA	0
1008	vOTU10904	F.7260W03_143194_len3950	3950	41.97	No	NA	3	0	0	Not-determined	NA	NA	0
1009	vOTU10905	F.7260W03_1431_len3637	3637	37.23	No	NA	2	0	0	Not-determined	NA	NA	0
1010	vOTU10906	F.7260W03_143314_len2144	2144	33.91	No	NA	2	0	0	Not-determined	NA	NA	0
1011	vOTU10907	F.7260W03_143329_len2370	2370	32.53	No	NA	2	0	0	Not-determined	NA	NA	0
1012	vOTU10908	F.7260W03_143357_len3439	3439	35.56	No	NA	2	0	0	Not-determined	NA	NA	0
1013	vOTU10909	F.7260W03_143485_len13591	13591	33.7	No	NA	7	0	0	Not-determined	NA	NA	0
1014	vOTU1091	F.4211W01_33300_len1530	1530	50	No	NA	4	0	0	Not-determined	NA	NA	0
1015	vOTU10910	F.7260W03_143559_len6735	6735	51.2	No	NA	9	0	0	Not-determined	NA	NA	0
1016	vOTU10911	F.7260W03_143620_len4768	4768	41.72	No	NA	9	0	0	Not-determined	NA	NA	0
1017	vOTU10912	F.7260W03_143621_len8040	8040	36.69	No	NA	2	0	0	Not-determined	NA	NA	0
1018	vOTU10913	F.7260W03_143622_len7714	7714	35.53	No	NA	8	0	0	Not-determined	NA	NA	0
1019	vOTU10914	F.7260W03_14362_len5450	5450	54.81	No	NA	5	0	0	Not-determined	NA	NA	0
1020	vOTU10915	F.7260W03_143641_len4926	4926	36.58	No	NA	2	0	0	Not-determined	NA	NA	0
1021	vOTU10916	F.7260W03_143665_len6197	6197	44.36	No	NA	5	0	0	Not-determined	NA	NA	0
1022	vOTU10917	F.7260W03_143787_len8120	8120	42.32	No	NA	9	1	0	Not-determined	NA	NA	0
1023	vOTU10918	F.7260W03_143848_len11099	11099	37.19	No	NA	7	0	0	Not-determined	NA	NA	0
1024	vOTU10919	F.7260W03_143996_len9881	9881	35.41	No	NA	4	0	0	Not-determined	NA	NA	0
1025	vOTU1092	F.4211W01_33994_len1745	1745	53.3	No	NA	3	0	1	Not-determined	NA	NA	0
1026	vOTU10920	F.7260W03_144009_len3553	3553	39.57	No	NA	2	0	0	Not-determined	NA	NA	0
1027	vOTU10921	F.7260W03_144035_len2632	2632	36.66	No	NA	1	0	0	Not-determined	NA	NA	0
1028	vOTU10922	F.7260W03_144088_len9747	9747	36.38	No	NA	8	0	0	Not-determined	NA	NA	0
1029	vOTU10923	F.7260W03_144203_len12945	12945	33.9	No	NA	7	0	0	Not-determined	NA	NA	0
1030	vOTU10924	F.7260W03_144235_len8090	8090	39.72	No	NA	5	0	0	Not-determined	NA	NA	0
1031	vOTU10925	F.7260W03_144257_len2138	2138	34.47	No	NA	1	0	0	Not-determined	NA	NA	0
1032	vOTU10926	F.7260W03_144273_len1700	1700	38.53	No	NA	1	0	0	Not-determined	NA	NA	0
1033	vOTU10927	F.7260W03_144442_len2354	2354	33.9	No	NA	1	0	0	Not-determined	NA	NA	0
1034	vOTU10928	F.7260W03_144513_len1941	1941	39.16	No	NA	1	0	0	Not-determined	NA	NA	0
1035	vOTU10929	F.7260W03_144529_len5576	5576	44.23	No	NA	3	0	0	Not-determined	NA	NA	0
1036	vOTU1093	F.4211W01_3401_len1987	1987	48.77	Yes	602	4	1	2	Low-quality	0.14	HMM-based (lower-bound)	69.7
1037	vOTU10930	F.7260W03_144567_len10119	10119	36.9	No	NA	6	0	0	Not-determined	NA	NA	0
1038	vOTU10931	F.7260W03_144583_len5967	5967	34.89	No	NA	5	0	0	Not-determined	NA	NA	0
1039	vOTU10932	F.7260W03_144588_len3371	3371	46.54	No	NA	4	0	0	Not-determined	NA	NA	0
1040	vOTU10933	F.7260W03_144649_len9061	9061	43.11	No	NA	4	0	0	Not-determined	NA	NA	0
1041	vOTU10934	F.7260W03_144701_len19227	19227	41.52	No	NA	11	0	0	Not-determined	NA	NA	0
1042	vOTU10935	F.7260W03_144743_len3722	3722	36.16	No	NA	3	0	0	Not-determined	NA	NA	0
1043	vOTU10936	F.7260W03_14475_len17555	17555	34.46	No	NA	14	0	0	Not-determined	NA	NA	0
1044	vOTU10937	F.7260W03_144867_len3194	3194	47.65	No	NA	5	0	0	Not-determined	NA	NA	0
1045	vOTU10938	F.7260W03_144874_len1884	1884	36.25	No	NA	2	0	0	Not-determined	NA	NA	0
1046	vOTU10939	F.7260W03_144901_len4020	4020	33.68	No	NA	1	0	0	Not-determined	NA	NA	0
1047	vOTU1094	F.4211W01_34357_len1764	1764	48.3	No	NA	3	0	0	Not-determined	NA	NA	0
1048	vOTU10940	F.7260W03_144980_len6963	6963	37.79	No	NA	3	0	0	Not-determined	NA	NA	0
1049	vOTU10941	F.7260W03_14501_len11798	11798	34.53	No	NA	10	0	0	Not-determined	NA	NA	0
1050	vOTU10942	F.7260W03_145033_len2408	2408	44.27	No	NA	3	0	0	Low-quality	38.83	AAI-based (high-confidence)	0
1051	vOTU10943	F.7260W03_14515_len32152	32152	42.06	No	NA	17	0	0	Not-determined	NA	NA	0
1052	vOTU10944	F.7260W03_145179_len5893	5893	45.6	No	NA	7	0	0	Not-determined	NA	NA	0
1053	vOTU10945	F.7260W03_145209_len7919	7919	50.47	No	NA	10	0	0	Not-determined	NA	NA	0
1054	vOTU10946	F.7260W03_145272_len4583	4583	31.92	No	NA	1	0	0	Not-determined	NA	NA	0
1055	vOTU10947	F.7260W03_145309_len22786	22786	35.09	No	NA	11	0	0	Not-determined	NA	NA	0
1056	vOTU10948	F.7260W03_145310_len13573	13573	37.34	No	NA	5	1	0	Not-determined	NA	NA	0
1057	vOTU10949	F.7260W03_145361_len3485	3485	57.5	No	NA	7	0	0	Not-determined	NA	NA	0
1058	vOTU1095	F.4211W01_34586_len1651	1651	40.64	No	NA	1	0	0	Not-determined	NA	NA	0
1059	vOTU10950	F.7260W03_145368_len36118	36118	38.04	No	NA	24	0	0	Not-determined	NA	NA	0
1060	vOTU10951	F.7260W03_145466_len1878	1878	33.92	No	NA	1	0	0	Not-determined	NA	NA	0
1061	vOTU10952	F.7260W03_145530_len11467	11467	44.5	No	NA	8	0	0	Not-determined	NA	NA	0
1062	vOTU10953	F.7260W03_145617_len3677	3677	41.15	No	NA	2	1	0	Low-quality	43.13	HMM-based (lower-bound)	0
1063	vOTU10954	F.7260W03_145662_len5799	5799	42.2	No	NA	2	0	0	Not-determined	NA	NA	0
1064	vOTU10955	F.7260W03_145677_len1735	1735	43.98	No	NA	1	0	0	Not-determined	NA	NA	0
1065	vOTU10956	F.7260W03_145694_len2170	2170	34.15	No	NA	2	0	0	Not-determined	NA	NA	0
1066	vOTU10957	F.7260W03_145726_len10162	10162	39.77	No	NA	4	0	0	Not-determined	NA	NA	0
1067	vOTU10958	F.7260W03_145738_len1642	1642	37.82	No	NA	1	0	0	Not-determined	NA	NA	0
1068	vOTU10959	F.7260W03_145757_len26016	26016	40.1	No	NA	18	0	0	Not-determined	NA	NA	0
1069	vOTU1096	F.4211W01_34657_len2636	2636	51.97	No	NA	2	0	0	Not-determined	NA	NA	0
1070	vOTU10960	F.7260W03_145763_len8777	8777	36.19	No	NA	5	0	0	Not-determined	NA	NA	0
1071	vOTU10961	F.7260W03_145837_len5681	5681	47.23	No	NA	9	0	0	Not-determined	NA	NA	0
1072	vOTU10962	F.7260W03_145898_len9237	9237	37.52	No	NA	10	0	0	Not-determined	NA	NA	0
1073	vOTU10963	F.7260W03_145912_len23854	23854	36.25	No	NA	11	0	0	Not-determined	NA	NA	0
1074	vOTU10964	F.7260W03_145919_len2725	2725	40.99	No	NA	3	0	0	Not-determined	NA	NA	0
1075	vOTU10965	F.7260W03_145934_len7035	7035	33.67	No	NA	2	0	0	Not-determined	NA	NA	0
1076	vOTU10966	F.7260W03_145953_len13074	13074	34.43	No	NA	4	0	0	Not-determined	NA	NA	0
1077	vOTU10967	F.7260W03_146032_len6058	6058	41.93	No	NA	5	0	0	Not-determined	NA	NA	0
1078	vOTU10968	F.7260W03_146124_len1866	1866	37.35	No	NA	1	0	0	Not-determined	NA	NA	0
1079	vOTU10969	F.7260W03_146155_len18139	18139	31.14	No	NA	9	0	0	Not-determined	NA	NA	0
1080	vOTU1097	F.4211W01_34960_len1854	1854	49.35	No	NA	3	0	0	Not-determined	NA	NA	0
1081	vOTU10970	F.7260W03_146206_len2737	2737	36.76	No	NA	3	0	0	Not-determined	NA	NA	0
1082	vOTU10971	F.7260W03_146232_len10203	10203	36.65	No	NA	7	0	0	Not-determined	NA	NA	0
1083	vOTU10972	F.7260W03_146233_len11302	11302	37.42	No	NA	8	0	0	Not-determined	NA	NA	0
1084	vOTU10973	F.7260W03_146329_len44012	44012	39.75	No	NA	27	0	0	Not-determined	NA	NA	0
1085	vOTU10974	F.7260W03_14632_len29135	29135	43.79	No	NA	13	0	0	Not-determined	NA	NA	0
1086	vOTU10975	F.7260W03_146444_len4295	4295	42.19	No	NA	2	0	0	Not-determined	NA	NA	0
1087	vOTU10976	F.7260W03_146462_len2867	2867	38.54	No	NA	2	1	0	Not-determined	NA	NA	0
1088	vOTU10977	F.7260W03_146607_len10051	10051	34.26	No	NA	6	0	0	Not-determined	NA	NA	0
1089	vOTU10978	F.7260W03_146610_len9914	9914	33.52	No	NA	7	1	0	Not-determined	NA	NA	0
1090	vOTU10979	F.7260W03_146630_len2076	2076	35.16	No	NA	1	0	0	Not-determined	NA	NA	0
1091	vOTU1098	F.4211W01_35062_len1894	1894	50.53	No	NA	3	0	0	Not-determined	NA	NA	0
1092	vOTU10980	F.7260W03_146648_len6833	6833	40.22	No	NA	2	0	0	Not-determined	NA	NA	0
1093	vOTU10981	F.7260W03_146689_len15229	15229	37.17	No	NA	10	0	0	Not-determined	NA	NA	0
1094	vOTU10982	F.7260W03_1466_len13633	13633	38.08	No	NA	7	0	0	Not-determined	NA	NA	0
1095	vOTU10983	F.7260W03_146740_len2390	2390	38.24	No	NA	1	0	0	Not-determined	NA	NA	0
1096	vOTU10984	F.7260W03_146796_len5763	5763	40.48	No	NA	6	0	0	Not-determined	NA	NA	0
1097	vOTU10985	F.7260W03_146945_len10617	10617	36.22	No	NA	6	0	0	Not-determined	NA	NA	0
1098	vOTU10986	F.7260W03_147011_len15285	15285	34.8	No	NA	5	0	0	Not-determined	NA	NA	0
1099	vOTU10987	F.7260W03_147014_len3168	3168	35.73	No	NA	3	0	0	Not-determined	NA	NA	0
1100	vOTU10988	F.7260W03_147044_len2117	2117	40.86	No	NA	3	0	0	Not-determined	NA	NA	0
1101	vOTU10989	F.7260W03_147052_len2738	2738	35.61	No	NA	2	0	0	Not-determined	NA	NA	0
1102	vOTU1099	F.4211W01_35515_len1689	1689	52.34	No	NA	1	0	0	Not-determined	NA	NA	0
1103	vOTU10990	F.7260W03_147060_len17978	17978	36.01	No	NA	10	0	0	Not-determined	NA	NA	0
1104	vOTU10991	F.7260W03_147207_len4089	4089	35.78	No	NA	2	0	0	Not-determined	NA	NA	0
1105	vOTU10992	F.7260W03_147344_len6159	6159	40.83	No	NA	5	0	0	Not-determined	NA	NA	0
1106	vOTU10993	F.7260W03_147429_len17821	17821	40.61	No	NA	9	0	0	Not-determined	NA	NA	0
1107	vOTU10994	F.7260W03_147466_len2594	2594	36.89	No	NA	3	0	0	Not-determined	NA	NA	0
1108	vOTU10995	F.7260W03_147477_len13166	13166	35.92	No	NA	7	0	0	Not-determined	NA	NA	0
1109	vOTU10996	F.7260W03_147480_len1753	1753	34.23	No	NA	1	0	0	Not-determined	NA	NA	0
1110	vOTU10997	F.7260W03_147513_len2100	2100	37.57	No	NA	5	0	0	Not-determined	NA	NA	0
1111	vOTU10998	F.7260W03_147690_len1729	1729	44.77	No	NA	7	0	0	Not-determined	NA	NA	0
1112	vOTU10999	F.7260W03_147694_len24809	24809	36.35	No	NA	9	0	0	Not-determined	NA	NA	0
1113	vOTU11	F.1120W01_14257_len1521	1521	49.9	No	NA	3	0	2	Not-determined	NA	NA	0
1114	vOTU110	B.1120W02_10309_len2502	2502	48.56	No	NA	4	2	0	Complete	100	DTR (high-confidence)	0
1115	vOTU1100	F.4211W01_35921_len1574	1574	55.27	No	NA	1	0	1	Not-determined	NA	NA	0
1116	vOTU11000	F.7260W03_147767_len34596	34596	41.8	No	NA	15	1	0	Not-determined	NA	NA	0
1117	vOTU11001	F.7260W03_147779_len2451	2451	48.92	No	NA	1	0	0	Not-determined	NA	NA	0
1118	vOTU11002	F.7260W03_147816_len1513	1513	52.48	No	NA	2	0	0	Not-determined	NA	NA	0
1119	vOTU11003	F.7260W03_147855_len19416	19416	37.72	No	NA	11	0	0	Not-determined	NA	NA	0
1120	vOTU11004	F.7260W03_147889_len1588	1588	28.72	No	NA	1	0	0	Not-determined	NA	NA	0
1121	vOTU11005	F.7260W03_147906_len8171	8171	38.84	No	NA	12	0	0	Not-determined	NA	NA	0
1122	vOTU11006	F.7260W03_147918_len7371	7371	36.11	No	NA	6	0	0	Not-determined	NA	NA	0
1123	vOTU11007	F.7260W03_148037_len4192	4192	42.72	No	NA	5	0	0	Not-determined	NA	NA	0
1124	vOTU11008	F.7260W03_148039_len9467	9467	49.91	No	NA	9	0	0	Not-determined	NA	NA	0
1125	vOTU11009	F.7260W03_148066_len2305	2305	36.83	No	NA	1	0	0	Not-determined	NA	NA	0
1126	vOTU1101	F.4211W01_36100_len1508	1508	36.34	No	NA	4	0	0	Not-determined	NA	NA	0
1127	vOTU11010	F.7260W03_148087_len2066	2066	38.92	No	NA	2	0	0	Not-determined	NA	NA	0
1128	vOTU11011	F.7260W03_148105_len2653	2653	46.74	No	NA	4	0	0	Not-determined	NA	NA	0
1129	vOTU11012	F.7260W03_148154_len3121	3121	35.92	No	NA	1	0	0	Not-determined	NA	NA	0
1130	vOTU11013	F.7260W03_148209_len11203	11203	45.27	No	NA	12	0	0	Not-determined	NA	NA	0
1131	vOTU11014	F.7260W03_148214_len4441	4441	31.88	No	NA	2	0	0	Not-determined	NA	NA	0
1132	vOTU11015	F.7260W03_148228_len3407	3407	34.4	No	NA	4	0	0	Not-determined	NA	NA	0
1133	vOTU11016	F.7260W03_148247_len1749	1749	32.13	No	NA	1	0	0	Not-determined	NA	NA	0
1134	vOTU11017	F.7260W03_148415_len10402	10402	36.28	No	NA	6	0	0	Not-determined	NA	NA	0
1135	vOTU11018	F.7260W03_148480_len4174	4174	55.46	No	NA	9	0	0	Not-determined	NA	NA	0
1136	vOTU11019	F.7260W03_148722_len8156	8156	36.11	No	NA	6	0	0	Not-determined	NA	NA	0
1137	vOTU1102	F.4211W01_36308_len2393	2393	49.48	No	NA	5	0	0	Not-determined	NA	NA	0
1138	vOTU11020	F.7260W03_148730_len14977	14977	43.71	No	NA	14	3	0	Not-determined	NA	NA	0
1139	vOTU11021	F.7260W03_148869_len3675	3675	41.22	No	NA	3	0	0	Not-determined	NA	NA	0
1140	vOTU11022	F.7260W03_14891_len2470	2470	42.83	No	NA	2	0	0	Not-determined	NA	NA	0
1141	vOTU11023	F.7260W03_14909_len14567	14567	37.12	No	NA	8	2	0	Low-quality	8.94	AAI-based (medium-confidence)	0
1142	vOTU11024	F.7260W03_14910_len6653	6653	44.9	No	NA	4	0	0	Not-determined	NA	NA	0
1143	vOTU11025	F.7260W03_149248_len17702	17702	34.3	No	NA	8	0	0	Not-determined	NA	NA	0
1144	vOTU11026	F.7260W03_149254_len8909	8909	36.36	No	NA	5	0	0	Not-determined	NA	NA	0
1145	vOTU11027	F.7260W03_149259_len3326	3326	36.62	No	NA	2	0	0	Not-determined	NA	NA	0
1146	vOTU11028	F.7260W03_149325_len1554	1554	34.81	No	NA	1	0	0	Not-determined	NA	NA	0
1147	vOTU11029	F.7260W03_149348_len3406	3406	41.96	No	NA	1	0	0	Not-determined	NA	NA	0
1148	vOTU1103	F.4211W01_36421_len1610	1610	40.56	No	NA	9	0	0	Not-determined	NA	NA	0
1149	vOTU11030	F.7260W03_149365_len1615	1615	34.74	No	NA	1	0	0	Not-determined	NA	NA	0
1150	vOTU11031	F.7260W03_14942_len2420	2420	37.27	No	NA	3	0	0	Not-determined	NA	NA	0
1151	vOTU11032	F.7260W03_149516_len3564	3564	40.6	No	NA	1	0	0	Not-determined	NA	NA	0
1152	vOTU11033	F.7260W03_149522_len3019	3019	37.66	No	NA	1	0	0	Not-determined	NA	NA	0
1153	vOTU11034	F.7260W03_149563_len29605	29605	35.15	No	NA	8	0	0	Not-determined	NA	NA	0
1154	vOTU11035	F.7260W03_149598_len5601	5601	37.8	No	NA	3	0	0	Not-determined	NA	NA	0
1155	vOTU11036	F.7260W03_149661_len8209	8209	32.23	No	NA	5	0	0	Not-determined	NA	NA	0
1156	vOTU11037	F.7260W03_149677_len5838	5838	38.13	No	NA	3	0	0	Not-determined	NA	NA	0
1157	vOTU11038	F.7260W03_149692_len1949	1949	47.05	No	NA	2	0	0	Not-determined	NA	NA	0
1158	vOTU11039	F.7260W03_149742_len27977	27977	34.99	No	NA	15	0	0	Not-determined	NA	NA	0
1159	vOTU1104	F.4211W01_36842_len2339	2339	44.21	No	NA	2	2	0	Low-quality	1.63	AAI-based (medium-confidence)	0
1160	vOTU11040	F.7260W03_149756_len6063	6063	37.39	No	NA	3	0	0	Not-determined	NA	NA	0
1161	vOTU11041	F.7260W03_149814_len12859	12859	35.34	No	NA	5	0	0	Not-determined	NA	NA	0
1162	vOTU11042	F.7260W03_149826_len2370	2370	35.99	No	NA	2	1	0	Not-determined	NA	NA	0
1163	vOTU11043	F.7260W03_149839_len18640	18640	39.37	No	NA	9	0	0	Not-determined	NA	NA	0
1164	vOTU11044	F.7260W03_149968_len8638	8638	38.43	No	NA	6	0	0	Not-determined	NA	NA	0
1165	vOTU11045	F.7260W03_150037_len5047	5047	36.26	No	NA	2	0	0	Not-determined	NA	NA	0
1166	vOTU11046	F.7260W03_150080_len2968	2968	41.11	No	NA	3	0	0	Not-determined	NA	NA	0
1167	vOTU11047	F.7260W03_150100_len8987	8987	39.22	No	NA	5	0	0	Not-determined	NA	NA	0
1168	vOTU11048	F.7260W03_150123_len1900	1900	59.89	No	NA	4	0	0	Not-determined	NA	NA	0
1169	vOTU11049	F.7260W03_150125_len2093	2093	34.78	No	NA	2	0	0	Not-determined	NA	NA	0
1170	vOTU1105	F.4211W01_37153_len2201	2201	48.48	No	NA	3	0	0	Not-determined	NA	NA	0
1171	vOTU11050	F.7260W03_150144_len4065	4065	45.09	No	NA	5	1	0	Not-determined	NA	NA	0
1172	vOTU11051	F.7260W03_150154_len1941	1941	31.79	No	NA	2	0	0	Not-determined	NA	NA	0
1173	vOTU11052	F.7260W03_150188_len7254	7254	36.21	No	NA	1	0	0	Not-determined	NA	NA	0
1174	vOTU11053	F.7260W03_150206_len4890	4890	42.92	No	NA	3	0	0	Not-determined	NA	NA	0
1175	vOTU11054	F.7260W03_150234_len3914	3914	34.16	No	NA	3	0	0	Not-determined	NA	NA	0
1176	vOTU11055	F.7260W03_150270_len9758	9758	36.99	No	NA	5	0	0	Not-determined	NA	NA	0
1177	vOTU11056	F.7260W03_150284_len7700	7700	39.53	No	NA	9	0	0	Not-determined	NA	NA	0
1178	vOTU11057	F.7260W03_150364_len5164	5164	40.69	No	NA	5	0	0	Not-determined	NA	NA	0
1179	vOTU11058	F.7260W03_150367_len9312	9312	37.3	No	NA	5	0	0	Not-determined	NA	NA	0
1180	vOTU11059	F.7260W03_150376_len12507	12507	37.52	No	NA	6	0	0	Not-determined	NA	NA	0
1181	vOTU1106	F.4211W01_37157_len1953	1953	37.43	No	NA	5	0	0	Not-determined	NA	NA	0
1182	vOTU11060	F.7260W03_150430_len17428	17428	35.37	No	NA	9	0	0	Not-determined	NA	NA	0
1183	vOTU11061	F.7260W03_150527_len11371	11371	37.85	No	NA	7	0	0	Not-determined	NA	NA	0
1184	vOTU11062	F.7260W03_150636_len2238	2238	38.7	No	NA	1	0	0	Not-determined	NA	NA	0
1185	vOTU11063	F.7260W03_150756_len18323	18323	34.32	No	NA	10	0	0	Not-determined	NA	NA	0
1186	vOTU11064	F.7260W03_15077_len3321	3321	38.36	No	NA	4	0	0	Not-determined	NA	NA	0
1187	vOTU11065	F.7260W03_150804_len5530	5530	37.29	No	NA	4	0	0	Not-determined	NA	NA	0
1188	vOTU11066	F.7260W03_150875_len3401	3401	42.66	No	NA	1	0	0	Not-determined	NA	NA	0
1189	vOTU11067	F.7260W03_150899_len11089	11089	31.77	No	NA	2	0	0	Not-determined	NA	NA	0
1190	vOTU11068	F.7260W03_150930_len15818	15818	37.85	No	NA	8	0	0	Not-determined	NA	NA	0
1191	vOTU11069	F.7260W03_150954_len8946	8946	37.76	No	NA	6	0	0	Not-determined	NA	NA	0
1192	vOTU1107	F.4211W01_37202_len1809	1809	51.69	No	NA	2	0	2	Not-determined	NA	NA	0
1193	vOTU11070	F.7260W03_151050_len8252	8252	37.74	No	NA	2	0	0	Not-determined	NA	NA	0
1194	vOTU11071	F.7260W03_151189_len3045	3045	33.4	No	NA	1	0	0	Not-determined	NA	NA	0
1195	vOTU11072	F.7260W03_151206_len3156	3156	40.15	No	NA	6	0	0	Not-determined	NA	NA	0
1196	vOTU11073	F.7260W03_151212_len3612	3612	39.53	No	NA	4	1	0	Not-determined	NA	NA	0
1197	vOTU11074	F.7260W03_151324_len4844	4844	31.9	No	NA	4	0	0	Not-determined	NA	NA	0
1198	vOTU11075	F.7260W03_151333_len7790	7790	36.96	No	NA	3	0	0	Not-determined	NA	NA	0
1199	vOTU11076	F.7260W03_151407_len3385	3385	59.11	No	NA	4	0	0	Not-determined	NA	NA	0
1200	vOTU11077	F.7260W03_151437_len8618	8618	37.8	No	NA	5	0	0	Not-determined	NA	NA	0
1201	vOTU11078	F.7260W03_151444_len2420	2420	43.39	No	NA	3	0	0	Not-determined	NA	NA	0
1202	vOTU11079	F.7260W03_151564_len3333	3333	38.1	No	NA	3	0	0	Not-determined	NA	NA	0
1203	vOTU1108	F.4211W01_37396_len1522	1522	49.54	No	NA	1	0	0	Not-determined	NA	NA	0
1204	vOTU11080	F.7260W03_151598_len2151	2151	39.05	No	NA	1	0	0	Not-determined	NA	NA	0
1205	vOTU11081	F.7260W03_151659_len1615	1615	49.97	No	NA	5	0	0	Not-determined	NA	NA	0
1206	vOTU11082	F.7260W03_151690_len8015	8015	34.12	No	NA	3	0	0	Not-determined	NA	NA	0
1207	vOTU11083	F.7260W03_151731_len25203	25203	39.23	No	NA	10	0	0	Not-determined	NA	NA	0
1208	vOTU11084	F.7260W03_151764_len3036	3036	38.74	No	NA	12	0	0	Not-determined	NA	NA	0
1209	vOTU11085	F.7260W03_151807_len8851	8851	36.53	No	NA	6	0	0	Not-determined	NA	NA	0
1210	vOTU11086	F.7260W03_151823_len2097	2097	50.69	No	NA	3	2	0	Not-determined	NA	NA	0
1211	vOTU11087	F.7260W03_151890_len11617	11617	36.69	No	NA	6	0	0	Not-determined	NA	NA	0
1212	vOTU11088	F.7260W03_151944_len1991	1991	38.77	No	NA	4	0	0	Not-determined	NA	NA	0
1213	vOTU11089	F.7260W03_151953_len1717	1717	31.22	No	NA	3	0	0	Not-determined	NA	NA	0
1214	vOTU1109	F.4211W01_37644_len1565	1565	50.22	No	NA	1	0	0	Not-determined	NA	NA	0
1215	vOTU11090	F.7260W03_152033_len22796	22796	34.27	No	NA	14	0	0	Not-determined	NA	NA	0
1216	vOTU11091	F.7260W03_152058_len2415	2415	36.44	No	NA	2	0	0	Not-determined	NA	NA	0
1217	vOTU11092	F.7260W03_152062_len3397	3397	42.27	No	NA	1	0	0	Not-determined	NA	NA	0
1218	vOTU11093	F.7260W03_152115_len4176	4176	34.24	No	NA	4	0	0	Not-determined	NA	NA	0
1219	vOTU11094	F.7260W03_152199_len12992	12992	37.42	No	NA	9	0	0	Not-determined	NA	NA	0
1220	vOTU11095	F.7260W03_15221_len12478	12478	38.55	No	NA	6	1	0	Not-determined	NA	NA	0
1221	vOTU11096	F.7260W03_152244_len23308	23308	35.2	No	NA	21	0	0	Not-determined	NA	NA	0
1222	vOTU11097	F.7260W03_152250_len4699	4699	35.54	No	NA	6	0	0	Not-determined	NA	NA	0
1223	vOTU11098	F.7260W03_152256_len4103	4103	48.38	No	NA	3	0	0	Not-determined	NA	NA	0
1224	vOTU11099	F.7260W03_152273_len5340	5340	35.84	No	NA	3	0	0	Not-determined	NA	NA	0
1225	vOTU111	B.1120W02_10486_len1986	1986	36.86	No	NA	4	1	0	Low-quality	47.72	HMM-based (lower-bound)	0
1226	vOTU1110	F.4211W01_37748_len1708	1708	51.29	No	NA	3	0	0	Not-determined	NA	NA	0
1227	vOTU11100	F.7260W03_152459_len4022	4022	36.9	No	NA	2	0	0	Not-determined	NA	NA	0
1228	vOTU11101	F.7260W03_152505_len9230	9230	38.28	No	NA	6	0	0	Not-determined	NA	NA	0
1229	vOTU11102	F.7260W03_152554_len20383	20383	33.83	No	NA	6	0	0	Not-determined	NA	NA	0
1230	vOTU11103	F.7260W03_152562_len5112	5112	34.68	No	NA	3	0	0	Not-determined	NA	NA	0
1231	vOTU11104	F.7260W03_152580_len3744	3744	45.38	No	NA	3	0	0	Not-determined	NA	NA	0
1232	vOTU11105	F.7260W03_15258_len2196	2196	37.93	No	NA	3	1	0	Not-determined	NA	NA	0
1233	vOTU11106	F.7260W03_152614_len11340	11340	35.41	No	NA	9	0	0	Not-determined	NA	NA	0
1234	vOTU11107	F.7260W03_152657_len3479	3479	52.77	No	NA	7	0	0	Not-determined	NA	NA	0
1235	vOTU11108	F.7260W03_152711_len1871	1871	34.21	No	NA	2	0	0	Not-determined	NA	NA	0
1236	vOTU11109	F.7260W03_152883_len6957	6957	40.84	No	NA	5	0	0	Not-determined	NA	NA	0
1237	vOTU1111	F.4211W01_37810_len1865	1865	38.23	No	NA	4	0	0	Not-determined	NA	NA	0
1238	vOTU11110	F.7260W03_152891_len3230	3230	38.27	No	NA	3	0	0	Not-determined	NA	NA	0
1239	vOTU11111	F.7260W03_152939_len3123	3123	41.05	No	NA	4	0	0	Not-determined	NA	NA	0
1240	vOTU11112	F.7260W03_153029_len3076	3076	34.07	No	NA	3	0	0	Not-determined	NA	NA	0
1241	vOTU11113	F.7260W03_153118_len3812	3812	40.87	No	NA	3	0	0	Not-determined	NA	NA	0
1242	vOTU11114	F.7260W03_153128_len4591	4591	55.74	No	NA	8	0	0	Not-determined	NA	NA	0
1243	vOTU11115	F.7260W03_153162_len1858	1858	32.24	No	NA	1	0	0	Not-determined	NA	NA	0
1244	vOTU11116	F.7260W03_153170_len7152	7152	33.49	No	NA	4	0	0	Not-determined	NA	NA	0
1245	vOTU11117	F.7260W03_153246_len42872	42872	40.13	No	NA	16	0	0	Not-determined	NA	NA	0
1246	vOTU11118	F.7260W03_153264_len1545	1545	46.34	No	NA	1	0	0	Not-determined	NA	NA	0
1247	vOTU11119	F.7260W03_153309_len7253	7253	32.55	No	NA	3	0	0	Not-determined	NA	NA	0
1248	vOTU1112	F.4211W01_37956_len3015	3015	51.64	No	NA	7	0	2	Not-determined	NA	NA	0
1249	vOTU11120	F.7260W03_153415_len3206	3206	45.04	No	NA	7	0	0	Not-determined	NA	NA	0
1250	vOTU11121	F.7260W03_153422_len2094	2094	34.29	No	NA	2	0	0	Not-determined	NA	NA	0
1251	vOTU11122	F.7260W03_15344_len5768	5768	36.39	No	NA	4	0	0	Not-determined	NA	NA	0
1252	vOTU11123	F.7260W03_153472_len11401	11401	34.8	No	NA	6	0	0	Not-determined	NA	NA	0
1253	vOTU11124	F.7260W03_15348_len4908	4908	27.93	No	NA	1	0	0	Not-determined	NA	NA	0
1254	vOTU11125	F.7260W03_153542_len11794	11794	38.21	No	NA	9	0	0	Not-determined	NA	NA	0
1255	vOTU11126	F.7260W03_153566_len17110	17110	42.3	No	NA	11	0	0	Not-determined	NA	NA	0
1256	vOTU11127	F.7260W03_153629_len2119	2119	37.14	No	NA	1	0	0	Not-determined	NA	NA	0
1257	vOTU11128	F.7260W03_15364_len1977	1977	39.15	No	NA	2	0	0	Not-determined	NA	NA	0
1258	vOTU11129	F.7260W03_153668_len8815	8815	36.82	No	NA	3	0	0	Not-determined	NA	NA	0
1259	vOTU1113	F.4211W01_37997_len2476	2476	35.74	No	NA	1	0	0	Not-determined	NA	NA	0
1260	vOTU11130	F.7260W03_153724_len9851	9851	35.94	No	NA	5	0	0	Not-determined	NA	NA	0
1261	vOTU11131	F.7260W03_153787_len2741	2741	34.91	No	NA	3	0	0	Not-determined	NA	NA	0
1262	vOTU11132	F.7260W03_153797_len2916	2916	32.58	No	NA	1	0	0	Not-determined	NA	NA	0
1263	vOTU11133	F.7260W03_153810_len6311	6311	34.31	No	NA	4	0	0	Not-determined	NA	NA	0
1264	vOTU11134	F.7260W03_153871_len3571	3571	45	No	NA	4	0	0	Not-determined	NA	NA	0
1265	vOTU11135	F.7260W03_153878_len15977	15977	42.02	No	NA	7	0	0	Not-determined	NA	NA	0
1266	vOTU11136	F.7260W03_153899_len8184	8184	37.65	No	NA	5	0	0	Not-determined	NA	NA	0
1267	vOTU11137	F.7260W03_153911_len3577	3577	44.98	No	NA	5	0	0	Not-determined	NA	NA	0
1268	vOTU11138	F.7260W03_15395_len14440	14440	44.01	No	NA	8	1	0	Not-determined	NA	NA	0
1269	vOTU11139	F.7260W03_153962_len9224	9224	40.56	No	NA	7	0	0	Not-determined	NA	NA	0
1270	vOTU1114	F.4211W01_38014_len1857	1857	47.07	No	NA	3	0	0	Not-determined	NA	NA	0
1271	vOTU11140	F.7260W03_154059_len3555	3555	42.22	No	NA	1	0	0	Not-determined	NA	NA	0
1272	vOTU11141	F.7260W03_154089_len3479	3479	38.26	No	NA	4	0	0	Not-determined	NA	NA	0
1273	vOTU11142	F.7260W03_154173_len1657	1657	37.36	No	NA	1	0	0	Not-determined	NA	NA	0
1274	vOTU11143	F.7260W03_154215_len23093	23093	32.83	No	NA	10	0	0	Not-determined	NA	NA	0
1275	vOTU11144	F.7260W03_154230_len10339	10339	36.4	No	NA	4	1	0	Low-quality	6.34	AAI-based (medium-confidence)	0
1276	vOTU11145	F.7260W03_154256_len10361	10361	36.57	No	NA	8	0	0	Not-determined	NA	NA	0
1277	vOTU11146	F.7260W03_154301_len3086	3086	40.47	No	NA	1	0	0	Not-determined	NA	NA	0
1278	vOTU11147	F.7260W03_154333_len3458	3458	35.77	No	NA	2	0	0	Not-determined	NA	NA	0
1279	vOTU11148	F.7260W03_154368_len2907	2907	40.21	No	NA	2	0	0	Not-determined	NA	NA	0
1280	vOTU11149	F.7260W03_154445_len18211	18211	31.52	No	NA	9	0	0	Not-determined	NA	NA	0
1281	vOTU1115	F.4211W01_38154_len1743	1743	39.19	No	NA	5	0	0	Not-determined	NA	NA	0
1282	vOTU11150	F.7260W03_154588_len5969	5969	33.66	No	NA	4	0	0	Not-determined	NA	NA	0
1283	vOTU11151	F.7260W03_154605_len1690	1690	40.18	No	NA	2	0	0	Not-determined	NA	NA	0
1284	vOTU11152	F.7260W03_154614_len12548	12548	35.34	No	NA	11	0	0	Not-determined	NA	NA	0
1285	vOTU11153	F.7260W03_154656_len5371	5371	31.28	No	NA	4	0	0	Not-determined	NA	NA	0
1286	vOTU11154	F.7260W03_154758_len4539	4539	33.99	No	NA	3	0	0	Not-determined	NA	NA	0
1287	vOTU11155	F.7260W03_154769_len35085	35085	37.88	No	NA	17	1	0	Not-determined	NA	NA	0
1288	vOTU11156	F.7260W03_154959_len7473	7473	42.94	No	NA	4	0	0	Not-determined	NA	NA	0
1289	vOTU11157	F.7260W03_155095_len3731	3731	52.29	No	NA	5	0	0	Not-determined	NA	NA	0
1290	vOTU11158	F.7260W03_155110_len6880	6880	45.67	No	NA	7	0	0	Not-determined	NA	NA	0
1291	vOTU11159	F.7260W03_155194_len5543	5543	50.71	No	NA	7	0	0	Not-determined	NA	NA	0
1292	vOTU1116	F.4211W01_38714_len3340	3340	51.8	No	NA	7	0	0	Not-determined	NA	NA	0
1293	vOTU11160	F.7260W03_15530_len1891	1891	36.65	No	NA	1	0	0	Not-determined	NA	NA	0
1294	vOTU11161	F.7260W03_155463_len2598	2598	39.34	No	NA	1	0	0	Not-determined	NA	NA	0
1295	vOTU11162	F.7260W03_155468_len16201	16201	35.65	No	NA	10	1	0	Medium-quality	85.47	HMM-based (lower-bound)	0
1296	vOTU11163	F.7260W03_155474_len8534	8534	41.34	No	NA	9	0	0	Not-determined	NA	NA	0
1297	vOTU11164	F.7260W03_155484_len5193	5193	39.92	No	NA	4	0	0	Not-determined	NA	NA	0
1298	vOTU11165	F.7260W03_155506_len4086	4086	38.89	No	NA	2	0	0	Not-determined	NA	NA	0
1299	vOTU11166	F.7260W03_155541_len3248	3248	34.3	No	NA	5	0	0	Not-determined	NA	NA	0
1300	vOTU11167	F.7260W03_155558_len7778	7778	36.4	No	NA	5	0	0	Not-determined	NA	NA	0
1301	vOTU11168	F.7260W03_155561_len1550	1550	40.52	No	NA	1	0	0	Not-determined	NA	NA	0
1302	vOTU11169	F.7260W03_155755_len3146	3146	36.78	No	NA	3	0	0	Not-determined	NA	NA	0
1303	vOTU1117	F.4211W01_39289_len1554	1554	51.67	No	NA	4	0	3	Not-determined	NA	NA	0
1304	vOTU11170	F.7260W03_155797_len2321	2321	39.42	No	NA	3	0	0	Not-determined	NA	NA	0
1305	vOTU11171	F.7260W03_155853_len1784	1784	31.73	No	NA	1	0	0	Not-determined	NA	NA	0
1306	vOTU11172	F.7260W03_155869_len12269	12269	39.47	No	NA	11	0	0	Not-determined	NA	NA	0
1307	vOTU11173	F.7260W03_155885_len16860	16860	32.59	No	NA	8	1	0	Not-determined	NA	NA	0
1308	vOTU11174	F.7260W03_155898_len15746	15746	34.66	No	NA	9	0	0	Not-determined	NA	NA	0
1309	vOTU11175	F.7260W03_155941_len9111	9111	35.92	No	NA	5	0	0	Not-determined	NA	NA	0
1310	vOTU11176	F.7260W03_155950_len13223	13223	36.78	No	NA	12	0	0	Not-determined	NA	NA	0
1311	vOTU11177	F.7260W03_155982_len10410	10410	42.65	No	NA	8	1	0	Not-determined	NA	NA	0
1312	vOTU11178	F.7260W03_155985_len1942	1942	38	No	NA	1	0	0	Not-determined	NA	NA	0
1313	vOTU11179	F.7260W03_156046_len2517	2517	44.06	No	NA	2	0	0	Not-determined	NA	NA	0
1314	vOTU1118	F.4211W01_39462_len3154	3154	46.99	No	NA	3	0	1	Not-determined	NA	NA	0
1315	vOTU11180	F.7260W03_156094_len11674	11674	43.04	No	NA	10	1	0	Low-quality	7.16	AAI-based (medium-confidence)	0
1316	vOTU11181	F.7260W03_156114_len2996	2996	31.38	No	NA	2	0	0	Not-determined	NA	NA	0
1317	vOTU11182	F.7260W03_156274_len10679	10679	41.29	No	NA	7	0	0	Not-determined	NA	NA	0
1318	vOTU11183	F.7260W03_156340_len9161	9161	36.22	No	NA	4	0	0	Not-determined	NA	NA	0
1319	vOTU11184	F.7260W03_156345_len30868	30868	40.57	No	NA	26	1	0	Not-determined	NA	NA	0
1320	vOTU11185	F.7260W03_156352_len3572	3572	32.7	No	NA	5	0	0	Not-determined	NA	NA	0
1321	vOTU11186	F.7260W03_156379_len2954	2954	35.92	No	NA	2	0	0	Not-determined	NA	NA	0
1322	vOTU11187	F.7260W03_15649_len7730	7730	41.94	No	NA	7	0	0	Not-determined	NA	NA	0
1323	vOTU11188	F.7260W03_156524_len18432	18432	37.75	No	NA	7	0	0	Not-determined	NA	NA	0
1324	vOTU11189	F.7260W03_156566_len13768	13768	36.8	No	NA	4	0	0	Not-determined	NA	NA	0
1325	vOTU1119	F.4211W01_39601_len1644	1644	52.68	No	NA	1	0	0	Not-determined	NA	NA	0
1326	vOTU11190	F.7260W03_156642_len4092	4092	32.55	No	NA	1	0	0	Not-determined	NA	NA	0
1327	vOTU11191	F.7260W03_156720_len4993	4993	40.62	No	NA	3	0	0	Not-determined	NA	NA	0
1328	vOTU11192	F.7260W03_156766_len6658	6658	41.98	No	NA	6	0	0	Not-determined	NA	NA	0
1329	vOTU11193	F.7260W03_156939_len4073	4073	34.35	No	NA	1	0	0	Not-determined	NA	NA	0
1330	vOTU11194	F.7260W03_156969_len3528	3528	33.62	No	NA	3	0	0	Not-determined	NA	NA	0
1331	vOTU11195	F.7260W03_157059_len7254	7254	37.84	No	NA	6	0	0	Not-determined	NA	NA	0
1332	vOTU11196	F.7260W03_157192_len13429	13429	37.9	No	NA	10	0	0	Not-determined	NA	NA	0
1333	vOTU11197	F.7260W03_157210_len1558	1558	30.04	No	NA	2	0	0	Not-determined	NA	NA	0
1334	vOTU11198	F.7260W03_157294_len5808	5808	40.65	No	NA	3	0	0	Not-determined	NA	NA	0
1335	vOTU11199	F.7260W03_157484_len3971	3971	42.51	No	NA	1	0	0	Not-determined	NA	NA	0
1336	vOTU112	B.1120W02_11720_len2361	2361	54.47	No	NA	5	2	0	Complete	100	DTR (high-confidence)	0
1337	vOTU1120	F.4211W01_39809_len1754	1754	45.04	No	NA	3	0	0	Not-determined	NA	NA	0
1338	vOTU11200	F.7260W03_157578_len4145	4145	42.07	No	NA	2	0	0	Not-determined	NA	NA	0
1339	vOTU11201	F.7260W03_157589_len2926	2926	55.37	No	NA	4	0	0	Not-determined	NA	NA	0
1340	vOTU11202	F.7260W03_157636_len6023	6023	35.96	No	NA	1	0	0	Not-determined	NA	NA	0
1341	vOTU11203	F.7260W03_157661_len17276	17276	38.49	No	NA	7	1	0	Not-determined	NA	NA	0
1342	vOTU11204	F.7260W03_157860_len3187	3187	45.12	No	NA	3	0	0	Not-determined	NA	NA	0
1343	vOTU11205	F.7260W03_15787_len1866	1866	55.57	No	NA	2	0	0	Not-determined	NA	NA	0
1344	vOTU11206	F.7260W03_157992_len4508	4508	36.62	No	NA	3	0	0	Not-determined	NA	NA	0
1345	vOTU11207	F.7260W03_158036_len1793	1793	32.4	No	NA	1	0	0	Not-determined	NA	NA	0
1346	vOTU11208	F.7260W03_158124_len2032	2032	51.48	No	NA	1	0	0	Not-determined	NA	NA	0
1347	vOTU11209	F.7260W03_158143_len3581	3581	35.44	No	NA	4	0	0	Not-determined	NA	NA	0
1348	vOTU1121	F.4211W01_39969_len1929	1929	46.86	No	NA	3	0	0	Not-determined	NA	NA	0
1349	vOTU11210	F.7260W03_158145_len2648	2648	44.07	No	NA	2	0	0	Not-determined	NA	NA	0
1350	vOTU11211	F.7260W03_158229_len2762	2762	44.61	No	NA	4	0	0	Not-determined	NA	NA	0
1351	vOTU11212	F.7260W03_158289_len16487	16487	39.96	No	NA	11	2	0	Not-determined	NA	NA	0
1352	vOTU11213	F.7260W03_158421_len2042	2042	36.88	No	NA	1	0	0	Not-determined	NA	NA	0
1353	vOTU11214	F.7260W03_15847_len3572	3572	38.75	No	NA	5	0	0	Not-determined	NA	NA	0
1354	vOTU11215	F.7260W03_158552_len4868	4868	35.21	No	NA	2	0	0	Not-determined	NA	NA	0
1355	vOTU11216	F.7260W03_158611_len5871	5871	36.01	No	NA	3	0	0	Not-determined	NA	NA	0
1356	vOTU11217	F.7260W03_158639_len5231	5231	32.48	No	NA	2	0	0	Not-determined	NA	NA	0
1357	vOTU11218	F.7260W03_158682_len2878	2878	50.76	No	NA	2	0	0	Not-determined	NA	NA	0
1358	vOTU11219	F.7260W03_158688_len6023	6023	47.87	No	NA	5	0	0	Not-determined	NA	NA	0
1359	vOTU1122	F.4211W01_40004_len1728	1728	44.5	No	NA	3	0	0	Not-determined	NA	NA	0
1360	vOTU11220	F.7260W03_158714_len2452	2452	36.05	No	NA	2	0	0	Not-determined	NA	NA	0
1361	vOTU11221	F.7260W03_15873_len3943	3943	40.3	No	NA	4	0	0	Not-determined	NA	NA	0
1362	vOTU11222	F.7260W03_158745_len2949	2949	34.32	No	NA	2	0	0	Not-determined	NA	NA	0
1363	vOTU11223	F.7260W03_158771_len13055	13055	35.13	No	NA	7	0	0	Not-determined	NA	NA	0
1364	vOTU11224	F.7260W03_158839_len4035	4035	55.64	No	NA	2	0	0	Not-determined	NA	NA	0
1365	vOTU11225	F.7260W03_158856_len4468	4468	43.13	No	NA	3	0	0	Not-determined	NA	NA	0
1366	vOTU11226	F.7260W03_15885_len4511	4511	32.08	No	NA	3	0	0	Not-determined	NA	NA	0
1367	vOTU11227	F.7260W03_158862_len2835	2835	37.53	No	NA	2	0	0	Not-determined	NA	NA	0
1368	vOTU11228	F.7260W03_158886_len4634	4634	44.89	No	NA	4	0	0	Not-determined	NA	NA	0
1369	vOTU11229	F.7260W03_15892_len14535	14535	33.71	No	NA	9	0	0	Not-determined	NA	NA	0
1370	vOTU1123	F.4211W01_40136_len2517	2517	47.36	No	NA	5	0	0	Not-determined	NA	NA	0
1371	vOTU11230	F.7260W03_158988_len2929	2929	35.17	No	NA	2	0	0	Not-determined	NA	NA	0
1372	vOTU11231	F.7260W03_159024_len4175	4175	34.18	No	NA	2	0	0	Not-determined	NA	NA	0
1373	vOTU11232	F.7260W03_159039_len2159	2159	30.8	No	NA	1	0	0	Not-determined	NA	NA	0
1374	vOTU11233	F.7260W03_159049_len7138	7138	43.71	No	NA	4	0	0	Not-determined	NA	NA	0
1375	vOTU11234	F.7260W03_159171_len10958	10958	40.73	No	NA	6	1	0	Not-determined	NA	NA	0
1376	vOTU11235	F.7260W03_159249_len12983	12983	38.13	No	NA	6	0	0	Not-determined	NA	NA	0
1377	vOTU11236	F.7260W03_159291_len3855	3855	36.73	No	NA	4	0	0	Not-determined	NA	NA	0
1378	vOTU11237	F.7260W03_159325_len18472	18472	36.37	No	NA	17	0	0	Not-determined	NA	NA	0
1379	vOTU11238	F.7260W03_159412_len15053	15053	34.82	No	NA	5	0	0	Not-determined	NA	NA	0
1380	vOTU11239	F.7260W03_159421_len1691	1691	32.76	No	NA	1	0	0	Not-determined	NA	NA	0
1381	vOTU1124	F.4211W01_40546_len1564	1564	42.07	No	NA	3	0	0	Not-determined	NA	NA	0
1382	vOTU11240	F.7260W03_159443_len3353	3353	29.79	No	NA	1	0	0	Not-determined	NA	NA	0
1383	vOTU11241	F.7260W03_159503_len46497	46497	38.76	No	NA	34	2	0	Not-determined	NA	NA	0
1384	vOTU11242	F.7260W03_159511_len2104	2104	32.65	No	NA	1	0	0	Not-determined	NA	NA	0
1385	vOTU11243	F.7260W03_159572_len9489	9489	31.84	No	NA	3	0	0	Not-determined	NA	NA	0
1386	vOTU11244	F.7260W03_159605_len5221	5221	51.79	No	NA	8	0	1	Not-determined	NA	NA	0
1387	vOTU11245	F.7260W03_159607_len12373	12373	37.31	No	NA	4	0	0	Not-determined	NA	NA	0
1388	vOTU11246	F.7260W03_159646_len5937	5937	53.88	No	NA	4	0	0	Not-determined	NA	NA	0
1389	vOTU11247	F.7260W03_159651_len13310	13310	36.48	No	NA	8	0	0	Not-determined	NA	NA	0
1390	vOTU11248	F.7260W03_159692_len1519	1519	36.87	No	NA	2	0	0	Not-determined	NA	NA	0
1391	vOTU11249	F.7260W03_159719_len3700	3700	36.95	No	NA	3	1	0	Not-determined	NA	NA	0
1392	vOTU1125	F.4211W01_4058_len5835	5835	33.44	No	NA	1	0	0	Not-determined	NA	NA	0
1393	vOTU11250	F.7260W03_159740_len14402	14402	40.06	No	NA	11	0	0	Not-determined	NA	NA	0
1394	vOTU11251	F.7260W03_159778_len4368	4368	39.15	No	NA	1	0	0	Not-determined	NA	NA	0
1395	vOTU11252	F.7260W03_159793_len8279	8279	35.13	No	NA	2	0	0	Not-determined	NA	NA	0
1396	vOTU11253	F.7260W03_159797_len1952	1952	34.58	No	NA	1	0	0	Not-determined	NA	NA	0
1397	vOTU11254	F.7260W03_159967_len11178	11178	35.88	No	NA	10	0	0	Not-determined	NA	NA	0
1398	vOTU11255	F.7260W03_160029_len1603	1603	33.75	No	NA	2	0	0	Not-determined	NA	NA	0
1399	vOTU11256	F.7260W03_160048_len18027	18027	37.37	No	NA	8	0	0	Not-determined	NA	NA	0
1400	vOTU11257	F.7260W03_160051_len1620	1620	32.72	No	NA	1	0	0	Not-determined	NA	NA	0
1401	vOTU11258	F.7260W03_160074_len4899	4899	40.93	No	NA	2	0	0	Not-determined	NA	NA	0
1402	vOTU11259	F.7260W03_160113_len4331	4331	46.59	No	NA	5	1	0	Low-quality	2.66	AAI-based (high-confidence)	0
1403	vOTU1126	F.4211W01_40866_len1812	1812	52.43	No	NA	1	0	0	Not-determined	NA	NA	0
1404	vOTU11260	F.7260W03_160145_len1587	1587	43.48	No	NA	1	0	0	Not-determined	NA	NA	0
1405	vOTU11261	F.7260W03_160174_len7538	7538	40.34	No	NA	8	0	0	Not-determined	NA	NA	0
1406	vOTU11262	F.7260W03_160175_len2178	2178	40.54	No	NA	3	0	0	Not-determined	NA	NA	0
1407	vOTU11263	F.7260W03_160250_len7701	7701	37.03	No	NA	5	0	0	Not-determined	NA	NA	0
1408	vOTU11264	F.7260W03_160379_len1868	1868	36.78	No	NA	1	0	0	Not-determined	NA	NA	0
1409	vOTU11265	F.7260W03_160380_len16728	16728	36.24	No	NA	11	0	0	Not-determined	NA	NA	0
1410	vOTU11266	F.7260W03_160381_len2871	2871	42.15	No	NA	3	0	0	Not-determined	NA	NA	0
1411	vOTU11267	F.7260W03_160413_len7110	7110	33.94	No	NA	2	0	0	Not-determined	NA	NA	0
1412	vOTU11268	F.7260W03_160437_len2671	2671	33.36	No	NA	3	0	0	Not-determined	NA	NA	0
1413	vOTU11269	F.7260W03_160463_len10601	10601	37.99	No	NA	7	0	0	Not-determined	NA	NA	0
1414	vOTU1127	F.4211W01_40926_len1554	1554	42.99	No	NA	1	0	1	Not-determined	NA	NA	0
1415	vOTU11270	F.7260W03_160496_len2940	2940	32.69	No	NA	2	0	0	Not-determined	NA	NA	0
1416	vOTU11271	F.7260W03_160534_len4245	4245	46.71	No	NA	4	0	0	Not-determined	NA	NA	0
1417	vOTU11272	F.7260W03_160611_len24323	24323	35.34	No	NA	10	0	0	Not-determined	NA	NA	0
1418	vOTU11273	F.7260W03_160638_len5366	5366	45.51	No	NA	5	0	0	Not-determined	NA	NA	0
1419	vOTU11274	F.7260W03_160707_len2867	2867	46.49	No	NA	3	0	0	Not-determined	NA	NA	0
1420	vOTU11275	F.7260W03_160718_len3974	3974	33.52	No	NA	3	0	0	Not-determined	NA	NA	0
1421	vOTU11276	F.7260W03_160743_len7105	7105	44.91	No	NA	3	0	0	Not-determined	NA	NA	0
1422	vOTU11277	F.7260W03_160760_len9273	9273	32.77	No	NA	4	0	0	Not-determined	NA	NA	0
1423	vOTU11278	F.7260W03_160831_len1981	1981	46.9	No	NA	1	0	0	Not-determined	NA	NA	0
1424	vOTU11279	F.7260W03_16083_len6231	6231	36.8	No	NA	5	0	0	Not-determined	NA	NA	0
1425	vOTU1128	F.4211W01_41012_len1554	1554	50.39	No	NA	2	0	0	Not-determined	NA	NA	0
1426	vOTU11280	F.7260W03_160872_len5065	5065	40.63	No	NA	2	0	0	Not-determined	NA	NA	0
1427	vOTU11281	F.7260W03_161007_len2875	2875	34.54	No	NA	3	0	0	Not-determined	NA	NA	0
1428	vOTU11282	F.7260W03_161031_len17589	17589	36.5	No	NA	7	0	0	Not-determined	NA	NA	0
1429	vOTU11283	F.7260W03_161058_len4207	4207	40.5	No	NA	4	0	0	Not-determined	NA	NA	0
1430	vOTU11284	F.7260W03_161093_len11183	11183	36.79	No	NA	4	0	0	Not-determined	NA	NA	0
1431	vOTU11285	F.7260W03_161096_len1624	1624	33.5	No	NA	2	0	0	Not-determined	NA	NA	0
1432	vOTU11286	F.7260W03_161114_len2182	2182	32.91	No	NA	2	0	0	Not-determined	NA	NA	0
1433	vOTU11287	F.7260W03_161221_len4045	4045	33.94	No	NA	5	0	3	Not-determined	NA	NA	0
1434	vOTU11288	F.7260W03_161239_len18988	18988	43.4	No	NA	15	0	0	Not-determined	NA	NA	0
1435	vOTU11289	F.7260W03_161253_len2205	2205	35.92	No	NA	1	0	0	Not-determined	NA	NA	0
1436	vOTU1129	F.4211W01_41303_len2421	2421	49.57	No	NA	3	0	0	Not-determined	NA	NA	0
1437	vOTU11290	F.7260W03_161273_len2433	2433	44.51	No	NA	1	0	0	Not-determined	NA	NA	0
1438	vOTU11291	F.7260W03_161409_len2438	2438	33.06	No	NA	3	0	0	Not-determined	NA	NA	0
1439	vOTU11292	F.7260W03_161521_len13107	13107	38.73	No	NA	8	1	0	Not-determined	NA	NA	0
1440	vOTU11293	F.7260W03_161540_len18677	18677	36.18	No	NA	10	0	0	Not-determined	NA	NA	0
1441	vOTU11294	F.7260W03_161577_len2972	2972	35.57	No	NA	3	1	0	Not-determined	NA	NA	0
1442	vOTU11295	F.7260W03_161603_len2373	2373	32.49	No	NA	1	0	0	Not-determined	NA	NA	0
1443	vOTU11296	F.7260W03_161606_len4731	4731	32.72	No	NA	2	0	0	Not-determined	NA	NA	0
1444	vOTU11297	F.7260W03_161622_len2490	2490	39.4	No	NA	1	0	0	Not-determined	NA	NA	0
1445	vOTU11298	F.7260W03_161649_len1818	1818	32.89	No	NA	3	0	0	Not-determined	NA	NA	0
1446	vOTU11299	F.7260W03_161658_len61849	61849	38.44	No	NA	27	0	0	Not-determined	NA	NA	0
1447	vOTU113	B.1120W02_12626_len2326	2326	50.56	No	NA	4	3	0	Complete	100	DTR (high-confidence)	0
1448	vOTU1130	F.4211W01_41482_len3291	3291	49.56	No	NA	4	0	0	Not-determined	NA	NA	0
1449	vOTU11300	F.7260W03_161711_len2650	2650	39.36	No	NA	3	0	0	Not-determined	NA	NA	0
1450	vOTU11301	F.7260W03_161730_len6040	6040	38.84	No	NA	6	0	0	Not-determined	NA	NA	0
1451	vOTU11302	F.7260W03_161824_len4760	4760	30.25	No	NA	1	0	0	Not-determined	NA	NA	0
1452	vOTU11303	F.7260W03_161883_len6432	6432	55.22	No	NA	9	0	0	Not-determined	NA	NA	0
1453	vOTU11304	F.7260W03_161951_len1896	1896	35.71	No	NA	3	0	0	Not-determined	NA	NA	0
1454	vOTU11305	F.7260W03_161985_len14511	14511	38.14	No	NA	7	0	0	Not-determined	NA	NA	0
1455	vOTU11306	F.7260W03_162011_len5154	5154	45.48	No	NA	6	0	0	Not-determined	NA	NA	0
1456	vOTU11307	F.7260W03_162037_len2467	2467	36.28	No	NA	2	0	0	Not-determined	NA	NA	0
1457	vOTU11308	F.7260W03_162081_len18497	18497	39.62	No	NA	14	0	0	Not-determined	NA	NA	0
1458	vOTU11309	F.7260W03_162107_len9563	9563	34	No	NA	5	0	0	Not-determined	NA	NA	0
1459	vOTU1131	F.4211W01_41948_len1904	1904	47.74	No	NA	2	0	1	Not-determined	NA	NA	0
1460	vOTU11310	F.7260W03_162131_len7782	7782	35.99	No	NA	4	0	0	Not-determined	NA	NA	0
1461	vOTU11311	F.7260W03_16214_len4038	4038	46.68	No	NA	3	0	0	Not-determined	NA	NA	0
1462	vOTU11312	F.7260W03_162165_len6940	6940	36.18	No	NA	3	0	0	Not-determined	NA	NA	0
1463	vOTU11313	F.7260W03_162191_len10370	10370	32.4	No	NA	2	0	0	Not-determined	NA	NA	0
1464	vOTU11314	F.7260W03_162210_len2089	2089	35.14	No	NA	2	0	0	Not-determined	NA	NA	0
1465	vOTU11315	F.7260W03_162222_len7595	7595	57.42	No	NA	13	0	0	Not-determined	NA	NA	0
1466	vOTU11316	F.7260W03_162230_len32470	32470	37.86	No	NA	20	2	0	Not-determined	NA	NA	0
1467	vOTU11317	F.7260W03_162256_len6935	6935	48.38	No	NA	11	0	0	Not-determined	NA	NA	0
1468	vOTU11318	F.7260W03_16232_len2923	2923	38.97	No	NA	1	0	0	Not-determined	NA	NA	0
1469	vOTU11319	F.7260W03_162403_len8936	8936	38.48	No	NA	3	0	0	Not-determined	NA	NA	0
1470	vOTU1132	F.4211W01_42111_len1865	1865	50.24	No	NA	2	0	0	Not-determined	NA	NA	0
1471	vOTU11320	F.7260W03_162427_len7352	7352	49.59	No	NA	13	0	0	Not-determined	NA	NA	0
1472	vOTU11321	F.7260W03_162438_len10273	10273	35.64	No	NA	8	0	0	Not-determined	NA	NA	0
1473	vOTU11322	F.7260W03_162462_len15991	15991	35.11	No	NA	11	0	0	Not-determined	NA	NA	0
1474	vOTU11323	F.7260W03_162536_len6442	6442	34.82	No	NA	4	0	0	Not-determined	NA	NA	0
1475	vOTU11324	F.7260W03_162743_len51824	51824	40.85	No	NA	32	3	0	Not-determined	NA	NA	0
1476	vOTU11325	F.7260W03_162815_len1507	1507	31.52	No	NA	2	0	0	Not-determined	NA	NA	0
1477	vOTU11326	F.7260W03_162836_len3081	3081	31.87	No	NA	1	0	0	Not-determined	NA	NA	0
1478	vOTU11327	F.7260W03_162872_len3198	3198	46.65	No	NA	4	0	0	Not-determined	NA	NA	0
1479	vOTU11328	F.7260W03_162903_len5127	5127	43.71	No	NA	3	0	0	Not-determined	NA	NA	0
1480	vOTU11329	F.7260W03_162919_len4569	4569	42.33	No	NA	2	0	0	Not-determined	NA	NA	0
1481	vOTU1133	F.4211W01_42268_len2519	2519	49.62	No	NA	4	0	0	Not-determined	NA	NA	0
1482	vOTU11330	F.7260W03_162936_len6002	6002	34.99	No	NA	2	0	0	Not-determined	NA	NA	0
1483	vOTU11331	F.7260W03_162969_len7338	7338	37.14	No	NA	5	0	0	Not-determined	NA	NA	0
1484	vOTU11332	F.7260W03_163004_len12359	12359	34.1	No	NA	5	0	0	Not-determined	NA	NA	0
1485	vOTU11333	F.7260W03_163055_len9524	9524	38.03	No	NA	6	0	0	Not-determined	NA	NA	0
1486	vOTU11334	F.7260W03_163073_len46818	46818	35.55	No	NA	24	0	0	Not-determined	NA	NA	0
1487	vOTU11335	F.7260W03_163091_len5278	5278	34.22	No	NA	3	0	0	Not-determined	NA	NA	0
1488	vOTU11336	F.7260W03_163098_len2373	2373	39.87	No	NA	1	0	0	Not-determined	NA	NA	0
1489	vOTU11337	F.7260W03_163111_len2001	2001	51.07	No	NA	3	0	0	Not-determined	NA	NA	0
1490	vOTU11338	F.7260W03_163133_len7193	7193	33.48	No	NA	6	0	0	Not-determined	NA	NA	0
1491	vOTU11339	F.7260W03_163154_len1908	1908	37.26	No	NA	1	0	0	Not-determined	NA	NA	0
1492	vOTU1134	F.4211W01_42378_len1724	1724	50.58	No	NA	1	0	0	Not-determined	NA	NA	0
1493	vOTU11340	F.7260W03_163228_len3341	3341	37.2	No	NA	2	0	0	Not-determined	NA	NA	0
1494	vOTU11341	F.7260W03_163292_len6492	6492	52.77	No	NA	5	0	0	Not-determined	NA	NA	0
1495	vOTU11342	F.7260W03_16329_len3791	3791	39.12	No	NA	1	0	0	Not-determined	NA	NA	0
1496	vOTU11343	F.7260W03_16332_len29331	29331	41.67	No	NA	16	0	0	Not-determined	NA	NA	0
1497	vOTU11344	F.7260W03_163348_len2629	2629	41.54	No	NA	2	0	0	Not-determined	NA	NA	0
1498	vOTU11345	F.7260W03_163433_len4774	4774	41.01	No	NA	4	0	0	Not-determined	NA	NA	0
1499	vOTU11346	F.7260W03_163438_len5467	5467	33.49	No	NA	8	0	0	Not-determined	NA	NA	0
1500	vOTU11347	F.7260W03_163509_len4330	4330	33.81	No	NA	4	0	0	Not-determined	NA	NA	0
1501	vOTU11348	F.7260W03_16351_len2019	2019	35.96	No	NA	2	0	0	Not-determined	NA	NA	0
1502	vOTU11349	F.7260W03_163580_len6587	6587	40.61	No	NA	7	0	0	Not-determined	NA	NA	0
1503	vOTU1135	F.4211W01_42435_len1593	1593	42.69	No	NA	2	0	0	Not-determined	NA	NA	0
1504	vOTU11350	F.7260W03_163615_len1833	1833	37.64	No	NA	1	0	0	Not-determined	NA	NA	0
1505	vOTU11351	F.7260W03_163620_len39717	39717	36.45	No	NA	14	0	0	Not-determined	NA	NA	0
1506	vOTU11352	F.7260W03_163676_len3994	3994	36.81	No	NA	2	0	0	Not-determined	NA	NA	0
1507	vOTU11353	F.7260W03_163688_len5211	5211	42.74	No	NA	4	0	0	Not-determined	NA	NA	0
1508	vOTU11354	F.7260W03_1636_len12590	12590	42.34	No	NA	7	0	0	Not-determined	NA	NA	0
1509	vOTU11355	F.7260W03_163702_len17279	17279	40.63	No	NA	17	2	0	High-quality	100	AAI-based (medium-confidence)	0
1510	vOTU11356	F.7260W03_163741_len2287	2287	33.54	No	NA	1	0	0	Not-determined	NA	NA	0
1511	vOTU11357	F.7260W03_16378_len2488	2488	34.93	No	NA	2	0	0	Not-determined	NA	NA	0
1512	vOTU11358	F.7260W03_163840_len1707	1707	31.81	No	NA	2	0	0	Not-determined	NA	NA	0
1513	vOTU11359	F.7260W03_163870_len11011	11011	38.53	No	NA	6	0	0	Not-determined	NA	NA	0
1514	vOTU1136	F.4211W01_42551_len1627	1627	48.25	No	NA	2	0	0	Not-determined	NA	NA	0
1515	vOTU11360	F.7260W03_164132_len6054	6054	32.46	No	NA	3	0	0	Not-determined	NA	NA	0
1516	vOTU11361	F.7260W03_164178_len12882	12882	31.21	No	NA	2	0	0	Not-determined	NA	NA	0
1517	vOTU11362	F.7260W03_164252_len2303	2303	34.09	No	NA	1	0	0	Not-determined	NA	NA	0
1518	vOTU11363	F.7260W03_164279_len7001	7001	37.35	No	NA	8	1	0	Low-quality	36.94	HMM-based (lower-bound)	0
1519	vOTU11364	F.7260W03_164281_len4497	4497	32.27	No	NA	2	0	0	Not-determined	NA	NA	0
1520	vOTU11365	F.7260W03_164291_len1602	1602	38.39	No	NA	2	0	0	Not-determined	NA	NA	0
1521	vOTU11366	F.7260W03_164292_len8214	8214	39.97	No	NA	2	0	0	Not-determined	NA	NA	0
1522	vOTU11367	F.7260W03_164425_len3198	3198	50.16	No	NA	3	0	0	Not-determined	NA	NA	0
1523	vOTU11368	F.7260W03_164428_len4535	4535	39.27	No	NA	2	0	0	Not-determined	NA	NA	0
1524	vOTU11369	F.7260W03_164488_len5550	5550	47.8	No	NA	4	0	0	Not-determined	NA	NA	0
1525	vOTU1137	F.4211W01_42581_len2367	2367	53.61	No	NA	3	0	0	Not-determined	NA	NA	0
1526	vOTU11370	F.7260W03_164496_len1893	1893	29.16	No	NA	1	0	0	Not-determined	NA	NA	0
1527	vOTU11371	F.7260W03_164501_len5933	5933	35.63	No	NA	4	0	0	Not-determined	NA	NA	0
1528	vOTU11372	F.7260W03_164584_len22785	22785	35.88	No	NA	8	0	0	Not-determined	NA	NA	0
1529	vOTU11373	F.7260W03_164633_len34725	34725	38.91	No	NA	18	1	0	Not-determined	NA	NA	0
1530	vOTU11374	F.7260W03_164641_len16330	16330	33.54	No	NA	11	0	0	Not-determined	NA	NA	0
1531	vOTU11375	F.7260W03_164664_len11820	11820	40.1	No	NA	11	0	0	Not-determined	NA	NA	0
1532	vOTU11376	F.7260W03_164669_len9711	9711	36.61	No	NA	2	0	0	Not-determined	NA	NA	0
1533	vOTU11377	F.7260W03_164695_len30395	30395	39.49	No	NA	17	0	0	Not-determined	NA	NA	0
1534	vOTU11378	F.7260W03_164706_len7118	7118	32.47	No	NA	4	0	0	Not-determined	NA	NA	0
1535	vOTU11379	F.7260W03_164714_len1509	1509	44.27	No	NA	1	0	1	Not-determined	NA	NA	0
1536	vOTU1138	F.4211W01_42794_len1595	1595	49.91	No	NA	1	0	1	Not-determined	NA	NA	0
1537	vOTU11380	F.7260W03_16471_len3952	3952	37.65	No	NA	13	0	0	Not-determined	NA	NA	0
1538	vOTU11381	F.7260W03_164907_len14646	14646	36.04	No	NA	8	1	0	Not-determined	NA	NA	0
1539	vOTU11382	F.7260W03_165054_len2545	2545	39.53	No	NA	1	0	0	Not-determined	NA	NA	0
1540	vOTU11383	F.7260W03_165098_len4689	4689	50.5	No	NA	3	0	0	Not-determined	NA	NA	0
1541	vOTU11384	F.7260W03_165140_len1674	1674	43.55	No	NA	1	0	0	Not-determined	NA	NA	0
1542	vOTU11385	F.7260W03_16534_len5213	5213	49.13	No	NA	4	0	0	Not-determined	NA	NA	0
1543	vOTU11386	F.7260W03_165423_len3352	3352	48.87	No	NA	3	0	0	Not-determined	NA	NA	0
1544	vOTU11387	F.7260W03_165427_len5554	5554	32.82	No	NA	3	0	0	Not-determined	NA	NA	0
1545	vOTU11388	F.7260W03_165622_len9293	9293	37.05	No	NA	9	0	0	Not-determined	NA	NA	0
1546	vOTU11389	F.7260W03_165647_len3519	3519	36.74	No	NA	4	0	0	Not-determined	NA	NA	0
1547	vOTU1139	F.4211W01_42902_len1987	1987	50.48	No	NA	3	0	3	Not-determined	NA	NA	0
1548	vOTU11390	F.7260W03_165695_len4456	4456	36.56	No	NA	3	0	0	Not-determined	NA	NA	0
1549	vOTU11391	F.7260W03_165712_len4112	4112	32.56	No	NA	4	0	0	Not-determined	NA	NA	0
1550	vOTU11392	F.7260W03_165869_len6433	6433	32.33	No	NA	3	0	0	Not-determined	NA	NA	0
1551	vOTU11393	F.7260W03_165888_len4681	4681	34.67	No	NA	2	0	0	Not-determined	NA	NA	0
1552	vOTU11394	F.7260W03_165905_len12415	12415	49.69	No	NA	8	0	0	Not-determined	NA	NA	0
1553	vOTU11395	F.7260W03_165985_len17421	17421	38.13	No	NA	8	0	0	Not-determined	NA	NA	0
1554	vOTU11396	F.7260W03_165986_len12640	12640	35.51	No	NA	8	0	0	Not-determined	NA	NA	0
1555	vOTU11397	F.7260W03_165992_len3763	3763	41.4	No	NA	4	0	0	Not-determined	NA	NA	0
1556	vOTU11398	F.7260W03_166019_len4878	4878	42.21	No	NA	4	0	0	Not-determined	NA	NA	0
1557	vOTU11399	F.7260W03_166051_len9496	9496	36.24	No	NA	4	0	0	Not-determined	NA	NA	0
1558	vOTU114	B.1120W02_19125_len3910	3910	47.34	No	NA	5	0	0	Not-determined	NA	NA	0
1559	vOTU1140	F.4211W01_43048_len2939	2939	52.81	No	NA	3	0	0	Not-determined	NA	NA	0
1560	vOTU11400	F.7260W03_166094_len1749	1749	33.05	No	NA	0	0	0	Not-determined	NA	NA	0
1561	vOTU11401	F.7260W03_166183_len4588	4588	36.49	No	NA	5	0	0	Not-determined	NA	NA	0
1562	vOTU11402	F.7260W03_166230_len2128	2128	36.04	No	NA	2	0	0	Not-determined	NA	NA	0
1563	vOTU11403	F.7260W03_166276_len4421	4421	36.42	No	NA	2	0	0	Not-determined	NA	NA	0
1564	vOTU11404	F.7260W03_166331_len2390	2390	40.04	No	NA	2	0	0	Not-determined	NA	NA	0
1565	vOTU11405	F.7260W03_166364_len15766	15766	36.65	No	NA	10	0	0	Not-determined	NA	NA	0
1566	vOTU11406	F.7260W03_166421_len2482	2482	43.31	No	NA	1	0	0	Not-determined	NA	NA	0
1567	vOTU11407	F.7260W03_166584_len2488	2488	39.63	No	NA	2	0	0	Not-determined	NA	NA	0
1568	vOTU11408	F.7260W03_166651_len26279	26279	37.49	No	NA	14	0	0	Not-determined	NA	NA	0
1569	vOTU11409	F.7260W03_166699_len4575	4575	35.67	No	NA	3	0	0	Not-determined	NA	NA	0
1570	vOTU1141	F.4211W01_43090_len1818	1818	48.13	No	NA	1	0	0	Not-determined	NA	NA	0
1571	vOTU11410	F.7260W03_166713_len1594	1594	44.79	No	NA	1	0	0	Not-determined	NA	NA	0
1572	vOTU11411	F.7260W03_166722_len11472	11472	42.74	No	NA	5	1	0	Not-determined	NA	NA	0
1573	vOTU11412	F.7260W03_166733_len9844	9844	36.72	No	NA	8	1	0	Not-determined	NA	NA	0
1574	vOTU11413	F.7260W03_166771_len2021	2021	28.5	No	NA	1	0	0	Not-determined	NA	NA	0
1575	vOTU11414	F.7260W03_166786_len13555	13555	37.85	No	NA	13	0	0	Not-determined	NA	NA	0
1576	vOTU11415	F.7260W03_166847_len1542	1542	34.63	No	NA	1	0	0	Not-determined	NA	NA	0
1577	vOTU11416	F.7260W03_166995_len1662	1662	47.23	No	NA	3	0	0	Not-determined	NA	NA	0
1578	vOTU11417	F.7260W03_167011_len2335	2335	40.09	No	NA	1	0	0	Not-determined	NA	NA	0
1579	vOTU11418	F.7260W03_167196_len9213	9213	32.01	No	NA	5	0	0	Not-determined	NA	NA	0
1580	vOTU11419	F.7260W03_167233_len5187	5187	35.13	No	NA	3	0	0	Not-determined	NA	NA	0
1581	vOTU1142	F.4211W01_43664_len4704	4704	47.17	No	NA	7	0	0	Not-determined	NA	NA	0
1582	vOTU11420	F.7260W03_16723_len3731	3731	34.15	No	NA	2	0	0	Not-determined	NA	NA	0
1583	vOTU11421	F.7260W03_167249_len2787	2787	42.84	No	NA	4	0	0	Not-determined	NA	NA	0
1584	vOTU11422	F.7260W03_167426_len4811	4811	36.33	No	NA	2	0	0	Not-determined	NA	NA	0
1585	vOTU11423	F.7260W03_167446_len7539	7539	39.16	No	NA	3	0	0	Not-determined	NA	NA	0
1586	vOTU11424	F.7260W03_167508_len17024	17024	38.06	No	NA	9	0	0	Not-determined	NA	NA	0
1587	vOTU11425	F.7260W03_167512_len2218	2218	57.8	No	NA	6	0	0	Not-determined	NA	NA	0
1588	vOTU11426	F.7260W03_167568_len1627	1627	35.71	No	NA	1	0	0	Not-determined	NA	NA	0
1589	vOTU11427	F.7260W03_167644_len8089	8089	32.66	No	NA	5	0	0	Not-determined	NA	NA	0
1590	vOTU11428	F.7260W03_167734_len10729	10729	34.22	No	NA	5	0	0	Not-determined	NA	NA	0
1591	vOTU11429	F.7260W03_167810_len5697	5697	42.07	No	NA	2	0	0	Not-determined	NA	NA	0
1592	vOTU1143	F.4211W01_43723_len1518	1518	27.01	No	NA	2	0	1	Not-determined	NA	NA	0
1593	vOTU11430	F.7260W03_167841_len5015	5015	37.35	No	NA	15	0	0	Not-determined	NA	NA	0
1594	vOTU11431	F.7260W03_167849_len8314	8314	33.52	No	NA	1	0	0	Not-determined	NA	NA	0
1595	vOTU11432	F.7260W03_167883_len3395	3395	44.21	No	NA	2	0	0	Not-determined	NA	NA	0
1596	vOTU11433	F.7260W03_167905_len6623	6623	52.17	No	NA	9	0	0	Not-determined	NA	NA	0
1597	vOTU11434	F.7260W03_167931_len3421	3421	40.11	No	NA	2	0	0	Not-determined	NA	NA	0
1598	vOTU11435	F.7260W03_167947_len11135	11135	33.62	No	NA	9	0	0	Not-determined	NA	NA	0
1599	vOTU11436	F.7260W03_168080_len4759	4759	40.11	No	NA	3	0	0	Not-determined	NA	NA	0
1600	vOTU11437	F.7260W03_168115_len35824	35824	33.92	No	NA	21	0	0	Not-determined	NA	NA	0
1601	vOTU11438	F.7260W03_168126_len22962	22962	39.55	No	NA	11	0	0	Not-determined	NA	NA	0
1602	vOTU11439	F.7260W03_168266_len3536	3536	32.13	No	NA	4	0	0	Not-determined	NA	NA	0
1603	vOTU1144	F.4211W01_43800_len1989	1989	48.37	No	NA	3	0	0	Not-determined	NA	NA	0
1604	vOTU11440	F.7260W03_168286_len3184	3184	33.83	No	NA	2	0	0	Not-determined	NA	NA	0
1605	vOTU11441	F.7260W03_168340_len34147	34147	42.02	No	NA	17	0	0	Not-determined	NA	NA	0
1606	vOTU11442	F.7260W03_168397_len3337	3337	35.24	No	NA	3	0	0	Not-determined	NA	NA	0
1607	vOTU11443	F.7260W03_168413_len2361	2361	33.63	No	NA	1	0	0	Not-determined	NA	NA	0
1608	vOTU11444	F.7260W03_168441_len1922	1922	60.04	No	NA	3	0	0	Not-determined	NA	NA	0
1609	vOTU11445	F.7260W03_168486_len1999	1999	36.12	No	NA	2	0	0	Not-determined	NA	NA	0
1610	vOTU11446	F.7260W03_168501_len1629	1629	38.55	No	NA	1	0	0	Not-determined	NA	NA	0
1611	vOTU11447	F.7260W03_168508_len1976	1976	29.4	No	NA	1	0	0	Not-determined	NA	NA	0
1612	vOTU11448	F.7260W03_168530_len7125	7125	38.86	No	NA	5	0	0	Not-determined	NA	NA	0
1613	vOTU11449	F.7260W03_168607_len4178	4178	41.65	No	NA	4	0	0	Not-determined	NA	NA	0
1614	vOTU1145	F.4211W01_43954_len2673	2673	47.92	No	NA	1	0	0	Not-determined	NA	NA	0
1615	vOTU11450	F.7260W03_168655_len26408	26408	42.73	No	NA	17	1	0	Not-determined	NA	NA	0
1616	vOTU11451	F.7260W03_168660_len1525	1525	32.92	No	NA	1	0	0	Not-determined	NA	NA	0
1617	vOTU11452	F.7260W03_168814_len7436	7436	42.27	No	NA	5	0	0	Not-determined	NA	NA	0
1618	vOTU11453	F.7260W03_168844_len2959	2959	32.27	No	NA	3	0	0	Not-determined	NA	NA	0
1619	vOTU11454	F.7260W03_168940_len27792	27792	34.89	No	NA	19	1	0	Not-determined	NA	NA	0
1620	vOTU11455	F.7260W03_168995_len2224	2224	52.43	No	NA	1	0	0	Not-determined	NA	NA	0
1621	vOTU11456	F.7260W03_169047_len15883	15883	39.16	No	NA	6	0	0	Not-determined	NA	NA	0
1622	vOTU11457	F.7260W03_169063_len4450	4450	54.07	No	NA	2	0	0	Not-determined	NA	NA	0
1623	vOTU11458	F.7260W03_169193_len1903	1903	29.27	No	NA	3	0	0	Not-determined	NA	NA	0
1624	vOTU11459	F.7260W03_169202_len3204	3204	44.51	No	NA	7	0	0	Not-determined	NA	NA	0
1625	vOTU1146	F.4211W01_43997_len1759	1759	48.55	No	NA	2	0	0	Not-determined	NA	NA	0
1626	vOTU11460	F.7260W03_169248_len1954	1954	39.46	No	NA	1	0	0	Not-determined	NA	NA	0
1627	vOTU11461	F.7260W03_169257_len4457	4457	58.27	No	NA	9	0	0	Not-determined	NA	NA	0
1628	vOTU11462	F.7260W03_169382_len1772	1772	45.03	No	NA	1	0	0	Not-determined	NA	NA	0
1629	vOTU11463	F.7260W03_169430_len5073	5073	44.88	No	NA	4	0	0	Not-determined	NA	NA	0
1630	vOTU11464	F.7260W03_169452_len2905	2905	38.38	No	NA	1	0	0	Not-determined	NA	NA	0
1631	vOTU11465	F.7260W03_169457_len2226	2226	36.84	No	NA	2	0	0	Not-determined	NA	NA	0
1632	vOTU11466	F.7260W03_169620_len1925	1925	44.52	No	NA	1	1	0	Not-determined	NA	NA	0
1633	vOTU11467	F.7260W03_169623_len1723	1723	49.51	No	NA	2	0	0	Not-determined	NA	NA	0
1634	vOTU11468	F.7260W03_169713_len4438	4438	39	No	NA	3	0	0	Not-determined	NA	NA	0
1635	vOTU11469	F.7260W03_169746_len9154	9154	35.67	No	NA	6	0	0	Not-determined	NA	NA	0
1636	vOTU1147	F.4211W01_44096_len2621	2621	33.08	No	NA	2	0	0	Not-determined	NA	NA	0
1637	vOTU11470	F.7260W03_169758_len2783	2783	40.21	No	NA	2	0	0	Not-determined	NA	NA	0
1638	vOTU11471	F.7260W03_169761_len6797	6797	34.5	No	NA	5	0	0	Not-determined	NA	NA	0
1639	vOTU11472	F.7260W03_169782_len1618	1618	35.85	No	NA	2	0	0	Not-determined	NA	NA	0
1640	vOTU11473	F.7260W03_169858_len6087	6087	42.75	No	NA	5	0	0	Not-determined	NA	NA	0
1641	vOTU11474	F.7260W03_169996_len6385	6385	37.31	No	NA	3	0	0	Not-determined	NA	NA	0
1642	vOTU11475	F.7260W03_170009_len3367	3367	35.46	No	NA	1	0	0	Not-determined	NA	NA	0
1643	vOTU11476	F.7260W03_170175_len10773	10773	39.39	No	NA	5	0	0	Not-determined	NA	NA	0
1644	vOTU11477	F.7260W03_170187_len2350	2350	52.47	No	NA	3	0	0	Not-determined	NA	NA	0
1645	vOTU11478	F.7260W03_170225_len1696	1696	54.66	No	NA	2	0	0	Not-determined	NA	NA	0
1646	vOTU11479	F.7260W03_170231_len1560	1560	45.32	No	NA	3	0	0	Not-determined	NA	NA	0
1647	vOTU1148	F.4211W01_44242_len2173	2173	38.52	No	NA	1	0	0	Not-determined	NA	NA	0
1648	vOTU11480	F.7260W03_170237_len11315	11315	45.13	No	NA	15	0	0	High-quality	100	AAI-based (high-confidence)	0
1649	vOTU11481	F.7260W03_170242_len12115	12115	41.59	No	NA	12	0	0	Not-determined	NA	NA	0
1650	vOTU11482	F.7260W03_170306_len10450	10450	34.59	No	NA	9	0	0	Not-determined	NA	NA	0
1651	vOTU11483	F.7260W03_170341_len8652	8652	35.23	No	NA	3	0	0	Not-determined	NA	NA	0
1652	vOTU11484	F.7260W03_170370_len185047	185047	37.5	No	NA	176	0	131	Not-determined	NA	NA	0
1653	vOTU11485	F.7260W03_170380_len3348	3348	37.66	No	NA	2	0	0	Not-determined	NA	NA	0
1654	vOTU11486	F.7260W03_1703_len24238	24238	40.52	No	NA	12	0	0	Not-determined	NA	NA	0
1655	vOTU11487	F.7260W03_170445_len13416	13416	37.37	No	NA	4	0	0	Not-determined	NA	NA	0
1656	vOTU11488	F.7260W03_170464_len1844	1844	41.16	No	NA	1	0	0	Not-determined	NA	NA	0
1657	vOTU11489	F.7260W03_170471_len10135	10135	38.46	No	NA	3	0	0	Not-determined	NA	NA	0
1658	vOTU1149	F.4211W01_44278_len1504	1504	51.8	No	NA	1	0	1	Not-determined	NA	NA	0
1659	vOTU11490	F.7260W03_170599_len3793	3793	36.7	No	NA	1	0	0	Not-determined	NA	NA	0
1660	vOTU11491	F.7260W03_170693_len1818	1818	32.89	No	NA	1	0	0	Not-determined	NA	NA	0
1661	vOTU11492	F.7260W03_170728_len32379	32379	37.34	No	NA	19	0	5	Not-determined	NA	NA	0
1662	vOTU11493	F.7260W03_170802_len9392	9392	35.81	No	NA	6	0	0	Not-determined	NA	NA	0
1663	vOTU11494	F.7260W03_170831_len2543	2543	38.97	No	NA	12	0	0	Not-determined	NA	NA	0
1664	vOTU11495	F.7260W03_170850_len7666	7666	44.42	No	NA	12	0	0	Not-determined	NA	NA	0
1665	vOTU11496	F.7260W03_170909_len8685	8685	31.43	No	NA	5	0	0	Not-determined	NA	NA	0
1666	vOTU11497	F.7260W03_170962_len12581	12581	34.6	No	NA	9	0	0	Not-determined	NA	NA	0
1667	vOTU11498	F.7260W03_171092_len2588	2588	34.85	No	NA	1	0	0	Not-determined	NA	NA	0
1668	vOTU11499	F.7260W03_171125_len24411	24411	34.79	No	NA	22	1	0	Not-determined	NA	NA	0
1669	vOTU115	B.1120W02_30362_len1577	1577	43.37	No	NA	6	1	0	Low-quality	0.96	HMM-based (lower-bound)	0
1670	vOTU1150	F.4211W01_44441_len2199	2199	48.7	No	NA	3	0	0	Not-determined	NA	NA	0
1671	vOTU11500	F.7260W03_171148_len4735	4735	44.33	No	NA	4	0	0	Not-determined	NA	NA	0
1672	vOTU11501	F.7260W03_171245_len2428	2428	55.19	No	NA	3	0	0	Not-determined	NA	NA	0
1673	vOTU11502	F.7260W03_171281_len3392	3392	53.66	No	NA	4	0	0	Not-determined	NA	NA	0
1674	vOTU11503	F.7260W03_171293_len2183	2183	46.72	No	NA	1	0	0	Not-determined	NA	NA	0
1675	vOTU11504	F.7260W03_171351_len2596	2596	31.36	No	NA	1	0	0	Not-determined	NA	NA	0
1676	vOTU11505	F.7260W03_171448_len2059	2059	39.53	No	NA	1	0	0	Not-determined	NA	NA	0
1677	vOTU11506	F.7260W03_171572_len8889	8889	36.61	No	NA	7	0	0	Not-determined	NA	NA	0
1678	vOTU11507	F.7260W03_171586_len3164	3164	34.04	No	NA	1	0	0	Not-determined	NA	NA	0
1679	vOTU11508	F.7260W03_171591_len3647	3647	41.71	No	NA	2	0	0	Not-determined	NA	NA	0
1680	vOTU11509	F.7260W03_171727_len5802	5802	33.63	No	NA	1	0	0	Not-determined	NA	NA	0
1681	vOTU1151	F.4211W01_44654_len1707	1707	50.09	No	NA	2	1	0	Low-quality	0.14	HMM-based (lower-bound)	0
1682	vOTU11510	F.7260W03_171750_len10420	10420	39.42	No	NA	9	0	0	Not-determined	NA	NA	0
1683	vOTU11511	F.7260W03_171770_len4351	4351	55.9	No	NA	9	0	0	Not-determined	NA	NA	0
1684	vOTU11512	F.7260W03_171803_len25326	25326	40.38	No	NA	16	0	0	Not-determined	NA	NA	0
1685	vOTU11513	F.7260W03_171922_len15090	15090	33.49	No	NA	9	0	0	Not-determined	NA	NA	0
1686	vOTU11514	F.7260W03_171946_len20887	20887	36.37	No	NA	7	0	0	Not-determined	NA	NA	0
1687	vOTU11515	F.7260W03_171958_len13989	13989	34.32	No	NA	5	0	0	Not-determined	NA	NA	0
1688	vOTU11516	F.7260W03_171961_len9443	9443	47.27	No	NA	12	3	0	High-quality	97.34	HMM-based (lower-bound)	0
1689	vOTU11517	F.7260W03_171991_len2406	2406	43.18	No	NA	2	0	0	Not-determined	NA	NA	0
1690	vOTU11518	F.7260W03_172025_len2604	2604	37.25	No	NA	2	0	0	Not-determined	NA	NA	0
1691	vOTU11519	F.7260W03_172030_len2490	2490	39.48	No	NA	2	0	0	Not-determined	NA	NA	0
1692	vOTU1152	F.4211W01_44821_len1956	1956	52.61	No	NA	3	0	0	Not-determined	NA	NA	0
1693	vOTU11520	F.7260W03_172033_len2312	2312	40.18	No	NA	1	0	0	Not-determined	NA	NA	0
1694	vOTU11521	F.7260W03_172052_len5313	5313	45.42	No	NA	3	0	0	Not-determined	NA	NA	0
1695	vOTU11522	F.7260W03_172099_len7430	7430	34.09	No	NA	2	0	0	Not-determined	NA	NA	0
1696	vOTU11523	F.7260W03_172137_len2011	2011	32.32	No	NA	1	0	0	Not-determined	NA	NA	0
1697	vOTU11524	F.7260W03_17214_len17060	17060	37.88	No	NA	8	0	0	Not-determined	NA	NA	0
1698	vOTU11525	F.7260W03_172201_len12906	12906	35.92	No	NA	7	0	0	Not-determined	NA	NA	0
1699	vOTU11526	F.7260W03_172255_len3506	3506	42.24	No	NA	1	0	0	Not-determined	NA	NA	0
1700	vOTU11527	F.7260W03_172284_len8009	8009	34.06	No	NA	2	0	0	Not-determined	NA	NA	0
1701	vOTU11528	F.7260W03_172352_len6640	6640	37.92	No	NA	5	0	0	Not-determined	NA	NA	0
1702	vOTU11529	F.7260W03_172373_len6196	6196	56.49	No	NA	12	0	0	Not-determined	NA	NA	0
1703	vOTU1153	F.4211W01_44956_len3270	3270	25.38	No	NA	4	0	0	Low-quality	2.27	AAI-based (medium-confidence)	0
1704	vOTU11530	F.7260W03_172400_len37797	37797	40.09	No	NA	23	1	0	Not-determined	NA	NA	0
1705	vOTU11531	F.7260W03_172452_len1739	1739	40.2	No	NA	1	0	0	Not-determined	NA	NA	0
1706	vOTU11532	F.7260W03_172561_len1935	1935	37.73	No	NA	2	0	0	Not-determined	NA	NA	0
1707	vOTU11533	F.7260W03_172681_len25753	25753	35.38	No	NA	12	0	0	Not-determined	NA	NA	0
1708	vOTU11534	F.7260W03_172761_len6416	6416	37.27	No	NA	2	0	0	Not-determined	NA	NA	0
1709	vOTU11535	F.7260W03_17288_len4899	4899	46.4	No	NA	1	0	0	Not-determined	NA	NA	0
1710	vOTU11536	F.7260W03_172915_len4421	4421	39.81	No	NA	4	0	0	Not-determined	NA	NA	0
1711	vOTU11537	F.7260W03_172947_len5186	5186	35.25	No	NA	5	0	0	Not-determined	NA	NA	0
1712	vOTU11538	F.7260W03_172962_len7909	7909	42.52	No	NA	9	0	0	Not-determined	NA	NA	0
1713	vOTU11539	F.7260W03_17297_len1550	1550	36.71	No	NA	1	0	0	Not-determined	NA	NA	0
1714	vOTU1154	F.4211W01_45003_len1808	1808	51.77	No	NA	3	0	0	Not-determined	NA	NA	0
1715	vOTU11540	F.7260W03_173083_len2615	2615	36.98	No	NA	4	0	0	Not-determined	NA	NA	0
1716	vOTU11541	F.7260W03_173131_len1855	1855	40.92	No	NA	2	0	0	Not-determined	NA	NA	0
1717	vOTU11542	F.7260W03_173139_len2347	2347	32.81	No	NA	1	0	0	Not-determined	NA	NA	0
1718	vOTU11543	F.7260W03_173264_len3811	3811	54.05	No	NA	6	0	0	Not-determined	NA	NA	0
1719	vOTU11544	F.7260W03_17326_len1682	1682	39.77	No	NA	2	0	0	Not-determined	NA	NA	0
1720	vOTU11545	F.7260W03_17344_len1826	1826	39.27	No	NA	2	0	0	Not-determined	NA	NA	0
1721	vOTU11546	F.7260W03_173458_len1972	1972	29.46	No	NA	2	0	0	Not-determined	NA	NA	0
1722	vOTU11547	F.7260W03_173499_len4141	4141	45.23	No	NA	5	0	0	Not-determined	NA	NA	0
1723	vOTU11548	F.7260W03_17352_len12860	12860	41.12	No	NA	11	1	0	Not-determined	NA	NA	0
1724	vOTU11549	F.7260W03_173555_len22180	22180	36.51	No	NA	17	0	0	Not-determined	NA	NA	0
1725	vOTU1155	F.4211W01_45092_len1520	1520	49.47	No	NA	3	0	2	Not-determined	NA	NA	0
1726	vOTU11550	F.7260W03_173618_len10932	10932	34.87	No	NA	4	0	0	Not-determined	NA	NA	0
1727	vOTU11551	F.7260W03_173669_len2154	2154	44.85	No	NA	1	0	0	Not-determined	NA	NA	0
1728	vOTU11552	F.7260W03_173685_len8083	8083	40.11	No	NA	11	0	0	Not-determined	NA	NA	0
1729	vOTU11553	F.7260W03_173696_len2868	2868	31.56	No	NA	2	0	0	Not-determined	NA	NA	0
1730	vOTU11554	F.7260W03_173707_len3093	3093	37.83	No	NA	5	0	0	Not-determined	NA	NA	0
1731	vOTU11555	F.7260W03_173722_len29253	29253	34.12	No	NA	14	1	0	Not-determined	NA	NA	0
1732	vOTU11556	F.7260W03_173724_len15403	15403	44.14	No	NA	11	0	1	Not-determined	NA	NA	0
1733	vOTU11557	F.7260W03_173802_len4093	4093	34.01	No	NA	4	0	0	Not-determined	NA	NA	0
1734	vOTU11558	F.7260W03_173884_len6116	6116	38.28	No	NA	5	0	0	Not-determined	NA	NA	0
1735	vOTU11559	F.7260W03_173909_len6817	6817	34.85	No	NA	5	0	0	Not-determined	NA	NA	0
1736	vOTU1156	F.4211W01_45440_len1577	1577	47.05	No	NA	4	0	0	Not-determined	NA	NA	0
1737	vOTU11560	F.7260W03_173936_len5254	5254	40.33	No	NA	5	0	0	Not-determined	NA	NA	0
1738	vOTU11561	F.7260W03_173942_len2076	2076	36.18	No	NA	1	0	0	Not-determined	NA	NA	0
1739	vOTU11562	F.7260W03_173978_len3644	3644	34	No	NA	3	0	0	Not-determined	NA	NA	0
1740	vOTU11563	F.7260W03_173998_len2621	2621	30.68	No	NA	1	0	0	Not-determined	NA	NA	0
1741	vOTU11564	F.7260W03_17402_len1980	1980	37.17	No	NA	2	0	0	Not-determined	NA	NA	0
1742	vOTU11565	F.7260W03_174054_len25261	25261	32.89	No	NA	10	0	0	Not-determined	NA	NA	0
1743	vOTU11566	F.7260W03_1740_len5179	5179	38.23	No	NA	4	0	0	Not-determined	NA	NA	0
1744	vOTU11567	F.7260W03_174114_len2225	2225	43.82	No	NA	2	0	0	Not-determined	NA	NA	0
1745	vOTU11568	F.7260W03_174236_len2624	2624	62.08	No	NA	5	0	1	Not-determined	NA	NA	0
1746	vOTU11569	F.7260W03_174250_len1866	1866	46.62	No	NA	4	0	0	Not-determined	NA	NA	0
1747	vOTU1157	F.4211W01_45487_len4416	4416	48.8	No	NA	1	1	0	Low-quality	0.35	HMM-based (lower-bound)	0
1748	vOTU11570	F.7260W03_174253_len1879	1879	54.34	No	NA	1	0	0	Not-determined	NA	NA	0
1749	vOTU11571	F.7260W03_174323_len2965	2965	40.61	No	NA	1	0	0	Not-determined	NA	NA	0
1750	vOTU11572	F.7260W03_174355_len1974	1974	36.93	No	NA	2	0	0	Not-determined	NA	NA	0
1751	vOTU11573	F.7260W03_174379_len3378	3378	34.37	No	NA	5	0	0	Not-determined	NA	NA	0
1752	vOTU11574	F.7260W03_174392_len19235	19235	39.34	No	NA	10	1	0	Not-determined	NA	NA	0
1753	vOTU11575	F.7260W03_174413_len10768	10768	40.17	No	NA	4	0	0	Not-determined	NA	NA	0
1754	vOTU11576	F.7260W03_174474_len2691	2691	46.12	No	NA	6	0	0	Low-quality	43.4	AAI-based (high-confidence)	0
1755	vOTU11577	F.7260W03_174568_len9486	9486	43.13	No	NA	4	0	0	Not-determined	NA	NA	0
1756	vOTU11578	F.7260W03_174624_len14789	14789	34.78	No	NA	11	0	0	Not-determined	NA	NA	0
1757	vOTU11579	F.7260W03_174638_len7329	7329	45.79	No	NA	5	0	0	Not-determined	NA	NA	0
1758	vOTU1158	F.4211W01_46002_len3441	3441	39.23	No	NA	11	0	0	Not-determined	NA	NA	0
1759	vOTU11580	F.7260W03_174683_len1897	1897	38.32	No	NA	4	0	0	Not-determined	NA	NA	0
1760	vOTU11581	F.7260W03_1746_len1994	1994	39.47	No	NA	2	0	0	Not-determined	NA	NA	0
1761	vOTU11582	F.7260W03_174710_len3006	3006	34.56	No	NA	3	0	0	Not-determined	NA	NA	0
1762	vOTU11583	F.7260W03_174714_len8005	8005	39.56	No	NA	2	1	0	Not-determined	NA	NA	0
1763	vOTU11584	F.7260W03_174724_len1708	1708	38.99	No	NA	2	0	0	Not-determined	NA	NA	0
1764	vOTU11585	F.7260W03_174727_len5225	5225	40.44	No	NA	6	0	0	Not-determined	NA	NA	0
1765	vOTU11586	F.7260W03_174741_len3155	3155	47.83	No	NA	4	0	0	Not-determined	NA	NA	0
1766	vOTU11587	F.7260W03_174759_len3125	3125	44.1	No	NA	4	0	0	Not-determined	NA	NA	0
1767	vOTU11588	F.7260W03_174760_len3327	3327	37.45	No	NA	3	0	0	Not-determined	NA	NA	0
1768	vOTU11589	F.7260W03_17594_len3605	3605	38	No	NA	2	0	0	Not-determined	NA	NA	0
1769	vOTU1159	F.4211W01_46010_len2313	2313	53.31	No	NA	4	0	0	Not-determined	NA	NA	0
1770	vOTU11590	F.7260W03_1764_len17093	17093	38.99	No	NA	7	0	0	Not-determined	NA	NA	0
1771	vOTU11591	F.7260W03_17678_len1950	1950	33.69	No	NA	2	0	0	Not-determined	NA	NA	0
1772	vOTU11592	F.7260W03_17690_len6933	6933	38.54	No	NA	7	0	0	Not-determined	NA	NA	0
1773	vOTU11593	F.7260W03_17736_len1934	1934	37.64	No	NA	2	0	0	Not-determined	NA	NA	0
1774	vOTU11594	F.7260W03_17754_len2924	2924	41.07	No	NA	2	0	0	Not-determined	NA	NA	0
1775	vOTU11595	F.7260W03_17841_len2656	2656	41.15	No	NA	3	0	0	Not-determined	NA	NA	0
1776	vOTU11596	F.7260W03_17857_len2405	2405	33.26	No	NA	2	0	0	Not-determined	NA	NA	0
1777	vOTU11597	F.7260W03_17866_len15337	15337	40.72	No	NA	11	0	0	Not-determined	NA	NA	0
1778	vOTU11598	F.7260W03_17875_len4064	4064	34.77	No	NA	5	0	0	Not-determined	NA	NA	0
1779	vOTU11599	F.7260W03_17973_len5234	5234	37.2	No	NA	3	0	0	Not-determined	NA	NA	0
1780	vOTU116	B.1120W02_33619_len2274	2274	35.71	No	NA	5	1	0	Low-quality	0.18	HMM-based (lower-bound)	0
1781	vOTU1160	F.4211W01_46353_len1708	1708	47.13	No	NA	4	0	0	Not-determined	NA	NA	0
1782	vOTU11600	F.7260W03_18011_len1863	1863	43.42	No	NA	1	0	0	Not-determined	NA	NA	0
1783	vOTU11601	F.7260W03_18142_len12329	12329	38.69	No	NA	9	0	0	Not-determined	NA	NA	0
1784	vOTU11602	F.7260W03_18178_len7040	7040	37.74	No	NA	1	0	0	Not-determined	NA	NA	0
1785	vOTU11603	F.7260W03_18276_len6898	6898	46.22	No	NA	5	0	0	Not-determined	NA	NA	0
1786	vOTU11604	F.7260W03_18284_len2305	2305	44.12	No	NA	1	0	0	Not-determined	NA	NA	0
1787	vOTU11605	F.7260W03_18311_len9902	9902	35.41	No	NA	8	0	1	Not-determined	NA	NA	0
1788	vOTU11606	F.7260W03_1837_len9366	9366	32.02	No	NA	4	0	0	Not-determined	NA	NA	0
1789	vOTU11607	F.7260W03_18388_len3707	3707	42.35	No	NA	5	0	0	Not-determined	NA	NA	0
1790	vOTU11608	F.7260W03_18553_len13762	13762	52.95	No	NA	24	1	0	Not-determined	NA	NA	0
1791	vOTU11609	F.7260W03_18713_len5010	5010	38.98	No	NA	3	0	0	Not-determined	NA	NA	0
1792	vOTU1161	F.4211W01_46372_len1934	1934	50.62	No	NA	2	0	0	Not-determined	NA	NA	0
1793	vOTU11610	F.7260W03_18732_len2787	2787	31.61	No	NA	1	0	0	Not-determined	NA	NA	0
1794	vOTU11611	F.7260W03_19053_len4180	4180	33.04	No	NA	2	0	0	Not-determined	NA	NA	0
1795	vOTU11612	F.7260W03_19085_len14141	14141	39.05	No	NA	13	0	0	Not-determined	NA	NA	0
1796	vOTU11613	F.7260W03_1908_len16518	16518	32.84	No	NA	6	0	0	Not-determined	NA	NA	0
1797	vOTU11614	F.7260W03_19162_len4252	4252	54.12	No	NA	5	0	0	Not-determined	NA	NA	0
1798	vOTU11615	F.7260W03_19347_len3352	3352	40.21	No	NA	3	0	0	Not-determined	NA	NA	0
1799	vOTU11616	F.7260W03_19381_len20287	20287	40.37	No	NA	10	1	0	Not-determined	NA	NA	0
1800	vOTU11617	F.7260W03_19538_len3930	3930	56.79	No	NA	7	0	0	Not-determined	NA	NA	0
1801	vOTU11618	F.7260W03_195_len8156	8156	40.52	No	NA	5	0	0	Not-determined	NA	NA	0
1802	vOTU11619	F.7260W03_19715_len9843	9843	41.06	No	NA	11	0	0	Not-determined	NA	NA	0
1803	vOTU1162	F.4211W01_4637_len1552	1552	49.42	No	NA	4	0	0	Not-determined	NA	NA	0
1804	vOTU11620	F.7260W03_19719_len3059	3059	36.97	No	NA	4	0	0	Not-determined	NA	NA	0
1805	vOTU11621	F.7260W03_19825_len2898	2898	37.72	No	NA	3	0	0	Not-determined	NA	NA	0
1806	vOTU11622	F.7260W03_19832_len23634	23634	35.74	No	NA	12	0	0	Not-determined	NA	NA	0
1807	vOTU11623	F.7260W03_19909_len13004	13004	37.57	No	NA	10	0	0	Not-determined	NA	NA	0
1808	vOTU11624	F.7260W03_19974_len15636	15636	36.11	No	NA	6	0	0	Not-determined	NA	NA	0
1809	vOTU11625	F.7260W03_20084_len7483	7483	36.6	No	NA	10	0	0	Not-determined	NA	NA	0
1810	vOTU11626	F.7260W03_20120_len3059	3059	38.51	No	NA	3	0	0	Not-determined	NA	NA	0
1811	vOTU11627	F.7260W03_20193_len6989	6989	41.42	No	NA	5	0	0	Not-determined	NA	NA	0
1812	vOTU11628	F.7260W03_20273_len1723	1723	36.04	No	NA	1	0	0	Not-determined	NA	NA	0
1813	vOTU11629	F.7260W03_20291_len1874	1874	45.41	No	NA	2	0	0	Not-determined	NA	NA	0
1814	vOTU1163	F.4211W01_46582_len1603	1603	47.97	No	NA	2	0	0	Not-determined	NA	NA	0
1815	vOTU11630	F.7260W03_20343_len1932	1932	36.75	No	NA	1	0	0	Not-determined	NA	NA	0
1816	vOTU11631	F.7260W03_2037_len19867	19867	37.78	No	NA	15	1	0	Not-determined	NA	NA	0
1817	vOTU11632	F.7260W03_20380_len4991	4991	35.8	No	NA	2	0	0	Not-determined	NA	NA	0
1818	vOTU11633	F.7260W03_2038_len9795	9795	37.31	No	NA	5	0	0	Not-determined	NA	NA	0
1819	vOTU11634	F.7260W03_2048_len3073	3073	39.21	No	NA	3	0	0	Not-determined	NA	NA	0
1820	vOTU11635	F.7260W03_20869_len18722	18722	39.42	No	NA	14	1	0	Not-determined	NA	NA	0
1821	vOTU11636	F.7260W03_20892_len3139	3139	29.79	No	NA	2	0	0	Not-determined	NA	NA	0
1822	vOTU11637	F.7260W03_20945_len12424	12424	37.7	No	NA	7	0	0	Not-determined	NA	NA	0
1823	vOTU11638	F.7260W03_21009_len12503	12503	39.77	No	NA	11	0	0	Not-determined	NA	NA	0
1824	vOTU11639	F.7260W03_21017_len15984	15984	42.77	No	NA	8	0	0	Not-determined	NA	NA	0
1825	vOTU1164	F.4211W01_46589_len2188	2188	47.67	No	NA	8	0	0	Not-determined	NA	NA	0
1826	vOTU11640	F.7260W03_21045_len3265	3265	35.38	No	NA	3	0	0	Not-determined	NA	NA	0
1827	vOTU11641	F.7260W03_21101_len3089	3089	38.72	No	NA	3	0	0	Not-determined	NA	NA	0
1828	vOTU11642	F.7260W03_21117_len2001	2001	38.73	No	NA	1	0	0	Not-determined	NA	NA	0
1829	vOTU11643	F.7260W03_21285_len6582	6582	38.33	No	NA	6	1	0	Low-quality	4.04	AAI-based (medium-confidence)	0
1830	vOTU11644	F.7260W03_21310_len2137	2137	43.38	No	NA	3	0	0	Not-determined	NA	NA	0
1831	vOTU11645	F.7260W03_21447_len13366	13366	41.69	No	NA	4	0	0	Not-determined	NA	NA	0
1832	vOTU11646	F.7260W03_21490_len3279	3279	32.97	No	NA	1	0	0	Not-determined	NA	NA	0
1833	vOTU11647	F.7260W03_21626_len26816	26816	36.59	No	NA	14	1	0	Not-determined	NA	NA	0
1834	vOTU11648	F.7260W03_21627_len4191	4191	41.28	No	NA	2	0	0	Not-determined	NA	NA	0
1835	vOTU11649	F.7260W03_21640_len3581	3581	49.54	No	NA	2	0	0	Not-determined	NA	NA	0
1836	vOTU1165	F.4211W01_46893_len1767	1767	50.25	No	NA	2	0	0	Not-determined	NA	NA	0
1837	vOTU11650	F.7260W03_21706_len7333	7333	42.55	No	NA	9	2	0	Not-determined	NA	NA	0
1838	vOTU11651	F.7260W03_21729_len2344	2344	40.96	No	NA	2	0	0	Not-determined	NA	NA	0
1839	vOTU11652	F.7260W03_21779_len3475	3475	40.81	No	NA	3	0	0	Not-determined	NA	NA	0
1840	vOTU11653	F.7260W03_21833_len5723	5723	45.47	No	NA	5	1	0	Not-determined	NA	NA	0
1841	vOTU11654	F.7260W03_21889_len13028	13028	34.99	No	NA	9	0	0	Not-determined	NA	NA	0
1842	vOTU11655	F.7260W03_21895_len13550	13550	35.98	No	NA	9	0	0	Not-determined	NA	NA	0
1843	vOTU11656	F.7260W03_21913_len1667	1667	36.95	No	NA	1	0	0	Not-determined	NA	NA	0
1844	vOTU11657	F.7260W03_21915_len5131	5131	41.2	No	NA	4	2	0	Medium-quality	58.56	HMM-based (lower-bound)	0
1845	vOTU11658	F.7260W03_22173_len2191	2191	39.8	No	NA	3	0	0	Not-determined	NA	NA	0
1846	vOTU11659	F.7260W03_22178_len1900	1900	32.37	No	NA	2	0	0	Not-determined	NA	NA	0
1847	vOTU1166	F.4211W01_47075_len2420	2420	51.2	No	NA	2	0	0	Not-determined	NA	NA	0
1848	vOTU11660	F.7260W03_22213_len5172	5172	39.31	No	NA	3	0	0	Not-determined	NA	NA	0
1849	vOTU11661	F.7260W03_22348_len1770	1770	69.44	No	NA	2	0	0	Not-determined	NA	NA	0
1850	vOTU11662	F.7260W03_2239_len5972	5972	33.66	No	NA	4	0	0	Not-determined	NA	NA	0
1851	vOTU11663	F.7260W03_22452_len10349	10349	36.79	No	NA	5	0	0	Not-determined	NA	NA	0
1852	vOTU11664	F.7260W03_22636_len12058	12058	34.63	No	NA	8	0	0	Not-determined	NA	NA	0
1853	vOTU11665	F.7260W03_22772_len4339	4339	34.82	No	NA	1	0	0	Not-determined	NA	NA	0
1854	vOTU11666	F.7260W03_22838_len17033	17033	38.74	No	NA	8	0	0	Not-determined	NA	NA	0
1855	vOTU11667	F.7260W03_22887_len6378	6378	42.57	No	NA	4	0	0	Not-determined	NA	NA	0
1856	vOTU11668	F.7260W03_22940_len3368	3368	35.84	No	NA	2	0	0	Not-determined	NA	NA	0
1857	vOTU11669	F.7260W03_22976_len3381	3381	40.05	No	NA	2	0	0	Not-determined	NA	NA	0
1858	vOTU1167	F.4211W01_47080_len1966	1966	53.2	No	NA	1	0	0	Not-determined	NA	NA	0
1859	vOTU11670	F.7260W03_23040_len7012	7012	32.92	No	NA	4	0	0	Not-determined	NA	NA	0
1860	vOTU11671	F.7260W03_23095_len2120	2120	58.44	No	NA	3	0	0	Not-determined	NA	NA	0
1861	vOTU11672	F.7260W03_23130_len20793	20793	43.65	No	NA	13	1	0	Not-determined	NA	NA	0
1862	vOTU11673	F.7260W03_23143_len12522	12522	45.1	No	NA	5	0	0	Not-determined	NA	NA	0
1863	vOTU11674	F.7260W03_23150_len7252	7252	39.66	No	NA	7	0	0	Not-determined	NA	NA	0
1864	vOTU11675	F.7260W03_23181_len3073	3073	31.37	No	NA	1	0	0	Not-determined	NA	NA	0
1865	vOTU11676	F.7260W03_23187_len2768	2768	43.53	No	NA	3	0	0	Not-determined	NA	NA	0
1866	vOTU11677	F.7260W03_23206_len1720	1720	29.3	No	NA	1	0	0	Not-determined	NA	NA	0
1867	vOTU11678	F.7260W03_23243_len23055	23055	34.93	No	NA	12	0	0	Not-determined	NA	NA	0
1868	vOTU11679	F.7260W03_23244_len10168	10168	35.48	No	NA	4	0	0	Not-determined	NA	NA	0
1869	vOTU1168	F.4211W01_47332_len2717	2717	49.28	No	NA	1	0	1	Not-determined	NA	NA	0
1870	vOTU11680	F.7260W03_23332_len3455	3455	49.73	No	NA	2	0	0	Not-determined	NA	NA	0
1871	vOTU11681	F.7260W03_23400_len6146	6146	58.35	No	NA	8	0	0	Not-determined	NA	NA	0
1872	vOTU11682	F.7260W03_23499_len5229	5229	39.13	No	NA	2	0	0	Not-determined	NA	NA	0
1873	vOTU11683	F.7260W03_23590_len2909	2909	32.66	No	NA	1	0	0	Not-determined	NA	NA	0
1874	vOTU11684	F.7260W03_23604_len3313	3313	43.07	No	NA	5	0	0	Not-determined	NA	NA	0
1875	vOTU11685	F.7260W03_23719_len2358	2358	40.54	No	NA	1	0	0	Not-determined	NA	NA	0
1876	vOTU11686	F.7260W03_23743_len3491	3491	29.56	No	NA	1	0	0	Not-determined	NA	NA	0
1877	vOTU11687	F.7260W03_23803_len4691	4691	50.78	No	NA	5	0	0	Not-determined	NA	NA	0
1878	vOTU11688	F.7260W03_23824_len5421	5421	44.92	No	NA	4	0	0	Not-determined	NA	NA	0
1879	vOTU11689	F.7260W03_23852_len9208	9208	35.55	No	NA	5	0	0	Not-determined	NA	NA	0
1880	vOTU1169	F.4211W01_47647_len2058	2058	50.05	No	NA	2	0	0	Not-determined	NA	NA	0
1881	vOTU11690	F.7260W03_23853_len1724	1724	41.82	No	NA	1	0	0	Not-determined	NA	NA	0
1882	vOTU11691	F.7260W03_2388_len8853	8853	32.7	No	NA	4	0	0	Not-determined	NA	NA	0
1883	vOTU11692	F.7260W03_23975_len1575	1575	32.95	No	NA	1	0	0	Not-determined	NA	NA	0
1884	vOTU11693	F.7260W03_24215_len16786	16786	44.8	No	NA	9	0	0	Not-determined	NA	NA	0
1885	vOTU11694	F.7260W03_2422_len6229	6229	38.27	No	NA	3	0	0	Not-determined	NA	NA	0
1886	vOTU11695	F.7260W03_24328_len1887	1887	53.9	No	NA	1	0	0	Not-determined	NA	NA	0
1887	vOTU11696	F.7260W03_24418_len25041	25041	36.6	No	NA	8	0	0	Not-determined	NA	NA	0
1888	vOTU11697	F.7260W03_24420_len17957	17957	43.75	No	NA	15	1	0	Low-quality	0.8	HMM-based (lower-bound)	0
1889	vOTU11698	F.7260W03_24499_len8450	8450	34.49	No	NA	5	0	0	Not-determined	NA	NA	0
1890	vOTU11699	F.7260W03_24505_len17191	17191	44.26	No	NA	11	0	0	Not-determined	NA	NA	0
1891	vOTU117	B.1120W02_34277_len2194	2194	43.21	No	NA	4	2	0	Low-quality	2.04	AAI-based (medium-confidence)	0
1892	vOTU1170	F.4211W01_48167_len1648	1648	52.25	No	NA	2	0	0	Not-determined	NA	NA	0
1893	vOTU11700	F.7260W03_24515_len8700	8700	44.76	No	NA	5	0	0	Not-determined	NA	NA	0
1894	vOTU11701	F.7260W03_24651_len9287	9287	48.89	No	NA	9	2	0	Low-quality	5.7	AAI-based (medium-confidence)	0
1895	vOTU11702	F.7260W03_24655_len1916	1916	36.59	No	NA	2	0	0	Not-determined	NA	NA	0
1896	vOTU11703	F.7260W03_24671_len3300	3300	41	No	NA	1	0	0	Not-determined	NA	NA	0
1897	vOTU11704	F.7260W03_24694_len2664	2664	28.34	No	NA	1	0	0	Not-determined	NA	NA	0
1898	vOTU11705	F.7260W03_24738_len7882	7882	32.24	No	NA	4	0	0	Not-determined	NA	NA	0
1899	vOTU11706	F.7260W03_24802_len10050	10050	37.01	No	NA	6	0	0	Not-determined	NA	NA	0
1900	vOTU11707	F.7260W03_2487_len2262	2262	58.62	No	NA	4	0	0	Not-determined	NA	NA	0
1901	vOTU11708	F.7260W03_24944_len18942	18942	36.73	No	NA	11	0	0	Not-determined	NA	NA	0
1902	vOTU11709	F.7260W03_24966_len1993	1993	49.57	No	NA	2	0	0	Not-determined	NA	NA	0
1903	vOTU1171	F.4211W01_4855_len1763	1763	47.93	No	NA	1	0	0	Not-determined	NA	NA	0
1904	vOTU11710	F.7260W03_25008_len1935	1935	43.15	No	NA	2	0	0	Not-determined	NA	NA	0
1905	vOTU11711	F.7260W03_25155_len11120	11120	37.17	No	NA	10	0	0	Not-determined	NA	NA	0
1906	vOTU11712	F.7260W03_25270_len7385	7385	43.1	No	NA	5	0	0	Not-determined	NA	NA	0
1907	vOTU11713	F.7260W03_25302_len2413	2413	34.89	No	NA	1	0	0	Not-determined	NA	NA	0
1908	vOTU11714	F.7260W03_25339_len4724	4724	44.24	No	NA	4	0	0	Not-determined	NA	NA	0
1909	vOTU11715	F.7260W03_25440_len1643	1643	33.78	No	NA	1	0	0	Not-determined	NA	NA	0
1910	vOTU11716	F.7260W03_25449_len15625	15625	34.68	No	NA	8	0	0	Not-determined	NA	NA	0
1911	vOTU11717	F.7260W03_25526_len6542	6542	33.75	No	NA	5	0	0	Not-determined	NA	NA	0
1912	vOTU11718	F.7260W03_25699_len21699	21699	32.83	No	NA	8	0	0	Not-determined	NA	NA	0
1913	vOTU11719	F.7260W03_25723_len3502	3502	36.26	No	NA	2	0	0	Not-determined	NA	NA	0
1914	vOTU1172	F.4211W01_48843_len2203	2203	50.43	No	NA	4	0	0	Not-determined	NA	NA	0
1915	vOTU11720	F.7260W03_25925_len4228	4228	41.04	No	NA	4	0	0	Not-determined	NA	NA	0
1916	vOTU11721	F.7260W03_25926_len3660	3660	38.17	No	NA	2	0	0	Not-determined	NA	NA	0
1917	vOTU11722	F.7260W03_2597_len5662	5662	33.96	No	NA	3	0	0	Not-determined	NA	NA	0
1918	vOTU11723	F.7260W03_26110_len26371	26371	33.11	No	NA	14	0	0	Not-determined	NA	NA	0
1919	vOTU11724	F.7260W03_26124_len6061	6061	40.31	No	NA	3	0	0	Not-determined	NA	NA	0
1920	vOTU11725	F.7260W03_26230_len4167	4167	38.35	No	NA	2	0	0	Not-determined	NA	NA	0
1921	vOTU11726	F.7260W03_26383_len2245	2245	40.67	No	NA	2	0	0	Not-determined	NA	NA	0
1922	vOTU11727	F.7260W03_26505_len1922	1922	43.24	No	NA	1	0	0	Not-determined	NA	NA	0
1923	vOTU11728	F.7260W03_26574_len2789	2789	36.32	No	NA	4	0	0	Not-determined	NA	NA	0
1924	vOTU11729	F.7260W03_26578_len3863	3863	41.6	No	NA	4	0	0	Not-determined	NA	NA	0
1925	vOTU1173	F.4211W01_49904_len1691	1691	49.14	No	NA	1	0	0	Not-determined	NA	NA	0
1926	vOTU11730	F.7260W03_26669_len19802	19802	37.13	No	NA	10	1	0	Not-determined	NA	NA	0
1927	vOTU11731	F.7260W03_26824_len7062	7062	30.76	No	NA	4	0	0	Not-determined	NA	NA	0
1928	vOTU11732	F.7260W03_26830_len12789	12789	40.57	No	NA	4	0	0	Not-determined	NA	NA	0
1929	vOTU11733	F.7260W03_26835_len4483	4483	43.23	No	NA	4	0	0	Not-determined	NA	NA	0
1930	vOTU11734	F.7260W03_26869_len1940	1940	39.18	No	NA	2	0	0	Not-determined	NA	NA	0
1931	vOTU11735	F.7260W03_26959_len1740	1740	38.33	No	NA	3	0	0	Not-determined	NA	NA	0
1932	vOTU11736	F.7260W03_26976_len16507	16507	37	No	NA	9	0	0	Not-determined	NA	NA	0
1933	vOTU11737	F.7260W03_27052_len3050	3050	38.03	No	NA	3	0	0	Not-determined	NA	NA	0
1934	vOTU11738	F.7260W03_27294_len1642	1642	55.54	No	NA	2	0	0	Not-determined	NA	NA	0
1935	vOTU11739	F.7260W03_27320_len9664	9664	42.62	No	NA	8	1	1	Not-determined	NA	NA	0
1936	vOTU1174	F.4211W01_49960_len3039	3039	49	No	NA	3	0	0	Not-determined	NA	NA	0
1937	vOTU11740	F.7260W03_27339_len14899	14899	38.31	No	NA	11	0	0	Not-determined	NA	NA	0
1938	vOTU11741	F.7260W03_27417_len16219	16219	34.78	No	NA	12	0	0	Not-determined	NA	NA	0
1939	vOTU11742	F.7260W03_27447_len5418	5418	40.35	No	NA	4	0	0	Not-determined	NA	NA	0
1940	vOTU11743	F.7260W03_27459_len25029	25029	36.87	No	NA	20	0	0	Not-determined	NA	NA	0
1941	vOTU11744	F.7260W03_27460_len18972	18972	31.89	No	NA	6	0	0	Not-determined	NA	NA	0
1942	vOTU11745	F.7260W03_27709_len16881	16881	38.65	No	NA	4	0	0	Not-determined	NA	NA	0
1943	vOTU11746	F.7260W03_27756_len11708	11708	36.84	No	NA	5	0	0	Not-determined	NA	NA	0
1944	vOTU11747	F.7260W03_27778_len2404	2404	40.89	No	NA	2	0	0	Not-determined	NA	NA	0
1945	vOTU11748	F.7260W03_27893_len14506	14506	43.7	No	NA	11	0	0	Not-determined	NA	NA	0
1946	vOTU11749	F.7260W03_2789_len11637	11637	44.4	No	NA	8	0	0	Not-determined	NA	NA	0
1947	vOTU1175	F.4211W01_50137_len1641	1641	46.56	No	NA	1	0	0	Not-determined	NA	NA	0
1948	vOTU11750	F.7260W03_27923_len5421	5421	35.2	No	NA	2	0	0	Not-determined	NA	NA	0
1949	vOTU11751	F.7260W03_28062_len7309	7309	34.64	No	NA	2	0	0	Not-determined	NA	NA	0
1950	vOTU11752	F.7260W03_28129_len11552	11552	38.21	No	NA	3	0	0	Not-determined	NA	NA	0
1951	vOTU11753	F.7260W03_2812_len4728	4728	32.51	No	NA	4	0	0	Not-determined	NA	NA	0
1952	vOTU11754	F.7260W03_28202_len2497	2497	36.96	No	NA	4	0	0	Not-determined	NA	NA	0
1953	vOTU11755	F.7260W03_28257_len7778	7778	37.04	No	NA	5	0	0	Not-determined	NA	NA	0
1954	vOTU11756	F.7260W03_28280_len6493	6493	41.48	No	NA	9	0	0	Not-determined	NA	NA	0
1955	vOTU11757	F.7260W03_28283_len16263	16263	36.34	No	NA	8	0	0	Not-determined	NA	NA	0
1956	vOTU11758	F.7260W03_2847_len23566	23566	43.99	No	NA	15	0	1	Not-determined	NA	NA	0
1957	vOTU11759	F.7260W03_28591_len8965	8965	35.33	No	NA	2	0	0	Not-determined	NA	NA	0
1958	vOTU1176	F.4211W01_50205_len1673	1673	49.85	No	NA	2	0	0	Not-determined	NA	NA	0
1959	vOTU11760	F.7260W03_28600_len2649	2649	39.3	No	NA	2	0	0	Not-determined	NA	NA	0
1960	vOTU11761	F.7260W03_28672_len2617	2617	51.62	No	NA	2	0	0	Not-determined	NA	NA	0
1961	vOTU11762	F.7260W03_28741_len29429	29429	34.98	No	NA	12	1	0	Not-determined	NA	NA	0
1962	vOTU11763	F.7260W03_28808_len15005	15005	36.98	No	NA	12	0	0	Not-determined	NA	NA	0
1963	vOTU11764	F.7260W03_29000_len7699	7699	37.88	No	NA	4	1	0	Not-determined	NA	NA	0
1964	vOTU11765	F.7260W03_29049_len3843	3843	41.56	No	NA	1	0	0	Not-determined	NA	NA	0
1965	vOTU11766	F.7260W03_29174_len3953	3953	39.79	No	NA	10	0	0	Not-determined	NA	NA	0
1966	vOTU11767	F.7260W03_29214_len5064	5064	30.31	No	NA	2	0	0	Not-determined	NA	NA	0
1967	vOTU11768	F.7260W03_29365_len13439	13439	40.01	No	NA	13	2	0	Not-determined	NA	NA	0
1968	vOTU11769	F.7260W03_29374_len15186	15186	36.49	No	NA	16	0	0	Not-determined	NA	NA	0
1969	vOTU1177	F.4211W01_50556_len2720	2720	51.4	No	NA	1	0	1	Not-determined	NA	NA	0
1970	vOTU11770	F.7260W03_29529_len6795	6795	55.39	No	NA	9	0	0	Not-determined	NA	NA	0
1971	vOTU11771	F.7260W03_29612_len8741	8741	35.04	No	NA	8	0	0	Not-determined	NA	NA	0
1972	vOTU11772	F.7260W03_29694_len18904	18904	42.41	No	NA	8	1	0	Not-determined	NA	NA	0
1973	vOTU11773	F.7260W03_29734_len1801	1801	57.36	No	NA	3	0	0	Not-determined	NA	NA	0
1974	vOTU11774	F.7260W03_2973_len12109	12109	38.11	No	NA	5	0	0	Not-determined	NA	NA	0
1975	vOTU11775	F.7260W03_29839_len4679	4679	51.04	No	NA	4	0	0	Not-determined	NA	NA	0
1976	vOTU11776	F.7260W03_299_len7780	7780	39.87	No	NA	6	0	0	Not-determined	NA	NA	0
1977	vOTU11777	F.7260W03_30034_len17968	17968	36.94	No	NA	10	0	0	Not-determined	NA	NA	0
1978	vOTU11778	F.7260W03_30059_len2084	2084	42.51	No	NA	1	0	0	Not-determined	NA	NA	0
1979	vOTU11779	F.7260W03_30118_len18674	18674	41.28	No	NA	18	1	0	Not-determined	NA	NA	0
1980	vOTU1178	F.4211W01_50569_len2083	2083	48.63	No	NA	3	0	0	Not-determined	NA	NA	0
1981	vOTU11780	F.7260W03_30194_len4920	4920	34.41	No	NA	1	0	0	Not-determined	NA	NA	0
1982	vOTU11781	F.7260W03_301_len1785	1785	33.56	No	NA	2	0	0	Not-determined	NA	NA	0
1983	vOTU11782	F.7260W03_30266_len3255	3255	41.17	No	NA	5	0	0	Not-determined	NA	NA	0
1984	vOTU11783	F.7260W03_30268_len11658	11658	33.25	No	NA	2	0	0	Not-determined	NA	NA	0
1985	vOTU11784	F.7260W03_302_len14204	14204	34.74	No	NA	10	0	0	Not-determined	NA	NA	0
1986	vOTU11785	F.7260W03_30373_len4144	4144	47.27	No	NA	3	0	0	Not-determined	NA	NA	0
1987	vOTU11786	F.7260W03_30403_len8392	8392	45.38	No	NA	9	1	0	Not-determined	NA	NA	0
1988	vOTU11787	F.7260W03_30409_len1859	1859	37.17	No	NA	2	0	0	Not-determined	NA	NA	0
1989	vOTU11788	F.7260W03_30463_len1558	1558	40.44	No	NA	1	0	0	Not-determined	NA	NA	0
1990	vOTU11789	F.7260W03_30472_len1656	1656	43.42	No	NA	1	0	0	Not-determined	NA	NA	0
1991	vOTU1179	F.4211W01_50673_len2130	2130	53.33	No	NA	3	0	0	Not-determined	NA	NA	0
1992	vOTU11790	F.7260W03_30506_len2860	2860	45.03	No	NA	4	0	0	Not-determined	NA	NA	0
1993	vOTU11791	F.7260W03_30551_len4331	4331	42.88	No	NA	2	0	0	Not-determined	NA	NA	0
1994	vOTU11792	F.7260W03_30590_len13597	13597	36.91	No	NA	3	0	0	Not-determined	NA	NA	0
1995	vOTU11793	F.7260W03_30688_len2962	2962	35.21	No	NA	1	0	0	Not-determined	NA	NA	0
1996	vOTU11794	F.7260W03_30693_len5624	5624	35.79	No	NA	6	0	0	Not-determined	NA	NA	0
1997	vOTU11795	F.7260W03_30757_len7562	7562	34.83	No	NA	4	0	0	Not-determined	NA	NA	0
1998	vOTU11796	F.7260W03_30772_len45874	45874	35.79	No	NA	22	0	0	Not-determined	NA	NA	0
[truncated: 35,892 more rows]

## Sheet: 2b
Supplementary Table 2b. CheckV quality assessment of 18,412 filtered vOTUs
NO.	vOTU_ID	Contig_ID	Genome_length (bp)	GC_Content (%)	Provirus	Proviral_length	Gene_count (checkv)	Viral_genes (checkv)	Host_genes(checkv)	Checkv_quality	Checkv_completeness (%)	Completeness_method	Checkv_contamination (%)
1	vOTU1	B.1120W01_21967_len5612	5612	32.82	Yes	3083	7	1	1	Low-quality	1.51	HMM-based (lower-bound)	45.06
2	vOTU10	F.1120W01_14236_len1857	1857	51.86	No	NA	2	0	2	Not-determined	NA	NA	0
3	vOTU100	S.1120W01_35878_len6019||full	6019	41.25	No	NA	8	2	0	Complete	100	DTR (high-confidence)	0
4	vOTU10001	B.7260W03_6650_len10080	10080	36.67	No	NA	11	1	0	Not-determined	NA	NA	0
5	vOTU10014	B.7260W03_83413_len2354	2354	37.21	No	NA	5	0	0	Not-determined	NA	NA	0
6	vOTU10015	B.7260W03_84640_len31832	31832	37.07	No	NA	23	0	0	Not-determined	NA	NA	0
7	vOTU10016	B.7260W03_84965_len12117	12117	40.31	No	NA	14	1	1	Not-determined	NA	NA	0
8	vOTU10018	B.7260W03_87596_len1850	1850	39.46	No	NA	5	0	0	Not-determined	NA	NA	0
9	vOTU10020	B.7260W03_88016_len13536	13536	43.05	No	NA	7	1	0	Not-determined	NA	NA	0
10	vOTU10028	B.7260W03_91904_len4428	4428	39.81	No	NA	5	0	0	Not-determined	NA	NA	0
11	vOTU10039	B.7260W03_97511_len9521	9521	43.69	No	NA	6	1	0	Medium-quality	88.76	HMM-based (lower-bound)	0
12	vOTU1004	F.4211W01_157677_len5886	5886	44.44	No	NA	5	0	0	Not-determined	NA	NA	0
13	vOTU10040	B.7260W03_97536_len6419	6419	43.56	No	NA	6	0	0	Not-determined	NA	NA	0
14	vOTU10041	B.7260W03_97667_len6231	6231	42.16	No	NA	5	0	0	High-quality	100	AAI-based (high-confidence)	0
15	vOTU10042	B.7260W03_98322_len29878	29878	39.78	No	NA	17	1	0	Not-determined	NA	NA	0
16	vOTU10043	B.7260W03_99218_len20718	20718	38.53	No	NA	17	0	0	Not-determined	NA	NA	0
17	vOTU10048	F.7260W03_100120_len3903	3903	42.48	No	NA	3	0	0	Not-determined	NA	NA	0
18	vOTU10050	F.7260W03_100171_len20074	20074	32.87	No	NA	4	0	0	Not-determined	NA	NA	0
19	vOTU10053	F.7260W03_100456_len5406	5406	43.32	No	NA	6	2	0	Low-quality	3.32	AAI-based (high-confidence)	0
20	vOTU10057	F.7260W03_100740_len43444	43444	36.86	No	NA	22	0	0	Not-determined	NA	NA	0
21	vOTU10059	F.7260W03_100917_len13621	13621	34.64	No	NA	6	0	0	Not-determined	NA	NA	0
22	vOTU10064	F.7260W03_101171_len9233	9233	41.39	No	NA	10	0	0	Not-determined	NA	NA	0
23	vOTU10067	F.7260W03_101513_len10438	10438	39.62	No	NA	6	0	0	Not-determined	NA	NA	0
24	vOTU10070	F.7260W03_101761_len2053	2053	41.4	No	NA	3	1	0	Not-determined	NA	NA	0
25	vOTU10071	F.7260W03_101828_len11971	11971	34.68	No	NA	3	0	0	Not-determined	NA	NA	0
26	vOTU10076	F.7260W03_10193_len10388	10388	43.93	No	NA	7	0	0	Not-determined	NA	NA	0
27	vOTU10079	F.7260W03_102064_len15532	15532	37.71	No	NA	9	0	0	Not-determined	NA	NA	0
28	vOTU10087	F.7260W03_102565_len12228	12228	43.6	No	NA	9	0	0	Not-determined	NA	NA	0
29	vOTU10089	F.7260W03_102630_len6644	6644	39.81	No	NA	1	0	0	Not-determined	NA	NA	0
30	vOTU10095	F.7260W03_102918_len20921	20921	46.37	No	NA	21	0	0	Not-determined	NA	NA	0
31	vOTU101	S.1120W01_35919_len2741||full	2741	48.92	No	NA	5	3	0	Complete	100	DTR (high-confidence)	0
32	vOTU10102	F.7260W03_103338_len6196	6196	39.51	No	NA	3	0	0	Not-determined	NA	NA	0
33	vOTU1011	F.4211W01_17157_len2313	2313	34.2	No	NA	1	0	0	Not-determined	NA	NA	0
34	vOTU10113	F.7260W03_103827_len2501	2501	39.54	No	NA	1	0	0	Not-determined	NA	NA	0
35	vOTU10124	F.7260W03_104322_len3632	3632	46.28	No	NA	2	0	0	Not-determined	NA	NA	0
36	vOTU10127	F.7260W03_104424_len25653	25653	36.9	No	NA	9	0	0	Not-determined	NA	NA	0
37	vOTU10129	F.7260W03_104444_len4411	4411	42.58	No	NA	1	0	0	Not-determined	NA	NA	0
38	vOTU10130	F.7260W03_104556_len9442	9442	43.02	No	NA	7	0	0	Not-determined	NA	NA	0
39	vOTU10139	F.7260W03_105216_len42863	42863	37.57	No	NA	21	1	0	Not-determined	NA	NA	0
40	vOTU1014	F.4211W01_1746_len3044	3044	52.2	No	NA	8	0	1	Not-determined	NA	NA	0
41	vOTU10141	F.7260W03_105302_len6391	6391	40.13	No	NA	6	0	0	Not-determined	NA	NA	0
42	vOTU10149	F.7260W03_105638_len7716	7716	53.78	No	NA	10	0	0	Not-determined	NA	NA	0
43	vOTU1015	F.4211W01_1764_len1707	1707	43	No	NA	2	0	0	Not-determined	NA	NA	0
44	vOTU10152	F.7260W03_105763_len2796	2796	37.66	No	NA	5	0	0	Not-determined	NA	NA	0
45	vOTU10153	F.7260W03_105823_len15699	15699	40.51	No	NA	8	0	0	Not-determined	NA	NA	0
46	vOTU10162	F.7260W03_106126_len1518	1518	51.58	No	NA	2	0	0	Not-determined	NA	NA	0
47	vOTU10168	F.7260W03_106388_len9616	9616	40.34	No	NA	6	1	0	Not-determined	NA	NA	0
48	vOTU1017	F.4211W01_17992_len1563	1563	46.45	No	NA	2	0	0	Not-determined	NA	NA	0
49	vOTU10172	F.7260W03_106545_len17164	17164	33.74	No	NA	7	0	0	Not-determined	NA	NA	0
50	vOTU10176	F.7260W03_106749_len2345	2345	44.95	No	NA	4	0	0	Not-determined	NA	NA	0
51	vOTU10187	F.7260W03_107428_len7786	7786	37.59	No	NA	7	0	0	Not-determined	NA	NA	0
52	vOTU10197	F.7260W03_108022_len6781	6781	41.88	No	NA	2	0	0	Not-determined	NA	NA	0
53	vOTU10199	F.7260W03_108131_len20814	20814	39.93	No	NA	13	0	0	Not-determined	NA	NA	0
54	vOTU102	S.1120W01_36105_len4424||full	4424	39.53	No	NA	7	6	0	Complete	100	DTR (high-confidence)	0
55	vOTU10202	F.7260W03_108271_len4218	4218	38.62	No	NA	1	0	0	Not-determined	NA	NA	0
56	vOTU10208	F.7260W03_108620_len10050	10050	39.33	No	NA	2	0	0	Not-determined	NA	NA	0
57	vOTU10211	F.7260W03_108709_len8777	8777	39.2	No	NA	9	0	0	Not-determined	NA	NA	0
58	vOTU10216	F.7260W03_109531_len35795	35795	34.84	No	NA	14	0	0	Not-determined	NA	NA	0
59	vOTU10218	F.7260W03_109572_len6331	6331	37.18	No	NA	7	0	0	Not-determined	NA	NA	0
60	vOTU10220	F.7260W03_10959_len1821	1821	39.04	No	NA	1	0	0	Not-determined	NA	NA	0
61	vOTU10225	F.7260W03_10986_len28495	28495	36.03	No	NA	13	0	0	Not-determined	NA	NA	0
62	vOTU1023	F.4211W01_18440_len663218	663218	68.09	No	NA	585	1	457	High-quality	100	HMM-based (lower-bound)	0
63	vOTU10230	F.7260W03_109994_len14137	14137	33.85	No	NA	9	0	0	Not-determined	NA	NA	0
64	vOTU10231	F.7260W03_110000_len3473	3473	34.78	No	NA	2	0	0	Not-determined	NA	NA	0
65	vOTU10235	F.7260W03_110387_len3025	3025	41.45	No	NA	2	0	0	Not-determined	NA	NA	0
66	vOTU10237	F.7260W03_110457_len1799	1799	41.25	No	NA	1	0	0	Not-determined	NA	NA	0
67	vOTU10241	F.7260W03_110807_len20340	20340	37.95	No	NA	15	1	0	Not-determined	NA	NA	0
68	vOTU10246	F.7260W03_110961_len2251	2251	47.09	No	NA	1	0	0	Not-determined	NA	NA	0
69	vOTU10252	F.7260W03_111361_len1706	1706	37.69	No	NA	3	0	0	Not-determined	NA	NA	0
70	vOTU10264	F.7260W03_111945_len4350	4350	45.77	No	NA	7	0	0	Not-determined	NA	NA	0
71	vOTU10273	F.7260W03_112229_len2596	2596	35.32	No	NA	2	0	0	Not-determined	NA	NA	0
72	vOTU10278	F.7260W03_11248_len2327	2327	37.34	No	NA	2	0	0	Not-determined	NA	NA	0
73	vOTU10288	F.7260W03_112924_len4073	4073	35.77	No	NA	3	0	0	Not-determined	NA	NA	0
74	vOTU10291	F.7260W03_113021_len2240	2240	51.07	No	NA	5	0	0	Not-determined	NA	NA	0
75	vOTU10292	F.7260W03_113046_len1831	1831	37.19	No	NA	2	0	0	Not-determined	NA	NA	0
76	vOTU103	S.1120W01_36253_len2483||full	2483	48.41	No	NA	4	4	0	Complete	100	DTR (high-confidence)	0
77	vOTU10301	F.7260W03_113986_len10868	10868	39.2	No	NA	7	0	0	Not-determined	NA	NA	0
78	vOTU10315	F.7260W03_114617_len3705	3705	43.75	No	NA	4	1	0	Not-determined	NA	NA	0
79	vOTU10317	F.7260W03_114749_len5552	5552	37.03	No	NA	4	0	0	Not-determined	NA	NA	0
80	vOTU10318	F.7260W03_114792_len3343	3343	33.65	No	NA	2	0	0	Not-determined	NA	NA	0
81	vOTU10319	F.7260W03_114900_len9577	9577	46.75	No	NA	7	1	0	Not-determined	NA	NA	0
82	vOTU10320	F.7260W03_114915_len21742	21742	36.72	No	NA	6	0	0	Not-determined	NA	NA	0
83	vOTU10324	F.7260W03_115097_len28717	28717	38.86	No	NA	16	0	0	Not-determined	NA	NA	0
84	vOTU10326	F.7260W03_115120_len1686	1686	35.41	No	NA	3	0	0	Not-determined	NA	NA	0
85	vOTU10328	F.7260W03_115334_len32021	32021	42.19	No	NA	18	1	0	Not-determined	NA	NA	0
86	vOTU10329	F.7260W03_115335_len4646	4646	40.98	No	NA	3	0	0	Not-determined	NA	NA	0
87	vOTU10330	F.7260W03_115385_len3278	3278	45.82	No	NA	2	0	0	Not-determined	NA	NA	0
88	vOTU10331	F.7260W03_115420_len13473	13473	36.16	No	NA	6	0	0	Not-determined	NA	NA	0
89	vOTU10343	F.7260W03_116077_len25326	25326	35.41	No	NA	10	0	0	Not-determined	NA	NA	0
90	vOTU10358	F.7260W03_116746_len2052	2052	44.1	No	NA	2	0	0	Not-determined	NA	NA	0
91	vOTU10359	F.7260W03_1167_len19390	19390	39.73	No	NA	14	1	0	Not-determined	NA	NA	0
92	vOTU10365	F.7260W03_116869_len36697	36697	37.83	No	NA	19	0	0	Not-determined	NA	NA	0
93	vOTU10370	F.7260W03_117115_len1518	1518	36.5	No	NA	1	0	0	Not-determined	NA	NA	0
94	vOTU10374	F.7260W03_117334_len7002	7002	55.76	No	NA	13	0	0	Not-determined	NA	NA	0
95	vOTU10375	F.7260W03_117402_len5459	5459	33.58	No	NA	5	0	0	Not-determined	NA	NA	0
96	vOTU10377	F.7260W03_117469_len2753	2753	53.51	No	NA	4	0	0	Not-determined	NA	NA	0
97	vOTU10381	F.7260W03_117547_len3201	3201	36.64	No	NA	3	0	0	Not-determined	NA	NA	0
98	vOTU10383	F.7260W03_117643_len13391	13391	38.16	No	NA	11	0	0	Not-determined	NA	NA	0
99	vOTU10384	F.7260W03_117656_len7584	7584	45.48	No	NA	4	0	0	Not-determined	NA	NA	0
100	vOTU10389	F.7260W03_117853_len7315	7315	39.03	No	NA	4	0	0	Not-determined	NA	NA	0
101	vOTU10392	F.7260W03_118067_len14269	14269	45.5	No	NA	13	0	0	Not-determined	NA	NA	0
102	vOTU10393	F.7260W03_118110_len23093	23093	34.41	No	NA	8	0	0	Not-determined	NA	NA	0
103	vOTU104	S.1120W01_39613_len2699||full	2699	45.94	No	NA	3	1	0	Complete	100	DTR (high-confidence)	0
104	vOTU1040	F.4211W01_22720_len2074	2074	32.55	No	NA	1	0	0	Not-determined	NA	NA	0
105	vOTU10414	F.7260W03_119180_len3141	3141	42.85	No	NA	1	0	0	Not-determined	NA	NA	0
106	vOTU10416	F.7260W03_119267_len12980	12980	54.58	No	NA	18	0	0	Not-determined	NA	NA	0
107	vOTU10419	F.7260W03_119526_len7038	7038	46.11	No	NA	5	1	0	Not-determined	NA	NA	0
108	vOTU10429	F.7260W03_119855_len4555	4555	35.24	No	NA	3	0	0	Not-determined	NA	NA	0
109	vOTU1043	F.4211W01_23912_len3457	3457	68.59	No	NA	3	0	0	Not-determined	NA	NA	0
110	vOTU10447	F.7260W03_120671_len10344	10344	56.61	No	NA	14	0	0	Not-determined	NA	NA	0
111	vOTU10453	F.7260W03_121001_len1780	1780	46.8	No	NA	1	0	0	Not-determined	NA	NA	0
112	vOTU10459	F.7260W03_121379_len19849	19849	36.63	No	NA	7	1	0	Not-determined	NA	NA	0
113	vOTU10463	F.7260W03_121517_len20431	20431	38.19	No	NA	19	0	0	Not-determined	NA	NA	0
114	vOTU10464	F.7260W03_12157_len29320	29320	38.02	No	NA	19	0	0	Not-determined	NA	NA	0
115	vOTU10484	F.7260W03_12248_len23869	23869	37.9	No	NA	14	0	0	Not-determined	NA	NA	0
116	vOTU10485	F.7260W03_122567_len11792	11792	42.09	No	NA	13	0	0	Not-determined	NA	NA	0
117	vOTU1049	F.4211W01_24593_len1619	1619	38.54	No	NA	6	0	0	Not-determined	NA	NA	0
118	vOTU10495	F.7260W03_123404_len3917	3917	35.36	No	NA	2	0	0	Not-determined	NA	NA	0
119	vOTU10497	F.7260W03_123509_len7923	7923	46.21	No	NA	5	0	0	Not-determined	NA	NA	0
120	vOTU105	S.1120W01_41898_len2259||full	2259	56.35	No	NA	2	2	0	Complete	100	DTR (high-confidence)	0
121	vOTU10508	F.7260W03_124232_len1752	1752	38.3	No	NA	2	0	0	Not-determined	NA	NA	0
122	vOTU1051	F.4211W01_25185_len1645	1645	39.76	No	NA	5	0	0	Not-determined	NA	NA	0
123	vOTU10510	F.7260W03_124272_len20325	20325	43.25	No	NA	12	1	0	Low-quality	12.47	AAI-based (medium-confidence)	0
124	vOTU10513	F.7260W03_124330_len17993	17993	36.55	No	NA	11	1	0	Not-determined	NA	NA	0
125	vOTU10515	F.7260W03_124411_len2367	2367	51.12	No	NA	2	0	0	Not-determined	NA	NA	0
126	vOTU10516	F.7260W03_124420_len13722	13722	36.96	No	NA	10	0	0	Not-determined	NA	NA	0
127	vOTU10536	F.7260W03_12610_len5388	5388	37.92	No	NA	1	0	0	Not-determined	NA	NA	0
128	vOTU10537	F.7260W03_126150_len29010	29010	34.47	No	NA	9	0	0	Not-determined	NA	NA	0
129	vOTU10544	F.7260W03_126453_len29226	29226	36.09	No	NA	12	0	0	Not-determined	NA	NA	0
130	vOTU10545	F.7260W03_126679_len2238	2238	40.71	No	NA	2	1	0	Low-quality	1.37	AAI-based (high-confidence)	0
131	vOTU10547	F.7260W03_126765_len15450	15450	38.97	No	NA	9	0	0	Not-determined	NA	NA	0
132	vOTU10548	F.7260W03_126773_len2892	2892	56.29	No	NA	4	0	0	Not-determined	NA	NA	0
133	vOTU10549	F.7260W03_126800_len29359	29359	34.07	No	NA	13	0	0	Not-determined	NA	NA	0
134	vOTU10553	F.7260W03_127125_len6473	6473	40.44	No	NA	5	0	0	Not-determined	NA	NA	0
135	vOTU10555	F.7260W03_127159_len6449	6449	45.22	No	NA	9	1	0	High-quality	100	AAI-based (high-confidence)	0
136	vOTU10558	F.7260W03_127237_len21881	21881	36.8	No	NA	12	0	1	Not-determined	NA	NA	0
137	vOTU10561	F.7260W03_127448_len9410	9410	41.09	No	NA	2	0	0	Not-determined	NA	NA	0
138	vOTU10571	F.7260W03_127911_len1992	1992	47.79	No	NA	3	0	0	Not-determined	NA	NA	0
139	vOTU10577	F.7260W03_128230_len12950	12950	41.23	No	NA	9	1	0	Not-determined	NA	NA	0
140	vOTU10580	F.7260W03_128454_len5277	5277	38.9	No	NA	2	0	0	Not-determined	NA	NA	0
141	vOTU10587	F.7260W03_128730_len2313	2313	49.42	No	NA	2	0	0	Not-determined	NA	NA	0
142	vOTU10594	F.7260W03_129070_len16038	16038	40.33	No	NA	13	0	0	Not-determined	NA	NA	0
143	vOTU10597	F.7260W03_129210_len9249	9249	40.19	No	NA	13	0	0	Not-determined	NA	NA	0
144	vOTU106	S.1120W01_5457_len5223||full	5223	37.56	No	NA	4	0	1	Low-quality	13.4	AAI-based (medium-confidence)	0
145	vOTU10603	F.7260W03_129493_len10207	10207	46.62	No	NA	7	0	0	Not-determined	NA	NA	0
146	vOTU10607	F.7260W03_129611_len4812	4812	44.56	No	NA	3	0	0	Not-determined	NA	NA	0
147	vOTU10609	F.7260W03_129653_len6850	6850	40.19	No	NA	4	0	0	Not-determined	NA	NA	0
148	vOTU10618	F.7260W03_129920_len24999	24999	33.93	No	NA	17	0	0	Not-determined	NA	NA	0
149	vOTU10635	F.7260W03_130850_len5011	5011	42.49	No	NA	4	0	0	Not-determined	NA	NA	0
150	vOTU10642	F.7260W03_13107_len18566	18566	40.72	No	NA	13	0	0	Not-determined	NA	NA	0
151	vOTU10643	F.7260W03_131108_len3488	3488	40.42	No	NA	1	0	0	Not-determined	NA	NA	0
152	vOTU10653	F.7260W03_131551_len19807	19807	35.53	No	NA	8	0	0	Not-determined	NA	NA	0
153	vOTU10660	F.7260W03_131793_len16439	16439	41.75	No	NA	18	1	0	Not-determined	NA	NA	0
154	vOTU10661	F.7260W03_131830_len7782	7782	36.24	No	NA	5	0	0	Not-determined	NA	NA	0
155	vOTU10668	F.7260W03_132334_len24682	24682	38.4	No	NA	9	1	0	Low-quality	15.14	AAI-based (medium-confidence)	0
156	vOTU10678	F.7260W03_132879_len1680	1680	41.01	No	NA	1	0	0	Not-determined	NA	NA	0
157	vOTU10685	F.7260W03_133065_len7514	7514	41.23	No	NA	4	0	0	Not-determined	NA	NA	0
158	vOTU10686	F.7260W03_133072_len11793	11793	33.76	No	NA	6	0	0	Not-determined	NA	NA	0
159	vOTU10687	F.7260W03_133136_len5331	5331	36.37	No	NA	3	0	0	Not-determined	NA	NA	0
160	vOTU10690	F.7260W03_133236_len8059	8059	39.24	No	NA	5	0	0	Not-determined	NA	NA	0
161	vOTU10692	F.7260W03_133258_len17338	17338	39.68	No	NA	10	0	0	Not-determined	NA	NA	0
162	vOTU10696	F.7260W03_13327_len10013	10013	45.77	No	NA	5	1	0	Not-determined	NA	NA	0
163	vOTU10697	F.7260W03_133281_len5564	5564	39.25	No	NA	1	0	0	Not-determined	NA	NA	0
164	vOTU10698	F.7260W03_133370_len1924	1924	38.67	No	NA	4	0	1	Not-determined	NA	NA	0
165	vOTU107	S.1120W01_5540_len9703||full	9703	46.75	No	NA	14	0	0	Not-determined	NA	NA	0
166	vOTU1070	F.4211W01_2876_len3012	3012	34.33	No	NA	3	0	0	Not-determined	NA	NA	0
167	vOTU10704	F.7260W03_134098_len4579	4579	53.51	No	NA	4	0	0	Not-determined	NA	NA	0
168	vOTU10707	F.7260W03_134200_len16305	16305	33.75	No	NA	6	0	0	Not-determined	NA	NA	0
169	vOTU10712	F.7260W03_134403_len3798	3798	50.26	No	NA	5	0	0	Not-determined	NA	NA	0
170	vOTU10713	F.7260W03_134440_len2891	2891	37.22	No	NA	1	0	0	Not-determined	NA	NA	0
171	vOTU10717	F.7260W03_134707_len12570	12570	38.54	No	NA	4	0	0	Not-determined	NA	NA	0
172	vOTU10724	F.7260W03_135011_len2562	2562	36.46	No	NA	1	0	0	Not-determined	NA	NA	0
173	vOTU1073	F.4211W01_29040_len2868	2868	45.75	No	NA	3	0	0	Not-determined	NA	NA	0
174	vOTU10730	F.7260W03_135208_len13699	13699	32.74	No	NA	13	0	0	Not-determined	NA	NA	0
175	vOTU10731	F.7260W03_135231_len17772	17772	37.08	No	NA	10	0	0	Not-determined	NA	NA	0
176	vOTU10740	F.7260W03_135526_len9720	9720	39.85	No	NA	11	1	0	Not-determined	NA	NA	0
177	vOTU10742	F.7260W03_135589_len8649	8649	39.53	No	NA	7	1	0	Medium-quality	80.63	HMM-based (lower-bound)	0
178	vOTU1075	F.4211W01_29471_len3477	3477	68.85	No	NA	2	0	0	Not-determined	NA	NA	0
179	vOTU10751	F.7260W03_135957_len5429	5429	50.56	No	NA	3	1	0	Not-determined	NA	NA	0
180	vOTU10753	F.7260W03_13603_len1543	1543	45.69	No	NA	2	0	0	Not-determined	NA	NA	0
181	vOTU10754	F.7260W03_136135_len10780	10780	40.64	No	NA	4	0	0	Not-determined	NA	NA	0
182	vOTU10759	F.7260W03_136254_len10165	10165	47.29	No	NA	6	0	0	Not-determined	NA	NA	0
183	vOTU10771	F.7260W03_13711_len6618	6618	43.17	No	NA	3	0	0	Not-determined	NA	NA	0
184	vOTU10772	F.7260W03_137169_len1503	1503	46.04	No	NA	2	0	0	Not-determined	NA	NA	0
185	vOTU10786	F.7260W03_137825_len20034	20034	36.92	No	NA	16	0	0	Not-determined	NA	NA	0
186	vOTU10791	F.7260W03_137949_len11498	11498	42.13	No	NA	7	1	0	Not-determined	NA	NA	0
187	vOTU10792	F.7260W03_137978_len10604	10604	39.64	No	NA	4	0	0	Not-determined	NA	NA	0
188	vOTU10797	F.7260W03_138078_len2146	2146	37.56	No	NA	1	0	0	Not-determined	NA	NA	0
189	vOTU108	B.1120W02_10209_len2316	2316	53.02	No	NA	4	3	0	Complete	100	DTR (high-confidence)	0
190	vOTU10804	F.7260W03_138460_len2729	2729	31.7	No	NA	1	0	0	Not-determined	NA	NA	0
191	vOTU10814	F.7260W03_139119_len11154	11154	34.95	No	NA	7	0	0	Not-determined	NA	NA	0
192	vOTU10817	F.7260W03_139193_len13979	13979	36.25	No	NA	4	0	0	Not-determined	NA	NA	0
193	vOTU10825	F.7260W03_13979_len8829	8829	40.02	No	NA	4	0	0	Not-determined	NA	NA	0
194	vOTU10829	F.7260W03_139939_len1666	1666	34.21	No	NA	2	0	0	Not-determined	NA	NA	0
195	vOTU10830	F.7260W03_139975_len3660	3660	31.67	No	NA	1	0	0	Not-determined	NA	NA	0
196	vOTU10835	F.7260W03_140081_len16984	16984	36.88	No	NA	10	0	0	Not-determined	NA	NA	0
197	vOTU10838	F.7260W03_14009_len4463	4463	43.11	No	NA	5	0	0	Not-determined	NA	NA	0
198	vOTU1084	F.4211W01_31945_len1640	1640	68.78	No	NA	1	0	0	Not-determined	NA	NA	0
199	vOTU10840	F.7260W03_140148_len4880	4880	35.88	No	NA	1	0	0	Not-determined	NA	NA	0
200	vOTU10845	F.7260W03_140478_len1708	1708	40.69	No	NA	1	0	0	Not-determined	NA	NA	0
201	vOTU10849	F.7260W03_140701_len21797	21797	36.53	No	NA	8	0	0	Not-determined	NA	NA	0
202	vOTU1085	F.4211W01_32524_len1960	1960	33.83	No	NA	1	0	0	Not-determined	NA	NA	0
203	vOTU10850	F.7260W03_140781_len4490	4490	44.57	No	NA	5	2	0	Low-quality	2.75	AAI-based (high-confidence)	0
204	vOTU10852	F.7260W03_140985_len1597	1597	32.06	No	NA	1	0	0	Not-determined	NA	NA	0
205	vOTU10855	F.7260W03_141225_len2172	2172	39.64	No	NA	1	0	0	Not-determined	NA	NA	0
206	vOTU10856	F.7260W03_141244_len43831	43831	39.5	No	NA	24	1	0	Not-determined	NA	NA	0
207	vOTU1086	F.4211W01_3266_len11804	11804	25.08	No	NA	14	1	0	Low-quality	6.36	AAI-based (high-confidence)	0
208	vOTU10864	F.7260W03_141671_len4217	4217	50.75	No	NA	3	1	0	Not-determined	NA	NA	0
209	vOTU10874	F.7260W03_142019_len24101	24101	35.48	No	NA	13	0	1	Not-determined	NA	NA	0
210	vOTU10878	F.7260W03_142088_len17681	17681	54.78	No	NA	25	0	0	Not-determined	NA	NA	0
211	vOTU10882	F.7260W03_142131_len4832	4832	42.03	No	NA	5	0	0	Not-determined	NA	NA	0
212	vOTU10883	F.7260W03_142198_len2342	2342	46.46	No	NA	1	0	1	Not-determined	NA	NA	0
213	vOTU109	B.1120W02_10238_len2331	2331	52.51	No	NA	4	3	0	Complete	100	DTR (high-confidence)	0
214	vOTU10910	F.7260W03_143559_len6735	6735	51.2	No	NA	9	0	0	Not-determined	NA	NA	0
215	vOTU10914	F.7260W03_14362_len5450	5450	54.81	No	NA	5	0	0	Not-determined	NA	NA	0
216	vOTU10917	F.7260W03_143787_len8120	8120	42.32	No	NA	9	1	0	Not-determined	NA	NA	0
217	vOTU10921	F.7260W03_144035_len2632	2632	36.66	No	NA	1	0	0	Not-determined	NA	NA	0
218	vOTU10929	F.7260W03_144529_len5576	5576	44.23	No	NA	3	0	0	Not-determined	NA	NA	0
219	vOTU10933	F.7260W03_144649_len9061	9061	43.11	No	NA	4	0	0	Not-determined	NA	NA	0
220	vOTU10934	F.7260W03_144701_len19227	19227	41.52	No	NA	11	0	0	Not-determined	NA	NA	0
221	vOTU10936	F.7260W03_14475_len17555	17555	34.46	No	NA	14	0	0	Not-determined	NA	NA	0
222	vOTU10937	F.7260W03_144867_len3194	3194	47.65	No	NA	5	0	0	Not-determined	NA	NA	0
223	vOTU10941	F.7260W03_14501_len11798	11798	34.53	No	NA	10	0	0	Not-determined	NA	NA	0
224	vOTU10942	F.7260W03_145033_len2408	2408	44.27	No	NA	3	0	0	Low-quality	38.83	AAI-based (high-confidence)	0
225	vOTU10943	F.7260W03_14515_len32152	32152	42.06	No	NA	17	0	0	Not-determined	NA	NA	0
226	vOTU10944	F.7260W03_145179_len5893	5893	45.6	No	NA	7	0	0	Not-determined	NA	NA	0
227	vOTU10947	F.7260W03_145309_len22786	22786	35.09	No	NA	11	0	0	Not-determined	NA	NA	0
228	vOTU1095	F.4211W01_34586_len1651	1651	40.64	No	NA	1	0	0	Not-determined	NA	NA	0
229	vOTU10950	F.7260W03_145368_len36118	36118	38.04	No	NA	24	0	0	Not-determined	NA	NA	0
230	vOTU10955	F.7260W03_145677_len1735	1735	43.98	No	NA	1	0	0	Not-determined	NA	NA	0
231	vOTU10959	F.7260W03_145757_len26016	26016	40.1	No	NA	18	0	0	Not-determined	NA	NA	0
232	vOTU10961	F.7260W03_145837_len5681	5681	47.23	No	NA	9	0	0	Not-determined	NA	NA	0
233	vOTU10969	F.7260W03_146155_len18139	18139	31.14	No	NA	9	0	0	Not-determined	NA	NA	0
234	vOTU10973	F.7260W03_146329_len44012	44012	39.75	No	NA	27	0	0	Not-determined	NA	NA	0
235	vOTU10977	F.7260W03_146607_len10051	10051	34.26	No	NA	6	0	0	Not-determined	NA	NA	0
236	vOTU10983	F.7260W03_146740_len2390	2390	38.24	No	NA	1	0	0	Not-determined	NA	NA	0
237	vOTU10987	F.7260W03_147014_len3168	3168	35.73	No	NA	3	0	0	Not-determined	NA	NA	0
238	vOTU10993	F.7260W03_147429_len17821	17821	40.61	No	NA	9	0	0	Not-determined	NA	NA	0
239	vOTU10998	F.7260W03_147690_len1729	1729	44.77	No	NA	7	0	0	Not-determined	NA	NA	0
240	vOTU110	B.1120W02_10309_len2502	2502	48.56	No	NA	4	2	0	Complete	100	DTR (high-confidence)	0
241	vOTU11000	F.7260W03_147767_len34596	34596	41.8	No	NA	15	1	0	Not-determined	NA	NA	0
242	vOTU11001	F.7260W03_147779_len2451	2451	48.92	No	NA	1	0	0	Not-determined	NA	NA	0
243	vOTU11002	F.7260W03_147816_len1513	1513	52.48	No	NA	2	0	0	Not-determined	NA	NA	0
244	vOTU11003	F.7260W03_147855_len19416	19416	37.72	No	NA	11	0	0	Not-determined	NA	NA	0
245	vOTU11008	F.7260W03_148039_len9467	9467	49.91	No	NA	9	0	0	Not-determined	NA	NA	0
246	vOTU1101	F.4211W01_36100_len1508	1508	36.34	No	NA	4	0	0	Not-determined	NA	NA	0
247	vOTU11019	F.7260W03_148722_len8156	8156	36.11	No	NA	6	0	0	Not-determined	NA	NA	0
248	vOTU11024	F.7260W03_14910_len6653	6653	44.9	No	NA	4	0	0	Not-determined	NA	NA	0
249	vOTU11025	F.7260W03_149248_len17702	17702	34.3	No	NA	8	0	0	Not-determined	NA	NA	0
250	vOTU11026	F.7260W03_149254_len8909	8909	36.36	No	NA	5	0	0	Not-determined	NA	NA	0
251	vOTU1103	F.4211W01_36421_len1610	1610	40.56	No	NA	9	0	0	Not-determined	NA	NA	0
252	vOTU11039	F.7260W03_149742_len27977	27977	34.99	No	NA	15	0	0	Not-determined	NA	NA	0
253	vOTU11047	F.7260W03_150100_len8987	8987	39.22	No	NA	5	0	0	Not-determined	NA	NA	0
254	vOTU11052	F.7260W03_150188_len7254	7254	36.21	No	NA	1	0	0	Not-determined	NA	NA	0
255	vOTU1106	F.4211W01_37157_len1953	1953	37.43	No	NA	5	0	0	Not-determined	NA	NA	0
256	vOTU11063	F.7260W03_150756_len18323	18323	34.32	No	NA	10	0	0	Not-determined	NA	NA	0
257	vOTU11064	F.7260W03_15077_len3321	3321	38.36	No	NA	4	0	0	Not-determined	NA	NA	0
258	vOTU11068	F.7260W03_150930_len15818	15818	37.85	No	NA	8	0	0	Not-determined	NA	NA	0
259	vOTU11075	F.7260W03_151333_len7790	7790	36.96	No	NA	3	0	0	Not-determined	NA	NA	0
260	vOTU11083	F.7260W03_151731_len25203	25203	39.23	No	NA	10	0	0	Not-determined	NA	NA	0
261	vOTU11091	F.7260W03_152058_len2415	2415	36.44	No	NA	2	0	0	Not-determined	NA	NA	0
262	vOTU11096	F.7260W03_152244_len23308	23308	35.2	No	NA	21	0	0	Not-determined	NA	NA	0
263	vOTU111	B.1120W02_10486_len1986	1986	36.86	No	NA	4	1	0	Low-quality	47.72	HMM-based (lower-bound)	0
264	vOTU11100	F.7260W03_152459_len4022	4022	36.9	No	NA	2	0	0	Not-determined	NA	NA	0
265	vOTU11102	F.7260W03_152554_len20383	20383	33.83	No	NA	6	0	0	Not-determined	NA	NA	0
266	vOTU11104	F.7260W03_152580_len3744	3744	45.38	No	NA	3	0	0	Not-determined	NA	NA	0
267	vOTU1111	F.4211W01_37810_len1865	1865	38.23	No	NA	4	0	0	Not-determined	NA	NA	0
268	vOTU11117	F.7260W03_153246_len42872	42872	40.13	No	NA	16	0	0	Not-determined	NA	NA	0
269	vOTU11118	F.7260W03_153264_len1545	1545	46.34	No	NA	1	0	0	Not-determined	NA	NA	0
270	vOTU11120	F.7260W03_153415_len3206	3206	45.04	No	NA	7	0	0	Not-determined	NA	NA	0
271	vOTU11126	F.7260W03_153566_len17110	17110	42.3	No	NA	11	0	0	Not-determined	NA	NA	0
272	vOTU11128	F.7260W03_15364_len1977	1977	39.15	No	NA	2	0	0	Not-determined	NA	NA	0
273	vOTU1113	F.4211W01_37997_len2476	2476	35.74	No	NA	1	0	0	Not-determined	NA	NA	0
274	vOTU11135	F.7260W03_153878_len15977	15977	42.02	No	NA	7	0	0	Not-determined	NA	NA	0
275	vOTU11138	F.7260W03_15395_len14440	14440	44.01	No	NA	8	1	0	Not-determined	NA	NA	0
276	vOTU11139	F.7260W03_153962_len9224	9224	40.56	No	NA	7	0	0	Not-determined	NA	NA	0
277	vOTU11140	F.7260W03_154059_len3555	3555	42.22	No	NA	1	0	0	Not-determined	NA	NA	0
278	vOTU11142	F.7260W03_154173_len1657	1657	37.36	No	NA	1	0	0	Not-determined	NA	NA	0
279	vOTU1115	F.4211W01_38154_len1743	1743	39.19	No	NA	5	0	0	Not-determined	NA	NA	0
280	vOTU11151	F.7260W03_154605_len1690	1690	40.18	No	NA	2	0	0	Not-determined	NA	NA	0
281	vOTU11158	F.7260W03_155110_len6880	6880	45.67	No	NA	7	0	0	Not-determined	NA	NA	0
282	vOTU1116	F.4211W01_38714_len3340	3340	51.8	No	NA	7	0	0	Not-determined	NA	NA	0
283	vOTU11164	F.7260W03_155484_len5193	5193	39.92	No	NA	4	0	0	Not-determined	NA	NA	0
284	vOTU11166	F.7260W03_155541_len3248	3248	34.3	No	NA	5	0	0	Not-determined	NA	NA	0
285	vOTU11174	F.7260W03_155898_len15746	15746	34.66	No	NA	9	0	0	Not-determined	NA	NA	0
286	vOTU11177	F.7260W03_155982_len10410	10410	42.65	No	NA	8	1	0	Not-determined	NA	NA	0
287	vOTU11179	F.7260W03_156046_len2517	2517	44.06	No	NA	2	0	0	Not-determined	NA	NA	0
288	vOTU11180	F.7260W03_156094_len11674	11674	43.04	No	NA	10	1	0	Low-quality	7.16	AAI-based (medium-confidence)	0
289	vOTU11184	F.7260W03_156345_len30868	30868	40.57	No	NA	26	1	0	Not-determined	NA	NA	0
290	vOTU11187	F.7260W03_15649_len7730	7730	41.94	No	NA	7	0	0	Not-determined	NA	NA	0
291	vOTU11198	F.7260W03_157294_len5808	5808	40.65	No	NA	3	0	0	Not-determined	NA	NA	0
292	vOTU112	B.1120W02_11720_len2361	2361	54.47	No	NA	5	2	0	Complete	100	DTR (high-confidence)	0
293	vOTU1120	F.4211W01_39809_len1754	1754	45.04	No	NA	3	0	0	Not-determined	NA	NA	0
294	vOTU11201	F.7260W03_157589_len2926	2926	55.37	No	NA	4	0	0	Not-determined	NA	NA	0
295	vOTU11202	F.7260W03_157636_len6023	6023	35.96	No	NA	1	0	0	Not-determined	NA	NA	0
296	vOTU11209	F.7260W03_158143_len3581	3581	35.44	No	NA	4	0	0	Not-determined	NA	NA	0
297	vOTU11214	F.7260W03_15847_len3572	3572	38.75	No	NA	5	0	0	Not-determined	NA	NA	0
298	vOTU1122	F.4211W01_40004_len1728	1728	44.5	No	NA	3	0	0	Not-determined	NA	NA	0
299	vOTU11221	F.7260W03_15873_len3943	3943	40.3	No	NA	4	0	0	Not-determined	NA	NA	0
300	vOTU11223	F.7260W03_158771_len13055	13055	35.13	No	NA	7	0	0	Not-determined	NA	NA	0
301	vOTU11228	F.7260W03_158886_len4634	4634	44.89	No	NA	4	0	0	Not-determined	NA	NA	0
302	vOTU1123	F.4211W01_40136_len2517	2517	47.36	No	NA	5	0	0	Not-determined	NA	NA	0
303	vOTU11235	F.7260W03_159249_len12983	12983	38.13	No	NA	6	0	0	Not-determined	NA	NA	0
304	vOTU11239	F.7260W03_159421_len1691	1691	32.76	No	NA	1	0	0	Not-determined	NA	NA	0
305	vOTU1124	F.4211W01_40546_len1564	1564	42.07	No	NA	3	0	0	Not-determined	NA	NA	0
306	vOTU11245	F.7260W03_159607_len12373	12373	37.31	No	NA	4	0	0	Not-determined	NA	NA	0
307	vOTU11249	F.7260W03_159719_len3700	3700	36.95	No	NA	3	1	0	Not-determined	NA	NA	0
308	vOTU1125	F.4211W01_4058_len5835	5835	33.44	No	NA	1	0	0	Not-determined	NA	NA	0
309	vOTU11253	F.7260W03_159797_len1952	1952	34.58	No	NA	1	0	0	Not-determined	NA	NA	0
310	vOTU11254	F.7260W03_159967_len11178	11178	35.88	No	NA	10	0	0	Not-determined	NA	NA	0
311	vOTU11256	F.7260W03_160048_len18027	18027	37.37	No	NA	8	0	0	Not-determined	NA	NA	0
312	vOTU11260	F.7260W03_160145_len1587	1587	43.48	No	NA	1	0	0	Not-determined	NA	NA	0
313	vOTU11273	F.7260W03_160638_len5366	5366	45.51	No	NA	5	0	0	Not-determined	NA	NA	0
314	vOTU11276	F.7260W03_160743_len7105	7105	44.91	No	NA	3	0	0	Not-determined	NA	NA	0
315	vOTU11277	F.7260W03_160760_len9273	9273	32.77	No	NA	4	0	0	Not-determined	NA	NA	0
316	vOTU11280	F.7260W03_160872_len5065	5065	40.63	No	NA	2	0	0	Not-determined	NA	NA	0
317	vOTU11282	F.7260W03_161031_len17589	17589	36.5	No	NA	7	0	0	Not-determined	NA	NA	0
318	vOTU11288	F.7260W03_161239_len18988	18988	43.4	No	NA	15	0	0	Not-determined	NA	NA	0
319	vOTU11289	F.7260W03_161253_len2205	2205	35.92	No	NA	1	0	0	Not-determined	NA	NA	0
320	vOTU11292	F.7260W03_161521_len13107	13107	38.73	No	NA	8	1	0	Not-determined	NA	NA	0
321	vOTU11293	F.7260W03_161540_len18677	18677	36.18	No	NA	10	0	0	Not-determined	NA	NA	0
322	vOTU113	B.1120W02_12626_len2326	2326	50.56	No	NA	4	3	0	Complete	100	DTR (high-confidence)	0
323	vOTU11300	F.7260W03_161711_len2650	2650	39.36	No	NA	3	0	0	Not-determined	NA	NA	0
324	vOTU11301	F.7260W03_161730_len6040	6040	38.84	No	NA	6	0	0	Not-determined	NA	NA	0
325	vOTU11308	F.7260W03_162081_len18497	18497	39.62	No	NA	14	0	0	Not-determined	NA	NA	0
326	vOTU11321	F.7260W03_162438_len10273	10273	35.64	No	NA	8	0	0	Not-determined	NA	NA	0
327	vOTU11324	F.7260W03_162743_len51824	51824	40.85	No	NA	32	3	0	Not-determined	NA	NA	0
328	vOTU11327	F.7260W03_162872_len3198	3198	46.65	No	NA	4	0	0	Not-determined	NA	NA	0
329	vOTU11339	F.7260W03_163154_len1908	1908	37.26	No	NA	1	0	0	Not-determined	NA	NA	0
330	vOTU11340	F.7260W03_163228_len3341	3341	37.2	No	NA	2	0	0	Not-determined	NA	NA	0
331	vOTU11341	F.7260W03_163292_len6492	6492	52.77	No	NA	5	0	0	Not-determined	NA	NA	0
332	vOTU11343	F.7260W03_16332_len29331	29331	41.67	No	NA	16	0	0	Not-determined	NA	NA	0
333	vOTU11350	F.7260W03_163615_len1833	1833	37.64	No	NA	1	0	0	Not-determined	NA	NA	0
334	vOTU11351	F.7260W03_163620_len39717	39717	36.45	No	NA	14	0	0	Not-determined	NA	NA	0
335	vOTU11352	F.7260W03_163676_len3994	3994	36.81	No	NA	2	0	0	Not-determined	NA	NA	0
336	vOTU11355	F.7260W03_163702_len17279	17279	40.63	No	NA	17	2	0	High-quality	100	AAI-based (medium-confidence)	0
337	vOTU11356	F.7260W03_163741_len2287	2287	33.54	No	NA	1	0	0	Not-determined	NA	NA	0
338	vOTU11359	F.7260W03_163870_len11011	11011	38.53	No	NA	6	0	0	Not-determined	NA	NA	0
339	vOTU11365	F.7260W03_164291_len1602	1602	38.39	No	NA	2	0	0	Not-determined	NA	NA	0
340	vOTU11366	F.7260W03_164292_len8214	8214	39.97	No	NA	2	0	0	Not-determined	NA	NA	0
341	vOTU11367	F.7260W03_164425_len3198	3198	50.16	No	NA	3	0	0	Not-determined	NA	NA	0
342	vOTU11369	F.7260W03_164488_len5550	5550	47.8	No	NA	4	0	0	Not-determined	NA	NA	0
343	vOTU11373	F.7260W03_164633_len34725	34725	38.91	No	NA	18	1	0	Not-determined	NA	NA	0
344	vOTU11374	F.7260W03_164641_len16330	16330	33.54	No	NA	11	0	0	Not-determined	NA	NA	0
345	vOTU11375	F.7260W03_164664_len11820	11820	40.1	No	NA	11	0	0	Not-determined	NA	NA	0
346	vOTU11376	F.7260W03_164669_len9711	9711	36.61	No	NA	2	0	0	Not-determined	NA	NA	0
347	vOTU11377	F.7260W03_164695_len30395	30395	39.49	No	NA	17	0	0	Not-determined	NA	NA	0
348	vOTU11380	F.7260W03_16471_len3952	3952	37.65	No	NA	13	0	0	Not-determined	NA	NA	0
349	vOTU11382	F.7260W03_165054_len2545	2545	39.53	No	NA	1	0	0	Not-determined	NA	NA	0
350	vOTU11384	F.7260W03_165140_len1674	1674	43.55	No	NA	1	0	0	Not-determined	NA	NA	0
351	vOTU11390	F.7260W03_165695_len4456	4456	36.56	No	NA	3	0	0	Not-determined	NA	NA	0
352	vOTU11394	F.7260W03_165905_len12415	12415	49.69	No	NA	8	0	0	Not-determined	NA	NA	0
353	vOTU11399	F.7260W03_166051_len9496	9496	36.24	No	NA	4	0	0	Not-determined	NA	NA	0
354	vOTU114	B.1120W02_19125_len3910	3910	47.34	No	NA	5	0	0	Not-determined	NA	NA	0
355	vOTU11405	F.7260W03_166364_len15766	15766	36.65	No	NA	10	0	0	Not-determined	NA	NA	0
356	vOTU11407	F.7260W03_166584_len2488	2488	39.63	No	NA	2	0	0	Not-determined	NA	NA	0
357	vOTU11409	F.7260W03_166699_len4575	4575	35.67	No	NA	3	0	0	Not-determined	NA	NA	0
358	vOTU11412	F.7260W03_166733_len9844	9844	36.72	No	NA	8	1	0	Not-determined	NA	NA	0
359	vOTU1142	F.4211W01_43664_len4704	4704	47.17	No	NA	7	0	0	Not-determined	NA	NA	0
360	vOTU11421	F.7260W03_167249_len2787	2787	42.84	No	NA	4	0	0	Not-determined	NA	NA	0
361	vOTU11424	F.7260W03_167508_len17024	17024	38.06	No	NA	9	0	0	Not-determined	NA	NA	0
362	vOTU11425	F.7260W03_167512_len2218	2218	57.8	No	NA	6	0	0	Not-determined	NA	NA	0
363	vOTU11429	F.7260W03_167810_len5697	5697	42.07	No	NA	2	0	0	Not-determined	NA	NA	0
364	vOTU1143	F.4211W01_43723_len1518	1518	27.01	No	NA	2	0	1	Not-determined	NA	NA	0
365	vOTU11430	F.7260W03_167841_len5015	5015	37.35	No	NA	15	0	0	Not-determined	NA	NA	0
366	vOTU11433	F.7260W03_167905_len6623	6623	52.17	No	NA	9	0	0	Not-determined	NA	NA	0
367	vOTU11438	F.7260W03_168126_len22962	22962	39.55	No	NA	11	0	0	Not-determined	NA	NA	0
368	vOTU11441	F.7260W03_168340_len34147	34147	42.02	No	NA	17	0	0	Not-determined	NA	NA	0
369	vOTU11450	F.7260W03_168655_len26408	26408	42.73	No	NA	17	1	0	Not-determined	NA	NA	0
370	vOTU11452	F.7260W03_168814_len7436	7436	42.27	No	NA	5	0	0	Not-determined	NA	NA	0
371	vOTU11456	F.7260W03_169047_len15883	15883	39.16	No	NA	6	0	0	Not-determined	NA	NA	0
372	vOTU11457	F.7260W03_169063_len4450	4450	54.07	No	NA	2	0	0	Not-determined	NA	NA	0
373	vOTU11459	F.7260W03_169202_len3204	3204	44.51	No	NA	7	0	0	Not-determined	NA	NA	0
374	vOTU1147	F.4211W01_44096_len2621	2621	33.08	No	NA	2	0	0	Not-determined	NA	NA	0
375	vOTU11471	F.7260W03_169761_len6797	6797	34.5	No	NA	5	0	0	Not-determined	NA	NA	0
376	vOTU11476	F.7260W03_170175_len10773	10773	39.39	No	NA	5	0	0	Not-determined	NA	NA	0
377	vOTU11477	F.7260W03_170187_len2350	2350	52.47	No	NA	3	0	0	Not-determined	NA	NA	0
378	vOTU1148	F.4211W01_44242_len2173	2173	38.52	No	NA	1	0	0	Not-determined	NA	NA	0
379	vOTU11480	F.7260W03_170237_len11315	11315	45.13	No	NA	15	0	0	High-quality	100	AAI-based (high-confidence)	0
380	vOTU11481	F.7260W03_170242_len12115	12115	41.59	No	NA	12	0	0	Not-determined	NA	NA	0
381	vOTU11484	F.7260W03_170370_len185047	185047	37.5	No	NA	176	0	131	Not-determined	NA	NA	0
382	vOTU11486	F.7260W03_1703_len24238	24238	40.52	No	NA	12	0	0	Not-determined	NA	NA	0
383	vOTU11491	F.7260W03_170693_len1818	1818	32.89	No	NA	1	0	0	Not-determined	NA	NA	0
384	vOTU11492	F.7260W03_170728_len32379	32379	37.34	No	NA	19	0	5	Not-determined	NA	NA	0
385	vOTU11494	F.7260W03_170831_len2543	2543	38.97	No	NA	12	0	0	Not-determined	NA	NA	0
386	vOTU11495	F.7260W03_170850_len7666	7666	44.42	No	NA	12	0	0	Not-determined	NA	NA	0
387	vOTU11501	F.7260W03_171245_len2428	2428	55.19	No	NA	3	0	0	Not-determined	NA	NA	0
388	vOTU11502	F.7260W03_171281_len3392	3392	53.66	No	NA	4	0	0	Not-determined	NA	NA	0
389	vOTU11503	F.7260W03_171293_len2183	2183	46.72	No	NA	1	0	0	Not-determined	NA	NA	0
390	vOTU11511	F.7260W03_171770_len4351	4351	55.9	No	NA	9	0	0	Not-determined	NA	NA	0
391	vOTU11513	F.7260W03_171922_len15090	15090	33.49	No	NA	9	0	0	Not-determined	NA	NA	0
392	vOTU1153	F.4211W01_44956_len3270	3270	25.38	No	NA	4	0	0	Low-quality	2.27	AAI-based (medium-confidence)	0
393	vOTU11531	F.7260W03_172452_len1739	1739	40.2	No	NA	1	0	0	Not-determined	NA	NA	0
394	vOTU11532	F.7260W03_172561_len1935	1935	37.73	No	NA	2	0	0	Not-determined	NA	NA	0
395	vOTU11534	F.7260W03_172761_len6416	6416	37.27	No	NA	2	0	0	Not-determined	NA	NA	0
396	vOTU11535	F.7260W03_17288_len4899	4899	46.4	No	NA	1	0	0	Not-determined	NA	NA	0
397	vOTU11541	F.7260W03_173131_len1855	1855	40.92	No	NA	2	0	0	Not-determined	NA	NA	0
398	vOTU11547	F.7260W03_173499_len4141	4141	45.23	No	NA	5	0	0	Not-determined	NA	NA	0
399	vOTU11550	F.7260W03_173618_len10932	10932	34.87	No	NA	4	0	0	Not-determined	NA	NA	0
400	vOTU11555	F.7260W03_173722_len29253	29253	34.12	No	NA	14	1	0	Not-determined	NA	NA	0
401	vOTU11567	F.7260W03_174114_len2225	2225	43.82	No	NA	2	0	0	Not-determined	NA	NA	0
402	vOTU11568	F.7260W03_174236_len2624	2624	62.08	No	NA	5	0	1	Not-determined	NA	NA	0
403	vOTU11575	F.7260W03_174413_len10768	10768	40.17	No	NA	4	0	0	Not-determined	NA	NA	0
404	vOTU1158	F.4211W01_46002_len3441	3441	39.23	No	NA	11	0	0	Not-determined	NA	NA	0
405	vOTU11580	F.7260W03_174683_len1897	1897	38.32	No	NA	4	0	0	Not-determined	NA	NA	0
406	vOTU11581	F.7260W03_1746_len1994	1994	39.47	No	NA	2	0	0	Not-determined	NA	NA	0
407	vOTU11582	F.7260W03_174710_len3006	3006	34.56	No	NA	3	0	0	Not-determined	NA	NA	0
408	vOTU11590	F.7260W03_1764_len17093	17093	38.99	No	NA	7	0	0	Not-determined	NA	NA	0
409	vOTU11593	F.7260W03_17736_len1934	1934	37.64	No	NA	2	0	0	Not-determined	NA	NA	0
410	vOTU11594	F.7260W03_17754_len2924	2924	41.07	No	NA	2	0	0	Not-determined	NA	NA	0
411	vOTU116	B.1120W02_33619_len2274	2274	35.71	No	NA	5	1	0	Low-quality	0.18	HMM-based (lower-bound)	0
412	vOTU11604	F.7260W03_18284_len2305	2305	44.12	No	NA	1	0	0	Not-determined	NA	NA	0
413	vOTU11608	F.7260W03_18553_len13762	13762	52.95	No	NA	24	1	0	Not-determined	NA	NA	0
414	vOTU11609	F.7260W03_18713_len5010	5010	38.98	No	NA	3	0	0	Not-determined	NA	NA	0
415	vOTU11614	F.7260W03_19162_len4252	4252	54.12	No	NA	5	0	0	Not-determined	NA	NA	0
416	vOTU11615	F.7260W03_19347_len3352	3352	40.21	No	NA	3	0	0	Not-determined	NA	NA	0
417	vOTU11619	F.7260W03_19715_len9843	9843	41.06	No	NA	11	0	0	Not-determined	NA	NA	0
418	vOTU11624	F.7260W03_19974_len15636	15636	36.11	No	NA	6	0	0	Not-determined	NA	NA	0
419	vOTU11634	F.7260W03_2048_len3073	3073	39.21	No	NA	3	0	0	Not-determined	NA	NA	0
420	vOTU11635	F.7260W03_20869_len18722	18722	39.42	No	NA	14	1	0	Not-determined	NA	NA	0
421	vOTU11637	F.7260W03_20945_len12424	12424	37.7	No	NA	7	0	0	Not-determined	NA	NA	0
422	vOTU11638	F.7260W03_21009_len12503	12503	39.77	No	NA	11	0	0	Not-determined	NA	NA	0
423	vOTU11639	F.7260W03_21017_len15984	15984	42.77	No	NA	8	0	0	Not-determined	NA	NA	0
424	vOTU1164	F.4211W01_46589_len2188	2188	47.67	No	NA	8	0	0	Not-determined	NA	NA	0
425	vOTU11640	F.7260W03_21045_len3265	3265	35.38	No	NA	3	0	0	Not-determined	NA	NA	0
426	vOTU11645	F.7260W03_21447_len13366	13366	41.69	No	NA	4	0	0	Not-determined	NA	NA	0
427	vOTU11647	F.7260W03_21626_len26816	26816	36.59	No	NA	14	1	0	Not-determined	NA	NA	0
428	vOTU11654	F.7260W03_21889_len13028	13028	34.99	No	NA	9	0	0	Not-determined	NA	NA	0
429	vOTU11661	F.7260W03_22348_len1770	1770	69.44	No	NA	2	0	0	Not-determined	NA	NA	0
430	vOTU11666	F.7260W03_22838_len17033	17033	38.74	No	NA	8	0	0	Not-determined	NA	NA	0
431	vOTU11667	F.7260W03_22887_len6378	6378	42.57	No	NA	4	0	0	Not-determined	NA	NA	0
432	vOTU11672	F.7260W03_23130_len20793	20793	43.65	No	NA	13	1	0	Not-determined	NA	NA	0
433	vOTU11674	F.7260W03_23150_len7252	7252	39.66	No	NA	7	0	0	Not-determined	NA	NA	0
434	vOTU11678	F.7260W03_23243_len23055	23055	34.93	No	NA	12	0	0	Not-determined	NA	NA	0
435	vOTU11682	F.7260W03_23499_len5229	5229	39.13	No	NA	2	0	0	Not-determined	NA	NA	0
436	vOTU11691	F.7260W03_2388_len8853	8853	32.7	No	NA	4	0	0	Not-determined	NA	NA	0
437	vOTU11692	F.7260W03_23975_len1575	1575	32.95	No	NA	1	0	0	Not-determined	NA	NA	0
438	vOTU11693	F.7260W03_24215_len16786	16786	44.8	No	NA	9	0	0	Not-determined	NA	NA	0
439	vOTU11696	F.7260W03_24418_len25041	25041	36.6	No	NA	8	0	0	Not-determined	NA	NA	0
440	vOTU11699	F.7260W03_24505_len17191	17191	44.26	No	NA	11	0	0	Not-determined	NA	NA	0
441	vOTU11700	F.7260W03_24515_len8700	8700	44.76	No	NA	5	0	0	Not-determined	NA	NA	0
442	vOTU11702	F.7260W03_24655_len1916	1916	36.59	No	NA	2	0	0	Not-determined	NA	NA	0
443	vOTU11708	F.7260W03_24944_len18942	18942	36.73	No	NA	11	0	0	Not-determined	NA	NA	0
444	vOTU11709	F.7260W03_24966_len1993	1993	49.57	No	NA	2	0	0	Not-determined	NA	NA	0
445	vOTU11717	F.7260W03_25526_len6542	6542	33.75	No	NA	5	0	0	Not-determined	NA	NA	0
446	vOTU11721	F.7260W03_25926_len3660	3660	38.17	No	NA	2	0	0	Not-determined	NA	NA	0
447	vOTU11723	F.7260W03_26110_len26371	26371	33.11	No	NA	14	0	0	Not-determined	NA	NA	0
448	vOTU11724	F.7260W03_26124_len6061	6061	40.31	No	NA	3	0	0	Not-determined	NA	NA	0
449	vOTU11725	F.7260W03_26230_len4167	4167	38.35	No	NA	2	0	0	Not-determined	NA	NA	0
450	vOTU11732	F.7260W03_26830_len12789	12789	40.57	No	NA	4	0	0	Not-determined	NA	NA	0
451	vOTU11737	F.7260W03_27052_len3050	3050	38.03	No	NA	3	0	0	Not-determined	NA	NA	0
452	vOTU11739	F.7260W03_27320_len9664	9664	42.62	No	NA	8	1	1	Not-determined	NA	NA	0
453	vOTU11743	F.7260W03_27459_len25029	25029	36.87	No	NA	20	0	0	Not-determined	NA	NA	0
454	vOTU11745	F.7260W03_27709_len16881	16881	38.65	No	NA	4	0	0	Not-determined	NA	NA	0
455	vOTU11746	F.7260W03_27756_len11708	11708	36.84	No	NA	5	0	0	Not-determined	NA	NA	0
456	vOTU11747	F.7260W03_27778_len2404	2404	40.89	No	NA	2	0	0	Not-determined	NA	NA	0
457	vOTU11748	F.7260W03_27893_len14506	14506	43.7	No	NA	11	0	0	Not-determined	NA	NA	0
458	vOTU11749	F.7260W03_2789_len11637	11637	44.4	No	NA	8	0	0	Not-determined	NA	NA	0
459	vOTU11758	F.7260W03_2847_len23566	23566	43.99	No	NA	15	0	1	Not-determined	NA	NA	0
460	vOTU11762	F.7260W03_28741_len29429	29429	34.98	No	NA	12	1	0	Not-determined	NA	NA	0
461	vOTU11763	F.7260W03_28808_len15005	15005	36.98	No	NA	12	0	0	Not-determined	NA	NA	0
462	vOTU11764	F.7260W03_29000_len7699	7699	37.88	No	NA	4	1	0	Not-determined	NA	NA	0
463	vOTU11768	F.7260W03_29365_len13439	13439	40.01	No	NA	13	2	0	Not-determined	NA	NA	0
464	vOTU11770	F.7260W03_29529_len6795	6795	55.39	No	NA	9	0	0	Not-determined	NA	NA	0
465	vOTU11771	F.7260W03_29612_len8741	8741	35.04	No	NA	8	0	0	Not-determined	NA	NA	0
466	vOTU11772	F.7260W03_29694_len18904	18904	42.41	No	NA	8	1	0	Not-determined	NA	NA	0
467	vOTU11773	F.7260W03_29734_len1801	1801	57.36	No	NA	3	0	0	Not-determined	NA	NA	0
468	vOTU11776	F.7260W03_299_len7780	7780	39.87	No	NA	6	0	0	Not-determined	NA	NA	0
469	vOTU11789	F.7260W03_30472_len1656	1656	43.42	No	NA	1	0	0	Not-determined	NA	NA	0
470	vOTU11792	F.7260W03_30590_len13597	13597	36.91	No	NA	3	0	0	Not-determined	NA	NA	0
471	vOTU11796	F.7260W03_30772_len45874	45874	35.79	No	NA	22	0	0	Not-determined	NA	NA	0
472	vOTU11797	F.7260W03_30879_len10474	10474	37.14	No	NA	7	0	0	Not-determined	NA	NA	0
473	vOTU118	B.1120W02_38866_len3492	3492	31.64	No	NA	4	0	0	Low-quality	24.49	AAI-based (high-confidence)	0
474	vOTU11802	F.7260W03_31031_len9771	9771	46.24	No	NA	7	0	0	Not-determined	NA	NA	0
475	vOTU11809	F.7260W03_31464_len6905	6905	50.11	No	NA	6	0	0	Not-determined	NA	NA	0
476	vOTU1181	F.4211W01_51047_len1778	1778	48.48	No	NA	1	0	0	Not-determined	NA	NA	0
477	vOTU11817	F.7260W03_31973_len3474	3474	33.56	No	NA	4	0	0	Not-determined	NA	NA	0
478	vOTU11825	F.7260W03_32293_len2453	2453	41.83	No	NA	2	0	0	Not-determined	NA	NA	0
479	vOTU11826	F.7260W03_32333_len16203	16203	42.84	No	NA	13	1	0	Not-determined	NA	NA	0
480	vOTU11827	F.7260W03_32355_len10918	10918	35.54	No	NA	9	0	0	Not-determined	NA	NA	0
481	vOTU11830	F.7260W03_32407_len1608	1608	33.71	No	NA	1	0	0	Not-determined	NA	NA	0
482	vOTU11831	F.7260W03_32439_len14252	14252	39.62	No	NA	6	0	0	Not-determined	NA	NA	0
483	vOTU11834	F.7260W03_32587_len16834	16834	36.76	No	NA	7	0	0	Not-determined	NA	NA	0
484	vOTU11840	F.7260W03_32910_len12744	12744	40.55	No	NA	10	0	0	Not-determined	NA	NA	0
485	vOTU11849	F.7260W03_33230_len13090	13090	34	No	NA	4	0	0	Not-determined	NA	NA	0
486	vOTU11852	F.7260W03_33427_len30926	30926	33.5	No	NA	17	2	0	Not-determined	NA	NA	0
487	vOTU11854	F.7260W03_33562_len6066	6066	45.96	No	NA	3	0	0	Not-determined	NA	NA	0
488	vOTU11855	F.7260W03_33615_len5167	5167	46.04	No	NA	8	1	0	Medium-quality	60.61	HMM-based (lower-bound)	0
489	vOTU11857	F.7260W03_33736_len13686	13686	41.04	No	NA	3	0	0	Not-determined	NA	NA	0
490	vOTU11860	F.7260W03_33923_len12662	12662	44.74	No	NA	9	0	0	Not-determined	NA	NA	0
491	vOTU11864	F.7260W03_33991_len61054	61054	41.11	No	NA	35	2	0	Not-determined	NA	NA	0
492	vOTU11872	F.7260W03_34213_len28494	28494	37.6	No	NA	15	0	0	Not-determined	NA	NA	0
493	vOTU1188	F.4211W01_52075_len2388	2388	38.07	No	NA	2	0	0	Not-determined	NA	NA	0
494	vOTU11883	F.7260W03_34570_len34992	34992	40.23	No	NA	19	1	0	Not-determined	NA	NA	0
495	vOTU11885	F.7260W03_34599_len1685	1685	31.1	No	NA	1	0	0	Not-determined	NA	NA	0
496	vOTU11887	F.7260W03_34710_len9062	9062	42.77	No	NA	6	1	0	Not-determined	NA	NA	0
497	vOTU11888	F.7260W03_34714_len4861	4861	44.74	No	NA	8	0	0	Not-determined	NA	NA	0
498	vOTU1189	F.4211W01_52698_len5255	5255	56.48	No	NA	1	0	0	Low-quality	5.37	AAI-based (high-confidence)	0
499	vOTU11892	F.7260W03_35130_len22771	22771	36.45	No	NA	11	1	0	Not-determined	NA	NA	0
500	vOTU11902	F.7260W03_35570_len13176	13176	36.04	No	NA	4	0	0	Not-determined	NA	NA	0
501	vOTU11906	F.7260W03_35624_len2831	2831	34.37	No	NA	4	0	0	Not-determined	NA	NA	0
502	vOTU11909	F.7260W03_35742_len10934	10934	40.82	No	NA	4	0	0	Not-determined	NA	NA	0
503	vOTU11916	F.7260W03_36192_len27415	27415	37.59	No	NA	9	1	0	Not-determined	NA	NA	0
504	vOTU11917	F.7260W03_36239_len2351	2351	49.55	No	NA	1	0	0	Not-determined	NA	NA	0
505	vOTU11919	F.7260W03_36247_len39072	39072	40.07	No	NA	26	2	0	Not-determined	NA	NA	0
506	vOTU1192	F.4211W01_53311_len3580	3580	49.75	No	NA	3	0	1	Not-determined	NA	NA	0
507	vOTU11925	F.7260W03_36651_len4581	4581	54.31	No	NA	7	0	0	Not-determined	NA	NA	0
508	vOTU11926	F.7260W03_36710_len18955	18955	36.24	No	NA	14	1	0	Not-determined	NA	NA	0
509	vOTU1193	F.4211W01_5340_len2231	2231	28.1	No	NA	3	0	0	Not-determined	NA	NA	0
510	vOTU11939	F.7260W03_37181_len5808	5808	35.16	No	NA	3	0	0	Not-determined	NA	NA	0
511	vOTU11940	F.7260W03_37200_len1726	1726	21.67	No	NA	2	0	0	Not-determined	NA	NA	0
512	vOTU11941	F.7260W03_37257_len16474	16474	38.9	No	NA	11	0	0	Not-determined	NA	NA	0
513	vOTU11951	F.7260W03_37455_len4511	4511	36.67	No	NA	3	0	0	Not-determined	NA	NA	0
514	vOTU11963	F.7260W03_37838_len3142	3142	44.88	No	NA	7	0	0	Not-determined	NA	NA	0
515	vOTU11965	F.7260W03_38001_len11724	11724	41.21	No	NA	6	0	0	Not-determined	NA	NA	0
516	vOTU11967	F.7260W03_38018_len27748	27748	35.8	No	NA	14	0	0	Not-determined	NA	NA	0
517	vOTU11970	F.7260W03_38067_len2551	2551	39.24	No	NA	2	0	0	Not-determined	NA	NA	0
518	vOTU11973	F.7260W03_38088_len33392	33392	34.47	No	NA	23	1	0	Not-determined	NA	NA	0
519	vOTU11979	F.7260W03_38432_len14834	14834	36.34	No	NA	9	0	0	Not-determined	NA	NA	0
520	vOTU11982	F.7260W03_38586_len5145	5145	37.57	No	NA	2	0	0	Not-determined	NA	NA	0
521	vOTU11996	F.7260W03_39226_len2429	2429	39.73	No	NA	6	0	0	Not-determined	NA	NA	0
522	vOTU11997	F.7260W03_39236_len1633	1633	39.74	No	NA	3	0	0	Not-determined	NA	NA	0
523	vOTU12	F.1120W01_14546_len2399	2399	49.35	No	NA	2	0	0	Not-determined	NA	NA	0
524	vOTU120	F.1120W02_10693_len5274	5274	42.21	No	NA	4	0	0	Not-determined	NA	NA	0
525	vOTU12005	F.7260W03_39492_len19283	19283	36.53	No	NA	14	0	0	Not-determined	NA	NA	0
526	vOTU12006	F.7260W03_39498_len8624	8624	29.5	No	NA	5	0	0	Not-determined	NA	NA	0
527	vOTU12007	F.7260W03_39579_len5859	5859	37.84	No	NA	20	0	0	Not-determined	NA	NA	0
528	vOTU12009	F.7260W03_39696_len20185	20185	43.33	No	NA	14	2	0	Not-determined	NA	NA	0
529	vOTU12010	F.7260W03_39718_len13412	13412	39.92	No	NA	7	0	0	Not-determined	NA	NA	0
530	vOTU12014	F.7260W03_39945_len2280	2280	32.02	No	NA	1	0	0	Not-determined	NA	NA	0
531	vOTU12017	F.7260W03_40033_len31597	31597	39.55	No	NA	18	0	0	Not-determined	NA	NA	0
532	vOTU12019	F.7260W03_40107_len2150	2150	30.79	No	NA	1	0	0	Not-determined	NA	NA	0
533	vOTU1202	F.4211W01_57240_len2009	2009	49.98	No	NA	4	0	0	Not-determined	NA	NA	0
534	vOTU12020	F.7260W03_40125_len2507	2507	43.16	No	NA	4	1	0	Low-quality	1.54	AAI-based (medium-confidence)	0
535	vOTU12023	F.7260W03_40284_len2743	2743	42.33	No	NA	3	0	0	Not-determined	NA	NA	0
536	vOTU12042	F.7260W03_41229_len2112	2112	47.21	No	NA	1	0	0	Not-determined	NA	NA	0
537	vOTU12043	F.7260W03_41258_len1504	1504	36.64	No	NA	1	0	0	Not-determined	NA	NA	0
538	vOTU12049	F.7260W03_41735_len9202	9202	42.06	No	NA	5	0	0	Not-determined	NA	NA	0
539	vOTU12050	F.7260W03_41752_len22170	22170	34.82	No	NA	10	0	0	Not-determined	NA	NA	0
540	vOTU12053	F.7260W03_41796_len5765	5765	37.54	No	NA	2	0	0	Not-determined	NA	NA	0
541	vOTU12055	F.7260W03_41853_len13461	13461	37.14	No	NA	7	0	0	Not-determined	NA	NA	0
542	vOTU1206	F.4211W01_58570_len1648	1648	45.75	No	NA	2	0	0	Not-determined	NA	NA	0
543	vOTU12063	F.7260W03_42123_len18307	18307	38.68	No	NA	8	0	0	Not-determined	NA	NA	0
544	vOTU12068	F.7260W03_42306_len1693	1693	43.59	No	NA	1	0	0	Not-determined	NA	NA	0
545	vOTU12071	F.7260W03_42325_len14817	14817	47.41	No	NA	18	5	0	Not-determined	NA	NA	0
546	vOTU12072	F.7260W03_42346_len1723	1723	49.45	No	NA	1	0	0	Not-determined	NA	NA	0
547	vOTU12074	F.7260W03_42425_len9849	9849	41.32	No	NA	7	0	0	Not-determined	NA	NA	0
548	vOTU12077	F.7260W03_42499_len2466	2466	34.39	No	NA	2	0	0	Not-determined	NA	NA	0
549	vOTU12078	F.7260W03_4253_len25656	25656	38.35	No	NA	15	1	0	Not-determined	NA	NA	0
550	vOTU12082	F.7260W03_42671_len2532	2532	49.25	No	NA	2	0	0	Not-determined	NA	NA	0
551	vOTU12083	F.7260W03_42694_len8837	8837	37.85	No	NA	4	0	0	Not-determined	NA	NA	0
552	vOTU12084	F.7260W03_42698_len10414	10414	42.13	No	NA	4	0	0	Not-determined	NA	NA	0
553	vOTU12087	F.7260W03_42928_len17637	17637	41.08	No	NA	14	0	0	Not-determined	NA	NA	0
554	vOTU12094	F.7260W03_43174_len14160	14160	34.97	No	NA	9	0	0	Not-determined	NA	NA	0
555	vOTU12095	F.7260W03_43246_len6741	6741	36.88	No	NA	3	0	0	Not-determined	NA	NA	0
556	vOTU12098	F.7260W03_43389_len1551	1551	36.88	No	NA	1	0	0	Not-determined	NA	NA	0
557	vOTU121	F.1120W02_1109_len4742	4742	48.46	No	NA	4	0	1	Not-determined	NA	NA	0
558	vOTU1210	F.4211W01_59250_len3127	3127	33.23	No	NA	3	0	0	Not-determined	NA	NA	0
559	vOTU12102	F.7260W03_43559_len9091	9091	51.51	No	NA	7	0	0	Not-determined	NA	NA	0
560	vOTU12105	F.7260W03_43741_len2974	2974	42.17	No	NA	2	0	0	Not-determined	NA	NA	0
561	vOTU12106	F.7260W03_43779_len18171	18171	43.71	No	NA	17	4	0	Not-determined	NA	NA	0
562	vOTU12108	F.7260W03_43785_len2360	2360	34.75	No	NA	1	0	0	Not-determined	NA	NA	0
563	vOTU12109	F.7260W03_43790_len1654	1654	40.02	No	NA	2	0	0	Not-determined	NA	NA	0
564	vOTU12111	F.7260W03_43793_len45768	45768	38.84	No	NA	26	0	0	Not-determined	NA	NA	0
565	vOTU12114	F.7260W03_43860_len2308	2308	51.95	No	NA	4	2	0	Complete	100	DTR (high-confidence)	0
566	vOTU12119	F.7260W03_43948_len2664	2664	46.1	No	NA	5	0	0	Not-determined	NA	NA	0
567	vOTU1212	F.4211W01_59269_len1721	1721	40.09	No	NA	5	0	0	Not-determined	NA	NA	0
568	vOTU12125	F.7260W03_44285_len21127	21127	38.05	No	NA	13	0	0	Not-determined	NA	NA	0
569	vOTU12130	F.7260W03_44576_len24341	24341	40.13	No	NA	16	0	0	Not-determined	NA	NA	0
570	vOTU12134	F.7260W03_4479_len7925	7925	44.85	No	NA	6	1	0	Low-quality	4.86	AAI-based (high-confidence)	0
571	vOTU12135	F.7260W03_44814_len15120	15120	35.68	No	NA	7	0	0	Not-determined	NA	NA	0
572	vOTU12137	F.7260W03_44869_len9410	9410	35.32	No	NA	5	0	0	Not-determined	NA	NA	0
573	vOTU1214	F.4211W01_59774_len1652	1652	36.08	No	NA	3	0	0	Not-determined	NA	NA	0
574	vOTU12143	F.7260W03_45355_len1670	1670	42.04	No	NA	2	0	0	Not-determined	NA	NA	0
575	vOTU12145	F.7260W03_45396_len18046	18046	39.03	No	NA	9	0	0	Not-determined	NA	NA	0
576	vOTU12152	F.7260W03_45634_len3861	3861	33.46	No	NA	7	0	0	Not-determined	NA	NA	0
577	vOTU12155	F.7260W03_45818_len1843	1843	47.8	No	NA	1	0	0	Not-determined	NA	NA	0
578	vOTU12158	F.7260W03_45937_len14267	14267	44.08	No	NA	11	1	0	Not-determined	NA	NA	0
579	vOTU12164	F.7260W03_46186_len9284	9284	32.5	No	NA	1	0	0	Not-determined	NA	NA	0
580	vOTU12173	F.7260W03_4649_len1736	1736	39.34	No	NA	1	0	0	Not-determined	NA	NA	0
581	vOTU12175	F.7260W03_46666_len8268	8268	41.84	No	NA	8	0	0	Not-determined	NA	NA	0
582	vOTU12179	F.7260W03_46886_len3542	3542	33.03	No	NA	2	0	0	Not-determined	NA	NA	0
583	vOTU12180	F.7260W03_47058_len39996	39996	37.6	No	NA	21	0	0	Not-determined	NA	NA	0
584	vOTU12186	F.7260W03_47245_len1557	1557	38.79	No	NA	3	0	0	Not-determined	NA	NA	0
585	vOTU12193	F.7260W03_47625_len9212	9212	42.28	No	NA	8	0	0	Not-determined	NA	NA	0
586	vOTU12194	F.7260W03_47637_len14281	14281	38.6	No	NA	11	0	0	Not-determined	NA	NA	0
587	vOTU12196	F.7260W03_47752_len14813	14813	34.67	No	NA	7	0	0	Not-determined	NA	NA	0
588	vOTU122	F.1120W02_11390_len2403	2403	51.89	No	NA	5	3	0	Complete	100	DTR (high-confidence)	0
589	vOTU12207	F.7260W03_48361_len18719	18719	49.65	No	NA	25	0	0	Not-determined	NA	NA	0
590	vOTU12216	F.7260W03_49203_len9042	9042	37.85	No	NA	5	0	0	Not-determined	NA	NA	0
591	vOTU12218	F.7260W03_49218_len7264	7264	44.89	No	NA	7	0	0	Not-determined	NA	NA	0
592	vOTU12220	F.7260W03_49268_len4962	4962	32.31	No	NA	3	0	0	Not-determined	NA	NA	0
593	vOTU12222	F.7260W03_49300_len1540	1540	36.95	No	NA	3	0	0	Not-determined	NA	NA	0
594	vOTU12225	F.7260W03_49423_len2478	2478	56.09	No	NA	2	0	0	Not-determined	NA	NA	0
595	vOTU12226	F.7260W03_49490_len3541	3541	31.43	No	NA	1	0	0	Not-determined	NA	NA	0
596	vOTU12229	F.7260W03_49645_len17528	17528	41.95	No	NA	11	0	0	Not-determined	NA	NA	0
597	vOTU12232	F.7260W03_4979_len63961	63961	36.94	No	NA	31	0	0	Not-determined	NA	NA	0
598	vOTU12238	F.7260W03_50110_len23044	23044	36.64	No	NA	9	0	0	Not-determined	NA	NA	0
599	vOTU12244	F.7260W03_50363_len3676	3676	39.31	No	NA	1	0	0	Not-determined	NA	NA	0
600	vOTU12247	F.7260W03_50483_len1814	1814	38.31	No	NA	1	0	0	Not-determined	NA	NA	0
601	vOTU12253	F.7260W03_50868_len10981	10981	41.14	No	NA	7	0	0	Not-determined	NA	NA	0
602	vOTU12256	F.7260W03_51097_len10172	10172	44.18	No	NA	6	0	1	Not-determined	NA	NA	0
603	vOTU12261	F.7260W03_51282_len1872	1872	35.31	No	NA	1	0	0	Not-determined	NA	NA	0
604	vOTU12262	F.7260W03_51366_len17841	17841	42.42	No	NA	13	0	0	Not-determined	NA	NA	0
605	vOTU12269	F.7260W03_51756_len16325	16325	36.65	No	NA	9	0	0	Not-determined	NA	NA	0
606	vOTU12270	F.7260W03_51764_len34512	34512	43.51	No	NA	22	1	0	Not-determined	NA	NA	0
607	vOTU12277	F.7260W03_52007_len3104	3104	57.76	No	NA	2	0	0	Not-determined	NA	NA	0
608	vOTU12284	F.7260W03_52558_len4564	4564	46.36	No	NA	1	0	0	Not-determined	NA	NA	0
609	vOTU12287	F.7260W03_52682_len17823	17823	39.17	No	NA	6	0	0	Not-determined	NA	NA	0
610	vOTU12294	F.7260W03_52957_len22055	22055	37.68	No	NA	10	0	0	Not-determined	NA	NA	0
611	vOTU12296	F.7260W03_53147_len26659	26659	39.26	No	NA	14	2	0	Not-determined	NA	NA	0
612	vOTU12297	F.7260W03_5317_len1667	1667	39.05	No	NA	2	0	0	Not-determined	NA	NA	0
613	vOTU12299	F.7260W03_53212_len21468	21468	41.62	No	NA	15	0	0	Not-determined	NA	NA	0
614	vOTU123	F.1120W02_11435_len5993	5993	42.07	No	NA	4	0	0	Not-determined	NA	NA	0
615	vOTU12306	F.7260W03_53554_len3166	3166	39.83	No	NA	1	0	0	Not-determined	NA	NA	0
616	vOTU1231	F.4211W01_63489_len4144	4144	52.65	No	NA	5	0	0	Not-determined	NA	NA	0
617	vOTU12318	F.7260W03_54066_len18999	18999	43.94	No	NA	8	0	0	Not-determined	NA	NA	0
618	vOTU12329	F.7260W03_54708_len12474	12474	39.87	No	NA	11	0	0	Not-determined	NA	NA	0
619	vOTU12330	F.7260W03_54755_len5191	5191	50.22	No	NA	3	0	0	Not-determined	NA	NA	0
620	vOTU12338	F.7260W03_55142_len29974	29974	36.27	No	NA	18	1	0	Not-determined	NA	NA	0
621	vOTU12339	F.7260W03_55161_len4518	4518	37.85	No	NA	3	0	0	Not-determined	NA	NA	0
622	vOTU12340	F.7260W03_55220_len20895	20895	38.95	No	NA	16	1	0	Not-determined	NA	NA	0
623	vOTU12343	F.7260W03_55525_len15081	15081	34.73	No	NA	3	0	0	Not-determined	NA	NA	0
624	vOTU12350	F.7260W03_55751_len47761	47761	40.14	No	NA	27	0	0	Not-determined	NA	NA	0
625	vOTU12353	F.7260W03_55956_len7150	7150	44.15	No	NA	8	0	0	Not-determined	NA	NA	0
626	vOTU12363	F.7260W03_56427_len11107	11107	36.87	No	NA	10	0	0	Not-determined	NA	NA	0
627	vOTU12365	F.7260W03_5648_len3059	3059	40.67	No	NA	7	0	0	Not-determined	NA	NA	0
628	vOTU12371	F.7260W03_56719_len18808	18808	36.5	No	NA	8	0	0	Not-determined	NA	NA	0
629	vOTU12384	F.7260W03_57313_len7308	7308	45.73	No	NA	9	0	0	Not-determined	NA	NA	0
630	vOTU12386	F.7260W03_57625_len21860	21860	43.06	No	NA	17	1	0	Not-determined	NA	NA	0
631	vOTU12387	F.7260W03_57647_len17669	17669	34.31	No	NA	5	0	0	Not-determined	NA	NA	0
632	vOTU12390	F.7260W03_57857_len8254	8254	38.99	No	NA	4	0	0	Not-determined	NA	NA	0
633	vOTU12391	F.7260W03_57865_len9743	9743	46.2	No	NA	8	0	0	Not-determined	NA	NA	0
634	vOTU12395	F.7260W03_58032_len18948	18948	39.24	No	NA	12	0	0	Not-determined	NA	NA	0
635	vOTU1240	F.4211W01_65086_len1547	1547	46.67	No	NA	2	0	0	Not-determined	NA	NA	0
636	vOTU12407	F.7260W03_58604_len16072	16072	38.63	No	NA	11	0	0	Low-quality	7.66	AAI-based (medium-confidence)	0
637	vOTU12409	F.7260W03_58688_len22871	22871	36.14	No	NA	8	0	0	Not-determined	NA	NA	0
638	vOTU1241	F.4211W01_65098_len2385	2385	36.39	No	NA	1	0	0	Not-determined	NA	NA	0
639	vOTU12412	F.7260W03_58865_len3718	3718	41.82	No	NA	4	0	0	Not-determined	NA	NA	0
640	vOTU12414	F.7260W03_5892_len8643	8643	35.12	No	NA	4	0	0	Not-determined	NA	NA	0
641	vOTU12416	F.7260W03_5894_len2499	2499	40.46	No	NA	3	0	0	Not-determined	NA	NA	0
642	vOTU12419	F.7260W03_59159_len4548	4548	47.25	No	NA	7	0	0	Not-determined	NA	NA	0
643	vOTU12431	F.7260W03_5974_len5486	5486	46.04	No	NA	6	0	0	Not-determined	NA	NA	0
644	vOTU1244	F.4211W01_65550_len3739	3739	48.22	No	NA	4	0	0	Not-determined	NA	NA	0
645	vOTU12441	F.7260W03_60093_len5098	5098	40.45	No	NA	3	0	0	Not-determined	NA	NA	0
646	vOTU12442	F.7260W03_60105_len15802	15802	42.6	No	NA	9	1	0	Not-determined	NA	NA	0
647	vOTU12444	F.7260W03_60159_len15771	15771	35.31	No	NA	10	0	0	Not-determined	NA	NA	0
648	vOTU12447	F.7260W03_60284_len1746	1746	34.54	No	NA	1	0	0	Not-determined	NA	NA	0
649	vOTU12449	F.7260W03_60388_len5400	5400	39.59	No	NA	5	0	0	Not-determined	NA	NA	0
650	vOTU12452	F.7260W03_605_len4486	4486	47.84	No	NA	6	0	0	Not-determined	NA	NA	0
651	vOTU12461	F.7260W03_61100_len1998	1998	39.49	No	NA	1	0	0	Not-determined	NA	NA	0
652	vOTU12462	F.7260W03_61240_len1968	1968	50.36	No	NA	3	0	0	Not-determined	NA	NA	0
653	vOTU12464	F.7260W03_61267_len9558	9558	40.29	No	NA	5	0	0	Not-determined	NA	NA	0
654	vOTU12465	F.7260W03_61285_len5693	5693	51.99	No	NA	4	0	0	Not-determined	NA	NA	0
655	vOTU12470	F.7260W03_61569_len12890	12890	37.71	No	NA	5	0	0	Not-determined	NA	NA	0
656	vOTU12474	F.7260W03_62277_len8025	8025	36.17	No	NA	4	0	0	Not-determined	NA	NA	0
657	vOTU12482	F.7260W03_62669_len5284	5284	41.5	No	NA	6	0	0	Not-determined	NA	NA	0
658	vOTU12483	F.7260W03_62805_len2281	2281	46.34	No	NA	1	0	0	Not-determined	NA	NA	0
659	vOTU12484	F.7260W03_6286_len5566	5566	35.02	No	NA	5	0	0	Not-determined	NA	NA	0
660	vOTU12488	F.7260W03_63246_len1743	1743	36.32	No	NA	2	0	0	Not-determined	NA	NA	0
661	vOTU12494	F.7260W03_63848_len13903	13903	38.56	No	NA	6	0	0	Not-determined	NA	NA	0
662	vOTU12495	F.7260W03_63851_len2535	2535	41.5	No	NA	1	0	0	Not-determined	NA	NA	0
663	vOTU12505	F.7260W03_64644_len7090	7090	38.19	No	NA	5	0	0	Not-determined	NA	NA	0
664	vOTU12513	F.7260W03_64990_len4150	4150	32.87	No	NA	1	0	0	Not-determined	NA	NA	0
665	vOTU12514	F.7260W03_64996_len19771	19771	35.25	No	NA	9	0	0	Not-determined	NA	NA	0
666	vOTU12519	F.7260W03_65406_len16488	16488	35.52	No	NA	14	0	0	Not-determined	NA	NA	0
667	vOTU12526	F.7260W03_65757_len2228	2228	39.54	No	NA	1	0	0	Not-determined	NA	NA	0
668	vOTU12535	F.7260W03_6636_len8490	8490	37.18	No	NA	5	0	0	Not-determined	NA	NA	0
669	vOTU12536	F.7260W03_66383_len1627	1627	29.38	No	NA	3	0	0	Not-determined	NA	NA	0
670	vOTU1254	F.4211W01_67656_len1631	1631	40.1	No	NA	2	0	0	Not-determined	NA	NA	0
671	vOTU12540	F.7260W03_66549_len7310	7310	35.09	No	NA	5	0	0	Not-determined	NA	NA	0
672	vOTU12541	F.7260W03_66602_len3412	3412	51.29	No	NA	3	0	0	Not-determined	NA	NA	0
673	vOTU12544	F.7260W03_66680_len16765	16765	36.28	No	NA	14	1	0	Not-determined	NA	NA	0
674	vOTU12547	F.7260W03_66990_len9369	9369	43.96	No	NA	8	0	0	Not-determined	NA	NA	0
675	vOTU12553	F.7260W03_67262_len2013	2013	37.11	No	NA	0	0	0	Not-determined	NA	NA	0
676	vOTU12554	F.7260W03_67303_len20083	20083	39.18	No	NA	10	1	0	High-quality	100	AAI-based (high-confidence)	0
677	vOTU12562	F.7260W03_67602_len1903	1903	54.18	No	NA	3	0	0	Not-determined	NA	NA	0
678	vOTU12567	F.7260W03_67761_len7420	7420	32.14	No	NA	5	0	0	Not-determined	NA	NA	0
679	vOTU12568	F.7260W03_6779_len4952	4952	37.74	No	NA	4	0	0	Not-determined	NA	NA	0
680	vOTU1257	F.4211W01_68215_len1529	1529	47.61	No	NA	2	0	0	Not-determined	NA	NA	0
681	vOTU12570	F.7260W03_68232_len7728	7728	42.93	No	NA	7	0	0	Not-determined	NA	NA	0
682	vOTU12571	F.7260W03_6844_len4191	4191	42.07	No	NA	4	1	0	Not-determined	NA	NA	0
683	vOTU12572	F.7260W03_6846_len13688	13688	34.79	No	NA	5	0	0	Not-determined	NA	NA	0
684	vOTU12573	F.7260W03_68608_len7821	7821	47.53	No	NA	7	0	0	Not-determined	NA	NA	0
685	vOTU1258	F.4211W01_68453_len2222	2222	39.42	No	NA	8	0	0	Not-determined	NA	NA	0
686	vOTU12581	F.7260W03_68944_len9507	9507	36.38	No	NA	6	0	0	Not-determined	NA	NA	0
687	vOTU12585	F.7260W03_69130_len5004	5004	36.27	No	NA	2	0	0	Not-determined	NA	NA	0
688	vOTU12587	F.7260W03_6931_len11993	11993	41.35	No	NA	10	0	0	Not-determined	NA	NA	0
689	vOTU12590	F.7260W03_69434_len4213	4213	34.42	No	NA	6	0	0	Not-determined	NA	NA	0
690	vOTU12597	F.7260W03_69597_len5216	5216	50.98	No	NA	7	0	0	Not-determined	NA	NA	0
691	vOTU126	F.1120W02_11728_len2799	2799	47.37	No	NA	3	0	2	Not-determined	NA	NA	0
692	vOTU12606	F.7260W03_69854_len6856	6856	42.65	No	NA	12	1	0	Medium-quality	63.92	HMM-based (lower-bound)	0
693	vOTU12611	F.7260W03_70051_len4672	4672	40.05	No	NA	4	0	0	Not-determined	NA	NA	0
694	vOTU12612	F.7260W03_70163_len13544	13544	37.29	No	NA	6	0	0	Not-determined	NA	NA	0
695	vOTU12616	F.7260W03_7048_len13693	13693	39.17	No	NA	11	0	0	Not-determined	NA	NA	0
696	vOTU12626	F.7260W03_71838_len3778	3778	40.68	No	NA	3	0	0	Not-determined	NA	NA	0
697	vOTU12627	F.7260W03_71992_len12469	12469	37.22	No	NA	10	0	0	Not-determined	NA	NA	0
698	vOTU12628	F.7260W03_72446_len25857	25857	38.61	No	NA	15	0	0	Not-determined	NA	NA	0
699	vOTU12634	F.7260W03_7290_len21177	21177	35.46	No	NA	12	0	0	Not-determined	NA	NA	0
700	vOTU12635	F.7260W03_7293_len15573	15573	38.71	No	NA	7	0	0	Not-determined	NA	NA	0
701	vOTU12637	F.7260W03_73132_len18791	18791	37.77	No	NA	13	0	0	Not-determined	NA	NA	0
702	vOTU12638	F.7260W03_73203_len28315	28315	35.94	No	NA	9	0	0	Not-determined	NA	NA	0
703	vOTU12642	F.7260W03_73939_len15271	15271	39.78	No	NA	7	0	0	Not-determined	NA	NA	0
704	vOTU12646	F.7260W03_74232_len5612	5612	47.24	No	NA	6	0	0	Not-determined	NA	NA	0
705	vOTU1265	F.4211W01_69586_len1532	1532	38.32	No	NA	5	0	0	Not-determined	NA	NA	0
706	vOTU12651	F.7260W03_7475_len5388	5388	45.04	No	NA	1	0	0	Not-determined	NA	NA	0
707	vOTU12652	F.7260W03_74898_len1918	1918	46.45	No	NA	1	0	0	Not-determined	NA	NA	0
708	vOTU12654	F.7260W03_75242_len3364	3364	41.44	No	NA	2	0	0	Not-determined	NA	NA	0
709	vOTU12663	F.7260W03_75856_len1957	1957	34.59	No	NA	2	0	0	Not-determined	NA	NA	0
710	vOTU12664	F.7260W03_75876_len5828	5828	39.38	No	NA	4	0	0	Not-determined	NA	NA	0
711	vOTU12675	F.7260W03_76872_len3899	3899	31.39	No	NA	3	0	0	Not-determined	NA	NA	0
712	vOTU12678	F.7260W03_77004_len18427	18427	39.99	No	NA	7	0	0	Not-determined	NA	NA	0
713	vOTU12683	F.7260W03_77239_len24871	24871	41.03	No	NA	15	0	0	Not-determined	NA	NA	0
714	vOTU12689	F.7260W03_77523_len4160	4160	36.18	No	NA	4	0	0	Not-determined	NA	NA	0
715	vOTU12691	F.7260W03_7757_len14733	14733	39.17	No	NA	5	0	0	Not-determined	NA	NA	0
716	vOTU12695	F.7260W03_77755_len4823	4823	37.8	No	NA	5	0	0	Not-determined	NA	NA	0
717	vOTU127	F.1120W02_12111_len1587	1587	34.97	No	NA	2	0	0	Not-determined	NA	NA	0
718	vOTU12701	F.7260W03_78543_len34878	34878	40.49	No	NA	17	1	0	Not-determined	NA	NA	0
719	vOTU12702	F.7260W03_78565_len9210	9210	45.45	No	NA	5	0	0	Not-determined	NA	NA	0
720	vOTU12703	F.7260W03_78566_len3826	3826	40.15	No	NA	3	0	0	Not-determined	NA	NA	0
721	vOTU12710	F.7260W03_78944_len19836	19836	35.81	No	NA	11	0	0	Not-determined	NA	NA	0
722	vOTU12718	F.7260W03_7940_len17553	17553	42.55	No	NA	12	0	0	Not-determined	NA	NA	0
723	vOTU12719	F.7260W03_79496_len19423	19423	37.71	No	NA	9	0	0	Not-determined	NA	NA	0
724	vOTU1272	F.4211W01_71326_len1706	1706	29.95	No	NA	2	0	0	Not-determined	NA	NA	0
725	vOTU12720	F.7260W03_7958_len27084	27084	37.56	No	NA	17	0	0	Not-determined	NA	NA	0
726	vOTU12727	F.7260W03_80225_len18581	18581	35.28	No	NA	9	0	0	Not-determined	NA	NA	0
727	vOTU12729	F.7260W03_80455_len9634	9634	50.91	No	NA	9	0	0	Not-determined	NA	NA	0
728	vOTU12731	F.7260W03_80535_len40093	40093	42.38	No	NA	26	0	0	Not-determined	NA	NA	0
729	vOTU12733	F.7260W03_80586_len6300	6300	41.63	No	NA	5	0	0	Not-determined	NA	NA	0
730	vOTU12736	F.7260W03_80675_len2082	2082	46.25	No	NA	1	0	0	Not-determined	NA	NA	0
731	vOTU12755	F.7260W03_8220_len28581	28581	37.94	No	NA	17	0	0	Not-determined	NA	NA	0
732	vOTU12757	F.7260W03_82387_len3656	3656	36.32	No	NA	2	0	0	Not-determined	NA	NA	0
733	vOTU12760	F.7260W03_82730_len24354	24354	32.85	No	NA	9	0	0	Not-determined	NA	NA	0
734	vOTU12763	F.7260W03_83066_len4997	4997	34.54	No	NA	3	0	0	Not-determined	NA	NA	0
735	vOTU12768	F.7260W03_83566_len2688	2688	54.84	No	NA	4	0	0	Not-determined	NA	NA	0
736	vOTU12771	F.7260W03_83689_len12134	12134	40.3	No	NA	8	0	1	Not-determined	NA	NA	0
737	vOTU12784	F.7260W03_84783_len3587	3587	36.47	No	NA	4	0	0	Not-determined	NA	NA	0
738	vOTU12786	F.7260W03_8489_len1739	1739	31.05	No	NA	3	0	0	Not-determined	NA	NA	0
739	vOTU12788	F.7260W03_85005_len10439	10439	43.64	No	NA	9	0	0	Not-determined	NA	NA	0
740	vOTU12796	F.7260W03_85712_len20387	20387	42.48	No	NA	12	0	0	Not-determined	NA	NA	0
741	vOTU12797	F.7260W03_85826_len9526	9526	37.88	No	NA	8	0	0	Not-determined	NA	NA	0
742	vOTU12799	F.7260W03_85865_len11662	11662	37.71	No	NA	6	0	0	Not-determined	NA	NA	0
743	vOTU12806	F.7260W03_86156_len4845	4845	32.07	No	NA	2	0	0	Not-determined	NA	NA	0
744	vOTU12807	F.7260W03_86209_len5051	5051	42.09	No	NA	2	0	0	Not-determined	NA	NA	0
745	vOTU12809	F.7260W03_86906_len9002	9002	41.92	No	NA	7	0	0	Not-determined	NA	NA	0
746	vOTU12816	F.7260W03_87314_len7026	7026	36.54	No	NA	6	0	0	Not-determined	NA	NA	0
747	vOTU1282	F.4211W01_74134_len5919	5919	44.25	No	NA	5	0	0	Not-determined	NA	NA	0
748	vOTU12822	F.7260W03_87868_len5586	5586	49.02	No	NA	3	0	0	Not-determined	NA	NA	0
749	vOTU12826	F.7260W03_88034_len50109	50109	35.51	No	NA	18	0	0	Not-determined	NA	NA	0
750	vOTU12827	F.7260W03_88098_len15560	15560	39.07	No	NA	7	0	0	Not-determined	NA	NA	0
751	vOTU12830	F.7260W03_88258_len10600	10600	35.25	No	NA	10	0	0	Not-determined	NA	NA	0
752	vOTU12833	F.7260W03_88558_len6021	6021	47.23	No	NA	10	0	0	Not-determined	NA	NA	0
753	vOTU1284	F.4211W01_75044_len1968	1968	39.28	No	NA	5	0	0	Not-determined	NA	NA	0
754	vOTU12840	F.7260W03_88841_len16640	16640	36.99	No	NA	8	0	0	Not-determined	NA	NA	0
755	vOTU12841	F.7260W03_88920_len3951	3951	40.77	No	NA	1	0	0	Not-determined	NA	NA	0
756	vOTU12843	F.7260W03_89058_len17754	17754	34.99	No	NA	16	0	0	Not-determined	NA	NA	0
757	vOTU12851	F.7260W03_89244_len14539	14539	36.94	No	NA	6	1	0	Not-determined	NA	NA	0
758	vOTU12853	F.7260W03_89334_len4120	4120	48.74	No	NA	4	0	0	Not-determined	NA	NA	0
759	vOTU1286	F.4211W01_75265_len3202	3202	24.73	No	NA	4	0	2	Not-determined	NA	NA	0
760	vOTU12860	F.7260W03_89894_len15021	15021	37.67	No	NA	12	0	0	Not-determined	NA	NA	0
761	vOTU12862	F.7260W03_89997_len22586	22586	38.89	No	NA	12	0	0	Not-determined	NA	NA	0
762	vOTU12865	F.7260W03_90196_len9045	9045	34.32	No	NA	5	0	0	Not-determined	NA	NA	0
763	vOTU12873	F.7260W03_9074_len9889	9889	37.22	No	NA	5	0	0	Not-determined	NA	NA	0
764	vOTU12875	F.7260W03_90879_len23688	23688	40.05	No	NA	11	1	0	Not-determined	NA	NA	0
765	vOTU12876	F.7260W03_908_len7724	7724	39.5	No	NA	6	0	0	Not-determined	NA	NA	0
766	vOTU12899	F.7260W03_92564_len1742	1742	51.09	No	NA	1	0	0	Not-determined	NA	NA	0
767	vOTU12900	F.7260W03_92585_len3675	3675	58.1	No	NA	6	0	0	Not-determined	NA	NA	0
768	vOTU1291	F.4211W01_76689_len5816	5816	52.77	No	NA	2	0	0	Not-determined	NA	NA	0
769	vOTU12926	F.7260W03_94124_len10900	10900	44.45	No	NA	8	0	0	Not-determined	NA	NA	0
770	vOTU12928	F.7260W03_94158_len13141	13141	38.86	No	NA	3	0	0	Not-determined	NA	NA	0
771	vOTU12935	F.7260W03_94511_len4514	4514	44.28	No	NA	7	1	0	Low-quality	42.08	HMM-based (lower-bound)	0
772	vOTU1294	F.4211W01_77053_len1680	1680	48.27	No	NA	1	0	0	Not-determined	NA	NA	0
773	vOTU12946	F.7260W03_94912_len1778	1778	36.28	No	NA	1	0	0	Not-determined	NA	NA	0
774	vOTU12950	F.7260W03_95142_len3459	3459	35.39	No	NA	5	0	0	Not-determined	NA	NA	0
775	vOTU12957	F.7260W03_95566_len4783	4783	40.35	No	NA	3	0	0	Not-determined	NA	NA	0
776	vOTU12959	F.7260W03_95594_len1585	1585	41.01	No	NA	1	0	0	Not-determined	NA	NA	0
777	vOTU12960	F.7260W03_95595_len1555	1555	36.98	No	NA	1	0	0	Not-determined	NA	NA	0
778	vOTU12969	F.7260W03_96045_len18270	18270	37.88	No	NA	12	0	0	Not-determined	NA	NA	0
779	vOTU12970	F.7260W03_96091_len15353	15353	33.88	No	NA	7	0	0	Not-determined	NA	NA	0
780	vOTU12972	F.7260W03_96213_len7221	7221	39.81	No	NA	6	0	0	Not-determined	NA	NA	0
781	vOTU12986	F.7260W03_97101_len10380	10380	33.53	No	NA	6	0	0	Not-determined	NA	NA	0
782	vOTU12989	F.7260W03_97194_len4266	4266	40.69	No	NA	1	0	0	Not-determined	NA	NA	0
783	vOTU12990	F.7260W03_97289_len15258	15258	41.89	No	NA	14	0	0	Not-determined	NA	NA	0
784	vOTU12995	F.7260W03_97590_len25410	25410	36.46	No	NA	9	0	0	Not-determined	NA	NA	0
785	vOTU13007	F.7260W03_97928_len3701	3701	33.88	No	NA	2	0	0	Not-determined	NA	NA	0
786	vOTU13009	F.7260W03_98016_len3719	3719	37.86	No	NA	6	0	0	Not-determined	NA	NA	0
787	vOTU13010	F.7260W03_98037_len3344	3344	37.23	No	NA	1	0	0	Not-determined	NA	NA	0
788	vOTU13012	F.7260W03_9811_len1994	1994	41.93	No	NA	2	0	0	Not-determined	NA	NA	0
789	vOTU13013	F.7260W03_9815_len15613	15613	42.23	No	NA	7	0	0	Not-determined	NA	NA	0
790	vOTU13014	F.7260W03_98168_len1982	1982	47.33	No	NA	1	0	0	Not-determined	NA	NA	0
791	vOTU13018	F.7260W03_98395_len7943	7943	46.61	No	NA	12	0	0	Not-determined	NA	NA	0
792	vOTU13021	F.7260W03_984_len3897	3897	36.69	No	NA	3	0	0	Not-determined	NA	NA	0
793	vOTU13022	F.7260W03_98564_len21062	21062	40.56	No	NA	10	0	0	Not-determined	NA	NA	0
794	vOTU13026	F.7260W03_98703_len5643	5643	42.03	No	NA	5	0	0	Not-determined	NA	NA	0
795	vOTU13039	F.7260W03_99469_len2299	2299	39.36	No	NA	2	0	0	Not-determined	NA	NA	0
796	vOTU13049	S.7260W03_5584_len275137||0_partial	108759	36.45	Yes	37051	116	31	49	High-quality	93.79	AAI-based (high-confidence)	65.93
797	vOTU1305	F.4211W01_79833_len3350	3350	36.39	No	NA	3	0	0	Not-determined	NA	NA	0
798	vOTU13050	S.7260W03_58829_len2457||full	2457	46.15	No	NA	2	2	0	Medium-quality	76.71	HMM-based (lower-bound)	0
799	vOTU13051	S.7260W03_60781_len2294||full	2294	46.56	No	NA	3	1	0	Complete	100	DTR (high-confidence)	0
800	vOTU13052	S.7260W03_64273_len4020||full	4020	47.74	No	NA	4	1	0	Complete	100	DTR (high-confidence)	0
801	vOTU13054	S.7260W03_65935_len36634||full	36634	52.36	No	NA	70	19	2	Medium-quality	56.59	AAI-based (high-confidence)	0
802	vOTU13055	S.7260W03_94292_len11815||full	11815	56.62	No	NA	12	1	0	Not-determined	NA	NA	0
803	vOTU13056	B.7260W04_10179_len2334	2334	52.06	No	NA	4	2	0	Complete	100	DTR (high-confidence)	0
804	vOTU13057	B.7260W04_10460_len1853	1853	62.76	No	NA	6	0	1	Not-determined	NA	NA	0
805	vOTU13058	B.7260W04_2900_len1843	1843	40.8	No	NA	5	0	0	Not-determined	NA	NA	0
806	vOTU13059	B.7260W04_516_len2068	2068	45.02	No	NA	5	2	0	Low-quality	1.39	HMM-based (lower-bound)	0
807	vOTU1306	F.4211W01_79925_len1661	1661	32.93	No	NA	4	0	0	Not-determined	NA	NA	0
808	vOTU13060	B.7260W04_5692_len2144	2144	50.23	No	NA	4	4	0	High-quality	98.07	AAI-based (high-confidence)	0
809	vOTU13061	B.7260W04_6792_len2307	2307	53.45	No	NA	5	2	0	Complete	100	DTR (high-confidence)	0
810	vOTU13062	B.7260W04_7534_len2314	2314	54.11	No	NA	4	1	0	Complete	100	DTR (high-confidence)	0
811	vOTU13063	B.7260W04_9055_len2148	2148	49.77	No	NA	4	2	0	Complete	100	DTR (high-confidence)	0
812	vOTU13064	F.7260W04_10028_len2353	2353	44.24	No	NA	3	0	0	Not-determined	NA	NA	0
813	vOTU13065	F.7260W04_10119_len4717	4717	46.07	No	NA	17	0	0	Not-determined	NA	NA	0
814	vOTU13066	F.7260W04_1058_len3655	3655	54.75	No	NA	6	0	2	Not-determined	NA	NA	0
815	vOTU13067	F.7260W04_10616_len2372	2372	54.6	No	NA	4	2	0	Complete	100	DTR (high-confidence)	0
816	vOTU13068	F.7260W04_10725_len2145	2145	47.32	No	NA	2	0	0	Not-determined	NA	NA	0
817	vOTU13069	F.7260W04_10780_len2375	2375	45.14	No	NA	5	1	0	Medium-quality	75.18	HMM-based (lower-bound)	0
818	vOTU1307	F.4211W01_79950_len1581	1581	35.17	No	NA	1	0	0	Not-determined	NA	NA	0
819	vOTU13070	F.7260W04_10857_len14072	14072	49.63	Yes	8942	9	1	4	Low-quality	0.7	HMM-based (lower-bound)	36.46
820	vOTU13071	F.7260W04_11297_len2164	2164	40.85	No	NA	2	1	0	Low-quality	0.64	HMM-based (lower-bound)	0
821	vOTU13072	F.7260W04_11832_len1706	1706	30.07	No	NA	3	2	0	Medium-quality	71.86	HMM-based (lower-bound)	0
822	vOTU13073	F.7260W04_11869_len3508	3508	29.68	No	NA	4	0	0	Not-determined	NA	NA	0
823	vOTU13074	F.7260W04_12036_len2074	2074	41.13	No	NA	3	2	0	Medium-quality	78.55	HMM-based (lower-bound)	0
824	vOTU13075	F.7260W04_12150_len1524	1524	67.13	No	NA	1	0	0	Not-determined	NA	NA	0
825	vOTU13076	F.7260W04_1283_len1514	1514	43.66	No	NA	2	0	0	Not-determined	NA	NA	0
826	vOTU13077	F.7260W04_1777_len1591	1591	40.73	No	NA	1	0	0	Not-determined	NA	NA	0
827	vOTU13078	F.7260W04_2496_len4375	4375	46.31	No	NA	16	0	0	Not-determined	NA	NA	0
828	vOTU13079	F.7260W04_2568_len2254	2254	48.05	No	NA	10	0	0	Not-determined	NA	NA	0
829	vOTU13080	F.7260W04_2846_len3460	3460	46.01	No	NA	14	0	0	Not-determined	NA	NA	0
830	vOTU13081	F.7260W04_2978_len3586	3586	45.32	No	NA	16	0	0	Not-determined	NA	NA	0
831	vOTU13082	F.7260W04_3602_len1892	1892	50.53	No	NA	3	2	0	Medium-quality	86.5	AAI-based (medium-confidence)	0
832	vOTU13083	F.7260W04_3738_len2614	2614	47.21	No	NA	6	0	0	Not-determined	NA	NA	0
833	vOTU13084	F.7260W04_4077_len1531	1531	49.38	No	NA	1	0	0	Not-determined	NA	NA	0
834	vOTU13085	F.7260W04_4243_len5719	5719	46.41	No	NA	26	0	0	Not-determined	NA	NA	0
835	vOTU13086	F.7260W04_4534_len1877	1877	44.43	No	NA	2	0	0	Not-determined	NA	NA	0
836	vOTU13087	F.7260W04_504_len1717	1717	38.67	No	NA	2	0	0	Not-determined	NA	NA	0
837	vOTU13088	F.7260W04_5428_len1551	1551	33.59	No	NA	2	0	0	Not-determined	NA	NA	0
838	vOTU13089	F.7260W04_6549_len1828	1828	37.36	No	NA	2	0	0	Not-determined	NA	NA	0
839	vOTU13090	F.7260W04_66_len4821	4821	50.9	No	NA	4	0	0	Not-determined	NA	NA	0
840	vOTU13091	F.7260W04_6717_len4053	4053	51.81	No	NA	4	0	0	Not-determined	NA	NA	0
841	vOTU13092	F.7260W04_682_len2297	2297	39.53	No	NA	4	0	0	Not-determined	NA	NA	0
842	vOTU13093	F.7260W04_693_len3608	3608	38.14	No	NA	3	0	0	Not-determined	NA	NA	0
843	vOTU13094	F.7260W04_7388_len1613	1613	65.47	No	NA	3	0	0	Not-determined	NA	NA	0
844	vOTU13095	F.7260W04_7595_len5002	5002	41.9	No	NA	4	3	0	High-quality	95.09	AAI-based (high-confidence)	0
845	vOTU13096	F.7260W04_7684_len2796	2796	40.45	No	NA	3	2	0	Medium-quality	67.19	HMM-based (lower-bound)	0
846	vOTU13097	F.7260W04_7972_len3404	3404	53.64	No	NA	5	0	0	Not-determined	NA	NA	0
847	vOTU13098	F.7260W04_8059_len1604	1604	62.78	No	NA	2	0	0	Not-determined	NA	NA	0
848	vOTU13099	F.7260W04_8238_len1539	1539	33.59	No	NA	1	0	0	Not-determined	NA	NA	0
849	vOTU131	F.1120W02_1379_len1559	1559	48.17	No	NA	2	0	2	Not-determined	NA	NA	0
850	vOTU13100	F.7260W04_8610_len1604	1604	48.19	No	NA	4	0	1	Not-determined	NA	NA	0
851	vOTU13101	F.7260W04_8751_len1643	1643	67.86	No	NA	3	0	0	Not-determined	NA	NA	0
852	vOTU13102	F.7260W04_8997_len4495	4495	36.4	No	NA	7	0	0	Not-determined	NA	NA	0
853	vOTU13103	F.7260W04_9242_len2202	2202	41.33	No	NA	4	0	0	Not-determined	NA	NA	0
854	vOTU13104	S.7260W04_10369_len2055||full	2055	46.72	No	NA	4	3	0	Medium-quality	76.5	AAI-based (high-confidence)	0
855	vOTU13105	S.7260W04_10679_len3008||full	3008	39.86	No	NA	4	1	0	Medium-quality	72.28	HMM-based (lower-bound)	0
856	vOTU13106	S.7260W04_11166_len2257||full	2257	42.76	No	NA	3	3	0	Complete	100	DTR (medium-confidence)	0
857	vOTU13107	S.7260W04_11224_len2536||full	2536	45.78	No	NA	2	1	0	Complete	100	DTR (high-confidence)	0
858	vOTU13108	S.7260W04_1287_len2439||full	2439	46.33	No	NA	4	4	0	High-quality	99.35	AAI-based (high-confidence)	0
859	vOTU13109	S.7260W04_13039_len1917||full	1917	34.27	No	NA	2	2	0	Medium-quality	78.96	HMM-based (lower-bound)	0
860	vOTU13110	S.7260W04_1343_len3410||full	3410	46.77	No	NA	5	2	0	Low-quality	8.15	HMM-based (lower-bound)	0
861	vOTU13111	S.7260W04_1450_len1576||full	1576	49.43	No	NA	2	2	0	Low-quality	20.4	AAI-based (high-confidence)	0
862	vOTU13112	S.7260W04_3311_len5009||full	5009	37.45	No	NA	5	2	0	Medium-quality	77.13	AAI-based (high-confidence)	0
863	vOTU13113	S.7260W04_3562_len2961||full	2961	42.72	No	NA	4	1	0	Complete	100	DTR (high-confidence)	0
864	vOTU13114	S.7260W04_4022_len1916||lt2gene	1916	32.99	No	NA	2	1	0	Low-quality	30.19	AAI-based (medium-confidence)	0
865	vOTU13115	S.7260W04_423_len3173||0_partial	2226	37.78	No	NA	3	1	0	Medium-quality	53.49	HMM-based (lower-bound)	0
866	vOTU13116	S.7260W04_4966_len1744||full	1744	39.91	No	NA	3	1	0	Low-quality	29.91	AAI-based (medium-confidence)	0
867	vOTU13117	S.7260W04_5721_len1618||full	1618	35.04	No	NA	3	3	0	Medium-quality	50.25	HMM-based (lower-bound)	0
868	vOTU13118	S.7260W04_5922_len5050||full	5050	35.31	No	NA	7	3	0	High-quality	100	AAI-based (medium-confidence)	0
869	vOTU13119	S.7260W04_6167_len2146||full	2146	34.02	No	NA	4	1	0	Low-quality	34.99	AAI-based (medium-confidence)	0
870	vOTU1312	F.4211W01_80534_len4393	4393	39.7	No	NA	16	0	0	Not-determined	NA	NA	0
871	vOTU13120	S.7260W04_6411_len1941||lt2gene	1941	53.12	No	NA	2	2	0	Medium-quality	78	AAI-based (medium-confidence)	0
872	vOTU13121	S.7260W04_7158_len6347||full	6347	38.38	No	NA	7	3	0	Complete	100	DTR (high-confidence)	0
873	vOTU13122	S.7260W04_7203_len2336||full	2336	61.86	No	NA	2	2	0	Complete	100	DTR (high-confidence)	0
874	vOTU13123	S.7260W04_7836_len1729||full	1729	42.97	No	NA	2	2	0	Low-quality	20.45	AAI-based (medium-confidence)	0
875	vOTU13124	S.7260W04_8254_len2719||full	2719	41.52	No	NA	4	0	0	Not-determined	NA	NA	0
876	vOTU13125	S.7260W04_8375_len2653||full	2653	47.68	No	NA	2	1	0	Medium-quality	63.75	HMM-based (lower-bound)	0
877	vOTU13126	S.7260W04_8663_len2608||full	2608	55.18	No	NA	4	4	0	Complete	100	DTR (high-confidence)	0
878	vOTU13127	S.7260W04_9538_len2546||full	2546	43.64	No	NA	3	3	0	Medium-quality	79.5	HMM-based (lower-bound)	0
879	vOTU13128	S.7260W04_9701_len3115||full	3115	47.83	No	NA	3	1	0	Medium-quality	74.85	HMM-based (lower-bound)	0
880	vOTU13129	S.7260W04_9726_len1971||full	1971	37.6	No	NA	3	3	0	Medium-quality	66.48	HMM-based (lower-bound)	0
881	vOTU13130	S.7260W04_975_len1905||full	1905	52.6	No	NA	3	1	0	Medium-quality	74.69	AAI-based (medium-confidence)	0
882	vOTU13131	B.7562W01_10017_len2650	2650	23.17	No	NA	3	0	0	Not-determined	NA	NA	0
883	vOTU13133	B.7562W01_100651_len6701	6701	37.46	No	NA	7	1	0	Not-determined	NA	NA	0
884	vOTU13134	B.7562W01_101016_len7213	7213	35.62	No	NA	5	0	0	Not-determined	NA	NA	0
885	vOTU13135	B.7562W01_101157_len5963	5963	27.15	No	NA	11	2	1	Low-quality	9.21	AAI-based (medium-confidence)	0
886	vOTU13138	B.7562W01_101843_len7725	7725	46.9	No	NA	12	2	0	Low-quality	12.81	AAI-based (medium-confidence)	0
887	vOTU13139	B.7562W01_102382_len5672	5672	37.54	No	NA	12	3	0	Low-quality	5.83	AAI-based (high-confidence)	0
888	vOTU13140	B.7562W01_102706_len4565	4565	38.2	No	NA	6	0	0	Not-determined	NA	NA	0
889	vOTU13141	B.7562W01_103601_len1575	1575	38.67	No	NA	5	0	0	Not-determined	NA	NA	0
890	vOTU13142	B.7562W01_103859_len5036	5036	24.96	No	NA	11	2	0	Low-quality	3.32	AAI-based (high-confidence)	0
891	vOTU13143	B.7562W01_104052_len3309	3309	39.62	No	NA	6	0	0	Low-quality	25.32	AAI-based (high-confidence)	0
892	vOTU13144	B.7562W01_104983_len6644	6644	51.26	No	NA	15	3	0	Low-quality	6.74	HMM-based (lower-bound)	0
893	vOTU13146	B.7562W01_105143_len33504	33504	25.93	No	NA	68	6	2	Low-quality	22.09	AAI-based (high-confidence)	0
894	vOTU13148	B.7562W01_106358_len6067	6067	33.89	No	NA	11	3	0	Low-quality	49.31	AAI-based (high-confidence)	0
895	vOTU13149	B.7562W01_106769_len15171	15171	34.76	No	NA	10	0	0	Not-determined	NA	NA	0
896	vOTU13150	B.7562W01_107030_len10528	10528	26.06	No	NA	21	1	2	Low-quality	27.44	AAI-based (medium-confidence)	0
897	vOTU13152	B.7562W01_107312_len12888	12888	32.18	No	NA	28	0	0	Not-determined	NA	NA	0
898	vOTU13153	B.7562W01_108134_len10606	10606	36.53	No	NA	10	0	0	Not-determined	NA	NA	0
899	vOTU13154	B.7562W01_108206_len24389	24389	40.49	No	NA	12	1	0	Not-determined	NA	NA	0
900	vOTU13155	B.7562W01_109072_len1908	1908	28.41	No	NA	4	0	0	Not-determined	NA	NA	0
901	vOTU13156	B.7562W01_109413_len26226	26226	34.92	No	NA	10	0	0	Not-determined	NA	NA	0
902	vOTU13158	B.7562W01_110611_len10803	10803	36.12	No	NA	7	0	0	Not-determined	NA	NA	0
903	vOTU13159	B.7562W01_110822_len4572	4572	25.37	No	NA	7	0	0	Low-quality	6.49	AAI-based (high-confidence)	0
904	vOTU13160	B.7562W01_110882_len2078	2078	42.59	No	NA	5	1	0	Low-quality	11.2	HMM-based (lower-bound)	0
905	vOTU13161	B.7562W01_110885_len9055	9055	45.82	No	NA	9	2	0	Not-determined	NA	NA	0
906	vOTU13162	B.7562W01_111959_len3119	3119	27.57	No	NA	4	1	0	Low-quality	2.06	AAI-based (high-confidence)	0
907	vOTU13165	B.7562W01_113876_len1893	1893	37.45	No	NA	3	0	0	Not-determined	NA	NA	0
908	vOTU13166	B.7562W01_113905_len5256	5256	24.58	Yes	1600	9	1	2	Low-quality	2.44	AAI-based (medium-confidence)	69.56
909	vOTU13167	B.7562W01_113997_len27181	27181	39.76	No	NA	17	1	0	Not-determined	NA	NA	0
910	vOTU13168	B.7562W01_12866_len3101	3101	37.34	No	NA	6	0	0	Not-determined	NA	NA	0
911	vOTU13170	B.7562W01_15308_len7347	7347	26.01	No	NA	7	1	0	Low-quality	3.96	AAI-based (high-confidence)	0
912	vOTU13171	B.7562W01_16574_len7654	7654	37.52	No	NA	8	0	0	Not-determined	NA	NA	0
913	vOTU13172	B.7562W01_17647_len6036	6036	33.4	No	NA	5	0	0	Not-determined	NA	NA	0
914	vOTU13173	B.7562W01_18255_len4183	4183	26.01	No	NA	6	0	0	Low-quality	3.9	AAI-based (high-confidence)	0
915	vOTU13175	B.7562W01_21619_len4625	4625	27.55	No	NA	8	2	0	Low-quality	2.49	AAI-based (high-confidence)	0
916	vOTU13176	B.7562W01_21627_len4244	4244	37.32	No	NA	5	0	0	Not-determined	NA	NA	0
917	vOTU13177	B.7562W01_27648_len6745	6745	38.96	No	NA	5	0	0	Not-determined	NA	NA	0
918	vOTU13179	B.7562W01_32346_len26046	26046	40.39	No	NA	19	0	0	Not-determined	NA	NA	0
919	vOTU13180	B.7562W01_35012_len8958	8958	27.95	No	NA	18	3	1	Low-quality	16.77	AAI-based (medium-confidence)	0
920	vOTU13181	B.7562W01_37297_len6216	6216	35.28	No	NA	6	0	0	Not-determined	NA	NA	0
921	vOTU13182	B.7562W01_39618_len15354	15354	39.26	No	NA	11	1	0	Not-determined	NA	NA	0
922	vOTU13183	B.7562W01_4061_len4122	4122	27.97	No	NA	5	0	0	Low-quality	11.15	AAI-based (high-confidence)	0
923	vOTU13184	B.7562W01_41312_len10399	10399	25.86	No	NA	22	2	0	Low-quality	6.86	AAI-based (high-confidence)	0
924	vOTU13185	B.7562W01_41971_len3974	3974	26.98	No	NA	9	0	0	Not-determined	NA	NA	0
925	vOTU13186	B.7562W01_42825_len3095	3095	37.74	No	NA	6	0	0	Not-determined	NA	NA	0
926	vOTU13187	B.7562W01_42944_len3085	3085	38.51	No	NA	5	0	0	Not-determined	NA	NA	0
927	vOTU13188	B.7562W01_4309_len1999	1999	28.81	No	NA	4	0	0	Not-determined	NA	NA	0
928	vOTU13189	B.7562W01_43280_len6418	6418	26.19	No	NA	7	1	0	Low-quality	3.46	AAI-based (high-confidence)	0
929	vOTU1319	F.4211W01_81744_len3612	3612	34.75	No	NA	3	0	0	Not-determined	NA	NA	0
930	vOTU13190	B.7562W01_4352_len1817	1817	28.51	No	NA	4	0	0	Not-determined	NA	NA	0
931	vOTU13192	B.7562W01_4663_len6084	6084	33.15	No	NA	7	0	0	Not-determined	NA	NA	0
932	vOTU13193	B.7562W01_50542_len3270	3270	33.18	No	NA	5	0	0	Not-determined	NA	NA	0
933	vOTU13195	B.7562W01_52675_len8852	8852	26.43	No	NA	11	1	1	Low-quality	3.82	AAI-based (medium-confidence)	0
934	vOTU13196	B.7562W01_54953_len3607	3607	37.12	No	NA	6	0	0	Not-determined	NA	NA	0
935	vOTU13197	B.7562W01_57518_len2448	2448	37.17	No	NA	4	0	0	Not-determined	NA	NA	0
936	vOTU13198	B.7562W01_5963_len8920	8920	29.48	No	NA	16	5	0	Low-quality	21.96	AAI-based (high-confidence)	0
937	vOTU13199	B.7562W01_62238_len4443	4443	25.97	No	NA	5	1	0	Low-quality	2.39	AAI-based (high-confidence)	0
938	vOTU13201	B.7562W01_68348_len3433	3433	38.92	No	NA	6	0	0	Not-determined	NA	NA	0
939	vOTU13202	B.7562W01_69980_len3264	3264	28.28	No	NA	6	1	0	Low-quality	6.14	AAI-based (medium-confidence)	0
940	vOTU13203	B.7562W01_71079_len4443	4443	24.89	Yes	3104	7	1	1	Low-quality	2.05	AAI-based (high-confidence)	30.14
941	vOTU13204	B.7562W01_71220_len7121	7121	35.94	No	NA	4	0	0	Not-determined	NA	NA	0
942	vOTU13205	B.7562W01_71853_len3800	3800	23.71	No	NA	7	0	0	Low-quality	2.05	AAI-based (high-confidence)	0
943	vOTU13206	B.7562W01_71858_len4141	4141	30.33	No	NA	10	3	0	Low-quality	6.93	AAI-based (medium-confidence)	0
944	vOTU13207	B.7562W01_73637_len2228	2228	27.2	No	NA	6	0	0	Not-determined	NA	NA	0
945	vOTU13208	B.7562W01_74038_len6380	6380	44.15	No	NA	4	0	0	Not-determined	NA	NA	0
946	vOTU13209	B.7562W01_74258_len16815	16815	37.97	No	NA	17	0	0	Not-determined	NA	NA	0
947	vOTU1321	F.4211W01_82072_len2192	2192	36.31	No	NA	3	0	0	Not-determined	NA	NA	0
948	vOTU13210	B.7562W01_75211_len4335	4335	27.64	No	NA	6	1	0	Low-quality	10.13	AAI-based (medium-confidence)	0
949	vOTU13211	B.7562W01_75368_len7845	7845	48.99	No	NA	10	2	0	Not-determined	NA	NA	0
950	vOTU13213	B.7562W01_76078_len3599	3599	25.34	No	NA	6	0	0	Low-quality	2.37	AAI-based (high-confidence)	0
951	vOTU13214	B.7562W01_76887_len5188	5188	33.15	No	NA	7	0	0	Not-determined	NA	NA	0
952	vOTU13215	B.7562W01_77014_len9551	9551	24.89	No	NA	13	3	1	Low-quality	7.32	HMM-based (lower-bound)	0
953	vOTU13216	B.7562W01_77935_len5495	5495	38.87	No	NA	6	0	0	Not-determined	NA	NA	0
954	vOTU13218	B.7562W01_78748_len3885	3885	38.84	No	NA	5	0	0	Not-determined	NA	NA	0
955	vOTU13219	B.7562W01_79246_len4375	4375	41.97	No	NA	9	1	0	Low-quality	40.79	HMM-based (lower-bound)	0
956	vOTU13221	B.7562W01_79489_len12840	12840	43.93	No	NA	10	1	0	Not-determined	NA	NA	0
957	vOTU13222	B.7562W01_79748_len1581	1581	29.85	No	NA	5	1	0	Low-quality	2.89	HMM-based (lower-bound)	0
958	vOTU13224	B.7562W01_80013_len46516	46516	25.24	Yes	39163	73	5	2	Low-quality	25.82	AAI-based (high-confidence)	15.81
959	vOTU13225	B.7562W01_81214_len5318	5318	29.82	No	NA	8	3	0	Low-quality	3.81	HMM-based (lower-bound)	0
960	vOTU13227	B.7562W01_81470_len6824	6824	26.08	No	NA	11	1	1	Low-quality	3.64	AAI-based (medium-confidence)	0
961	vOTU13229	B.7562W01_83171_len4772	4772	34.68	No	NA	5	0	0	Not-determined	NA	NA	0
962	vOTU13231	B.7562W01_83307_len7615	7615	36.4	No	NA	10	0	0	Not-determined	NA	NA	0
963	vOTU13232	B.7562W01_83749_len2718	2718	31.82	No	NA	4	0	0	Not-determined	NA	NA	0
964	vOTU13239	B.7562W01_86627_len9343	9343	27.29	No	NA	22	1	0	Low-quality	15.78	AAI-based (medium-confidence)	0
965	vOTU1324	F.4211W01_82546_len2501	2501	50.22	No	NA	4	0	0	Not-determined	NA	NA	0
966	vOTU13240	B.7562W01_86662_len5976	5976	40.96	No	NA	6	0	0	Not-determined	NA	NA	0
967	vOTU13241	B.7562W01_86929_len9279	9279	36.14	No	NA	9	0	0	Not-determined	NA	NA	0
968	vOTU13242	B.7562W01_87202_len5097	5097	51.09	No	NA	8	0	0	Not-determined	NA	NA	0
969	vOTU13244	B.7562W01_88603_len2699	2699	29.01	No	NA	5	1	0	Low-quality	7.07	AAI-based (medium-confidence)	0
970	vOTU13248	B.7562W01_90279_len2437	2437	37.83	No	NA	5	0	0	Not-determined	NA	NA	0
971	vOTU13250	B.7562W01_90752_len10381	10381	49.99	No	NA	6	1	0	Not-determined	NA	NA	0
972	vOTU13254	B.7562W01_9217_len4451	4451	47.45	No	NA	5	2	0	Low-quality	36.21	HMM-based (lower-bound)	0
973	vOTU13255	B.7562W01_92273_len2372	2372	37.77	No	NA	4	1	0	Low-quality	18.15	AAI-based (high-confidence)	0
974	vOTU13256	B.7562W01_92485_len6597	6597	40.43	No	NA	6	0	0	Not-determined	NA	NA	0
975	vOTU13257	B.7562W01_93568_len9178	9178	44.37	No	NA	5	3	0	Medium-quality	70.22	AAI-based (high-confidence)	0
976	vOTU13258	B.7562W01_93706_len9937	9937	24.28	No	NA	16	2	0	Low-quality	20.9	AAI-based (medium-confidence)	0
977	vOTU13262	B.7562W01_95060_len2169	2169	38.45	No	NA	3	0	0	Not-determined	NA	NA	0
978	vOTU13263	B.7562W01_95645_len12420	12420	25.15	No	NA	25	5	2	Low-quality	25.51	AAI-based (medium-confidence)	0
979	vOTU13264	B.7562W01_9624_len6421	6421	45.69	No	NA	11	1	0	Not-determined	NA	NA	0
980	vOTU13265	B.7562W01_97293_len3423	3423	37.69	No	NA	6	0	0	Not-determined	NA	NA	0
981	vOTU13266	B.7562W01_97337_len2488	2488	37.66	No	NA	5	0	0	Not-determined	NA	NA	0
982	vOTU13267	B.7562W01_97790_len1862	1862	36.95	No	NA	4	0	0	Not-determined	NA	NA	0
983	vOTU1327	F.4211W01_83655_len1997	1997	45.07	No	NA	1	0	0	Not-determined	NA	NA	0
984	vOTU13270	B.7562W01_98724_len6072	6072	42.05	No	NA	8	1	0	Medium-quality	56.61	HMM-based (lower-bound)	0
985	vOTU13271	B.7562W01_99193_len4942	4942	24.81	No	NA	10	1	0	Low-quality	6.43	HMM-based (lower-bound)	0
986	vOTU13272	B.7562W01_99197_len2826	2826	27.57	No	NA	10	1	0	Low-quality	7.52	AAI-based (medium-confidence)	0
987	vOTU13273	B.7562W01_99609_len13000	13000	25.38	No	NA	21	3	0	Low-quality	16.17	HMM-based (lower-bound)	0
988	vOTU13274	B.7562W01_99618_len3454	3454	38.39	No	NA	6	0	0	Not-determined	NA	NA	0
989	vOTU13276	F.7562W01_100198_len9552	9552	35.5	No	NA	7	0	0	Not-determined	NA	NA	0
990	vOTU13277	F.7562W01_100213_len3198	3198	36.24	No	NA	1	0	0	Not-determined	NA	NA	0
991	vOTU13279	F.7562W01_100250_len3868	3868	45.58	No	NA	2	0	0	Not-determined	NA	NA	0
992	vOTU13280	F.7562W01_100278_len4470	4470	38.21	No	NA	4	0	0	Not-determined	NA	NA	0
993	vOTU13281	F.7562W01_1003_len3834	3834	58.79	No	NA	5	0	0	Not-determined	NA	NA	0
994	vOTU13282	F.7562W01_100421_len1820	1820	45.6	No	NA	3	0	0	Not-determined	NA	NA	0
995	vOTU13283	F.7562W01_100543_len3411	3411	34.51	No	NA	1	0	0	Not-determined	NA	NA	0
996	vOTU13284	F.7562W01_100579_len7901	7901	40.45	No	NA	6	0	0	Not-determined	NA	NA	0
997	vOTU13287	F.7562W01_101014_len2422	2422	45.13	No	NA	3	0	0	Not-determined	NA	NA	0
998	vOTU13289	F.7562W01_101137_len8267	8267	41.95	No	NA	3	1	0	Not-determined	NA	NA	0
999	vOTU13290	F.7562W01_101142_len2272	2272	38.69	No	NA	2	0	0	Not-determined	NA	NA	0
1000	vOTU13291	F.7562W01_101156_len11165	11165	40.02	No	NA	9	0	0	Not-determined	NA	NA	0
1001	vOTU13292	F.7562W01_101191_len5016	5016	39.21	No	NA	1	0	0	Not-determined	NA	NA	0
1002	vOTU13294	F.7562W01_101424_len2292	2292	31.33	No	NA	0	0	0	Not-determined	NA	NA	0
1003	vOTU13295	F.7562W01_101456_len2082	2082	36.07	No	NA	2	0	0	Not-determined	NA	NA	0
1004	vOTU13296	F.7562W01_101493_len3116	3116	41.66	No	NA	2	1	0	Not-determined	NA	NA	0
1005	vOTU13297	F.7562W01_101594_len1900	1900	36.68	No	NA	1	0	0	Not-determined	NA	NA	0
1006	vOTU13298	F.7562W01_101623_len11704	11704	36.33	No	NA	11	0	0	Not-determined	NA	NA	0
1007	vOTU13299	F.7562W01_101643_len3362	3362	25.28	No	NA	4	0	0	Low-quality	1.69	AAI-based (medium-confidence)	0
1008	vOTU13301	F.7562W01_101707_len8030	8030	46.84	No	NA	13	0	0	Not-determined	NA	NA	0
1009	vOTU13302	F.7562W01_101865_len8979	8979	39.17	No	NA	6	0	0	Not-determined	NA	NA	0
1010	vOTU13304	F.7562W01_101974_len3064	3064	52.71	No	NA	6	0	0	Not-determined	NA	NA	0
1011	vOTU13309	F.7562W01_102276_len9642	9642	41.35	No	NA	4	1	0	Not-determined	NA	NA	0
1012	vOTU13311	F.7562W01_102372_len2631	2631	44.96	No	NA	1	1	0	High-quality	90.76	AAI-based (high-confidence)	0
1013	vOTU13312	F.7562W01_102487_len12103	12103	35.73	No	NA	9	0	0	Not-determined	NA	NA	0
1014	vOTU13313	F.7562W01_102609_len2578	2578	37.9	No	NA	1	0	0	Not-determined	NA	NA	0
1015	vOTU13314	F.7562W01_102616_len2386	2386	26.74	No	NA	4	0	0	Low-quality	0.96	AAI-based (high-confidence)	0
1016	vOTU13317	F.7562W01_103013_len8165	8165	36.67	No	NA	5	0	0	Not-determined	NA	NA	0
1017	vOTU13318	F.7562W01_103016_len5205	5205	27.47	No	NA	8	1	0	Medium-quality	85.79	AAI-based (medium-confidence)	0
1018	vOTU13319	F.7562W01_103051_len7596	7596	38.34	No	NA	7	0	0	Not-determined	NA	NA	0
1019	vOTU13320	F.7562W01_103159_len2869	2869	31.23	No	NA	3	0	0	Not-determined	NA	NA	0
1020	vOTU13322	F.7562W01_103200_len3775	3775	34.36	No	NA	3	0	0	Not-determined	NA	NA	0
1021	vOTU13323	F.7562W01_103241_len9500	9500	38.92	No	NA	7	0	0	Not-determined	NA	NA	0
1022	vOTU13324	F.7562W01_103382_len9712	9712	43.44	No	NA	6	0	0	Not-determined	NA	NA	0
1023	vOTU13325	F.7562W01_103391_len3674	3674	51.14	No	NA	6	0	2	Not-determined	NA	NA	0
1024	vOTU13326	F.7562W01_103443_len3404	3404	37.22	No	NA	3	0	0	Not-determined	NA	NA	0
1025	vOTU13328	F.7562W01_103500_len11979	11979	41.86	No	NA	3	0	0	Not-determined	NA	NA	0
1026	vOTU13332	F.7562W01_103666_len3166	3166	31.68	No	NA	3	0	0	Not-determined	NA	NA	0
1027	vOTU13333	F.7562W01_103700_len2526	2526	42.64	No	NA	2	0	0	Not-determined	NA	NA	0
1028	vOTU13334	F.7562W01_103702_len11585	11585	35.68	No	NA	5	0	0	Not-determined	NA	NA	0
1029	vOTU13336	F.7562W01_103886_len3301	3301	46.62	No	NA	4	0	0	Not-determined	NA	NA	0
1030	vOTU13337	F.7562W01_103913_len3679	3679	43.11	No	NA	3	0	0	Not-determined	NA	NA	0
1031	vOTU13338	F.7562W01_103919_len4317	4317	44.45	No	NA	2	0	0	Not-determined	NA	NA	0
1032	vOTU13339	F.7562W01_103947_len17165	17165	36.57	No	NA	8	1	0	Not-determined	NA	NA	0
1033	vOTU13341	F.7562W01_104036_len5276	5276	38.27	No	NA	2	0	0	Not-determined	NA	NA	0
1034	vOTU13343	F.7562W01_104099_len5462	5462	50.86	No	NA	7	3	0	Low-quality	3.35	AAI-based (high-confidence)	0
1035	vOTU13344	F.7562W01_104102_len12206	12206	40.4	No	NA	11	0	0	Not-determined	NA	NA	0
1036	vOTU13347	F.7562W01_104170_len19416	19416	37.55	No	NA	10	0	0	Not-determined	NA	NA	0
1037	vOTU13348	F.7562W01_104227_len11213	11213	36.62	No	NA	10	0	0	Not-determined	NA	NA	0
1038	vOTU1335	F.4211W01_8554_len2644	2644	45.23	No	NA	4	3	0	Complete	100	DTR (high-confidence)	0
1039	vOTU13350	F.7562W01_104350_len3798	3798	47.02	No	NA	3	0	0	Not-determined	NA	NA	0
1040	vOTU13353	F.7562W01_104578_len7499	7499	35.34	No	NA	7	0	0	Not-determined	NA	NA	0
1041	vOTU13354	F.7562W01_104591_len1684	1684	25.36	No	NA	4	0	0	Low-quality	0.91	AAI-based (high-confidence)	0
1042	vOTU13356	F.7562W01_104703_len3994	3994	42.81	No	NA	2	0	0	Not-determined	NA	NA	0
1043	vOTU13357	F.7562W01_104785_len4359	4359	39.07	No	NA	3	0	1	Not-determined	NA	NA	0
1044	vOTU13358	F.7562W01_104868_len2066	2066	38.67	No	NA	1	0	0	Not-determined	NA	NA	0
1045	vOTU13360	F.7562W01_104907_len10352	10352	38.27	No	NA	6	0	0	Not-determined	NA	NA	0
1046	vOTU13361	F.7562W01_104935_len2679	2679	41.99	No	NA	5	0	0	Not-determined	NA	NA	0
1047	vOTU13362	F.7562W01_104954_len6933	6933	35.55	No	NA	6	0	0	Not-determined	NA	NA	0
1048	vOTU13364	F.7562W01_104997_len2491	2491	23.24	No	NA	5	0	0	Low-quality	1.65	AAI-based (medium-confidence)	0
1049	vOTU13365	F.7562W01_105105_len2284	2284	44.66	No	NA	3	0	0	Not-determined	NA	NA	0
1050	vOTU13370	F.7562W01_105425_len4790	4790	57.56	No	NA	7	0	0	Not-determined	NA	NA	0
1051	vOTU13371	F.7562W01_105431_len2385	2385	33.71	No	NA	1	0	0	Not-determined	NA	NA	0
1052	vOTU13372	F.7562W01_105515_len4081	4081	37.2	No	NA	3	0	0	Not-determined	NA	NA	0
1053	vOTU13373	F.7562W01_105561_len2903	2903	41.03	No	NA	4	0	0	Not-determined	NA	NA	0
1054	vOTU13375	F.7562W01_105675_len2849	2849	25.1	No	NA	3	2	0	Low-quality	5.77	AAI-based (high-confidence)	0
1055	vOTU13376	F.7562W01_105783_len2097	2097	54.98	No	NA	2	0	0	Not-determined	NA	NA	0
1056	vOTU13378	F.7562W01_106076_len7752	7752	37.98	No	NA	3	0	0	Not-determined	NA	NA	0
1057	vOTU13380	F.7562W01_106848_len3625	3625	35.42	No	NA	3	0	0	Not-determined	NA	NA	0
1058	vOTU13381	F.7562W01_106851_len1551	1551	30.11	No	NA	3	0	0	Not-determined	NA	NA	0
1059	vOTU13383	F.7562W01_106973_len3531	3531	33.81	No	NA	3	0	0	Not-determined	NA	NA	0
1060	vOTU13384	F.7562W01_106990_len4160	4160	34.93	No	NA	9	0	1	Not-determined	NA	NA	0
1061	vOTU13386	F.7562W01_107067_len16590	16590	38.2	No	NA	7	1	0	Not-determined	NA	NA	0
1062	vOTU13387	F.7562W01_107124_len2734	2734	39.03	No	NA	3	0	0	Not-determined	NA	NA	0
1063	vOTU1339	F.4211W01_86185_len1966	1966	38.1	No	NA	5	0	0	Not-determined	NA	NA	0
1064	vOTU13390	F.7562W01_107369_len6032	6032	36.97	No	NA	3	0	0	Not-determined	NA	NA	0
1065	vOTU13391	F.7562W01_107420_len9360	9360	32.08	No	NA	4	0	0	Not-determined	NA	NA	0
1066	vOTU13392	F.7562W01_107868_len4531	4531	49.92	No	NA	9	1	0	Not-determined	NA	NA	0
1067	vOTU13393	F.7562W01_107894_len4848	4848	47.26	No	NA	4	0	0	Not-determined	NA	NA	0
1068	vOTU13395	F.7562W01_108017_len3061	3061	65.63	No	NA	6	0	0	Not-determined	NA	NA	0
1069	vOTU13396	F.7562W01_108190_len3172	3172	25.16	No	NA	4	0	0	Low-quality	1.71	AAI-based (high-confidence)	0
1070	vOTU13397	F.7562W01_108302_len4011	4011	42.41	No	NA	7	0	0	Not-determined	NA	NA	0
1071	vOTU13398	F.7562W01_108609_len21042	21042	34.13	No	NA	13	1	0	Not-determined	NA	NA	0
1072	vOTU13399	F.7562W01_108749_len3437	3437	46.09	No	NA	1	0	0	Not-determined	NA	NA	0
1073	vOTU13402	F.7562W01_109222_len7042	7042	37.67	No	NA	6	0	0	Not-determined	NA	NA	0
1074	vOTU13404	F.7562W01_109358_len2995	2995	33.99	No	NA	3	0	0	Not-determined	NA	NA	0
1075	vOTU13405	F.7562W01_109359_len1728	1728	28.99	No	NA	2	1	0	Low-quality	20.47	AAI-based (medium-confidence)	0
1076	vOTU13406	F.7562W01_109382_len3534	3534	31.07	No	NA	5	0	0	Not-determined	NA	NA	0
1077	vOTU13407	F.7562W01_109434_len2872	2872	42.65	No	NA	5	0	0	Not-determined	NA	NA	0
1078	vOTU13409	F.7562W01_109528_len1693	1693	29.83	No	NA	1	0	0	Not-determined	NA	NA	0
1079	vOTU1341	F.4211W01_86746_len1577	1577	51.43	No	NA	1	0	0	Not-determined	NA	NA	0
1080	vOTU13410	F.7562W01_109570_len4648	4648	44.21	No	NA	2	0	0	Not-determined	NA	NA	0
1081	vOTU13412	F.7562W01_1097_len4112	4112	38.28	No	NA	3	0	0	Not-determined	NA	NA	0
1082	vOTU13415	F.7562W01_109940_len1563	1563	32.82	No	NA	3	0	0	Low-quality	35.48	AAI-based (medium-confidence)	0
1083	vOTU13418	F.7562W01_110123_len13054	13054	44.23	No	NA	13	0	0	Not-determined	NA	NA	0
1084	vOTU13420	F.7562W01_1104_len4588	4588	44.94	No	NA	3	0	0	Not-determined	NA	NA	0
1085	vOTU13424	F.7562W01_110684_len11054	11054	38.41	No	NA	9	1	0	Not-determined	NA	NA	0
1086	vOTU13425	F.7562W01_110780_len1850	1850	46.81	No	NA	1	0	0	Not-determined	NA	NA	0
1087	vOTU13430	F.7562W01_111234_len8448	8448	45.64	No	NA	7	0	0	Not-determined	NA	NA	0
1088	vOTU13432	F.7562W01_111373_len2621	2621	39.87	No	NA	4	1	0	Low-quality	1.61	AAI-based (high-confidence)	0
1089	vOTU13433	F.7562W01_111383_len11054	11054	39.43	No	NA	5	0	0	Not-determined	NA	NA	0
1090	vOTU13434	F.7562W01_111470_len2782	2782	40.33	No	NA	3	0	0	Not-determined	NA	NA	0
1091	vOTU13435	F.7562W01_111478_len4647	4647	40.65	No	NA	3	0	0	Not-determined	NA	NA	0
1092	vOTU13436	F.7562W01_111556_len2982	2982	35.85	No	NA	3	0	0	Not-determined	NA	NA	0
1093	vOTU13437	F.7562W01_111693_len3331	3331	33.08	No	NA	3	0	0	Not-determined	NA	NA	0
1094	vOTU13438	F.7562W01_111820_len4860	4860	36.07	No	NA	2	0	0	Not-determined	NA	NA	0
1095	vOTU13441	F.7562W01_111985_len6262	6262	31.64	No	NA	3	0	0	Not-determined	NA	NA	0
1096	vOTU13442	F.7562W01_112028_len3157	3157	46.37	No	NA	4	0	0	Not-determined	NA	NA	0
1097	vOTU13443	F.7562W01_112101_len4298	4298	44.53	No	NA	2	0	0	Not-determined	NA	NA	0
1098	vOTU13446	F.7562W01_112277_len1981	1981	37	No	NA	3	0	0	Low-quality	31.95	AAI-based (high-confidence)	0
1099	vOTU13447	F.7562W01_112327_len3196	3196	32.07	No	NA	1	0	0	Not-determined	NA	NA	0
1100	vOTU13448	F.7562W01_112351_len9770	9770	36.45	No	NA	6	0	0	Not-determined	NA	NA	0
1101	vOTU13450	F.7562W01_112481_len1945	1945	39.02	No	NA	1	0	0	Not-determined	NA	NA	0
1102	vOTU13451	F.7562W01_112535_len1751	1751	25.7	No	NA	2	0	0	Low-quality	1.15	AAI-based (high-confidence)	0
1103	vOTU13453	F.7562W01_112594_len2016	2016	41.87	No	NA	2	0	0	Not-determined	NA	NA	0
1104	vOTU13454	F.7562W01_112698_len14028	14028	33.83	No	NA	7	0	0	Not-determined	NA	NA	0
1105	vOTU13455	F.7562W01_112703_len15413	15413	32.75	No	NA	9	2	0	Low-quality	9.46	AAI-based (medium-confidence)	0
1106	vOTU13456	F.7562W01_112772_len4690	4690	45.03	No	NA	3	0	0	Not-determined	NA	NA	0
1107	vOTU13457	F.7562W01_112904_len18351	18351	33.75	No	NA	11	0	0	Not-determined	NA	NA	0
1108	vOTU13458	F.7562W01_112964_len3041	3041	36.76	No	NA	2	0	0	Not-determined	NA	NA	0
1109	vOTU13460	F.7562W01_113087_len6064	6064	38.46	No	NA	5	0	0	Not-determined	NA	NA	0
1110	vOTU13461	F.7562W01_113120_len7120	7120	34.83	No	NA	9	0	0	Not-determined	NA	NA	0
1111	vOTU13463	F.7562W01_113184_len3431	3431	38.18	No	NA	3	0	0	Not-determined	NA	NA	0
1112	vOTU13465	F.7562W01_113291_len5697	5697	35.09	No	NA	4	0	0	Not-determined	NA	NA	0
1113	vOTU13466	F.7562W01_113311_len4267	4267	38.6	No	NA	2	0	0	Not-determined	NA	NA	0
1114	vOTU13467	F.7562W01_113422_len8071	8071	37.58	No	NA	2	0	0	Not-determined	NA	NA	0
1115	vOTU13468	F.7562W01_113427_len5942	5942	35.8	No	NA	6	0	0	Not-determined	NA	NA	0
1116	vOTU1347	F.4211W01_88356_len3935	3935	49.58	No	NA	2	0	0	Not-determined	NA	NA	0
1117	vOTU13470	F.7562W01_113535_len7388	7388	37.1	No	NA	5	0	0	Not-determined	NA	NA	0
1118	vOTU13471	F.7562W01_113582_len5925	5925	32.03	No	NA	3	0	0	Not-determined	NA	NA	0
1119	vOTU13472	F.7562W01_113615_len2899	2899	32.56	No	NA	2	0	0	Not-determined	NA	NA	0
1120	vOTU13473	F.7562W01_113650_len7090	7090	35.47	No	NA	4	0	0	Not-determined	NA	NA	0
1121	vOTU13474	F.7562W01_113709_len11705	11705	37.46	No	NA	9	1	0	Not-determined	NA	NA	0
1122	vOTU13475	F.7562W01_113836_len4037	4037	37.28	No	NA	2	0	0	Not-determined	NA	NA	0
1123	vOTU13476	F.7562W01_113856_len2988	2988	39.63	No	NA	4	1	0	Not-determined	NA	NA	0
1124	vOTU13477	F.7562W01_113859_len1594	1594	34.38	No	NA	1	0	0	Not-determined	NA	NA	0
1125	vOTU13479	F.7562W01_113923_len2817	2817	55.48	No	NA	5	0	4	Not-determined	NA	NA	0
1126	vOTU13480	F.7562W01_113992_len2706	2706	34.15	No	NA	1	0	0	Not-determined	NA	NA	0
1127	vOTU13481	F.7562W01_114002_len8701	8701	36.74	No	NA	4	0	0	Not-determined	NA	NA	0
1128	vOTU13483	F.7562W01_114150_len1685	1685	30.15	No	NA	1	0	0	Not-determined	NA	NA	0
1129	vOTU13484	F.7562W01_114160_len2319	2319	25.66	No	NA	2	0	0	Low-quality	1.87	AAI-based (medium-confidence)	0
1130	vOTU13485	F.7562W01_11574_len1940	1940	27.37	No	NA	2	1	0	Low-quality	5.77	AAI-based (medium-confidence)	0
1131	vOTU13486	F.7562W01_11767_len2062	2062	25.41	No	NA	3	1	0	Low-quality	2.25	HMM-based (lower-bound)	0
1132	vOTU13487	F.7562W01_12217_len4873	4873	32.67	No	NA	3	0	0	Not-determined	NA	NA	0
1133	vOTU13488	F.7562W01_13113_len4145	4145	33.8	No	NA	2	0	0	Not-determined	NA	NA	0
1134	vOTU13489	F.7562W01_13452_len4772	4772	33.7	No	NA	3	0	0	Not-determined	NA	NA	0
1135	vOTU1349	F.4211W01_89322_len3522	3522	53.75	No	NA	6	2	0	Complete	100	DTR (medium-confidence)	0
1136	vOTU13491	F.7562W01_14401_len2522	2522	36.12	No	NA	2	0	0	Not-determined	NA	NA	0
1137	vOTU13497	F.7562W01_17210_len3398	3398	37.37	No	NA	2	0	0	Not-determined	NA	NA	0
1138	vOTU13499	F.7562W01_17301_len1874	1874	32.66	No	NA	2	0	0	Not-determined	NA	NA	0
1139	vOTU135	F.1120W02_14609_len3614	3614	41.81	No	NA	2	0	0	Not-determined	NA	NA	0
1140	vOTU13500	F.7562W01_17329_len2361	2361	45.28	No	NA	2	0	0	Not-determined	NA	NA	0
1141	vOTU13501	F.7562W01_17588_len9564	9564	36.27	No	NA	9	2	0	Not-determined	NA	NA	0
1142	vOTU13502	F.7562W01_18005_len2414	2414	42.71	No	NA	1	0	0	Not-determined	NA	NA	0
1143	vOTU13505	F.7562W01_18908_len3823	3823	51.66	No	NA	5	0	0	Not-determined	NA	NA	0
1144	vOTU13506	F.7562W01_19329_len2077	2077	47.47	No	NA	1	0	0	Not-determined	NA	NA	0
1145	vOTU13507	F.7562W01_1955_len1918	1918	28.47	No	NA	3	1	0	Low-quality	4.38	AAI-based (high-confidence)	0
1146	vOTU13508	F.7562W01_19904_len9534	9534	35.29	No	NA	2	0	0	Not-determined	NA	NA	0
1147	vOTU1351	F.4211W01_89909_len1558	1558	56.1	No	NA	2	0	1	Not-determined	NA	NA	0
1148	vOTU13510	F.7562W01_20366_len1579	1579	36.42	No	NA	3	0	0	Not-determined	NA	NA	0
1149	vOTU13511	F.7562W01_20583_len1963	1963	30.51	No	NA	3	0	0	Low-quality	36.32	AAI-based (medium-confidence)	0
1150	vOTU13512	F.7562W01_21035_len7017	7017	47.29	No	NA	5	0	0	Not-determined	NA	NA	0
1151	vOTU13513	F.7562W01_21187_len1874	1874	47.33	No	NA	4	0	0	Not-determined	NA	NA	0
1152	vOTU13514	F.7562W01_21255_len14730	14730	39.29	No	NA	6	0	0	Not-determined	NA	NA	0
1153	vOTU13515	F.7562W01_21564_len5520	5520	39.02	No	NA	5	0	0	Not-determined	NA	NA	0
1154	vOTU13517	F.7562W01_22142_len6801	6801	34.91	No	NA	4	0	0	Not-determined	NA	NA	0
1155	vOTU13518	F.7562W01_22257_len4824	4824	67.29	No	NA	3	0	0	Not-determined	NA	NA	0
1156	vOTU13519	F.7562W01_22404_len5394	5394	36.1	No	NA	3	0	0	Not-determined	NA	NA	0
1157	vOTU1352	F.4211W01_90025_len2058	2058	35.23	No	NA	2	0	0	Not-determined	NA	NA	0
1158	vOTU13520	F.7562W01_23895_len2006	2006	52.74	No	NA	1	0	0	Not-determined	NA	NA	0
1159	vOTU13523	F.7562W01_24789_len7964	7964	35.02	No	NA	4	0	0	Not-determined	NA	NA	0
1160	vOTU13524	F.7562W01_25990_len2094	2094	41.69	No	NA	2	0	0	Not-determined	NA	NA	0
1161	vOTU13525	F.7562W01_26267_len3770	3770	44.27	No	NA	3	0	0	Not-determined	NA	NA	0
1162	vOTU13527	F.7562W01_2709_len4969	4969	36.53	No	NA	3	0	0	Not-determined	NA	NA	0
1163	vOTU13528	F.7562W01_27915_len2337	2337	45.27	No	NA	4	0	0	Not-determined	NA	NA	0
1164	vOTU13529	F.7562W01_28739_len3065	3065	40.91	No	NA	7	0	0	Not-determined	NA	NA	0
1165	vOTU1353	F.4211W01_90145_len2303	2303	49.46	No	NA	2	2	0	Complete	100	DTR (high-confidence)	0
1166	vOTU13530	F.7562W01_28771_len3983	3983	33.07	No	NA	4	0	0	Not-determined	NA	NA	0
1167	vOTU13531	F.7562W01_28951_len1580	1580	36.46	No	NA	5	0	0	Not-determined	NA	NA	0
1168	vOTU13532	F.7562W01_29399_len6992	6992	41.5	No	NA	7	0	0	Not-determined	NA	NA	0
1169	vOTU13533	F.7562W01_2966_len10945	10945	32.12	No	NA	3	0	0	Not-determined	NA	NA	0
1170	vOTU13538	F.7562W01_30933_len4124	4124	47.28	No	NA	1	0	0	Not-determined	NA	NA	0
1171	vOTU13539	F.7562W01_31305_len10560	10560	37.48	No	NA	6	0	0	Not-determined	NA	NA	0
1172	vOTU1354	F.4211W01_90213_len2213	2213	24.54	No	NA	1	1	0	Low-quality	1.49	HMM-based (lower-bound)	0
1173	vOTU13541	F.7562W01_31354_len1805	1805	27.87	No	NA	3	0	0	Low-quality	1.03	AAI-based (high-confidence)	0
1174	vOTU13542	F.7562W01_31484_len4162	4162	41.11	No	NA	2	0	0	Not-determined	NA	NA	0
1175	vOTU13543	F.7562W01_31506_len5078	5078	39.66	No	NA	2	1	0	Not-determined	NA	NA	0
1176	vOTU13547	F.7562W01_32807_len6357	6357	42.47	No	NA	6	0	0	Not-determined	NA	NA	0
1177	vOTU1355	F.4211W01_90421_len1636	1636	60.15	No	NA	2	0	0	Not-determined	NA	NA	0
1178	vOTU13551	F.7562W01_33389_len7600	7600	45.53	No	NA	6	0	0	Not-determined	NA	NA	0
1179	vOTU13552	F.7562W01_33450_len4521	4521	31.94	No	NA	2	0	0	Not-determined	NA	NA	0
1180	vOTU13554	F.7562W01_33752_len1847	1847	37.2	No	NA	1	0	0	Not-determined	NA	NA	0
1181	vOTU13555	F.7562W01_34384_len7905	7905	33.3	No	NA	1	1	0	Not-determined	NA	NA	0
1182	vOTU13556	F.7562W01_36155_len10274	10274	42.83	No	NA	12	0	0	Not-determined	NA	NA	0
1183	vOTU13557	F.7562W01_36356_len8893	8893	33.41	No	NA	2	0	0	Not-determined	NA	NA	0
1184	vOTU13558	F.7562W01_36367_len4114	4114	33.76	No	NA	4	0	0	Not-determined	NA	NA	0
1185	vOTU13560	F.7562W01_36672_len1612	1612	47.83	No	NA	1	0	0	Not-determined	NA	NA	0
1186	vOTU13561	F.7562W01_3692_len4799	4799	33.53	No	NA	1	0	0	Not-determined	NA	NA	0
1187	vOTU13562	F.7562W01_38048_len5585	5585	35.24	No	NA	5	0	0	Not-determined	NA	NA	0
1188	vOTU13563	F.7562W01_38357_len10556	10556	36.15	No	NA	5	2	0	Not-determined	NA	NA	0
1189	vOTU13564	F.7562W01_39956_len10385	10385	33.07	No	NA	7	0	0	Not-determined	NA	NA	0
1190	vOTU13566	F.7562W01_40929_len9131	9131	37.04	No	NA	5	0	0	Not-determined	NA	NA	0
1191	vOTU13568	F.7562W01_41642_len5425	5425	37.75	No	NA	4	0	0	Not-determined	NA	NA	0
1192	vOTU13569	F.7562W01_42803_len6655	6655	45.47	No	NA	6	0	0	Not-determined	NA	NA	0
1193	vOTU1357	F.4211W01_90652_len415253	415253	68.26	No	NA	370	0	285	Not-determined	NA	NA	0
1194	vOTU13571	F.7562W01_43414_len2918	2918	42.46	No	NA	3	1	0	Not-determined	NA	NA	0
1195	vOTU13572	F.7562W01_43602_len8994	8994	67.17	No	NA	10	0	0	Not-determined	NA	NA	0
1196	vOTU13573	F.7562W01_44253_len4299	4299	33.96	No	NA	3	0	0	Not-determined	NA	NA	0
1197	vOTU13574	F.7562W01_44631_len5013	5013	44.98	No	NA	6	0	0	Not-determined	NA	NA	0
1198	vOTU13575	F.7562W01_44828_len4223	4223	47.24	No	NA	3	0	0	Not-determined	NA	NA	0
1199	vOTU13576	F.7562W01_45851_len6224	6224	33.79	No	NA	5	0	0	Not-determined	NA	NA	0
1200	vOTU13578	F.7562W01_46808_len2555	2555	30.25	No	NA	6	0	0	Not-determined	NA	NA	0
1201	vOTU13583	F.7562W01_503_len1988	1988	45.98	No	NA	4	0	0	Not-determined	NA	NA	0
1202	vOTU13585	F.7562W01_50513_len10509	10509	36.55	No	NA	12	0	0	Not-determined	NA	NA	0
1203	vOTU13587	F.7562W01_51655_len12703	12703	33.73	No	NA	4	0	0	Not-determined	NA	NA	0
1204	vOTU13588	F.7562W01_52044_len13046	13046	36.76	No	NA	11	0	0	Not-determined	NA	NA	0
1205	vOTU13590	F.7562W01_523_len6590	6590	40.21	No	NA	8	0	0	Not-determined	NA	NA	0
1206	vOTU13592	F.7562W01_52890_len2343	2343	36.75	No	NA	2	0	0	Not-determined	NA	NA	0
1207	vOTU13593	F.7562W01_53475_len4250	4250	43.01	No	NA	2	1	0	Not-determined	NA	NA	0
1208	vOTU13594	F.7562W01_54588_len2402	2402	55.12	No	NA	5	3	0	Complete	100	DTR (high-confidence)	0
1209	vOTU13595	F.7562W01_54790_len6399	6399	25.94	No	NA	9	0	0	Low-quality	10.27	AAI-based (high-confidence)	0
1210	vOTU1360	F.4211W01_90923_len3061	3061	66.06	No	NA	7	0	0	Not-determined	NA	NA	0
1211	vOTU13600	F.7562W01_57868_len6888	6888	38.37	No	NA	2	0	0	Not-determined	NA	NA	0
1212	vOTU13601	F.7562W01_58983_len2793	2793	39.13	No	NA	1	0	0	Not-determined	NA	NA	0
1213	vOTU13604	F.7562W01_60426_len1563	1563	31.93	No	NA	4	0	0	Low-quality	3.2	AAI-based (medium-confidence)	0
1214	vOTU13605	F.7562W01_60495_len5614	5614	32.12	No	NA	2	0	0	Not-determined	NA	NA	0
1215	vOTU13607	F.7562W01_60905_len2896	2896	44.27	No	NA	4	0	0	Not-determined	NA	NA	0
1216	vOTU13609	F.7562W01_61954_len9078	9078	39.16	No	NA	5	0	0	Not-determined	NA	NA	0
1217	vOTU1361	F.4211W01_91735_len2082	2082	49.52	No	NA	2	0	0	Not-determined	NA	NA	0
1218	vOTU13610	F.7562W01_62579_len8441	8441	25.07	No	NA	7	1	0	Low-quality	5.57	AAI-based (high-confidence)	0
1219	vOTU13612	F.7562W01_62672_len11538	11538	30.98	No	NA	3	0	0	Not-determined	NA	NA	0
1220	vOTU13613	F.7562W01_62785_len4225	4225	40.24	No	NA	3	0	0	Not-determined	NA	NA	0
1221	vOTU13614	F.7562W01_63058_len11828	11828	39.41	No	NA	9	0	0	Not-determined	NA	NA	0
1222	vOTU13616	F.7562W01_63277_len10672	10672	25.22	No	NA	11	2	0	Low-quality	5.75	AAI-based (high-confidence)	0
1223	vOTU13618	F.7562W01_63863_len5206	5206	40.91	No	NA	4	0	0	Not-determined	NA	NA	0
1224	vOTU13619	F.7562W01_63912_len3188	3188	38.74	No	NA	1	0	0	Not-determined	NA	NA	0
1225	vOTU13621	F.7562W01_64519_len3628	3628	51.57	No	NA	3	0	0	Not-determined	NA	NA	0
1226	vOTU13622	F.7562W01_64917_len9062	9062	29.5	No	NA	4	0	0	Not-determined	NA	NA	0
1227	vOTU13623	F.7562W01_65100_len4277	4277	53.61	No	NA	3	0	0	Not-determined	NA	NA	0
1228	vOTU13625	F.7562W01_67963_len8440	8440	37.51	No	NA	4	0	0	Not-determined	NA	NA	0
1229	vOTU13626	F.7562W01_68026_len3073	3073	33.32	No	NA	1	0	0	Not-determined	NA	NA	0
1230	vOTU13627	F.7562W01_68235_len2526	2526	46.91	No	NA	3	0	0	Not-determined	NA	NA	0
1231	vOTU13630	F.7562W01_69340_len3526	3526	45.77	No	NA	3	0	0	Not-determined	NA	NA	0
1232	vOTU13632	F.7562W01_69990_len1854	1854	26.05	No	NA	0	0	0	Not-determined	NA	NA	0
1233	vOTU13634	F.7562W01_71873_len4551	4551	35.75	No	NA	4	0	0	Not-determined	NA	NA	0
1234	vOTU13635	F.7562W01_71887_len1996	1996	35.12	No	NA	1	0	0	Not-determined	NA	NA	0
1235	vOTU13637	F.7562W01_72165_len7593	7593	44.71	No	NA	6	0	0	Not-determined	NA	NA	0
1236	vOTU13639	F.7562W01_72648_len15637	15637	44.45	No	NA	14	0	0	Not-determined	NA	NA	0
1237	vOTU13640	F.7562W01_72774_len5052	5052	47.11	No	NA	6	0	0	Not-determined	NA	NA	0
1238	vOTU13641	F.7562W01_73182_len7837	7837	44.83	No	NA	5	0	0	Not-determined	NA	NA	0
1239	vOTU13642	F.7562W01_73220_len6168	6168	39.46	No	NA	3	0	0	Not-determined	NA	NA	0
1240	vOTU13644	F.7562W01_73370_len2884	2884	49.45	No	NA	4	0	0	Not-determined	NA	NA	0
1241	vOTU13646	F.7562W01_73447_len3339	3339	34.26	No	NA	2	0	0	Not-determined	NA	NA	0
1242	vOTU1365	F.4211W01_93074_len2286	2286	50	No	NA	5	0	0	Not-determined	NA	NA	0
1243	vOTU13652	F.7562W01_74087_len6713	6713	52.88	No	NA	8	0	0	Not-determined	NA	NA	0
1244	vOTU13655	F.7562W01_7431_len12106	12106	30.95	No	NA	3	0	0	Not-determined	NA	NA	0
1245	vOTU13656	F.7562W01_74327_len9931	9931	38.34	No	NA	9	0	0	Not-determined	NA	NA	0
1246	vOTU13657	F.7562W01_74483_len3155	3155	43.99	No	NA	1	0	0	Not-determined	NA	NA	0
1247	vOTU13658	F.7562W01_74522_len1558	1558	42.23	No	NA	1	0	0	Not-determined	NA	NA	0
1248	vOTU13659	F.7562W01_74559_len6526	6526	40.15	No	NA	8	0	0	Not-determined	NA	NA	0
1249	vOTU1366	F.4211W01_93538_len2894	2894	38.11	No	NA	5	0	0	Not-determined	NA	NA	0
1250	vOTU13660	F.7562W01_74630_len28503	28503	37.54	No	NA	16	1	0	Not-determined	NA	NA	0
1251	vOTU13662	F.7562W01_74659_len1851	1851	39.22	No	NA	1	0	0	Not-determined	NA	NA	0
1252	vOTU13663	F.7562W01_74764_len2444	2444	41.98	No	NA	2	0	0	Not-determined	NA	NA	0
1253	vOTU13664	F.7562W01_74943_len2849	2849	32.43	No	NA	2	0	0	Not-determined	NA	NA	0
1254	vOTU13665	F.7562W01_74984_len5717	5717	26.62	No	NA	5	0	0	Low-quality	3.86	AAI-based (high-confidence)	0
1255	vOTU13667	F.7562W01_75114_len22427	22427	39.83	No	NA	14	0	0	Not-determined	NA	NA	0
1256	vOTU13668	F.7562W01_75146_len8992	8992	26.63	No	NA	9	1	0	Low-quality	15.35	HMM-based (lower-bound)	0
1257	vOTU13669	F.7562W01_75224_len1573	1573	36.05	No	NA	2	0	0	Not-determined	NA	NA	0
1258	vOTU13670	F.7562W01_75363_len5313	5313	59.06	No	NA	5	1	0	Not-determined	NA	NA	0
1259	vOTU13673	F.7562W01_75531_len1773	1773	30.34	No	NA	2	1	0	Low-quality	3.33	AAI-based (high-confidence)	0
1260	vOTU13675	F.7562W01_75725_len5378	5378	32.37	No	NA	2	0	0	Not-determined	NA	NA	0
1261	vOTU13679	F.7562W01_76077_len1786	1786	33.87	No	NA	1	0	0	Not-determined	NA	NA	0
1262	vOTU13680	F.7562W01_76080_len5758	5758	38.16	No	NA	3	0	0	Not-determined	NA	NA	0
1263	vOTU13682	F.7562W01_76167_len13488	13488	37.59	No	NA	6	0	0	Not-determined	NA	NA	0
1264	vOTU13683	F.7562W01_76192_len1710	1710	49.94	No	NA	3	1	0	Low-quality	1.45	HMM-based (lower-bound)	0
1265	vOTU13684	F.7562W01_76222_len2909	2909	31.8	No	NA	1	0	0	Not-determined	NA	NA	0
1266	vOTU13687	F.7562W01_76288_len16283	16283	44.67	No	NA	14	0	0	Not-determined	NA	NA	0
1267	vOTU13689	F.7562W01_76370_len12925	12925	42.27	No	NA	11	0	0	Not-determined	NA	NA	0
1268	vOTU1369	F.4211W01_94084_len1639	1639	53.45	No	NA	2	1	0	Low-quality	39.39	HMM-based (lower-bound)	0
1269	vOTU13691	F.7562W01_76595_len1640	1640	39.94	No	NA	2	0	0	Not-determined	NA	NA	0
1270	vOTU13698	F.7562W01_77244_len3897	3897	34.21	No	NA	3	0	0	Not-determined	NA	NA	0
1271	vOTU137	F.1120W02_15449_len1581	1581	64.39	No	NA	4	0	0	Not-determined	NA	NA	0
1272	vOTU13701	F.7562W01_77513_len10225	10225	35.69	No	NA	9	1	0	Not-determined	NA	NA	0
1273	vOTU13703	F.7562W01_77736_len2374	2374	54.3	No	NA	1	0	0	Not-determined	NA	NA	0
1274	vOTU13704	F.7562W01_77755_len1724	1724	59.74	No	NA	2	0	2	Not-determined	NA	NA	0
1275	vOTU13706	F.7562W01_77832_len1579	1579	24.51	No	NA	3	2	0	Low-quality	0.98	AAI-based (medium-confidence)	0
1276	vOTU13708	F.7562W01_78082_len15083	15083	33.45	No	NA	5	0	0	Not-determined	NA	NA	0
1277	vOTU13712	F.7562W01_78464_len15032	15032	35.83	No	NA	7	0	0	Not-determined	NA	NA	0
1278	vOTU13713	F.7562W01_78467_len7442	7442	50	No	NA	6	0	0	Not-determined	NA	NA	0
1279	vOTU13714	F.7562W01_78525_len2495	2495	46.01	No	NA	4	0	0	Not-determined	NA	NA	0
1280	vOTU13717	F.7562W01_78767_len9592	9592	37.28	No	NA	5	0	0	Not-determined	NA	NA	0
1281	vOTU13718	F.7562W01_78815_len2833	2833	35.65	No	NA	3	0	0	Not-determined	NA	NA	0
1282	vOTU1372	F.4211W01_94433_len1742	1742	51.15	No	NA	1	1	0	Medium-quality	77.84	AAI-based (medium-confidence)	0
1283	vOTU13720	F.7562W01_79080_len4471	4471	34.62	No	NA	5	0	0	Not-determined	NA	NA	0
1284	vOTU13722	F.7562W01_79136_len6672	6672	33.53	No	NA	3	0	0	Not-determined	NA	NA	0
1285	vOTU13723	F.7562W01_79147_len2879	2879	36.23	No	NA	2	1	0	Not-determined	NA	NA	0
1286	vOTU13725	F.7562W01_79247_len3672	3672	46.92	No	NA	6	1	0	Not-determined	NA	NA	0
1287	vOTU13726	F.7562W01_79355_len19143	19143	39.4	No	NA	9	0	0	Not-determined	NA	NA	0
1288	vOTU13727	F.7562W01_79504_len4379	4379	35.12	No	NA	3	0	0	Not-determined	NA	NA	0
1289	vOTU13729	F.7562W01_79834_len5176	5176	43.18	No	NA	7	1	0	Not-determined	NA	NA	0
1290	vOTU13733	F.7562W01_80129_len1572	1572	45.74	No	NA	0	0	0	Not-determined	NA	NA	0
1291	vOTU13736	F.7562W01_80798_len4184	4184	44.74	No	NA	2	0	0	Not-determined	NA	NA	0
1292	vOTU1374	F.4211W01_95157_len2574	2574	68.38	No	NA	3	0	0	Not-determined	NA	NA	0
1293	vOTU13740	F.7562W01_81491_len1927	1927	39.02	No	NA	3	0	0	Not-determined	NA	NA	0
1294	vOTU13741	F.7562W01_81560_len8382	8382	44.55	No	NA	9	0	0	Not-determined	NA	NA	0
1295	vOTU13747	F.7562W01_81682_len11836	11836	35.12	No	NA	7	0	0	Not-determined	NA	NA	0
1296	vOTU13749	F.7562W01_81806_len4181	4181	43.08	No	NA	4	0	0	Not-determined	NA	NA	0
1297	vOTU13750	F.7562W01_81811_len5892	5892	36.01	No	NA	5	0	0	Not-determined	NA	NA	0
1298	vOTU13752	F.7562W01_81836_len3569	3569	35.22	No	NA	4	0	0	Not-determined	NA	NA	0
1299	vOTU13754	F.7562W01_81935_len2391	2391	47.85	No	NA	1	0	0	Not-determined	NA	NA	0
1300	vOTU13755	F.7562W01_81962_len6502	6502	41.16	No	NA	3	0	0	Not-determined	NA	NA	0
1301	vOTU13758	F.7562W01_82057_len4790	4790	35.49	No	NA	4	0	0	Not-determined	NA	NA	0
1302	vOTU13759	F.7562W01_82075_len2942	2942	33.11	No	NA	5	0	0	Not-determined	NA	NA	0
1303	vOTU1376	F.4211W01_95396_len1606	1606	45.83	No	NA	1	0	0	Not-determined	NA	NA	0
1304	vOTU13760	F.7562W01_82106_len8499	8499	33.91	No	NA	1	0	0	Not-determined	NA	NA	0
1305	vOTU13761	F.7562W01_82184_len9464	9464	51.8	No	NA	12	0	0	Not-determined	NA	NA	0
1306	vOTU13762	F.7562W01_82223_len7321	7321	40.39	No	NA	3	0	0	Not-determined	NA	NA	0
1307	vOTU13766	F.7562W01_82680_len3283	3283	41.88	No	NA	9	0	0	Not-determined	NA	NA	0
1308	vOTU13769	F.7562W01_82813_len2825	2825	27.04	No	NA	3	0	0	Low-quality	1.42	AAI-based (high-confidence)	0
1309	vOTU13771	F.7562W01_83008_len1834	1834	25.25	No	NA	3	0	0	Not-determined	NA	NA	0
1310	vOTU13772	F.7562W01_83215_len2541	2541	51.12	No	NA	3	0	0	Not-determined	NA	NA	0
1311	vOTU13773	F.7562W01_83234_len2395	2395	45.97	No	NA	2	0	0	Not-determined	NA	NA	0
1312	vOTU13774	F.7562W01_83264_len1598	1598	41.55	No	NA	3	0	0	Not-determined	NA	NA	0
1313	vOTU13775	F.7562W01_83267_len2632	2632	40.46	No	NA	2	0	0	Not-determined	NA	NA	0
1314	vOTU13778	F.7562W01_83674_len2513	2513	59.57	No	NA	4	0	0	Not-determined	NA	NA	0
1315	vOTU1378	F.4211W01_9648_len1525	1525	38.82	No	NA	2	0	0	Not-determined	NA	NA	0
1316	vOTU13781	F.7562W01_83807_len3232	3232	31.84	No	NA	2	0	0	Not-determined	NA	NA	0
1317	vOTU13782	F.7562W01_83814_len6831	6831	40.89	No	NA	6	0	0	Not-determined	NA	NA	0
1318	vOTU13784	F.7562W01_83844_len11605	11605	41.76	No	NA	8	1	0	Not-determined	NA	NA	0
1319	vOTU13785	F.7562W01_83868_len4887	4887	37.32	No	NA	2	0	0	Not-determined	NA	NA	0
1320	vOTU13787	F.7562W01_83923_len8036	8036	42.15	No	NA	2	0	0	Not-determined	NA	NA	0
1321	vOTU13788	F.7562W01_83995_len1890	1890	40.9	No	NA	1	0	0	Not-determined	NA	NA	0
1322	vOTU13789	F.7562W01_84134_len2976	2976	47.45	No	NA	3	0	0	Low-quality	5.43	AAI-based (medium-confidence)	0
1323	vOTU13790	F.7562W01_84374_len8107	8107	34.11	No	NA	3	0	0	Not-determined	NA	NA	0
1324	vOTU13794	F.7562W01_8448_len4371	4371	42.48	No	NA	3	0	0	Not-determined	NA	NA	0
1325	vOTU13796	F.7562W01_84559_len1938	1938	32.3	No	NA	1	0	0	Not-determined	NA	NA	0
1326	vOTU13797	F.7562W01_84700_len2453	2453	31.72	No	NA	3	0	0	Not-determined	NA	NA	0
1327	vOTU13798	F.7562W01_84761_len2548	2548	47.14	No	NA	1	0	0	Not-determined	NA	NA	0
1328	vOTU13799	F.7562W01_84792_len4602	4602	45.44	No	NA	8	0	0	Not-determined	NA	NA	0
1329	vOTU138	F.1120W02_15512_len3031	3031	45.83	No	NA	3	0	0	Not-determined	NA	NA	0
1330	vOTU13801	F.7562W01_84820_len5338	5338	40.73	No	NA	7	0	0	Not-determined	NA	NA	0
1331	vOTU13802	F.7562W01_84848_len7582	7582	40.73	No	NA	7	0	0	Not-determined	NA	NA	0
1332	vOTU13803	F.7562W01_84889_len4102	4102	24.82	No	NA	8	0	0	Low-quality	11.63	AAI-based (high-confidence)	0
1333	vOTU13804	F.7562W01_84890_len1580	1580	39.56	No	NA	1	0	0	Not-determined	NA	NA	0
1334	vOTU13805	F.7562W01_84947_len10268	10268	28.52	No	NA	9	3	0	Low-quality	7.05	AAI-based (high-confidence)	0
1335	vOTU13806	F.7562W01_84953_len3385	3385	67.09	No	NA	3	0	0	Not-determined	NA	NA	0
1336	vOTU13807	F.7562W01_84996_len2232	2232	34.05	No	NA	3	0	0	Not-determined	NA	NA	0
1337	vOTU13808	F.7562W01_85058_len13245	13245	36.94	No	NA	2	0	0	Not-determined	NA	NA	0
1338	vOTU13810	F.7562W01_85130_len3266	3266	34.48	No	NA	2	0	0	Not-determined	NA	NA	0
1339	vOTU13815	F.7562W01_8552_len3350	3350	43.43	No	NA	4	0	0	Not-determined	NA	NA	0
1340	vOTU13818	F.7562W01_85691_len3853	3853	37.4	No	NA	2	0	0	Not-determined	NA	NA	0
1341	vOTU13819	F.7562W01_85726_len1614	1614	46.34	No	NA	2	0	0	Not-determined	NA	NA	0
1342	vOTU13820	F.7562W01_85814_len5783	5783	41.14	No	NA	3	0	0	Not-determined	NA	NA	0
1343	vOTU13822	F.7562W01_85956_len6182	6182	40.94	No	NA	5	0	0	Not-determined	NA	NA	0
1344	vOTU13825	F.7562W01_86279_len2575	2575	66.49	No	NA	2	0	0	Not-determined	NA	NA	0
1345	vOTU13827	F.7562W01_86320_len1804	1804	31.37	No	NA	1	0	0	Not-determined	NA	NA	0
1346	vOTU13829	F.7562W01_86463_len2391	2391	32.62	No	NA	2	0	0	Not-determined	NA	NA	0
1347	vOTU13831	F.7562W01_86531_len2204	2204	46.05	No	NA	3	0	0	Not-determined	NA	NA	0
1348	vOTU13832	F.7562W01_86598_len20188	20188	36.5	No	NA	13	0	0	Not-determined	NA	NA	0
1349	vOTU13833	F.7562W01_86611_len4899	4899	56.07	No	NA	1	0	0	Not-determined	NA	NA	0
1350	vOTU13834	F.7562W01_86626_len15286	15286	46.74	No	NA	14	0	0	Not-determined	NA	NA	0
1351	vOTU13835	F.7562W01_86630_len8060	8060	33.44	No	NA	6	0	0	Not-determined	NA	NA	0
1352	vOTU13837	F.7562W01_86645_len4177	4177	34.4	No	NA	4	0	0	Not-determined	NA	NA	0
1353	vOTU13838	F.7562W01_86670_len5969	5969	40.63	No	NA	5	0	0	Not-determined	NA	NA	0
1354	vOTU13839	F.7562W01_86880_len1698	1698	35.39	No	NA	2	0	0	Not-determined	NA	NA	0
1355	vOTU13840	F.7562W01_86938_len2690	2690	36.32	No	NA	1	0	0	Not-determined	NA	NA	0
1356	vOTU13845	F.7562W01_87484_len17720	17720	40.37	No	NA	9	0	0	Not-determined	NA	NA	0
1357	vOTU13847	F.7562W01_87622_len2973	2973	40.23	No	NA	1	0	0	Not-determined	NA	NA	0
1358	vOTU13848	F.7562W01_87684_len5015	5015	36.47	No	NA	4	0	0	Not-determined	NA	NA	0
1359	vOTU13849	F.7562W01_87781_len9201	9201	39.6	No	NA	3	0	0	Not-determined	NA	NA	0
1360	vOTU13853	F.7562W01_87890_len12167	12167	41.03	No	NA	10	0	0	Not-determined	NA	NA	0
1361	vOTU13854	F.7562W01_88062_len5366	5366	42.12	No	NA	6	2	0	Low-quality	3.29	AAI-based (high-confidence)	0
1362	vOTU1386	F.4211W01_98849_len2221	2221	59.39	No	NA	3	0	0	Not-determined	NA	NA	0
1363	vOTU13860	F.7562W01_88512_len2805	2805	37.97	No	NA	3	0	0	Not-determined	NA	NA	0
1364	vOTU13862	F.7562W01_88561_len6884	6884	33.12	No	NA	5	0	0	Not-determined	NA	NA	0
1365	vOTU13863	F.7562W01_88569_len5150	5150	34.1	No	NA	4	0	0	Not-determined	NA	NA	0
1366	vOTU13864	F.7562W01_88587_len5788	5788	32.71	No	NA	1	0	0	Not-determined	NA	NA	0
1367	vOTU13865	F.7562W01_88665_len8705	8705	37.77	No	NA	5	0	0	Not-determined	NA	NA	0
1368	vOTU13868	F.7562W01_89065_len7901	7901	48.3	No	NA	6	0	0	Not-determined	NA	NA	0
1369	vOTU13871	F.7562W01_89184_len4331	4331	34.73	No	NA	3	0	0	Not-determined	NA	NA	0
1370	vOTU13873	F.7562W01_89273_len1594	1594	38.58	No	NA	5	0	0	Not-determined	NA	NA	0
1371	vOTU13874	F.7562W01_89287_len1622	1622	42.91	No	NA	1	0	0	Not-determined	NA	NA	0
1372	vOTU13876	F.7562W01_89362_len2874	2874	66.88	No	NA	2	0	0	Not-determined	NA	NA	0
1373	vOTU13878	F.7562W01_89393_len7341	7341	34.8	No	NA	7	1	0	Not-determined	NA	NA	0
1374	vOTU13879	F.7562W01_89479_len4096	4096	31.67	No	NA	3	0	0	Not-determined	NA	NA	0
1375	vOTU13881	F.7562W01_89576_len2716	2716	30.78	No	NA	2	0	0	Not-determined	NA	NA	0
1376	vOTU13883	F.7562W01_89767_len2078	2078	35.47	No	NA	3	0	0	Not-determined	NA	NA	0
1377	vOTU13884	F.7562W01_89771_len9581	9581	36.65	No	NA	6	0	0	Not-determined	NA	NA	0
1378	vOTU13887	F.7562W01_89859_len5648	5648	35.84	No	NA	14	0	0	Not-determined	NA	NA	0
1379	vOTU13888	F.7562W01_89895_len4811	4811	34.59	No	NA	1	0	0	Not-determined	NA	NA	0
1380	vOTU13889	F.7562W01_89913_len1771	1771	33.6	No	NA	1	0	0	Not-determined	NA	NA	0
1381	vOTU13892	F.7562W01_89990_len5463	5463	47.3	No	NA	4	0	0	Not-determined	NA	NA	0
1382	vOTU13893	F.7562W01_90091_len6745	6745	30.66	No	NA	3	0	0	Not-determined	NA	NA	0
1383	vOTU13894	F.7562W01_90134_len2978	2978	35.56	No	NA	1	0	0	Not-determined	NA	NA	0
1384	vOTU13895	F.7562W01_90147_len4350	4350	49.31	No	NA	1	0	0	Not-determined	NA	NA	0
1385	vOTU13896	F.7562W01_90177_len3369	3369	33.51	No	NA	4	0	0	Not-determined	NA	NA	0
1386	vOTU13897	F.7562W01_90181_len8659	8659	37.76	No	NA	5	1	0	Low-quality	3.84	HMM-based (lower-bound)	0
1387	vOTU13898	F.7562W01_90192_len3335	3335	43.06	No	NA	7	2	0	Not-determined	NA	NA	0
1388	vOTU139	F.1120W02_15523_len8107	8107	42.07	No	NA	20	0	0	Not-determined	NA	NA	0
1389	vOTU13900	F.7562W01_90390_len3532	3532	50.51	No	NA	5	0	0	Not-determined	NA	NA	0
1390	vOTU13901	F.7562W01_90450_len1623	1623	26.37	No	NA	2	0	0	Not-determined	NA	NA	0
1391	vOTU13902	F.7562W01_90493_len16687	16687	42.04	No	NA	16	0	0	Not-determined	NA	NA	0
1392	vOTU13904	F.7562W01_90626_len4231	4231	34.65	No	NA	3	0	0	Not-determined	NA	NA	0
1393	vOTU13907	F.7562W01_90891_len4467	4467	33.22	No	NA	3	0	0	Not-determined	NA	NA	0
1394	vOTU13908	F.7562W01_90963_len1909	1909	36.88	No	NA	3	0	0	Not-determined	NA	NA	0
1395	vOTU13910	F.7562W01_91184_len1727	1727	46.9	No	NA	1	0	0	Not-determined	NA	NA	0
1396	vOTU13916	F.7562W01_91528_len7975	7975	41.22	No	NA	8	0	0	Not-determined	NA	NA	0
1397	vOTU13918	F.7562W01_91644_len8337	8337	53.88	No	NA	9	1	0	Not-determined	NA	NA	0
1398	vOTU13919	F.7562W01_91674_len7110	7110	39.28	No	NA	5	0	0	Not-determined	NA	NA	0
1399	vOTU1392	S.4211W01_106542_len2328||full	2328	23.32	No	NA	3	1	0	Medium-quality	51.35	AAI-based (medium-confidence)	0
1400	vOTU13921	F.7562W01_91738_len3252	3252	41.88	No	NA	2	0	0	Not-determined	NA	NA	0
1401	vOTU13922	F.7562W01_91813_len11530	11530	52.43	No	NA	10	0	0	Not-determined	NA	NA	0
1402	vOTU13923	F.7562W01_91886_len4495	4495	43.69	No	NA	2	0	0	Not-determined	NA	NA	0
1403	vOTU13924	F.7562W01_91890_len14100	14100	41.65	No	NA	8	0	0	Not-determined	NA	NA	0
1404	vOTU13925	F.7562W01_91907_len1586	1586	40.67	No	NA	1	1	0	Not-determined	NA	NA	0
1405	vOTU13927	F.7562W01_92270_len6563	6563	34.82	No	NA	6	1	0	Not-determined	NA	NA	0
1406	vOTU13928	F.7562W01_92351_len8978	8978	32.38	No	NA	3	0	0	Not-determined	NA	NA	0
1407	vOTU13929	F.7562W01_92496_len3683	3683	43.28	No	NA	4	0	0	Not-determined	NA	NA	0
1408	vOTU1393	S.4211W01_111109_len6464||full	6464	38.37	No	NA	8	3	0	High-quality	100	AAI-based (high-confidence)	0
1409	vOTU13930	F.7562W01_92590_len4514	4514	42.16	No	NA	7	0	0	Not-determined	NA	NA	0
1410	vOTU13931	F.7562W01_92595_len5377	5377	40.47	No	NA	5	0	0	Not-determined	NA	NA	0
1411	vOTU13933	F.7562W01_92936_len6298	6298	39.17	No	NA	4	0	0	Not-determined	NA	NA	0
1412	vOTU13935	F.7562W01_93366_len2208	2208	43.66	No	NA	2	0	0	Not-determined	NA	NA	0
1413	vOTU13936	F.7562W01_93387_len2472	2472	39.89	No	NA	3	2	0	Not-determined	NA	NA	0
1414	vOTU13938	F.7562W01_93483_len9753	9753	39.09	No	NA	5	0	0	Not-determined	NA	NA	0
1415	vOTU13939	F.7562W01_93658_len11957	11957	37.37	No	NA	8	0	0	Not-determined	NA	NA	0
1416	vOTU13941	F.7562W01_93848_len7756	7756	35.53	No	NA	5	0	0	Not-determined	NA	NA	0
1417	vOTU13943	F.7562W01_94159_len5789	5789	35.39	No	NA	6	0	0	Not-determined	NA	NA	0
1418	vOTU13944	F.7562W01_94191_len2078	2078	44.71	No	NA	3	0	1	Low-quality	4.03	AAI-based (high-confidence)	0
1419	vOTU13945	F.7562W01_94193_len5068	5068	25.81	No	NA	7	2	0	Low-quality	3.46	HMM-based (lower-bound)	0
1420	vOTU13946	F.7562W01_94302_len2223	2223	31.44	No	NA	3	2	0	Low-quality	2.88	HMM-based (lower-bound)	0
1421	vOTU13947	F.7562W01_94346_len5874	5874	37.83	No	NA	7	0	0	Not-determined	NA	NA	0
1422	vOTU13949	F.7562W01_94381_len4239	4239	32.63	No	NA	4	0	0	Not-determined	NA	NA	0
1423	vOTU1395	S.4211W01_124870_len12208||full	12208	41.92	No	NA	14	6	0	Complete	100	ITR (high-confidence)	0
1424	vOTU13950	F.7562W01_94407_len4225	4225	37.02	No	NA	5	0	0	Not-determined	NA	NA	0
1425	vOTU13951	F.7562W01_94634_len1898	1898	42.2	No	NA	1	1	0	Low-quality	1.16	AAI-based (high-confidence)	0
1426	vOTU13953	F.7562W01_94927_len4361	4361	41.46	No	NA	1	0	0	Not-determined	NA	NA	0
1427	vOTU13954	F.7562W01_94938_len9348	9348	25.11	No	NA	11	0	1	Low-quality	5.03	AAI-based (high-confidence)	0
1428	vOTU13957	F.7562W01_95345_len3045	3045	29.43	No	NA	1	0	0	Not-determined	NA	NA	0
1429	vOTU13958	F.7562W01_95420_len2512	2512	37.74	No	NA	1	0	0	Not-determined	NA	NA	0
1430	vOTU13960	F.7562W01_95573_len14691	14691	26.32	No	NA	16	2	3	Low-quality	7.81	AAI-based (high-confidence)	0
1431	vOTU13961	F.7562W01_95576_len11062	11062	37.05	No	NA	4	0	0	Not-determined	NA	NA	0
1432	vOTU13965	F.7562W01_95790_len7212	7212	54.6	No	NA	11	0	0	Not-determined	NA	NA	0
1433	vOTU13966	F.7562W01_95835_len3984	3984	41.64	No	NA	4	0	0	Not-determined	NA	NA	0
1434	vOTU13969	F.7562W01_95900_len3660	3660	38.8	No	NA	2	1	0	Not-determined	NA	NA	0
1435	vOTU13970	F.7562W01_95904_len5397	5397	49.58	No	NA	5	0	0	Not-determined	NA	NA	0
1436	vOTU13971	F.7562W01_95917_len11268	11268	47.75	No	NA	8	0	0	Not-determined	NA	NA	0
1437	vOTU13972	F.7562W01_95972_len24634	24634	37.78	No	NA	12	0	0	Not-determined	NA	NA	0
1438	vOTU13975	F.7562W01_96321_len5298	5298	34.52	No	NA	2	0	0	Not-determined	NA	NA	0
1439	vOTU13976	F.7562W01_96414_len2979	2979	51.12	No	NA	4	0	0	Not-determined	NA	NA	0
1440	vOTU13977	F.7562W01_96496_len8195	8195	46.49	No	NA	10	2	0	High-quality	94.31	HMM-based (lower-bound)	0
1441	vOTU13978	F.7562W01_96587_len9248	9248	46.96	No	NA	5	0	0	Not-determined	NA	NA	0
1442	vOTU1398	S.4211W01_150905_len2638||full	2638	44.88	No	NA	3	2	0	Complete	100	DTR (high-confidence)	0
1443	vOTU13986	F.7562W01_97006_len3644	3644	38.42	No	NA	2	0	0	Not-determined	NA	NA	0
1444	vOTU13987	F.7562W01_97096_len1881	1881	41.36	No	NA	1	0	0	Not-determined	NA	NA	0
1445	vOTU13988	F.7562W01_97118_len20889	20889	35.69	No	NA	12	0	0	Not-determined	NA	NA	0
1446	vOTU13989	F.7562W01_97141_len2055	2055	52.8	No	NA	1	0	1	Not-determined	NA	NA	0
1447	vOTU13990	F.7562W01_97175_len1863	1863	33.92	No	NA	2	0	0	Not-determined	NA	NA	0
1448	vOTU13994	F.7562W01_97488_len1506	1506	32.74	No	NA	1	0	0	Not-determined	NA	NA	0
1449	vOTU13995	F.7562W01_97705_len2074	2074	23.1	No	NA	2	0	0	Not-determined	NA	NA	0
1450	vOTU13998	F.7562W01_97863_len3277	3277	32.5	No	NA	2	0	0	Not-determined	NA	NA	0
1451	vOTU13999	F.7562W01_97906_len2410	2410	38.42	No	NA	4	0	0	Not-determined	NA	NA	0
1452	vOTU14	F.1120W01_14693_len1566	1566	40.04	No	NA	2	0	0	Not-determined	NA	NA	0
1453	vOTU1400	S.4211W01_2980_len8490||full	8490	46.22	No	NA	3	3	0	Low-quality	19.36	AAI-based (medium-confidence)	0
1454	vOTU14000	F.7562W01_98053_len11541	11541	39.77	No	NA	9	0	0	Not-determined	NA	NA	0
1455	vOTU14001	F.7562W01_98088_len4480	4480	36.23	No	NA	3	0	0	Not-determined	NA	NA	0
1456	vOTU14002	F.7562W01_98136_len5742	5742	45.05	No	NA	3	0	0	Not-determined	NA	NA	0
1457	vOTU14003	F.7562W01_98169_len10973	10973	41.48	No	NA	7	2	0	Not-determined	NA	NA	0
1458	vOTU14004	F.7562W01_98270_len2141	2141	42.92	No	NA	1	0	0	Not-determined	NA	NA	0
1459	vOTU14008	F.7562W01_98354_len6415	6415	47.31	No	NA	6	0	0	Not-determined	NA	NA	0
1460	vOTU14009	F.7562W01_98474_len14756	14756	44.64	No	NA	16	0	0	Not-determined	NA	NA	0
1461	vOTU1401	S.4211W01_30952_len7431||full	7431	50.92	No	NA	11	2	0	Low-quality	12.49	AAI-based (medium-confidence)	0
1462	vOTU14010	F.7562W01_98490_len3280	3280	43.63	No	NA	3	0	0	Not-determined	NA	NA	0
1463	vOTU14011	F.7562W01_98613_len1847	1847	36.06	No	NA	3	0	0	Not-determined	NA	NA	0
1464	vOTU14012	F.7562W01_98668_len3154	3154	26.06	No	NA	5	0	0	Not-determined	NA	NA	0
1465	vOTU14014	F.7562W01_98809_len1514	1514	46.63	No	NA	3	0	0	Not-determined	NA	NA	0
1466	vOTU14017	F.7562W01_98877_len7223	7223	41.96	No	NA	4	0	0	Not-determined	NA	NA	0
1467	vOTU14018	F.7562W01_98899_len3039	3039	38.5	No	NA	2	0	0	Not-determined	NA	NA	0
1468	vOTU14019	F.7562W01_98940_len2634	2634	35.65	No	NA	1	0	0	Not-determined	NA	NA	0
1469	vOTU14022	F.7562W01_99118_len4073	4073	41.74	No	NA	7	0	0	Not-determined	NA	NA	0
1470	vOTU14026	F.7562W01_99247_len3727	3727	33.38	No	NA	2	0	0	Not-determined	NA	NA	0
1471	vOTU1403	S.4211W01_31932_len6276||full	6276	58.7	No	NA	11	2	0	Low-quality	18.62	HMM-based (lower-bound)	0
1472	vOTU14030	F.7562W01_99315_len7260	7260	39.38	No	NA	2	0	0	Not-determined	NA	NA	0
1473	vOTU14032	F.7562W01_99379_len13989	13989	36.39	No	NA	7	0	1	Not-determined	NA	NA	0
1474	vOTU14033	F.7562W01_99388_len3163	3163	41.16	No	NA	6	0	0	Not-determined	NA	NA	0
1475	vOTU14035	F.7562W01_99508_len5174	5174	31.43	No	NA	4	0	0	Not-determined	NA	NA	0
1476	vOTU14036	F.7562W01_99914_len3190	3190	41.97	No	NA	5	0	0	Not-determined	NA	NA	0
1477	vOTU14037	F.7562W01_99976_len2289	2289	52.29	No	NA	2	0	0	Not-determined	NA	NA	0
1478	vOTU1404	S.4211W01_35124_len9820||full	9820	44.59	No	NA	15	3	0	Low-quality	24.55	AAI-based (medium-confidence)	0
1479	vOTU14040	S.7562W01_100249_len5922||full	5922	29.11	No	NA	2	1	0	Low-quality	15.15	AAI-based (high-confidence)	0
1480	vOTU14041	S.7562W01_100479_len16629||full	16629	27.67	No	NA	18	4	0	Medium-quality	71.3	AAI-based (medium-confidence)	0
1481	vOTU14043	S.7562W01_100844_len3142||full	3142	30.2	No	NA	3	3	0	Low-quality	6.52	AAI-based (high-confidence)	0
1482	vOTU14045	S.7562W01_101807_len3621||full	3621	48.16	No	NA	3	2	0	Low-quality	6.75	AAI-based (medium-confidence)	0
1483	vOTU14046	S.7562W01_102068_len6230||full	6230	28.07	No	NA	9	7	0	Low-quality	14.11	AAI-based (high-confidence)	0
1484	vOTU14047	S.7562W01_102289_len6365||full	6365	26.16	No	NA	10	3	0	Low-quality	34.63	AAI-based (medium-confidence)	0
1485	vOTU14048	S.7562W01_102669_len3563||full	3563	28.68	No	NA	5	2	0	Low-quality	6.99	AAI-based (high-confidence)	0
1486	vOTU14050	S.7562W01_103208_len3706||full	3706	30.19	No	NA	4	3	0	Low-quality	8.85	AAI-based (high-confidence)	0
1487	vOTU14051	S.7562W01_10329_len6059||full	6059	26.32	No	NA	7	5	0	Low-quality	4.04	AAI-based (medium-confidence)	0
1488	vOTU14052	S.7562W01_104324_len6078||full	6078	27.21	No	NA	8	5	0	Low-quality	13.52	AAI-based (high-confidence)	0
1489	vOTU14053	S.7562W01_105476_len5089||full	5089	27.2	No	NA	6	3	0	Low-quality	2.69	HMM-based (lower-bound)	0
1490	vOTU14055	S.7562W01_105724_len7820||full	7820	27.49	No	NA	13	4	1	Low-quality	19.25	AAI-based (high-confidence)	0
1491	vOTU14056	S.7562W01_105764_len63662||full	63662	59.59	No	NA	96	22	2	Complete	100	DTR (high-confidence)	0
1492	vOTU14057	S.7562W01_107085_len5361||full	5361	43.82	No	NA	7	0	0	Not-determined	NA	NA	0
1493	vOTU14058	S.7562W01_107100_len2906||full	2906	34.14	No	NA	4	2	0	Low-quality	6.79	HMM-based (lower-bound)	0
1494	vOTU14059	S.7562W01_108109_len98686||full	98686	26.93	No	NA	89	10	2	Low-quality	41.44	AAI-based (high-confidence)	0
1495	vOTU14061	S.7562W01_110258_len10770||full	10770	24.49	No	NA	11	1	0	Low-quality	35.06	AAI-based (medium-confidence)	0
1496	vOTU14062	S.7562W01_110722_len3098||full	3098	29.41	No	NA	3	3	0	Low-quality	7.61	AAI-based (medium-confidence)	0
1497	vOTU14063	S.7562W01_110861_len16222||full	16222	25.23	No	NA	26	1	0	Low-quality	10.36	AAI-based (medium-confidence)	0
1498	vOTU14065	S.7562W01_112022_len18189||full	18189	25.86	No	NA	21	4	0	Low-quality	11.25	AAI-based (high-confidence)	0
1499	vOTU14066	S.7562W01_113275_len197234||full	197234	26.99	No	NA	213	26	14	Complete	100	DTR (high-confidence)	0
1500	vOTU14067	S.7562W01_113405_len21542||full	21542	26.18	No	NA	21	4	2	Medium-quality	50.58	AAI-based (high-confidence)	0
1501	vOTU14068	S.7562W01_114061_len4111||lt2gene	4111	30.16	No	NA	2	1	0	Low-quality	2.83	AAI-based (high-confidence)	0
1502	vOTU1407	S.4211W01_37775_len1613||lt2gene	1613	38.81	No	NA	2	1	0	Low-quality	38.76	HMM-based (lower-bound)	0
1503	vOTU14070	S.7562W01_16590_len36203||full	36203	28.75	No	NA	52	28	1	Medium-quality	72.09	AAI-based (medium-confidence)	0
1504	vOTU14071	S.7562W01_17168_len19390||full	19390	28.11	No	NA	32	9	0	Low-quality	40.26	AAI-based (high-confidence)	0
1505	vOTU14072	S.7562W01_17402_len8305||full	8305	29.14	No	NA	14	7	0	Low-quality	22.31	AAI-based (medium-confidence)	0
1506	vOTU14073	S.7562W01_18832_len5044||full	5044	29.9	No	NA	5	4	0	Low-quality	10.47	AAI-based (high-confidence)	0
1507	vOTU14074	S.7562W01_19951_len16603||full	16603	28.95	No	NA	20	20	0	Low-quality	47.31	AAI-based (medium-confidence)	0
1508	vOTU14075	S.7562W01_24354_len2652||full	2652	28.62	No	NA	3	3	0	Low-quality	1.75	AAI-based (high-confidence)	0
1509	vOTU14077	S.7562W01_24688_len10594||full	10594	25.96	No	NA	14	3	0	Low-quality	6.99	AAI-based (medium-confidence)	0
1510	vOTU14079	S.7562W01_26586_len4004||full	4004	28.8	No	NA	10	4	0	Low-quality	8.79	AAI-based (medium-confidence)	0
1511	vOTU14080	S.7562W01_28165_len4324||full	4324	43.64	No	NA	8	7	0	Low-quality	8.8	AAI-based (high-confidence)	0
1512	vOTU14081	S.7562W01_30153_len33407||full	33407	26.64	No	NA	43	12	0	Low-quality	22.03	AAI-based (high-confidence)	0
1513	vOTU14083	S.7562W01_34363_len6856||full	6856	27.32	No	NA	7	2	0	Low-quality	17.18	AAI-based (high-confidence)	0
1514	vOTU14085	S.7562W01_37067_len1946||lt2gene	1946	25.64	No	NA	1	1	0	Low-quality	2.84	HMM-based (lower-bound)	0
1515	vOTU14086	S.7562W01_38602_len2262||full	2262	30.64	No	NA	5	5	0	Low-quality	6.06	AAI-based (medium-confidence)	0
1516	vOTU14087	S.7562W01_41047_len4179||full	4179	32.04	No	NA	9	9	0	Low-quality	11.15	AAI-based (medium-confidence)	0
1517	vOTU1409	S.4211W01_43753_len46949||full	46949	34.17	No	NA	64	31	1	High-quality	90.09	AAI-based (medium-confidence)	0
1518	vOTU14090	S.7562W01_60605_len7334||full	7334	26.87	No	NA	7	5	0	Low-quality	3.95	AAI-based (high-confidence)	0
1519	vOTU14091	S.7562W01_65226_len7924||full	7924	29.08	No	NA	3	1	0	Low-quality	4.27	AAI-based (high-confidence)	0
1520	vOTU14094	S.7562W01_71038_len3097||full	3097	26.74	No	NA	5	3	0	Low-quality	2.46	AAI-based (high-confidence)	0
1521	vOTU14095	S.7562W01_71154_len7258||full	7258	28.78	No	NA	4	3	0	Low-quality	19.19	AAI-based (high-confidence)	0
1522	vOTU14096	S.7562W01_72730_len6474||full	6474	23	Yes	1098	3	1	1	Low-quality	0.74	HMM-based (lower-bound)	83.04
1523	vOTU14097	S.7562W01_73751_len4667||full	4667	48.3	No	NA	7	5	0	Complete	100	DTR (high-confidence)	0
1524	vOTU14098	S.7562W01_74100_len4354||full	4354	30.34	No	NA	6	3	0	Low-quality	10.82	AAI-based (medium-confidence)	0
1525	vOTU14099	S.7562W01_74314_len42954||full	42954	24.46	No	NA	91	5	1	Low-quality	17.29	AAI-based (medium-confidence)	0
1526	vOTU141	F.1120W02_16009_len1718	1718	22.93	No	NA	4	0	2	Not-determined	NA	NA	0
1527	vOTU14100	S.7562W01_74620_len9663||full	9663	55.22	No	NA	18	1	1	Low-quality	11.81	HMM-based (lower-bound)	0
1528	vOTU14101	S.7562W01_76182_len10803||full	10803	51.48	No	NA	17	13	0	Low-quality	31.06	AAI-based (medium-confidence)	0
1529	vOTU14103	S.7562W01_77165_len5784||full	5784	28.91	No	NA	2	1	0	Low-quality	15.18	AAI-based (high-confidence)	0
1530	vOTU14104	S.7562W01_77446_len2123||full	2123	26.14	No	NA	3	1	0	Low-quality	2.86	AAI-based (high-confidence)	0
1531	vOTU14106	S.7562W01_78660_len3331||full	3331	50.47	No	NA	5	2	0	Low-quality	5.94	HMM-based (lower-bound)	0
1532	vOTU1411	S.4211W01_5597_len5011||full	5011	48.81	No	NA	6	3	0	Low-quality	11	AAI-based (medium-confidence)	0
1533	vOTU14110	S.7562W01_79441_len19395||full	19395	29.17	No	NA	26	22	0	Low-quality	41.34	AAI-based (high-confidence)	0
1534	vOTU14111	S.7562W01_79549_len7671||full	7671	27.09	No	NA	11	6	0	Low-quality	4.33	AAI-based (high-confidence)	0
1535	vOTU14113	S.7562W01_79778_len23207||full	23207	29.22	No	NA	25	16	0	Medium-quality	59.92	AAI-based (medium-confidence)	0
1536	vOTU14114	S.7562W01_79896_len24837||full	24837	32.28	No	NA	28	11	0	Low-quality	45.82	AAI-based (high-confidence)	0
1537	vOTU14115	S.7562W01_80194_len2943||lt2gene	2943	27.42	No	NA	2	2	0	Low-quality	7.96	AAI-based (high-confidence)	0
1538	vOTU14117	S.7562W01_80710_len5386||full	5386	27.18	No	NA	13	5	0	Low-quality	3.06	HMM-based (lower-bound)	0
1539	vOTU14118	S.7562W01_81565_len4482||full	4482	29.07	No	NA	4	2	0	Low-quality	11.74	AAI-based (medium-confidence)	0
1540	vOTU1412	S.4211W01_60736_len6912||full	6912	43.89	No	NA	9	5	0	Low-quality	17.09	AAI-based (medium-confidence)	0
1541	vOTU14122	S.7562W01_83077_len14855||full	14855	30.65	No	NA	20	8	0	Low-quality	31.77	AAI-based (medium-confidence)	0
1542	vOTU14123	S.7562W01_83227_len2974||lt2gene	2974	31.44	No	NA	2	1	0	Low-quality	2.06	HMM-based (lower-bound)	0
1543	vOTU14124	S.7562W01_839_len4705||full	4705	26.72	Yes	2690	6	3	1	Low-quality	1.46	AAI-based (high-confidence)	42.83
1544	vOTU14125	S.7562W01_86363_len4575||full	4575	30.75	No	NA	4	3	0	Low-quality	11.57	AAI-based (high-confidence)	0
1545	vOTU14126	S.7562W01_86634_len17952||full	17952	27.94	No	NA	23	17	0	Medium-quality	51.47	AAI-based (high-confidence)	0
1546	vOTU14128	S.7562W01_87756_len12855||full	12855	28.32	No	NA	17	11	0	Low-quality	26.69	AAI-based (high-confidence)	0
1547	vOTU14129	S.7562W01_87809_len1855||full	1855	26.36	No	NA	3	1	0	Low-quality	1	AAI-based (high-confidence)	0
1548	vOTU1413	S.4211W01_61909_len3679||full	3679	26.94	No	NA	5	3	0	Low-quality	9.96	AAI-based (medium-confidence)	0
1549	vOTU14131	S.7562W01_88661_len1688||lt2gene	1688	33.41	No	NA	1	1	0	Low-quality	2.81	HMM-based (lower-bound)	0
1550	vOTU14133	S.7562W01_89030_len91709||full	91709	26.31	No	NA	98	11	7	Low-quality	36.33	AAI-based (medium-confidence)	0
1551	vOTU14134	S.7562W01_89801_len7485||full	7485	36.37	No	NA	9	2	0	Low-quality	6.08	AAI-based (medium-confidence)	0
1552	vOTU14135	S.7562W01_90265_len13019||full	13019	49.01	No	NA	14	5	0	Low-quality	37.75	AAI-based (medium-confidence)	0
1553	vOTU14136	S.7562W01_93766_len8508||full	8508	35.65	No	NA	6	5	0	Low-quality	20.13	AAI-based (high-confidence)	0
1554	vOTU14137	S.7562W01_96004_len1904||full	1904	28.68	No	NA	4	2	0	Low-quality	5.1	AAI-based (high-confidence)	0
1555	vOTU14138	S.7562W01_96690_len5626||full	5626	28.71	No	NA	10	8	0	Low-quality	16.55	AAI-based (high-confidence)	0
1556	vOTU14139	S.7562W01_96824_len7074||full	7074	27.25	No	NA	11	3	0	Low-quality	42.01	AAI-based (medium-confidence)	0
1557	vOTU1414	S.4211W01_62351_len5859||full	5859	44.51	No	NA	12	3	0	Low-quality	14.93	AAI-based (medium-confidence)	0
1558	vOTU14141	S.7562W01_98162_len15809||full	15809	26.46	No	NA	17	4	4	Low-quality	10.42	AAI-based (high-confidence)	0
1559	vOTU14145	S.7562W01_99600_len2154||full	2154	30.64	No	NA	7	1	0	Low-quality	4.34	AAI-based (medium-confidence)	0
1560	vOTU14146	S.7562W01_99650_len2064||full	2064	28.25	No	NA	5	2	0	Low-quality	5.52	AAI-based (medium-confidence)	0
1561	vOTU1415	S.4211W01_64523_len5392||full	5392	55.55	No	NA	6	3	0	Low-quality	12.74	AAI-based (medium-confidence)	0
1562	vOTU14151	B.7562W02_10986_len4895	4895	28.97	No	NA	11	3	0	Low-quality	4.22	HMM-based (lower-bound)	0
1563	vOTU14157	B.7562W02_12084_len1939	1939	25.48	No	NA	4	1	0	Low-quality	1.04	AAI-based (high-confidence)	0
1564	vOTU1416	S.4211W01_65401_len4830||full	4830	44.02	No	NA	6	3	0	Complete	100	DTR (high-confidence)	0
1565	vOTU14160	B.7562W02_12489_len2885	2885	25.68	No	NA	7	1	0	Low-quality	0.24	HMM-based (lower-bound)	0
1566	vOTU14164	B.7562W02_12932_len2130	2130	41.92	No	NA	7	1	0	Low-quality	5.21	AAI-based (medium-confidence)	0
1567	vOTU14165	B.7562W02_12962_len8501	8501	34.2	No	NA	11	0	0	Not-determined	NA	NA	0
1568	vOTU14169	B.7562W02_137_len2242	2242	35.59	No	NA	6	0	0	Low-quality	2.46	AAI-based (medium-confidence)	0
1569	vOTU14184	B.7562W02_1555_len8027	8027	27.15	No	NA	18	1	0	Low-quality	14.85	AAI-based (medium-confidence)	0
1570	vOTU14186	B.7562W02_15749_len10997	10997	27.13	No	NA	7	2	0	Low-quality	5.92	AAI-based (high-confidence)	0
1571	vOTU1419	S.4211W01_69605_len5700||full	5700	53.28	No	NA	8	1	0	Low-quality	15.15	AAI-based (high-confidence)	0
1572	vOTU14192	B.7562W02_16519_len4720	4720	52.67	No	NA	6	0	0	Not-determined	NA	NA	0
1573	vOTU14193	B.7562W02_16632_len8348	8348	48.59	No	NA	12	3	0	Low-quality	17.82	AAI-based (medium-confidence)	0
1574	vOTU142	F.1120W02_16453_len1719	1719	53.93	No	NA	3	0	0	Not-determined	NA	NA	0
1575	vOTU1420	S.4211W01_76011_len8459||full	8459	43.31	No	NA	10	9	0	Low-quality	14.86	AAI-based (high-confidence)	0
1576	vOTU14202	B.7562W02_17192_len2205	2205	43.99	No	NA	7	2	0	Low-quality	5.04	AAI-based (high-confidence)	0
1577	vOTU14208	B.7562W02_1817_len3913	3913	41.78	No	NA	5	3	0	Low-quality	7.5	AAI-based (high-confidence)	0
1578	vOTU1421	S.4211W01_85528_len5637||full	5637	38.92	No	NA	8	3	0	Complete	100	DTR (high-confidence)	0
1579	vOTU14214	B.7562W02_18833_len11282	11282	44.99	No	NA	22	6	1	Low-quality	13.39	AAI-based (medium-confidence)	0
1580	vOTU14218	B.7562W02_19384_len3047	3047	40.66	Yes	1756	7	1	1	Low-quality	3.94	AAI-based (medium-confidence)	42.37
1581	vOTU1422	S.4211W01_86005_len5354||full	5354	35.71	No	NA	7	3	0	Complete	100	DTR (high-confidence)	0
1582	vOTU14229	B.7562W02_20403_len8074	8074	45.73	No	NA	10	0	0	Low-quality	10.69	AAI-based (medium-confidence)	0
1583	vOTU1423	S.4211W01_86158_len4782||full	4782	54.96	No	NA	6	3	0	Complete	100	DTR (high-confidence)	0
1584	vOTU14234	B.7562W02_2147_len9455	9455	40.04	No	NA	17	1	0	Low-quality	15.91	AAI-based (high-confidence)	0
1585	vOTU1424	S.4211W01_86532_len5946||full	5946	34.85	No	NA	7	3	0	Complete	100	DTR (high-confidence)	0
1586	vOTU14242	B.7562W02_2249_len12609	12609	47.69	No	NA	18	7	0	Low-quality	30.78	AAI-based (medium-confidence)	0
1587	vOTU14243	B.7562W02_22535_len14109	14109	27.57	No	NA	21	4	2	Low-quality	7.6	AAI-based (high-confidence)	0
1588	vOTU14249	B.7562W02_22922_len3535	3535	49	No	NA	6	1	0	Low-quality	5.51	HMM-based (lower-bound)	0
1589	vOTU1425	S.4211W01_86856_len5488||full	5488	40.54	No	NA	8	4	0	Complete	100	DTR (medium-confidence)	0
1590	vOTU14250	B.7562W02_2296_len6274	6274	40.1	No	NA	15	2	0	Low-quality	11.48	HMM-based (lower-bound)	0
1591	vOTU14254	B.7562W02_23605_len27094	27094	44.03	No	NA	54	12	0	Medium-quality	69.9	AAI-based (medium-confidence)	0
1592	vOTU1426	S.4211W01_87045_len6209||full	6209	38.96	No	NA	7	3	0	Complete	100	DTR (high-confidence)	0
1593	vOTU14261	B.7562W02_2468_len2904	2904	52.69	No	NA	6	0	0	Low-quality	6.12	AAI-based (medium-confidence)	0
1594	vOTU14269	B.7562W02_2583_len6561	6561	27.01	No	NA	8	4	0	Low-quality	3.53	AAI-based (high-confidence)	0
1595	vOTU1427	S.4211W01_87497_len5906||full	5906	34.05	No	NA	7	3	0	Complete	100	DTR (high-confidence)	0
1596	vOTU14272	B.7562W02_26044_len9443	9443	43.64	No	NA	17	4	0	Low-quality	21.97	AAI-based (medium-confidence)	0
1597	vOTU14277	B.7562W02_26975_len5458	5458	50	No	NA	10	4	0	Low-quality	9.04	AAI-based (medium-confidence)	0
1598	vOTU1428	S.4211W01_87785_len2025||full	2025	45.83	No	NA	2	2	0	Low-quality	35.7	AAI-based (high-confidence)	0
1599	vOTU14284	B.7562W02_2764_len27013	27013	50.78	No	NA	49	4	1	Low-quality	39.66	HMM-based (lower-bound)	0
1600	vOTU14289	B.7562W02_28082_len2280	2280	51.18	No	NA	4	1	0	Complete	100	DTR (high-confidence)	0
1601	vOTU1429	S.4211W01_87908_len4789||full	4789	32.37	No	NA	8	4	0	Complete	100	DTR (high-confidence)	0
1602	vOTU14292	B.7562W02_28695_len7423	7423	32.22	No	NA	7	0	0	Low-quality	2.78	AAI-based (medium-confidence)	0
1603	vOTU14293	B.7562W02_28711_len11366	11366	29.5	No	NA	8	5	0	Low-quality	6.36	AAI-based (high-confidence)	0
1604	vOTU14294	B.7562W02_29032_len3888	3888	46.78	No	NA	8	3	0	Low-quality	9.62	AAI-based (high-confidence)	0
1605	vOTU1430	S.4211W01_88112_len1977||full	1977	30.85	No	NA	3	1	0	Complete	100	DTR (high-confidence)	0
1606	vOTU14300	B.7562W02_29269_len4366	4366	43.01	No	NA	7	3	0	Low-quality	7.45	AAI-based (high-confidence)	0
1607	vOTU14304	B.7562W02_29710_len1560	1560	25.9	No	NA	5	0	0	Low-quality	0.84	AAI-based (high-confidence)	0
1608	vOTU14306	B.7562W02_29734_len3857	3857	52.81	No	NA	8	2	0	Low-quality	7.35	AAI-based (high-confidence)	0
1609	vOTU1431	S.4211W01_88814_len2569||full	2569	48.89	No	NA	4	4	0	Complete	100	DTR (high-confidence)	0
1610	vOTU14311	B.7562W02_30083_len3229	3229	38.53	No	NA	6	0	0	Not-determined	NA	NA	0
1611	vOTU14314	B.7562W02_30176_len11334	11334	44.2	No	NA	19	4	0	Low-quality	22.21	HMM-based (lower-bound)	0
1612	vOTU14315	B.7562W02_30217_len2368	2368	44.3	No	NA	7	2	0	Low-quality	5.45	AAI-based (medium-confidence)	0
1613	vOTU1432	S.4211W01_88918_len2143||full	2143	55.58	No	NA	4	2	0	Complete	100	DTR (high-confidence)	0
1614	vOTU14327	B.7562W02_31105_len9705	9705	25.61	Yes	5135	10	2	2	Low-quality	2.77	AAI-based (high-confidence)	47.09
1615	vOTU1433	S.4211W01_89735_len2675||full	2675	55.51	No	NA	3	1	0	Medium-quality	64.28	HMM-based (lower-bound)	0
1616	vOTU14332	B.7562W02_31495_len1515	1515	26.27	No	NA	3	0	0	Low-quality	0.76	AAI-based (medium-confidence)	0
1617	vOTU14334	B.7562W02_31567_len2381	2381	52.96	No	NA	4	2	0	Complete	100	DTR (high-confidence)	0
1618	vOTU1434	S.4211W01_89757_len5771||full	5771	43.6	No	NA	4	1	0	Low-quality	14.12	AAI-based (high-confidence)	0
1619	vOTU14343	B.7562W02_33651_len9902	9902	27.39	No	NA	16	1	0	Low-quality	4.02	HMM-based (lower-bound)	0
1620	vOTU14348	B.7562W02_34188_len21083	21083	27.03	No	NA	28	1	0	Low-quality	11.15	AAI-based (high-confidence)	0
1621	vOTU1435	S.4211W01_90353_len5207||full	5207	52.53	No	NA	8	5	0	Complete	100	DTR (high-confidence)	0
1622	vOTU14351	B.7562W02_34311_len24183	24183	48.29	No	NA	18	2	1	Medium-quality	51.68	AAI-based (medium-confidence)	0
1623	vOTU14357	B.7562W02_34752_len9259	9259	46.12	No	NA	15	8	0	Low-quality	21.97	AAI-based (medium-confidence)	0
1624	vOTU1436	S.4211W01_91151_len2318||full	2318	39.3	No	NA	3	1	0	Low-quality	35.43	HMM-based (lower-bound)	0
1625	vOTU1437	S.4211W01_91564_len2760||full	2760	39.75	No	NA	4	1	0	Low-quality	42.18	HMM-based (lower-bound)	0
1626	vOTU14371	B.7562W02_36071_len6512	6512	47.04	No	NA	16	0	0	Not-determined	NA	NA	0
1627	vOTU14373	B.7562W02_36242_len2848	2848	39.71	No	NA	6	0	0	Not-determined	NA	NA	0
1628	vOTU14374	B.7562W02_36420_len2344	2344	51.96	No	NA	6	0	0	Not-determined	NA	NA	0
1629	vOTU14376	B.7562W02_36769_len11755	11755	50.57	No	NA	28	13	0	Low-quality	27.37	AAI-based (high-confidence)	0
1630	vOTU14379	B.7562W02_37034_len2243	2243	50.6	No	NA	6	1	0	Low-quality	4.47	AAI-based (medium-confidence)	0
1631	vOTU1439	S.4211W01_92280_len4879||full	4879	39	No	NA	7	2	0	Complete	100	DTR (high-confidence)	0
1632	vOTU144	F.1120W02_16899_len5854	5854	40.08	No	NA	6	0	2	Not-determined	NA	NA	0
1633	vOTU1440	S.4211W01_92549_len2724||full	2724	44.9	No	NA	3	2	0	Complete	100	DTR (high-confidence)	0
1634	vOTU14401	B.7562W02_4154_len1970	1970	27.21	No	NA	4	1	0	Low-quality	1.51	AAI-based (high-confidence)	0
1635	vOTU14405	B.7562W02_4465_len3413	3413	33.26	No	NA	4	1	0	Low-quality	0.9	HMM-based (lower-bound)	0
1636	vOTU14407	B.7562W02_4867_len9143	9143	30	No	NA	9	2	0	Low-quality	3.37	AAI-based (medium-confidence)	0
1637	vOTU1441	S.4211W01_93010_len2682||full	2682	45.15	No	NA	3	3	0	Complete	100	DTR (high-confidence)	0
1638	vOTU14415	B.7562W02_7184_len3269	3269	30.32	No	NA	6	0	0	Low-quality	1.22	AAI-based (medium-confidence)	0
1639	vOTU1442	S.4211W01_95131_len1775||lt2gene	1775	40.96	No	NA	2	1	0	Low-quality	3.15	AAI-based (medium-confidence)	0
1640	vOTU14422	B.7562W02_8126_len2940	2940	30.41	No	NA	4	2	0	Low-quality	6.59	AAI-based (high-confidence)	0
1641	vOTU1443	S.4211W01_96459_len4434||full	4434	53.81	No	NA	7	3	0	Complete	100	DTR (high-confidence)	0
1642	vOTU14431	B.7562W02_933_len4990	4990	43.93	No	NA	11	4	0	Low-quality	6.73	HMM-based (lower-bound)	0
1643	vOTU14437	F.7562W02_10532_len7243	7243	32.35	No	NA	6	1	0	Low-quality	2.86	AAI-based (medium-confidence)	0
1644	vOTU14438	F.7562W02_10753_len2743	2743	32.63	No	NA	5	0	0	Low-quality	1.01	AAI-based (medium-confidence)	0
1645	vOTU14443	F.7562W02_11742_len1577	1577	38.05	No	NA	1	0	0	Not-determined	NA	NA	0
1646	vOTU14444	F.7562W02_1195_len4529	4529	52.57	No	NA	5	2	0	Low-quality	8.56	AAI-based (high-confidence)	0
1647	vOTU14449	F.7562W02_12668_len3913	3913	68.64	No	NA	2	0	0	Not-determined	NA	NA	0
1648	vOTU14453	F.7562W02_13581_len2412	2412	25.7	No	NA	2	0	0	Low-quality	1.3	AAI-based (high-confidence)	0
1649	vOTU14455	F.7562W02_13927_len1810	1810	26.46	No	NA	3	1	0	Low-quality	1.22	HMM-based (lower-bound)	0
1650	vOTU14458	F.7562W02_14558_len7144	7144	33.16	No	NA	6	0	1	Not-determined	NA	NA	0
1651	vOTU14467	F.7562W02_1682_len2692	2692	27.79	Yes	2472	4	1	1	Low-quality	2.96	HMM-based (lower-bound)	8.17
1652	vOTU1447	B.4211W02_27864_len9479	9479	33.85	No	NA	10	0	0	Not-determined	NA	NA	0
1653	vOTU14476	F.7562W02_18046_len2111	2111	53.15	No	NA	1	0	0	Not-determined	NA	NA	0
1654	vOTU14483	F.7562W02_19705_len1772	1772	33.75	No	NA	2	0	0	Not-determined	NA	NA	0
1655	vOTU14484	F.7562W02_19982_len4283	4283	23.91	No	NA	4	0	0	Low-quality	2.75	AAI-based (high-confidence)	0
1656	vOTU14487	F.7562W02_20310_len3024	3024	26.26	No	NA	3	0	0	Not-determined	NA	NA	0
1657	vOTU1449	B.4211W02_65409_len2070	2070	44.3	No	NA	7	2	0	Low-quality	1.22	HMM-based (lower-bound)	0
1658	vOTU14491	F.7562W02_20581_len4374	4374	23.53	No	NA	3	1	0	Low-quality	2.04	HMM-based (lower-bound)	0
1659	vOTU14492	F.7562W02_21004_len1672	1672	34.69	No	NA	3	1	0	Medium-quality	52.88	HMM-based (lower-bound)	0
1660	vOTU145	F.1120W02_17293_len4067	4067	37.57	No	NA	10	0	0	Not-determined	NA	NA	0
1661	vOTU14507	F.7562W02_24307_len1738	1738	27.56	No	NA	5	0	0	Low-quality	0.94	AAI-based (high-confidence)	0
1662	vOTU14509	F.7562W02_24514_len1543	1543	44.91	No	NA	1	0	0	Not-determined	NA	NA	0
1663	vOTU14512	F.7562W02_24893_len4639	4639	35.57	No	NA	8	1	0	Low-quality	2.52	HMM-based (lower-bound)	0
1664	vOTU14513	F.7562W02_25068_len3992	3992	23.62	No	NA	8	0	0	Not-determined	NA	NA	0
1665	vOTU14520	F.7562W02_2621_len1570	1570	52.17	No	NA	3	0	0	Low-quality	3.13	AAI-based (medium-confidence)	0
1666	vOTU14523	F.7562W02_26399_len5057	5057	25.23	No	NA	5	0	2	Low-quality	2.72	AAI-based (high-confidence)	0
1667	vOTU14527	F.7562W02_27088_len1506	1506	65.6	No	NA	2	0	0	Not-determined	NA	NA	0
1668	vOTU14529	F.7562W02_27173_len2544	2544	28.62	No	NA	3	0	0	Not-determined	NA	NA	0
1669	vOTU14531	F.7562W02_27559_len3545	3545	25.7	No	NA	5	1	0	Low-quality	1.91	AAI-based (high-confidence)	0
1670	vOTU14535	F.7562W02_2817_len5755	5755	34.39	No	NA	12	0	1	Low-quality	4.88	AAI-based (high-confidence)	0
1671	vOTU14537	F.7562W02_2832_len6286	6286	25.56	No	NA	9	0	0	Low-quality	3.32	AAI-based (high-confidence)	0
1672	vOTU14539	F.7562W02_28730_len1616	1616	52.48	No	NA	4	1	0	Low-quality	2.41	HMM-based (lower-bound)	0
1673	vOTU14541	F.7562W02_28898_len1608	1608	46.52	No	NA	2	2	0	Low-quality	4.15	AAI-based (high-confidence)	0
1674	vOTU14542	F.7562W02_28945_len2816	2816	53.73	No	NA	1	0	0	Not-determined	NA	NA	0
1675	vOTU14545	F.7562W02_29183_len2697	2697	30.22	No	NA	3	1	0	Low-quality	1.07	AAI-based (medium-confidence)	0
1676	vOTU14547	F.7562W02_29236_len3339	3339	27.04	No	NA	8	0	0	Not-determined	NA	NA	0
1677	vOTU14548	F.7562W02_29301_len3322	3322	49.16	No	NA	6	0	0	Low-quality	4.44	AAI-based (medium-confidence)	0
1678	vOTU14549	F.7562W02_29362_len2247	2247	53.49	No	NA	3	1	0	Low-quality	5.33	AAI-based (high-confidence)	0
1679	vOTU14550	F.7562W02_29443_len4187	4187	35.2	No	NA	3	0	1	Low-quality	2.16	AAI-based (high-confidence)	0
1680	vOTU14552	F.7562W02_29759_len2193	2193	25.49	No	NA	3	0	0	Low-quality	1.18	AAI-based (high-confidence)	0
1681	vOTU14557	F.7562W02_30200_len2544	2544	23.27	No	NA	3	0	0	Not-determined	NA	NA	0
1682	vOTU14558	F.7562W02_30352_len4204	4204	35.42	No	NA	2	0	0	Low-quality	1.56	AAI-based (high-confidence)	0
1683	vOTU14561	F.7562W02_30541_len2234	2234	27.26	No	NA	3	0	0	Not-determined	NA	NA	0
1684	vOTU14564	F.7562W02_3087_len1653	1653	38.84	No	NA	1	0	0	Not-determined	NA	NA	0
1685	vOTU1457	B.4211W02_93715_len2724	2724	36.53	No	NA	5	0	0	Not-determined	NA	NA	0
1686	vOTU14574	F.7562W02_32001_len1614	1614	31.29	No	NA	3	0	0	Not-determined	NA	NA	0
1687	vOTU14582	F.7562W02_32526_len2667	2667	65.47	No	NA	4	0	0	Not-determined	NA	NA	0
1688	vOTU14583	F.7562W02_32582_len1667	1667	67.85	No	NA	2	0	0	Not-determined	NA	NA	0
1689	vOTU14586	F.7562W02_32820_len2247	2247	53.54	No	NA	3	1	0	Low-quality	5.33	AAI-based (high-confidence)	0
1690	vOTU14589	F.7562W02_33128_len4701	4701	25.25	No	NA	6	0	1	Low-quality	2.53	AAI-based (high-confidence)	0
1691	vOTU14590	F.7562W02_33210_len2893	2893	44.38	No	NA	6	0	0	Not-determined	NA	NA	0
1692	vOTU14594	F.7562W02_33560_len4920	4920	67.4	No	NA	2	0	0	Not-determined	NA	NA	0
1693	vOTU14595	F.7562W02_33576_len11640	11640	23.89	No	NA	9	1	2	Low-quality	7.82	HMM-based (lower-bound)	0
1694	vOTU14597	F.7562W02_33668_len4288	4288	50.56	No	NA	3	0	0	Not-determined	NA	NA	0
1695	vOTU14598	F.7562W02_33736_len1799	1799	41.86	No	NA	1	0	0	Low-quality	5.89	AAI-based (medium-confidence)	0
1696	vOTU1460	F.4211W02_11066_len1909	1909	68.52	No	NA	1	0	0	Not-determined	NA	NA	0
1697	vOTU14604	F.7562W02_34306_len3478	3478	25.7	No	NA	6	0	0	Not-determined	NA	NA	0
1698	vOTU1461	F.4211W02_11365_len2381	2381	40.28	No	NA	3	0	0	Not-determined	NA	NA	0
1699	vOTU14610	F.7562W02_35578_len7150	7150	26.03	Yes	4162	8	1	1	Low-quality	2.55	AAI-based (medium-confidence)	41.79
1700	vOTU14611	F.7562W02_35586_len1747	1747	39.32	No	NA	3	0	0	Not-determined	NA	NA	0
1701	vOTU14619	F.7562W02_36567_len1751	1751	38.26	No	NA	3	0	0	Not-determined	NA	NA	0
1702	vOTU14621	F.7562W02_36612_len4222	4222	42.09	No	NA	11	0	0	Not-determined	NA	NA	0
1703	vOTU14623	F.7562W02_36705_len2840	2840	30.46	No	NA	3	0	0	Not-determined	NA	NA	0
1704	vOTU14626	F.7562W02_36967_len5353	5353	55.18	No	NA	9	0	0	Not-determined	NA	NA	0
1705	vOTU14627	F.7562W02_37051_len2366	2366	26.2	No	NA	5	0	0	Not-determined	NA	NA	0
1706	vOTU1463	F.4211W02_13304_len6880	6880	33.58	No	NA	6	0	0	Not-determined	NA	NA	0
1707	vOTU14631	F.7562W02_37537_len2118	2118	26.44	No	NA	2	0	0	Low-quality	1.14	AAI-based (high-confidence)	0
1708	vOTU14633	F.7562W02_37870_len1553	1553	44.11	No	NA	3	2	0	Low-quality	3.62	AAI-based (high-confidence)	0
1709	vOTU1464	F.4211W02_1348_len1532	1532	36.75	No	NA	1	0	0	Not-determined	NA	NA	0
1710	vOTU14642	F.7562W02_38362_len4779	4779	24.78	Yes	3662	5	1	1	Low-quality	2.74	AAI-based (medium-confidence)	23.37
1711	vOTU14643	F.7562W02_38424_len4477	4477	25.31	No	NA	8	0	0	Not-determined	NA	NA	0
1712	vOTU14644	F.7562W02_38695_len3423	3423	47.27	No	NA	1	0	0	Not-determined	NA	NA	0
1713	vOTU14657	F.7562W02_39537_len2082	2082	70.7	No	NA	1	0	0	Not-determined	NA	NA	0
1714	vOTU14659	F.7562W02_39629_len12999	12999	51.25	No	NA	6	2	0	Low-quality	31.71	AAI-based (medium-confidence)	0
1715	vOTU14660	F.7562W02_3966_len11410	11410	43.35	No	NA	6	0	0	Not-determined	NA	NA	0
1716	vOTU14665	F.7562W02_4695_len2428	2428	33.94	No	NA	2	0	0	Not-determined	NA	NA	0
1717	vOTU14666	F.7562W02_4802_len2442	2442	34.48	No	NA	2	0	0	Not-determined	NA	NA	0
1718	vOTU14667	F.7562W02_513_len11359	11359	31.09	No	NA	9	0	0	Low-quality	4.2	AAI-based (high-confidence)	0
1719	vOTU14668	F.7562W02_5157_len1555	1555	47.2	No	NA	3	1	0	Low-quality	2.76	AAI-based (medium-confidence)	0
1720	vOTU14670	F.7562W02_5433_len6317	6317	25.9	No	NA	9	1	1	Low-quality	4.07	HMM-based (lower-bound)	0
1721	vOTU14671	F.7562W02_5456_len1918	1918	38.63	No	NA	4	2	0	Low-quality	47.76	HMM-based (lower-bound)	0
1722	vOTU1468	F.4211W02_15344_len1814	1814	39.58	No	NA	4	0	0	Not-determined	NA	NA	0
1723	vOTU14681	F.7562W02_7505_len1689	1689	35.52	No	NA	2	0	0	Not-determined	NA	NA	0
1724	vOTU14682	F.7562W02_7628_len19928	19928	26.48	No	NA	31	4	0	Medium-quality	50.46	AAI-based (medium-confidence)	0
1725	vOTU14685	F.7562W02_7827_len1535	1535	26.38	Yes	876	3	1	1	Low-quality	1.24	AAI-based (high-confidence)	42.93
1726	vOTU14689	F.7562W02_8668_len3176	3176	68.42	No	NA	3	0	0	Not-determined	NA	NA	0
1727	vOTU14696	F.7562W02_9803_len3406	3406	49.18	No	NA	5	0	0	Low-quality	6.13	AAI-based (high-confidence)	0
1728	vOTU147	F.1120W02_17815_len1545	1545	26.28	No	NA	1	0	0	Not-determined	NA	NA	0
1729	vOTU1470	F.4211W02_1575_len1717	1717	22.54	No	NA	1	0	0	Not-determined	NA	NA	0
1730	vOTU14703	S.7562W02_10793_len49833||full	49833	47.29	No	NA	56	13	1	Complete	100	DTR (medium-confidence)	0
1731	vOTU14706	S.7562W02_11118_len18215||full	18215	42.85	No	NA	23	13	0	Medium-quality	53.05	AAI-based (high-confidence)	0
1732	vOTU14708	S.7562W02_11213_len14805||full	14805	36.56	No	NA	21	5	0	Medium-quality	75.8	AAI-based (medium-confidence)	0
1733	vOTU14711	S.7562W02_12297_len16273||full	16273	51.58	No	NA	37	17	0	Low-quality	36.09	AAI-based (high-confidence)	0
1734	vOTU14714	S.7562W02_1286_len19148||full	19148	55.65	No	NA	22	7	0	Low-quality	49.76	AAI-based (medium-confidence)	0
1735	vOTU14718	S.7562W02_13452_len32655||full	32655	38.27	No	NA	57	9	0	Medium-quality	68.99	AAI-based (medium-confidence)	0
1736	vOTU14719	S.7562W02_1345_len3834||full	3834	43.77	No	NA	3	1	0	Low-quality	6.7	AAI-based (high-confidence)	0
1737	vOTU14720	S.7562W02_13489_len13234||full	13234	57.65	No	NA	13	5	0	Low-quality	32.32	AAI-based (medium-confidence)	0
1738	vOTU14728	S.7562W02_14995_len13543||full	13543	51.55	No	NA	20	9	0	Low-quality	22.13	HMM-based (lower-bound)	0
1739	vOTU14729	S.7562W02_15082_len3849||full	3849	54.22	No	NA	4	2	0	Low-quality	7.81	AAI-based (medium-confidence)	0
1740	vOTU14730	S.7562W02_1518_len7833||full	7833	56.35	No	NA	8	3	0	Low-quality	24.54	HMM-based (lower-bound)	0
1741	vOTU14731	S.7562W02_15296_len2323||full	2323	46.45	No	NA	3	3	0	Low-quality	5.09	AAI-based (medium-confidence)	0
1742	vOTU14732	S.7562W02_15405_len15548||full	15548	45.81	No	NA	20	11	0	Low-quality	41.72	AAI-based (high-confidence)	0
1743	vOTU14734	S.7562W02_15438_len4659||full	4659	42.84	No	NA	10	8	0	Low-quality	10.61	AAI-based (high-confidence)	0
1744	vOTU14736	S.7562W02_15778_len3061||full	3061	37.86	No	NA	3	1	0	High-quality	100	AAI-based (medium-confidence)	0
1745	vOTU14746	S.7562W02_16455_len12320||full	12320	46.4	No	NA	14	12	0	Low-quality	31.42	AAI-based (high-confidence)	0
1746	vOTU14752	S.7562W02_16987_len36043||full	36043	55.7	No	NA	56	18	0	Medium-quality	74.49	AAI-based (high-confidence)	0
1747	vOTU14756	S.7562W02_17209_len18989||full	18989	26.02	No	NA	25	5	0	Low-quality	20.77	HMM-based (lower-bound)	0
1748	vOTU14758	S.7562W02_17243_len2609||full	2609	49.44	No	NA	4	3	0	Low-quality	6.25	AAI-based (high-confidence)	0
1749	vOTU1476	F.4211W02_19025_len2455	2455	66.72	No	NA	4	0	0	Not-determined	NA	NA	0
1750	vOTU14761	S.7562W02_17410_len16505||full	16505	41.21	No	NA	34	7	0	Low-quality	44.61	AAI-based (medium-confidence)	0
1751	vOTU14764	S.7562W02_17665_len16089||full	16089	29.51	No	NA	16	14	0	Low-quality	45.46	AAI-based (medium-confidence)	0
1752	vOTU14767	S.7562W02_17774_len2877||full	2877	27.29	No	NA	6	4	0	Low-quality	6.48	AAI-based (high-confidence)	0
1753	vOTU14768	S.7562W02_17923_len2684||full	2684	43.26	No	NA	5	1	0	Low-quality	5.72	AAI-based (high-confidence)	0
1754	vOTU14769	S.7562W02_18032_len13268||full	13268	44.66	No	NA	18	6	0	Low-quality	35.87	AAI-based (high-confidence)	0
1755	vOTU14779	S.7562W02_19377_len37847||full	37847	42.69	No	NA	66	17	0	Medium-quality	87.59	AAI-based (medium-confidence)	0
1756	vOTU14785	S.7562W02_19757_len10248||full	10248	54.39	No	NA	11	1	0	Low-quality	11.1	AAI-based (medium-confidence)	0
1757	vOTU14789	S.7562W02_20855_len4587||full	4587	52.65	No	NA	5	3	0	Low-quality	9.6	AAI-based (high-confidence)	0
1758	vOTU14792	S.7562W02_21076_len21234||full	21234	56.89	No	NA	22	15	0	Medium-quality	55.69	AAI-based (medium-confidence)	0
1759	vOTU14797	S.7562W02_21720_len101633||full	101633	35.8	No	NA	98	16	1	Medium-quality	88.32	AAI-based (high-confidence)	0
1760	vOTU148	F.1120W02_18258_len2575	2575	31.88	No	NA	2	0	0	Not-determined	NA	NA	0
1761	vOTU14801	S.7562W02_22152_len46205||full	46205	50.22	No	NA	58	33	0	Complete	100	ITR (high-confidence)	0
1762	vOTU14804	S.7562W02_22331_len5085||full	5085	58.72	No	NA	8	2	0	Low-quality	8.39	AAI-based (high-confidence)	0
1763	vOTU14808	S.7562W02_2267_len9468||full	9468	49.02	No	NA	14	2	1	Low-quality	22.41	AAI-based (medium-confidence)	0
1764	vOTU1481	F.4211W02_20783_len4135	4135	49	No	NA	1	1	0	Low-quality	6.37	HMM-based (lower-bound)	0
1765	vOTU14810	S.7562W02_22811_len72300||full	72300	40.17	No	NA	100	25	0	Complete	100	DTR (high-confidence)	0
1766	vOTU1482	F.4211W02_2118_len2735	2735	40.91	No	NA	3	0	0	Not-determined	NA	NA	0
1767	vOTU14821	S.7562W02_24364_len16435||full	16435	50.62	No	NA	16	12	0	Low-quality	43.38	AAI-based (high-confidence)	0
1768	vOTU14822	S.7562W02_24440_len20783||full	20783	53.75	No	NA	25	17	0	Low-quality	46.97	AAI-based (high-confidence)	0
1769	vOTU14828	S.7562W02_24726_len1703||lt2gene	1703	47.62	No	NA	2	1	0	Low-quality	5	AAI-based (high-confidence)	0
1770	vOTU14830	S.7562W02_24935_len3708||full	3708	42.64	No	NA	5	1	0	Low-quality	8.08	AAI-based (medium-confidence)	0
1771	vOTU14835	S.7562W02_25221_len12112||full	12112	59.05	No	NA	11	3	0	Low-quality	42.96	HMM-based (lower-bound)	0
1772	vOTU14839	S.7562W02_25574_len12912||full	12912	25.6	No	NA	15	5	0	Low-quality	6.95	AAI-based (high-confidence)	0
1773	vOTU1484	F.4211W02_22898_len1894	1894	43.35	No	NA	1	0	0	Not-determined	NA	NA	0
1774	vOTU14844	S.7562W02_25839_len41300||full	41300	56.96	No	NA	54	17	1	Medium-quality	66.6	AAI-based (medium-confidence)	0
1775	vOTU14852	S.7562W02_26274_len15369||full	15369	45.23	No	NA	18	12	0	Low-quality	38.13	AAI-based (medium-confidence)	0
1776	vOTU14853	S.7562W02_26314_len1860||lt2gene	1860	47.85	No	NA	1	1	0	Low-quality	1.38	HMM-based (lower-bound)	0
1777	vOTU14857	S.7562W02_26439_len5875||full	5875	35.98	No	NA	8	3	0	Complete	100	DTR (high-confidence)	0
1778	vOTU14858	S.7562W02_26453_len8783||full	8783	46.54	No	NA	7	3	0	Low-quality	7.52	HMM-based (lower-bound)	0
1779	vOTU14859	S.7562W02_26480_len38755||full	38755	47.9	No	NA	67	40	0	Complete	100	DTR (high-confidence)	0
1780	vOTU1486	F.4211W02_24025_len1530	1530	40.13	No	NA	1	0	0	Not-determined	NA	NA	0
1781	vOTU14860	S.7562W02_26536_len10676||full	10676	53.69	No	NA	15	1	0	Low-quality	23.39	AAI-based (medium-confidence)	0
1782	vOTU14861	S.7562W02_26564_len5206||full	5206	48.42	Yes	2882	7	1	1	Low-quality	6.66	AAI-based (medium-confidence)	44.64
1783	vOTU14863	S.7562W02_26860_len2228||full	2228	41.56	No	NA	4	3	0	High-quality	100	AAI-based (medium-confidence)	0
1784	vOTU14864	S.7562W02_26902_len3009||full	3009	38.58	No	NA	5	3	0	Low-quality	7.03	AAI-based (medium-confidence)	0
1785	vOTU14866	S.7562W02_26960_len2517||full	2517	52.8	No	NA	5	1	0	Medium-quality	60.48	HMM-based (lower-bound)	0
1786	vOTU14869	S.7562W02_27065_len15302||full	15302	45.27	No	NA	16	0	0	Low-quality	30.58	AAI-based (medium-confidence)	0
1787	vOTU14875	S.7562W02_27415_len40472||full	40472	39.62	No	NA	46	22	0	Complete	100	DTR (high-confidence)	0
1788	vOTU14878	S.7562W02_27747_len1575||lt2gene	1575	49.02	No	NA	1	1	0	Low-quality	2.43	HMM-based (lower-bound)	0
1789	vOTU14888	S.7562W02_28913_len39570||full	39570	49.97	No	NA	60	17	1	High-quality	100	AAI-based (medium-confidence)	0
1790	vOTU14890	S.7562W02_29072_len3452||full	3452	42.21	No	NA	4	3	0	Low-quality	8.22	AAI-based (high-confidence)	0
1791	vOTU14891	S.7562W02_29122_len35678||full	35678	43.59	No	NA	37	17	0	Medium-quality	88.61	AAI-based (high-confidence)	0
1792	vOTU14893	S.7562W02_29219_len8734||full	8734	52.18	Yes	7308	7	1	1	Low-quality	17.06	AAI-based (medium-confidence)	16.33
1793	vOTU14900	S.7562W02_29740_len16432||full	16432	26.47	No	NA	17	7	0	Low-quality	11.82	AAI-based (high-confidence)	0
1794	vOTU14905	S.7562W02_29822_len17141||full	17141	42.68	No	NA	21	8	0	Medium-quality	81.18	HMM-based (lower-bound)	0
1795	vOTU14908	S.7562W02_29957_len42582||full	42582	53.64	No	NA	62	29	1	Complete	100	DTR (high-confidence)	0
1796	vOTU14914	S.7562W02_3034_len42088||full	42088	46.33	No	NA	55	8	1	Medium-quality	51.74	AAI-based (medium-confidence)	0
1797	vOTU14918	S.7562W02_30499_len20011||full	20011	51.74	No	NA	27	15	0	Low-quality	36.19	AAI-based (medium-confidence)	0
1798	vOTU1492	F.4211W02_27123_len1517	1517	30.85	No	NA	1	0	0	Not-determined	NA	NA	0
1799	vOTU14923	S.7562W02_31170_len4163||full	4163	50.66	No	NA	8	1	0	Low-quality	8.85	AAI-based (medium-confidence)	0
1800	vOTU14926	S.7562W02_31396_len17493||full	17493	48.04	No	NA	13	7	0	Low-quality	42.42	AAI-based (high-confidence)	0
1801	vOTU14929	S.7562W02_31604_len18203||full	18203	50.81	No	NA	30	7	0	Low-quality	43.47	AAI-based (medium-confidence)	0
1802	vOTU14939	S.7562W02_32130_len5110||full	5110	48.61	No	NA	9	1	0	Low-quality	3.44	HMM-based (lower-bound)	0
1803	vOTU14940	S.7562W02_32144_len4859||full	4859	42.79	No	NA	13	2	0	Low-quality	12.69	AAI-based (high-confidence)	0
1804	vOTU14941	S.7562W02_32203_len7042||full	7042	54.67	No	NA	6	3	0	Low-quality	21.9	HMM-based (lower-bound)	0
1805	vOTU14944	S.7562W02_32661_len3011||full	3011	46.86	No	NA	7	4	0	Low-quality	7.09	AAI-based (high-confidence)	0
1806	vOTU14945	S.7562W02_32681_len3566||full	3566	24.57	No	NA	6	2	0	Low-quality	4.57	AAI-based (medium-confidence)	0
1807	vOTU14953	S.7562W02_33215_len1569||lt2gene	1569	49.78	No	NA	1	1	0	Low-quality	2.42	HMM-based (lower-bound)	0
1808	vOTU14954	S.7562W02_33331_len32215||full	32215	46.15	No	NA	45	19	1	Medium-quality	66.05	AAI-based (medium-confidence)	0
1809	vOTU14963	S.7562W02_33632_len16902||full	16902	35.22	No	NA	19	7	0	Medium-quality	56.56	HMM-based (lower-bound)	0
1810	vOTU14965	S.7562W02_33740_len2751||full	2751	26.79	No	NA	4	1	0	Low-quality	4.08	HMM-based (lower-bound)	0
1811	vOTU14968	S.7562W02_33931_len38374||full	38374	36.94	No	NA	58	16	3	High-quality	100	AAI-based (medium-confidence)	0
1812	vOTU14976	S.7562W02_34314_len15523||full	15523	55.56	No	NA	14	7	0	Low-quality	37.68	AAI-based (medium-confidence)	0
1813	vOTU14987	S.7562W02_34900_len3150||full	3150	44.98	No	NA	5	0	0	Low-quality	5.76	AAI-based (medium-confidence)	0
1814	vOTU14989	S.7562W02_34956_len18011||full	18011	46.3	No	NA	16	14	0	Low-quality	33.01	AAI-based (high-confidence)	0
1815	vOTU14996	S.7562W02_35292_len28299||full	28299	27.59	No	NA	28	9	0	Low-quality	15.24	AAI-based (high-confidence)	0
1816	vOTU14998	S.7562W02_35332_len43306||full	43306	53.67	No	NA	74	28	0	Medium-quality	69.88	AAI-based (medium-confidence)	0
1817	vOTU15	F.1120W01_14778_len2105	2105	53.73	No	NA	1	0	1	Not-determined	NA	NA	0
1818	vOTU15003	S.7562W02_35863_len11477||full	11477	34.05	No	NA	10	1	0	Low-quality	4.25	AAI-based (high-confidence)	0
1819	vOTU15008	S.7562W02_36277_len15034||full	15034	47.29	No	NA	26	7	0	Low-quality	35.59	AAI-based (medium-confidence)	0
1820	vOTU15009	S.7562W02_36366_len5807||full	5807	53.47	No	NA	7	2	0	Low-quality	13.96	AAI-based (high-confidence)	0
1821	vOTU15014	S.7562W02_36743_len3715||full	3715	42.15	No	NA	5	3	0	Complete	100	DTR (high-confidence)	0
1822	vOTU15020	S.7562W02_37266_len85315||full	85315	49.69	No	NA	106	16	3	High-quality	98.55	AAI-based (medium-confidence)	0
1823	vOTU15026	S.7562W02_37655_len5395||full	5395	45.67	No	NA	7	3	0	Low-quality	13.88	AAI-based (medium-confidence)	0
1824	vOTU15030	S.7562W02_37863_len20797||full	20797	47.75	No	NA	30	8	0	Low-quality	40.02	AAI-based (medium-confidence)	0
1825	vOTU15031	S.7562W02_38067_len8026||full	8026	44.56	No	NA	14	4	0	Low-quality	19.6	AAI-based (medium-confidence)	0
1826	vOTU15036	S.7562W02_38430_len42042||full	42042	49.37	No	NA	54	13	0	High-quality	100	AAI-based (medium-confidence)	0
1827	vOTU15037	S.7562W02_38456_len14378||full	14378	45.8	No	NA	22	17	0	Low-quality	38.62	AAI-based (high-confidence)	0
1828	vOTU15038	S.7562W02_38545_len28842||full	28842	49.08	No	NA	47	21	0	Medium-quality	77.89	AAI-based (medium-confidence)	0
1829	vOTU15041	S.7562W02_38810_len9665||full	9665	57.15	No	NA	17	15	0	Low-quality	22.94	AAI-based (high-confidence)	0
1830	vOTU15043	S.7562W02_38826_len4780||lt2gene	4780	57.36	No	NA	2	0	0	Not-determined	NA	NA	0
1831	vOTU15044	S.7562W02_38841_len177975||full	177975	26.8	No	NA	177	45	3	Medium-quality	70.41	AAI-based (high-confidence)	0
1832	vOTU15045	S.7562W02_38857_len2179||lt2gene	2179	53.74	No	NA	2	2	0	Low-quality	5.71	AAI-based (medium-confidence)	0
1833	vOTU15046	S.7562W02_38863_len18120||full	18120	32.06	No	NA	18	6	1	Low-quality	6.97	AAI-based (high-confidence)	0
1834	vOTU1505	F.4211W02_3220_len5488	5488	32.2	No	NA	5	0	0	Not-determined	NA	NA	0
1835	vOTU15050	S.7562W02_39161_len42108||full	42108	26.64	No	NA	43	12	1	Low-quality	16.66	AAI-based (medium-confidence)	0
1836	vOTU15054	S.7562W02_39381_len9033||full	9033	47.98	No	NA	13	3	0	Low-quality	19.2	AAI-based (medium-confidence)	0
1837	vOTU15055	S.7562W02_39407_len2577||full	2577	40.94	No	NA	5	1	0	Low-quality	5.18	AAI-based (medium-confidence)	0
1838	vOTU15057	S.7562W02_39461_len5093||full	5093	43.53	No	NA	7	4	0	Low-quality	11.75	AAI-based (medium-confidence)	0
1839	vOTU1506	F.4211W02_33729_len1970	1970	30.76	No	NA	2	0	0	Not-determined	NA	NA	0
1840	vOTU15060	S.7562W02_39635_len3153||lt2gene	3153	47.83	No	NA	2	0	0	Not-determined	NA	NA	0
1841	vOTU15061	S.7562W02_3999_len1691||lt2gene	1691	46.3	No	NA	2	2	0	Low-quality	4.18	AAI-based (medium-confidence)	0
1842	vOTU15064	S.7562W02_4318_len12072||full	12072	47.28	No	NA	26	8	1	Low-quality	21.13	HMM-based (lower-bound)	0
1843	vOTU15066	S.7562W02_4400_len7649||full	7649	47.29	No	NA	15	7	0	Low-quality	19.94	AAI-based (medium-confidence)	0
1844	vOTU15068	S.7562W02_4789_len5493||full	5493	29.58	No	NA	7	0	0	Low-quality	11.74	AAI-based (high-confidence)	0
1845	vOTU15070	S.7562W02_4871_len28241||full	28241	58.43	No	NA	47	16	0	Medium-quality	74.95	AAI-based (medium-confidence)	0
1846	vOTU15074	S.7562W02_506_len29550||full	29550	57.8	No	NA	46	15	0	Medium-quality	76.13	AAI-based (high-confidence)	0
1847	vOTU15080	S.7562W02_5506_len33627||full	33627	28.35	No	NA	45	20	0	Medium-quality	84.38	AAI-based (high-confidence)	0
1848	vOTU15086	S.7562W02_628_len41519||full	41519	55.74	No	NA	53	27	0	Complete	100	DTR (high-confidence)	0
1849	vOTU1509	F.4211W02_3479_len2999	2999	41.08	No	NA	2	0	0	Not-determined	NA	NA	0
1850	vOTU15090	S.7562W02_6458_len11663||full	11663	38.07	No	NA	14	5	0	High-quality	100	AAI-based (medium-confidence)	0
1851	vOTU15091	S.7562W02_6787_len5157||full	5157	40.61	No	NA	7	3	0	Low-quality	10.89	AAI-based (medium-confidence)	0
1852	vOTU15097	S.7562W02_7051_len2511||full	2511	44.76	No	NA	4	2	0	Low-quality	2.36	AAI-based (medium-confidence)	0
1853	vOTU15101	S.7562W02_72_len3509||full	3509	47.53	No	NA	4	2	0	Low-quality	10.28	AAI-based (high-confidence)	0
1854	vOTU15106	S.7562W02_7710_len3325||full	3325	42.68	No	NA	4	3	0	Low-quality	7.96	AAI-based (high-confidence)	0
1855	vOTU15108	S.7562W02_7794_len2428||full	2428	39.37	No	NA	5	3	0	Low-quality	5.72	AAI-based (high-confidence)	0
1856	vOTU15109	S.7562W02_7819_len6537||full	6537	27.26	No	NA	11	4	0	Low-quality	7.93	HMM-based (lower-bound)	0
1857	vOTU15110	S.7562W02_784_len4387||full	4387	50.6	No	NA	8	4	0	Low-quality	9.37	HMM-based (lower-bound)	0
1858	vOTU15111	S.7562W02_8043_len9857||full	9857	27.92	No	NA	10	10	0	Low-quality	7.48	AAI-based (medium-confidence)	0
1859	vOTU15112	S.7562W02_8171_len21502||full	21502	39.41	No	NA	26	9	0	Low-quality	41.27	AAI-based (medium-confidence)	0
1860	vOTU15115	S.7562W02_8362_len13745||full	13745	32.58	No	NA	10	4	0	Low-quality	5.44	AAI-based (high-confidence)	0
1861	vOTU15116	S.7562W02_8373_len55590||full	55590	50.97	No	NA	65	14	1	Complete	100	DTR (high-confidence)	0
1862	vOTU15118	S.7562W02_8508_len13443||full	13443	36.61	No	NA	14	7	0	High-quality	100	AAI-based (medium-confidence)	0
1863	vOTU15122	S.7562W02_8989_len38054||full	38054	33.96	No	NA	29	14	0	Low-quality	48.46	AAI-based (medium-confidence)	0
1864	vOTU15124	S.7562W02_9253_len42732||full	42732	40.6	No	NA	55	32	0	High-quality	98.52	AAI-based (medium-confidence)	0
1865	vOTU15127	S.7562W02_9498_len1856||full	1856	29.53	No	NA	4	2	0	Low-quality	4.56	AAI-based (medium-confidence)	0
1866	vOTU15131	S.7562W02_9948_len48762||full	48762	55.62	No	NA	68	25	1	Complete	100	DTR (high-confidence)	0
1867	vOTU15134	B.7562W03_7649_len2325	2325	53.68	No	NA	4	3	0	Complete	100	DTR (high-confidence)	0
1868	vOTU15135	F.7562W03_200_len4318	4318	45.85	No	NA	17	0	0	Not-determined	NA	NA	0
1869	vOTU15136	F.7562W03_2868_len2058	2058	30.22	No	NA	3	0	0	Not-determined	NA	NA	0
1870	vOTU15138	F.7562W03_3781_len1832	1832	50.71	No	NA	2	0	0	Not-determined	NA	NA	0
1871	vOTU15139	F.7562W03_5254_len1835	1835	45.5	No	NA	2	0	0	Not-determined	NA	NA	0
1872	vOTU15140	F.7562W03_5971_len1625	1625	46.34	No	NA	1	0	0	Not-determined	NA	NA	0
1873	vOTU15142	F.7562W03_663_len8268	8268	42.24	No	NA	14	0	0	Not-determined	NA	NA	0
1874	vOTU15143	F.7562W03_7090_len1688	1688	28.91	No	NA	2	0	0	Not-determined	NA	NA	0
1875	vOTU15144	S.7562W03_4375_len1710||full	1710	56.08	No	NA	2	1	0	Low-quality	38.02	AAI-based (medium-confidence)	0
1876	vOTU15145	F.7562W04_141_len7971	7971	50.31	No	NA	11	0	0	Not-determined	NA	NA	0
1877	vOTU15146	B.7562W05_155_len2292	2292	52.53	No	NA	4	2	0	Complete	100	DTR (high-confidence)	0
1878	vOTU15147	B.7562W05_771_len2083	2083	48.87	No	NA	3	2	0	Medium-quality	77.46	AAI-based (medium-confidence)	0
1879	vOTU15148	B.7562W05_773_len2330	2330	53.43	No	NA	4	2	0	Complete	100	DTR (high-confidence)	0
1880	vOTU15149	F.7562W05_307_len1838	1838	52.61	No	NA	1	0	0	Not-determined	NA	NA	0
1881	vOTU15150	F.7562W05_350_len2261	2261	53.65	No	NA	3	2	0	Complete	100	DTR (high-confidence)	0
1882	vOTU15151	F.7562W05_433_len2213	2213	53.32	No	NA	3	3	0	High-quality	99.62	AAI-based (high-confidence)	0
1883	vOTU15152	F.7562W05_480_len3211	3211	46.84	No	NA	1	0	0	Not-determined	NA	NA	0
1884	vOTU15153	F.7562W05_766_len2318	2318	48.75	No	NA	3	3	0	Complete	100	DTR (high-confidence)	0
1885	vOTU15154	F.7562W05_794_len2291	2291	51.9	No	NA	4	4	0	Complete	100	DTR (high-confidence)	0
1886	vOTU15155	S.7562W05_772_len2560||full	2560	45.51	No	NA	3	1	0	Medium-quality	61.52	HMM-based (lower-bound)	0
1887	vOTU15156	B.BAL_2_1_0_1_1036_len1574	1574	35.01	No	NA	4	0	0	Not-determined	NA	NA	0
1888	vOTU15157	B.BAL_2_1_0_1_10585_len5269	5269	33.4	No	NA	4	0	0	Not-determined	NA	NA	0
1889	vOTU15158	B.BAL_2_1_0_1_10892_len1758	1758	45.05	No	NA	4	0	0	Not-determined	NA	NA	0
1890	vOTU15160	B.BAL_2_1_0_1_11277_len3423	3423	44.08	No	NA	10	0	0	Not-determined	NA	NA	0
1891	vOTU15161	B.BAL_2_1_0_1_11374_len4920	4920	29.98	No	NA	8	1	0	Low-quality	3.4	HMM-based (lower-bound)	0
1892	vOTU15162	B.BAL_2_1_0_1_1167_len1810	1810	40.11	No	NA	8	0	0	Not-determined	NA	NA	0
1893	vOTU15163	B.BAL_2_1_0_1_11947_len2988	2988	40.53	No	NA	4	0	0	Not-determined	NA	NA	0
1894	vOTU15164	B.BAL_2_1_0_1_1219_len1624	1624	38.3	No	NA	6	0	0	Not-determined	NA	NA	0
1895	vOTU15165	B.BAL_2_1_0_1_12301_len2948	2948	52.24	No	NA	8	0	0	Not-determined	NA	NA	0
1896	vOTU15166	B.BAL_2_1_0_1_12760_len3403	3403	58.86	No	NA	8	0	0	Not-determined	NA	NA	0
1897	vOTU15167	B.BAL_2_1_0_1_12813_len3159	3159	43.62	No	NA	7	1	0	Low-quality	10.66	AAI-based (high-confidence)	0
1898	vOTU15168	B.BAL_2_1_0_1_13135_len2105	2105	47.89	No	NA	4	0	0	Not-determined	NA	NA	0
1899	vOTU15169	B.BAL_2_1_0_1_13195_len2393	2393	35.9	No	NA	3	0	0	Not-determined	NA	NA	0
1900	vOTU1517	F.4211W02_38299_len1644	1644	36.86	No	NA	1	0	0	Not-determined	NA	NA	0
1901	vOTU15170	B.BAL_2_1_0_1_13222_len3934	3934	37.7	No	NA	4	0	1	Not-determined	NA	NA	0
1902	vOTU15173	B.BAL_2_1_0_1_14976_len2694	2694	61.32	No	NA	7	6	0	Low-quality	6.91	AAI-based (high-confidence)	0
1903	vOTU15175	B.BAL_2_1_0_1_16515_len4080	4080	47.11	No	NA	6	0	0	Not-determined	NA	NA	0
1904	vOTU15176	B.BAL_2_1_0_1_16526_len2421	2421	38.29	No	NA	4	0	0	Not-determined	NA	NA	0
1905	vOTU15177	B.BAL_2_1_0_1_16627_len4748	4748	48.27	No	NA	10	0	0	Not-determined	NA	NA	0
1906	vOTU15178	B.BAL_2_1_0_1_16791_len1579	1579	44.71	No	NA	7	0	0	Not-determined	NA	NA	0
1907	vOTU15180	B.BAL_2_1_0_1_17485_len2111	2111	29.8	No	NA	5	2	0	Low-quality	1.56	AAI-based (medium-confidence)	0
1908	vOTU15181	B.BAL_2_1_0_1_1776_len2461	2461	55.83	No	NA	5	0	0	Low-quality	5.39	AAI-based (medium-confidence)	0
1909	vOTU15182	B.BAL_2_1_0_1_18083_len2606	2606	49.73	No	NA	8	3	0	Low-quality	2.98	HMM-based (lower-bound)	0
1910	vOTU15183	B.BAL_2_1_0_1_18167_len4374	4374	38.04	No	NA	4	0	0	Not-determined	NA	NA	0
1911	vOTU15185	B.BAL_2_1_0_1_18536_len2064	2064	38.03	No	NA	6	0	0	Not-determined	NA	NA	0
1912	vOTU15186	B.BAL_2_1_0_1_18576_len6853	6853	42.94	No	NA	6	0	0	Not-determined	NA	NA	0
1913	vOTU15187	B.BAL_2_1_0_1_18601_len7872	7872	40.68	No	NA	5	0	0	Not-determined	NA	NA	0
1914	vOTU15189	B.BAL_2_1_0_1_18844_len1932	1932	44.2	No	NA	4	0	0	Not-determined	NA	NA	0
1915	vOTU15190	B.BAL_2_1_0_1_19217_len11795	11795	48.94	No	NA	13	0	0	Not-determined	NA	NA	0
1916	vOTU15191	B.BAL_2_1_0_1_20178_len2209	2209	38.07	No	NA	7	0	0	Not-determined	NA	NA	0
1917	vOTU15192	B.BAL_2_1_0_1_20812_len2794	2794	44.92	No	NA	4	1	0	Low-quality	7.05	AAI-based (medium-confidence)	0
1918	vOTU15193	B.BAL_2_1_0_1_20867_len1517	1517	55.37	No	NA	5	1	0	Low-quality	2.25	HMM-based (lower-bound)	0
1919	vOTU15194	B.BAL_2_1_0_1_21300_len2110	2110	30.57	No	NA	6	1	0	Low-quality	0.96	HMM-based (lower-bound)	0
1920	vOTU15196	B.BAL_2_1_0_1_21652_len2526	2526	44.18	No	NA	5	0	0	Not-determined	NA	NA	0
1921	vOTU15197	B.BAL_2_1_0_1_21945_len3584	3584	47.63	No	NA	14	0	0	Not-determined	NA	NA	0
1922	vOTU15199	B.BAL_2_1_0_1_22161_len4052	4052	49.21	No	NA	6	0	0	Not-determined	NA	NA	0
1923	vOTU15200	B.BAL_2_1_0_1_22325_len1903	1903	40.46	No	NA	6	0	0	Not-determined	NA	NA	0
1924	vOTU15201	B.BAL_2_1_0_1_22459_len2909	2909	46.27	No	NA	14	0	0	Not-determined	NA	NA	0
1925	vOTU15202	B.BAL_2_1_0_1_22825_len5628	5628	31.29	No	NA	8	2	0	Low-quality	5.13	AAI-based (high-confidence)	0
1926	vOTU15203	B.BAL_2_1_0_1_23143_len1553	1553	37.22	No	NA	4	0	0	Not-determined	NA	NA	0
1927	vOTU15204	B.BAL_2_1_0_1_23356_len3465	3465	47.73	No	NA	4	0	0	Not-determined	NA	NA	0
1928	vOTU15206	B.BAL_2_1_0_1_23783_len2214	2214	26.24	No	NA	4	0	0	Low-quality	2.47	AAI-based (medium-confidence)	0
1929	vOTU15207	B.BAL_2_1_0_1_23840_len3277	3277	40.07	No	NA	5	0	0	Not-determined	NA	NA	0
1930	vOTU15208	B.BAL_2_1_0_1_23848_len3492	3492	54.04	No	NA	7	0	0	Low-quality	5.53	AAI-based (high-confidence)	0
1931	vOTU15209	B.BAL_2_1_0_1_23871_len3799	3799	39.14	No	NA	4	0	0	Not-determined	NA	NA	0
1932	vOTU15210	B.BAL_2_1_0_1_24067_len2985	2985	49.35	No	NA	5	0	0	Low-quality	5.28	AAI-based (high-confidence)	0
1933	vOTU15211	B.BAL_2_1_0_1_24352_len2080	2080	39.28	No	NA	7	0	0	Not-determined	NA	NA	0
1934	vOTU15214	B.BAL_2_1_0_1_24937_len3176	3176	49.15	No	NA	4	0	1	Not-determined	NA	NA	0
1935	vOTU15215	B.BAL_2_1_0_1_25032_len2030	2030	46.9	No	NA	5	0	0	Not-determined	NA	NA	0
1936	vOTU15216	B.BAL_2_1_0_1_25539_len4104	4104	49.76	No	NA	5	0	0	Not-determined	NA	NA	0
1937	vOTU15217	B.BAL_2_1_0_1_2674_len2076	2076	30.54	No	NA	6	0	0	Not-determined	NA	NA	0
1938	vOTU15218	B.BAL_2_1_0_1_27416_len3282	3282	36.65	No	NA	4	0	0	Not-determined	NA	NA	0
1939	vOTU15220	B.BAL_2_1_0_1_29374_len5372	5372	52.74	No	NA	4	0	0	Not-determined	NA	NA	0
1940	vOTU15221	B.BAL_2_1_0_1_29407_len6179	6179	40.09	No	NA	5	0	0	Not-determined	NA	NA	0
1941	vOTU15222	B.BAL_2_1_0_1_2962_len5645	5645	50.98	No	NA	6	0	0	Not-determined	NA	NA	0
1942	vOTU15224	B.BAL_2_1_0_1_30777_len2077	2077	38.04	No	NA	6	0	0	Not-determined	NA	NA	0
1943	vOTU15225	B.BAL_2_1_0_1_31083_len7198	7198	52.36	No	NA	18	5	0	Low-quality	10.49	AAI-based (medium-confidence)	0
1944	vOTU15226	B.BAL_2_1_0_1_31437_len14396	14396	36.02	No	NA	6	0	0	Not-determined	NA	NA	0
1945	vOTU15227	B.BAL_2_1_0_1_31467_len4176	4176	43.97	No	NA	4	0	0	Not-determined	NA	NA	0
1946	vOTU15228	B.BAL_2_1_0_1_31638_len3220	3220	43.66	No	NA	4	0	0	Not-determined	NA	NA	0
1947	vOTU15229	B.BAL_2_1_0_1_3164_len3333	3333	46.77	No	NA	5	0	0	Not-determined	NA	NA	0
1948	vOTU15230	B.BAL_2_1_0_1_31653_len2691	2691	44.82	No	NA	9	0	0	Not-determined	NA	NA	0
1949	vOTU15231	B.BAL_2_1_0_1_31919_len7690	7690	45.63	No	NA	7	0	0	Not-determined	NA	NA	0
1950	vOTU15232	B.BAL_2_1_0_1_3265_len2464	2464	43.55	No	NA	4	0	0	Not-determined	NA	NA	0
1951	vOTU15233	B.BAL_2_1_0_1_32751_len1839	1839	54.76	No	NA	4	0	0	Not-determined	NA	NA	0
1952	vOTU15234	B.BAL_2_1_0_1_33203_len2970	2970	33.37	No	NA	7	2	0	Low-quality	5.9	AAI-based (medium-confidence)	0
1953	vOTU15235	B.BAL_2_1_0_1_33210_len4980	4980	51.1	No	NA	7	0	0	Not-determined	NA	NA	0
1954	vOTU15237	B.BAL_2_1_0_1_33890_len3430	3430	27.99	No	NA	5	2	0	Low-quality	26.29	AAI-based (medium-confidence)	0
1955	vOTU15238	B.BAL_2_1_0_1_34002_len2355	2355	39.79	No	NA	5	0	0	Not-determined	NA	NA	0
1956	vOTU15239	B.BAL_2_1_0_1_34141_len3328	3328	44.11	No	NA	6	0	0	Not-determined	NA	NA	0
1957	vOTU15242	B.BAL_2_1_0_1_36454_len3199	3199	51.58	No	NA	5	0	0	Low-quality	4.32	AAI-based (high-confidence)	0
1958	vOTU15243	B.BAL_2_1_0_1_36599_len2153	2153	51.09	No	NA	4	1	0	Low-quality	1.14	HMM-based (lower-bound)	0
1959	vOTU15244	B.BAL_2_1_0_1_36712_len3116	3116	45.44	No	NA	14	0	0	Not-determined	NA	NA	0
1960	vOTU15245	B.BAL_2_1_0_1_37422_len2505	2505	34.33	No	NA	5	1	0	Low-quality	3.21	AAI-based (high-confidence)	0
1961	vOTU15246	B.BAL_2_1_0_1_38312_len3470	3470	63.26	No	NA	5	1	0	Low-quality	2.19	HMM-based (lower-bound)	0
1962	vOTU15248	B.BAL_2_1_0_1_38662_len14730	14730	46.44	No	NA	56	0	0	Not-determined	NA	NA	0
1963	vOTU15251	B.BAL_2_1_0_1_38920_len2743	2743	33.87	No	NA	9	0	0	Not-determined	NA	NA	0
1964	vOTU15252	B.BAL_2_1_0_1_39619_len7718	7718	45	No	NA	5	0	0	Not-determined	NA	NA	0
1965	vOTU15253	B.BAL_2_1_0_1_40024_len4857	4857	41.51	No	NA	5	0	0	Not-determined	NA	NA	0
1966	vOTU15254	B.BAL_2_1_0_1_40294_len1742	1742	38.35	No	NA	4	0	0	Low-quality	3.47	AAI-based (medium-confidence)	0
1967	vOTU15255	B.BAL_2_1_0_1_40412_len2647	2647	40.42	No	NA	4	0	0	Not-determined	NA	NA	0
1968	vOTU15256	B.BAL_2_1_0_1_40912_len2117	2117	41.14	No	NA	7	3	0	Low-quality	4.75	AAI-based (high-confidence)	0
1969	vOTU15257	B.BAL_2_1_0_1_40915_len4944	4944	55.22	No	NA	4	0	0	Not-determined	NA	NA	0
1970	vOTU15259	B.BAL_2_1_0_1_42049_len8676	8676	53.16	No	NA	22	2	0	Low-quality	11.33	HMM-based (lower-bound)	0
1971	vOTU15260	B.BAL_2_1_0_1_42201_len7732	7732	47.21	No	NA	5	0	0	Not-determined	NA	NA	0
1972	vOTU15263	B.BAL_2_1_0_1_42745_len5696	5696	45.58	No	NA	5	0	0	Not-determined	NA	NA	0
1973	vOTU15264	B.BAL_2_1_0_1_42828_len4027	4027	36.63	No	NA	4	0	0	Not-determined	NA	NA	0
1974	vOTU15266	B.BAL_2_1_0_1_42934_len2180	2180	44.72	No	NA	4	0	0	Not-determined	NA	NA	0
1975	vOTU15267	B.BAL_2_1_0_1_43383_len6095	6095	41.51	No	NA	5	0	0	Not-determined	NA	NA	0
1976	vOTU15268	B.BAL_2_1_0_1_43479_len2460	2460	44.11	No	NA	5	0	0	Not-determined	NA	NA	0
1977	vOTU15270	B.BAL_2_1_0_1_4458_len1730	1730	37.23	No	NA	6	1	0	Low-quality	1.19	AAI-based (medium-confidence)	0
1978	vOTU15271	B.BAL_2_1_0_1_44990_len2271	2271	37.87	No	NA	5	0	0	Not-determined	NA	NA	0
1979	vOTU15272	B.BAL_2_1_0_1_44994_len1655	1655	58.43	No	NA	4	0	0	Not-determined	NA	NA	0
1980	vOTU15273	B.BAL_2_1_0_1_45260_len2464	2464	47.93	No	NA	4	0	0	Not-determined	NA	NA	0
1981	vOTU15274	B.BAL_2_1_0_1_45384_len8917	8917	44.73	No	NA	4	0	0	Not-determined	NA	NA	0
1982	vOTU15275	B.BAL_2_1_0_1_45768_len1501	1501	32.91	No	NA	4	0	0	Low-quality	3.9	AAI-based (medium-confidence)	0
1983	vOTU15276	B.BAL_2_1_0_1_46141_len2275	2275	44.88	No	NA	4	3	0	Low-quality	6.42	AAI-based (high-confidence)	0
1984	vOTU15277	B.BAL_2_1_0_1_46368_len1703	1703	47.97	No	NA	4	0	0	Not-determined	NA	NA	0
1985	vOTU15278	B.BAL_2_1_0_1_46559_len9997	9997	33.37	No	NA	10	0	0	Not-determined	NA	NA	0
1986	vOTU1528	F.4211W02_44181_len3061	3061	65.66	No	NA	6	0	0	Not-determined	NA	NA	0
1987	vOTU15280	B.BAL_2_1_0_1_46682_len1805	1805	32.41	No	NA	4	1	0	Not-determined	NA	NA	0
1988	vOTU15281	B.BAL_2_1_0_1_4691_len7166	7166	45.99	No	NA	5	1	0	Low-quality	11.59	AAI-based (medium-confidence)	0
1989	vOTU15282	B.BAL_2_1_0_1_47369_len5278	5278	38.16	No	NA	4	0	0	Not-determined	NA	NA	0
1990	vOTU15283	B.BAL_2_1_0_1_47770_len2126	2126	54.89	No	NA	4	0	1	Not-determined	NA	NA	0
1991	vOTU15284	B.BAL_2_1_0_1_49413_len2807	2807	36.87	No	NA	4	2	0	Low-quality	14.8	HMM-based (lower-bound)	0
1992	vOTU15285	B.BAL_2_1_0_1_49442_len4239	4239	46.61	No	NA	8	0	1	Not-determined	NA	NA	0
1993	vOTU15286	B.BAL_2_1_0_1_49446_len2670	2670	39.66	No	NA	5	0	0	Not-determined	NA	NA	0
1994	vOTU15287	B.BAL_2_1_0_1_50737_len2344	2344	55.89	No	NA	4	3	0	Complete	100	DTR (high-confidence)	0
1995	vOTU15288	B.BAL_2_1_0_1_50855_len2332	2332	51.5	No	NA	5	2	0	Complete	100	DTR (high-confidence)	0
1996	vOTU1529	F.4211W02_44282_len2434	2434	39.36	No	NA	2	0	0	Not-determined	NA	NA	0
1997	vOTU15290	B.BAL_2_1_0_1_51147_len1519	1519	38.18	No	NA	4	0	0	Not-determined	NA	NA	0
1998	vOTU15291	B.BAL_2_1_0_1_51238_len2571	2571	45.55	No	NA	4	1	0	Complete	100	DTR (high-confidence)	0
[truncated: 16,414 more rows]
