# Supplementary material for: Metagenomic analysis of the DNA virome communities in swine lungs
Source: Front Microbiol. 2026 May 28;17:1798033. doi: 10.3389/fmicb.2026.1798033 (PMC13253880; doi:10.3389/fmicb.2026.1798033)
Supplement: Supplementary file 10 [file Table_3.XLSX]

## Sheet: 3a
Supplementary Table 3a.Virus taxonomic classification table for 18,412 filtered vOTUs
NO.	vOTU_ID	Virus	Realm	Kingdom	Phylum	Class	Order	Family
1	vOTU1	Viruses	Duplodnaviria	Heunggongvirae	Uroviricota	Caudoviricetes	Unclassified_O	Unclassified_F
2	vOTU10	Viruses	Monodnaviria	Shotokuvirae	Commensaviricota	Cardeaviricetes	Sanitavirales	Anelloviridae
3	vOTU100	Viruses	Monodnaviria	Sangervirae	Phixviricota	Malgrandaviricetes	Petitvirales	Microviridae
4	vOTU10001	Unassigned	Unassigned	Unassigned	Unassigned	Unassigned	Unassigned	Unassigned
5	vOTU10014	Unassigned	Unassigned	Unassigned	Unassigned	Unassigned	Unassigned	Unassigned
6	vOTU10015	Unassigned	Unassigned	Unassigned	Unassigned	Unassigned	Unassigned	Unassigned
7	vOTU10016	Unassigned	Unassigned	Unassigned	Unassigned	Unassigned	Unassigned	Unassigned
8	vOTU10018	Unassigned	Unassigned	Unassigned	Unassigned	Unassigned	Unassigned	Unassigned
9	vOTU10020	Unassigned	Unassigned	Unassigned	Unassigned	Unassigned	Unassigned	Unassigned
10	vOTU10028	Unassigned	Unassigned	Unassigned	Unassigned	Unassigned	Unassigned	Unassigned
11	vOTU10039	Unassigned	Unassigned	Unassigned	Unassigned	Unassigned	Unassigned	Unassigned
12	vOTU1004	Unassigned	Unassigned	Unassigned	Unassigned	Unassigned	Unassigned	Unassigned
13	vOTU10040	Unassigned	Unassigned	Unassigned	Unassigned	Unassigned	Unassigned	Unassigned
14	vOTU10041	Unassigned	Unassigned	Unassigned	Unassigned	Unassigned	Unassigned	Unassigned
15	vOTU10042	Unassigned	Unassigned	Unassigned	Unassigned	Unassigned	Unassigned	Unassigned
16	vOTU10043	Unassigned	Unassigned	Unassigned	Unassigned	Unassigned	Unassigned	Unassigned
17	vOTU10048	Unassigned	Unassigned	Unassigned	Unassigned	Unassigned	Unassigned	Unassigned
18	vOTU10050	Unassigned	Unassigned	Unassigned	Unassigned	Unassigned	Unassigned	Unassigned
19	vOTU10053	Viruses	Unclassified_R	Unclassified_K	Unclassified_P	Unclassified_C	Unclassified_O	Unclassified_F
20	vOTU10057	Unassigned	Unassigned	Unassigned	Unassigned	Unassigned	Unassigned	Unassigned
21	vOTU10059	Unassigned	Unassigned	Unassigned	Unassigned	Unassigned	Unassigned	Unassigned
22	vOTU10064	Unassigned	Unassigned	Unassigned	Unassigned	Unassigned	Unassigned	Unassigned
23	vOTU10067	Unassigned	Unassigned	Unassigned	Unassigned	Unassigned	Unassigned	Unassigned
24	vOTU10070	Unassigned	Unassigned	Unassigned	Unassigned	Unassigned	Unassigned	Unassigned
25	vOTU10071	Unassigned	Unassigned	Unassigned	Unassigned	Unassigned	Unassigned	Unassigned
26	vOTU10076	Unassigned	Unassigned	Unassigned	Unassigned	Unassigned	Unassigned	Unassigned
27	vOTU10079	Unassigned	Unassigned	Unassigned	Unassigned	Unassigned	Unassigned	Unassigned
28	vOTU10087	Unassigned	Unassigned	Unassigned	Unassigned	Unassigned	Unassigned	Unassigned
29	vOTU10089	Unassigned	Unassigned	Unassigned	Unassigned	Unassigned	Unassigned	Unassigned
30	vOTU10095	Unassigned	Unassigned	Unassigned	Unassigned	Unassigned	Unassigned	Unassigned
31	vOTU101	Viruses	Monodnaviria	Shotokuvirae	Cressdnaviricota	Arfiviricetes	Cremevirales	Smacoviridae
32	vOTU10102	Unassigned	Unassigned	Unassigned	Unassigned	Unassigned	Unassigned	Unassigned
33	vOTU1011	Unassigned	Unassigned	Unassigned	Unassigned	Unassigned	Unassigned	Unassigned
34	vOTU10113	Unassigned	Unassigned	Unassigned	Unassigned	Unassigned	Unassigned	Unassigned
35	vOTU10124	Unassigned	Unassigned	Unassigned	Unassigned	Unassigned	Unassigned	Unassigned
36	vOTU10127	Unassigned	Unassigned	Unassigned	Unassigned	Unassigned	Unassigned	Unassigned
37	vOTU10129	Unassigned	Unassigned	Unassigned	Unassigned	Unassigned	Unassigned	Unassigned
38	vOTU10130	Unassigned	Unassigned	Unassigned	Unassigned	Unassigned	Unassigned	Unassigned
39	vOTU10139	Unassigned	Unassigned	Unassigned	Unassigned	Unassigned	Unassigned	Unassigned
40	vOTU1014	Unassigned	Unassigned	Unassigned	Unassigned	Unassigned	Unassigned	Unassigned
41	vOTU10141	Unassigned	Unassigned	Unassigned	Unassigned	Unassigned	Unassigned	Unassigned
42	vOTU10149	Unassigned	Unassigned	Unassigned	Unassigned	Unassigned	Unassigned	Unassigned
43	vOTU1015	Unassigned	Unassigned	Unassigned	Unassigned	Unassigned	Unassigned	Unassigned
44	vOTU10152	Unassigned	Unassigned	Unassigned	Unassigned	Unassigned	Unassigned	Unassigned
45	vOTU10153	Unassigned	Unassigned	Unassigned	Unassigned	Unassigned	Unassigned	Unassigned
46	vOTU10162	Unassigned	Unassigned	Unassigned	Unassigned	Unassigned	Unassigned	Unassigned
47	vOTU10168	Unassigned	Unassigned	Unassigned	Unassigned	Unassigned	Unassigned	Unassigned
48	vOTU1017	Unassigned	Unassigned	Unassigned	Unassigned	Unassigned	Unassigned	Unassigned
49	vOTU10172	Unassigned	Unassigned	Unassigned	Unassigned	Unassigned	Unassigned	Unassigned
50	vOTU10176	Unassigned	Unassigned	Unassigned	Unassigned	Unassigned	Unassigned	Unassigned
51	vOTU10187	Unassigned	Unassigned	Unassigned	Unassigned	Unassigned	Unassigned	Unassigned
52	vOTU10197	Unassigned	Unassigned	Unassigned	Unassigned	Unassigned	Unassigned	Unassigned
53	vOTU10199	Unassigned	Unassigned	Unassigned	Unassigned	Unassigned	Unassigned	Unassigned
54	vOTU102	Viruses	Monodnaviria	Sangervirae	Phixviricota	Malgrandaviricetes	Petitvirales	Microviridae
55	vOTU10202	Unassigned	Unassigned	Unassigned	Unassigned	Unassigned	Unassigned	Unassigned
56	vOTU10208	Unassigned	Unassigned	Unassigned	Unassigned	Unassigned	Unassigned	Unassigned
57	vOTU10211	Unassigned	Unassigned	Unassigned	Unassigned	Unassigned	Unassigned	Unassigned
58	vOTU10216	Unassigned	Unassigned	Unassigned	Unassigned	Unassigned	Unassigned	Unassigned
59	vOTU10218	Unassigned	Unassigned	Unassigned	Unassigned	Unassigned	Unassigned	Unassigned
60	vOTU10220	Unassigned	Unassigned	Unassigned	Unassigned	Unassigned	Unassigned	Unassigned
61	vOTU10225	Unassigned	Unassigned	Unassigned	Unassigned	Unassigned	Unassigned	Unassigned
62	vOTU1023	Viruses	Duplodnaviria	Heunggongvirae	Uroviricota	Caudoviricetes	Unclassified_O	Unclassified_F
63	vOTU10230	Unassigned	Unassigned	Unassigned	Unassigned	Unassigned	Unassigned	Unassigned
64	vOTU10231	Unassigned	Unassigned	Unassigned	Unassigned	Unassigned	Unassigned	Unassigned
65	vOTU10235	Unassigned	Unassigned	Unassigned	Unassigned	Unassigned	Unassigned	Unassigned
66	vOTU10237	Unassigned	Unassigned	Unassigned	Unassigned	Unassigned	Unassigned	Unassigned
67	vOTU10241	Unassigned	Unassigned	Unassigned	Unassigned	Unassigned	Unassigned	Unassigned
68	vOTU10246	Unassigned	Unassigned	Unassigned	Unassigned	Unassigned	Unassigned	Unassigned
69	vOTU10252	Unassigned	Unassigned	Unassigned	Unassigned	Unassigned	Unassigned	Unassigned
70	vOTU10264	Unassigned	Unassigned	Unassigned	Unassigned	Unassigned	Unassigned	Unassigned
71	vOTU10273	Unassigned	Unassigned	Unassigned	Unassigned	Unassigned	Unassigned	Unassigned
72	vOTU10278	Unassigned	Unassigned	Unassigned	Unassigned	Unassigned	Unassigned	Unassigned
73	vOTU10288	Unassigned	Unassigned	Unassigned	Unassigned	Unassigned	Unassigned	Unassigned
74	vOTU10291	Unassigned	Unassigned	Unassigned	Unassigned	Unassigned	Unassigned	Unassigned
75	vOTU10292	Unassigned	Unassigned	Unassigned	Unassigned	Unassigned	Unassigned	Unassigned
76	vOTU103	Viruses	Monodnaviria	Shotokuvirae	Cressdnaviricota	Arfiviricetes	Cremevirales	Smacoviridae
77	vOTU10301	Unassigned	Unassigned	Unassigned	Unassigned	Unassigned	Unassigned	Unassigned
78	vOTU10315	Unassigned	Unassigned	Unassigned	Unassigned	Unassigned	Unassigned	Unassigned
79	vOTU10317	Unassigned	Unassigned	Unassigned	Unassigned	Unassigned	Unassigned	Unassigned
80	vOTU10318	Unassigned	Unassigned	Unassigned	Unassigned	Unassigned	Unassigned	Unassigned
81	vOTU10319	Unassigned	Unassigned	Unassigned	Unassigned	Unassigned	Unassigned	Unassigned
82	vOTU10320	Unassigned	Unassigned	Unassigned	Unassigned	Unassigned	Unassigned	Unassigned
83	vOTU10324	Unassigned	Unassigned	Unassigned	Unassigned	Unassigned	Unassigned	Unassigned
84	vOTU10326	Unassigned	Unassigned	Unassigned	Unassigned	Unassigned	Unassigned	Unassigned
85	vOTU10328	Unassigned	Unassigned	Unassigned	Unassigned	Unassigned	Unassigned	Unassigned
86	vOTU10329	Unassigned	Unassigned	Unassigned	Unassigned	Unassigned	Unassigned	Unassigned
87	vOTU10330	Unassigned	Unassigned	Unassigned	Unassigned	Unassigned	Unassigned	Unassigned
88	vOTU10331	Unassigned	Unassigned	Unassigned	Unassigned	Unassigned	Unassigned	Unassigned
89	vOTU10343	Unassigned	Unassigned	Unassigned	Unassigned	Unassigned	Unassigned	Unassigned
90	vOTU10358	Unassigned	Unassigned	Unassigned	Unassigned	Unassigned	Unassigned	Unassigned
91	vOTU10359	Unassigned	Unassigned	Unassigned	Unassigned	Unassigned	Unassigned	Unassigned
92	vOTU10365	Unassigned	Unassigned	Unassigned	Unassigned	Unassigned	Unassigned	Unassigned
93	vOTU10370	Unassigned	Unassigned	Unassigned	Unassigned	Unassigned	Unassigned	Unassigned
94	vOTU10374	Unassigned	Unassigned	Unassigned	Unassigned	Unassigned	Unassigned	Unassigned
95	vOTU10375	Unassigned	Unassigned	Unassigned	Unassigned	Unassigned	Unassigned	Unassigned
96	vOTU10377	Unassigned	Unassigned	Unassigned	Unassigned	Unassigned	Unassigned	Unassigned
97	vOTU10381	Unassigned	Unassigned	Unassigned	Unassigned	Unassigned	Unassigned	Unassigned
98	vOTU10383	Unassigned	Unassigned	Unassigned	Unassigned	Unassigned	Unassigned	Unassigned
99	vOTU10384	Unassigned	Unassigned	Unassigned	Unassigned	Unassigned	Unassigned	Unassigned
100	vOTU10389	Unassigned	Unassigned	Unassigned	Unassigned	Unassigned	Unassigned	Unassigned
101	vOTU10392	Unassigned	Unassigned	Unassigned	Unassigned	Unassigned	Unassigned	Unassigned
102	vOTU10393	Unassigned	Unassigned	Unassigned	Unassigned	Unassigned	Unassigned	Unassigned
103	vOTU104	Viruses	Duplodnaviria	Heunggongvirae	Uroviricota	Caudoviricetes	Unclassified_O	Unclassified_F
104	vOTU1040	Unassigned	Unassigned	Unassigned	Unassigned	Unassigned	Unassigned	Unassigned
105	vOTU10414	Unassigned	Unassigned	Unassigned	Unassigned	Unassigned	Unassigned	Unassigned
106	vOTU10416	Unassigned	Unassigned	Unassigned	Unassigned	Unassigned	Unassigned	Unassigned
107	vOTU10419	Unassigned	Unassigned	Unassigned	Unassigned	Unassigned	Unassigned	Unassigned
108	vOTU10429	Unassigned	Unassigned	Unassigned	Unassigned	Unassigned	Unassigned	Unassigned
109	vOTU1043	Unassigned	Unassigned	Unassigned	Unassigned	Unassigned	Unassigned	Unassigned
110	vOTU10447	Unassigned	Unassigned	Unassigned	Unassigned	Unassigned	Unassigned	Unassigned
111	vOTU10453	Unassigned	Unassigned	Unassigned	Unassigned	Unassigned	Unassigned	Unassigned
112	vOTU10459	Unassigned	Unassigned	Unassigned	Unassigned	Unassigned	Unassigned	Unassigned
113	vOTU10463	Unassigned	Unassigned	Unassigned	Unassigned	Unassigned	Unassigned	Unassigned
114	vOTU10464	Unassigned	Unassigned	Unassigned	Unassigned	Unassigned	Unassigned	Unassigned
115	vOTU10484	Unassigned	Unassigned	Unassigned	Unassigned	Unassigned	Unassigned	Unassigned
116	vOTU10485	Unassigned	Unassigned	Unassigned	Unassigned	Unassigned	Unassigned	Unassigned
117	vOTU1049	Unassigned	Unassigned	Unassigned	Unassigned	Unassigned	Unassigned	Unassigned
118	vOTU10495	Unassigned	Unassigned	Unassigned	Unassigned	Unassigned	Unassigned	Unassigned
119	vOTU10497	Unassigned	Unassigned	Unassigned	Unassigned	Unassigned	Unassigned	Unassigned
120	vOTU105	Viruses	Duplodnaviria	Heunggongvirae	Uroviricota	Caudoviricetes	Unclassified_O	Unclassified_F
121	vOTU10508	Unassigned	Unassigned	Unassigned	Unassigned	Unassigned	Unassigned	Unassigned
122	vOTU1051	Unassigned	Unassigned	Unassigned	Unassigned	Unassigned	Unassigned	Unassigned
123	vOTU10510	Unassigned	Unassigned	Unassigned	Unassigned	Unassigned	Unassigned	Unassigned
124	vOTU10513	Unassigned	Unassigned	Unassigned	Unassigned	Unassigned	Unassigned	Unassigned
125	vOTU10515	Unassigned	Unassigned	Unassigned	Unassigned	Unassigned	Unassigned	Unassigned
126	vOTU10516	Unassigned	Unassigned	Unassigned	Unassigned	Unassigned	Unassigned	Unassigned
127	vOTU10536	Unassigned	Unassigned	Unassigned	Unassigned	Unassigned	Unassigned	Unassigned
128	vOTU10537	Unassigned	Unassigned	Unassigned	Unassigned	Unassigned	Unassigned	Unassigned
129	vOTU10544	Unassigned	Unassigned	Unassigned	Unassigned	Unassigned	Unassigned	Unassigned
130	vOTU10545	Unassigned	Unassigned	Unassigned	Unassigned	Unassigned	Unassigned	Unassigned
131	vOTU10547	Unassigned	Unassigned	Unassigned	Unassigned	Unassigned	Unassigned	Unassigned
132	vOTU10548	Unassigned	Unassigned	Unassigned	Unassigned	Unassigned	Unassigned	Unassigned
133	vOTU10549	Unassigned	Unassigned	Unassigned	Unassigned	Unassigned	Unassigned	Unassigned
134	vOTU10553	Unassigned	Unassigned	Unassigned	Unassigned	Unassigned	Unassigned	Unassigned
135	vOTU10555	Unassigned	Unassigned	Unassigned	Unassigned	Unassigned	Unassigned	Unassigned
136	vOTU10558	Unassigned	Unassigned	Unassigned	Unassigned	Unassigned	Unassigned	Unassigned
137	vOTU10561	Unassigned	Unassigned	Unassigned	Unassigned	Unassigned	Unassigned	Unassigned
138	vOTU10571	Unassigned	Unassigned	Unassigned	Unassigned	Unassigned	Unassigned	Unassigned
139	vOTU10577	Unassigned	Unassigned	Unassigned	Unassigned	Unassigned	Unassigned	Unassigned
140	vOTU10580	Unassigned	Unassigned	Unassigned	Unassigned	Unassigned	Unassigned	Unassigned
141	vOTU10587	Unassigned	Unassigned	Unassigned	Unassigned	Unassigned	Unassigned	Unassigned
142	vOTU10594	Unassigned	Unassigned	Unassigned	Unassigned	Unassigned	Unassigned	Unassigned
143	vOTU10597	Unassigned	Unassigned	Unassigned	Unassigned	Unassigned	Unassigned	Unassigned
144	vOTU106	Viruses	Duplodnaviria	Heunggongvirae	Uroviricota	Caudoviricetes	Unclassified_O	Unclassified_F
145	vOTU10603	Unassigned	Unassigned	Unassigned	Unassigned	Unassigned	Unassigned	Unassigned
146	vOTU10607	Unassigned	Unassigned	Unassigned	Unassigned	Unassigned	Unassigned	Unassigned
147	vOTU10609	Unassigned	Unassigned	Unassigned	Unassigned	Unassigned	Unassigned	Unassigned
148	vOTU10618	Unassigned	Unassigned	Unassigned	Unassigned	Unassigned	Unassigned	Unassigned
149	vOTU10635	Unassigned	Unassigned	Unassigned	Unassigned	Unassigned	Unassigned	Unassigned
150	vOTU10642	Unassigned	Unassigned	Unassigned	Unassigned	Unassigned	Unassigned	Unassigned
151	vOTU10643	Unassigned	Unassigned	Unassigned	Unassigned	Unassigned	Unassigned	Unassigned
152	vOTU10653	Unassigned	Unassigned	Unassigned	Unassigned	Unassigned	Unassigned	Unassigned
153	vOTU10660	Unassigned	Unassigned	Unassigned	Unassigned	Unassigned	Unassigned	Unassigned
154	vOTU10661	Unassigned	Unassigned	Unassigned	Unassigned	Unassigned	Unassigned	Unassigned
155	vOTU10668	Unassigned	Unassigned	Unassigned	Unassigned	Unassigned	Unassigned	Unassigned
156	vOTU10678	Unassigned	Unassigned	Unassigned	Unassigned	Unassigned	Unassigned	Unassigned
157	vOTU10685	Unassigned	Unassigned	Unassigned	Unassigned	Unassigned	Unassigned	Unassigned
158	vOTU10686	Unassigned	Unassigned	Unassigned	Unassigned	Unassigned	Unassigned	Unassigned
159	vOTU10687	Unassigned	Unassigned	Unassigned	Unassigned	Unassigned	Unassigned	Unassigned
160	vOTU10690	Unassigned	Unassigned	Unassigned	Unassigned	Unassigned	Unassigned	Unassigned
161	vOTU10692	Unassigned	Unassigned	Unassigned	Unassigned	Unassigned	Unassigned	Unassigned
162	vOTU10696	Unassigned	Unassigned	Unassigned	Unassigned	Unassigned	Unassigned	Unassigned
163	vOTU10697	Unassigned	Unassigned	Unassigned	Unassigned	Unassigned	Unassigned	Unassigned
164	vOTU10698	Unassigned	Unassigned	Unassigned	Unassigned	Unassigned	Unassigned	Unassigned
165	vOTU107	Viruses	Duplodnaviria	Heunggongvirae	Uroviricota	Caudoviricetes	Unclassified_O	Unclassified_F
166	vOTU1070	Unassigned	Unassigned	Unassigned	Unassigned	Unassigned	Unassigned	Unassigned
167	vOTU10704	Unassigned	Unassigned	Unassigned	Unassigned	Unassigned	Unassigned	Unassigned
168	vOTU10707	Unassigned	Unassigned	Unassigned	Unassigned	Unassigned	Unassigned	Unassigned
169	vOTU10712	Unassigned	Unassigned	Unassigned	Unassigned	Unassigned	Unassigned	Unassigned
170	vOTU10713	Unassigned	Unassigned	Unassigned	Unassigned	Unassigned	Unassigned	Unassigned
171	vOTU10717	Unassigned	Unassigned	Unassigned	Unassigned	Unassigned	Unassigned	Unassigned
172	vOTU10724	Unassigned	Unassigned	Unassigned	Unassigned	Unassigned	Unassigned	Unassigned
173	vOTU1073	Unassigned	Unassigned	Unassigned	Unassigned	Unassigned	Unassigned	Unassigned
174	vOTU10730	Unassigned	Unassigned	Unassigned	Unassigned	Unassigned	Unassigned	Unassigned
175	vOTU10731	Unassigned	Unassigned	Unassigned	Unassigned	Unassigned	Unassigned	Unassigned
176	vOTU10740	Unassigned	Unassigned	Unassigned	Unassigned	Unassigned	Unassigned	Unassigned
177	vOTU10742	Unassigned	Unassigned	Unassigned	Unassigned	Unassigned	Unassigned	Unassigned
178	vOTU1075	Unassigned	Unassigned	Unassigned	Unassigned	Unassigned	Unassigned	Unassigned
179	vOTU10751	Unassigned	Unassigned	Unassigned	Unassigned	Unassigned	Unassigned	Unassigned
180	vOTU10753	Unassigned	Unassigned	Unassigned	Unassigned	Unassigned	Unassigned	Unassigned
181	vOTU10754	Unassigned	Unassigned	Unassigned	Unassigned	Unassigned	Unassigned	Unassigned
182	vOTU10759	Unassigned	Unassigned	Unassigned	Unassigned	Unassigned	Unassigned	Unassigned
183	vOTU10771	Unassigned	Unassigned	Unassigned	Unassigned	Unassigned	Unassigned	Unassigned
184	vOTU10772	Unassigned	Unassigned	Unassigned	Unassigned	Unassigned	Unassigned	Unassigned
185	vOTU10786	Unassigned	Unassigned	Unassigned	Unassigned	Unassigned	Unassigned	Unassigned
186	vOTU10791	Unassigned	Unassigned	Unassigned	Unassigned	Unassigned	Unassigned	Unassigned
187	vOTU10792	Unassigned	Unassigned	Unassigned	Unassigned	Unassigned	Unassigned	Unassigned
188	vOTU10797	Unassigned	Unassigned	Unassigned	Unassigned	Unassigned	Unassigned	Unassigned
189	vOTU108	Viruses	Duplodnaviria	Heunggongvirae	Uroviricota	Caudoviricetes	Unclassified_O	Unclassified_F
190	vOTU10804	Unassigned	Unassigned	Unassigned	Unassigned	Unassigned	Unassigned	Unassigned
191	vOTU10814	Unassigned	Unassigned	Unassigned	Unassigned	Unassigned	Unassigned	Unassigned
192	vOTU10817	Unassigned	Unassigned	Unassigned	Unassigned	Unassigned	Unassigned	Unassigned
193	vOTU10825	Unassigned	Unassigned	Unassigned	Unassigned	Unassigned	Unassigned	Unassigned
194	vOTU10829	Unassigned	Unassigned	Unassigned	Unassigned	Unassigned	Unassigned	Unassigned
195	vOTU10830	Unassigned	Unassigned	Unassigned	Unassigned	Unassigned	Unassigned	Unassigned
196	vOTU10835	Unassigned	Unassigned	Unassigned	Unassigned	Unassigned	Unassigned	Unassigned
197	vOTU10838	Unassigned	Unassigned	Unassigned	Unassigned	Unassigned	Unassigned	Unassigned
198	vOTU1084	Unassigned	Unassigned	Unassigned	Unassigned	Unassigned	Unassigned	Unassigned
199	vOTU10840	Unassigned	Unassigned	Unassigned	Unassigned	Unassigned	Unassigned	Unassigned
200	vOTU10845	Unassigned	Unassigned	Unassigned	Unassigned	Unassigned	Unassigned	Unassigned
201	vOTU10849	Unassigned	Unassigned	Unassigned	Unassigned	Unassigned	Unassigned	Unassigned
202	vOTU1085	Unassigned	Unassigned	Unassigned	Unassigned	Unassigned	Unassigned	Unassigned
203	vOTU10850	Viruses	Varidnaviria	Bamfordvirae	Nucleocytoviricota	Pokkesviricetes	Chitovirales	Poxviridae
204	vOTU10852	Unassigned	Unassigned	Unassigned	Unassigned	Unassigned	Unassigned	Unassigned
205	vOTU10855	Unassigned	Unassigned	Unassigned	Unassigned	Unassigned	Unassigned	Unassigned
206	vOTU10856	Unassigned	Unassigned	Unassigned	Unassigned	Unassigned	Unassigned	Unassigned
207	vOTU1086	Viruses	Duplodnaviria	Heunggongvirae	Uroviricota	Caudoviricetes	Unclassified_O	Unclassified_F
208	vOTU10864	Unassigned	Unassigned	Unassigned	Unassigned	Unassigned	Unassigned	Unassigned
209	vOTU10874	Unassigned	Unassigned	Unassigned	Unassigned	Unassigned	Unassigned	Unassigned
210	vOTU10878	Unassigned	Unassigned	Unassigned	Unassigned	Unassigned	Unassigned	Unassigned
211	vOTU10882	Unassigned	Unassigned	Unassigned	Unassigned	Unassigned	Unassigned	Unassigned
212	vOTU10883	Unassigned	Unassigned	Unassigned	Unassigned	Unassigned	Unassigned	Unassigned
213	vOTU109	Viruses	Duplodnaviria	Heunggongvirae	Uroviricota	Caudoviricetes	Unclassified_O	Unclassified_F
214	vOTU10910	Unassigned	Unassigned	Unassigned	Unassigned	Unassigned	Unassigned	Unassigned
215	vOTU10914	Unassigned	Unassigned	Unassigned	Unassigned	Unassigned	Unassigned	Unassigned
216	vOTU10917	Unassigned	Unassigned	Unassigned	Unassigned	Unassigned	Unassigned	Unassigned
217	vOTU10921	Unassigned	Unassigned	Unassigned	Unassigned	Unassigned	Unassigned	Unassigned
218	vOTU10929	Unassigned	Unassigned	Unassigned	Unassigned	Unassigned	Unassigned	Unassigned
219	vOTU10933	Unassigned	Unassigned	Unassigned	Unassigned	Unassigned	Unassigned	Unassigned
220	vOTU10934	Unassigned	Unassigned	Unassigned	Unassigned	Unassigned	Unassigned	Unassigned
221	vOTU10936	Unassigned	Unassigned	Unassigned	Unassigned	Unassigned	Unassigned	Unassigned
222	vOTU10937	Unassigned	Unassigned	Unassigned	Unassigned	Unassigned	Unassigned	Unassigned
223	vOTU10941	Unassigned	Unassigned	Unassigned	Unassigned	Unassigned	Unassigned	Unassigned
224	vOTU10942	Unassigned	Unassigned	Unassigned	Unassigned	Unassigned	Unassigned	Unassigned
225	vOTU10943	Unassigned	Unassigned	Unassigned	Unassigned	Unassigned	Unassigned	Unassigned
226	vOTU10944	Unassigned	Unassigned	Unassigned	Unassigned	Unassigned	Unassigned	Unassigned
227	vOTU10947	Unassigned	Unassigned	Unassigned	Unassigned	Unassigned	Unassigned	Unassigned
228	vOTU1095	Unassigned	Unassigned	Unassigned	Unassigned	Unassigned	Unassigned	Unassigned
229	vOTU10950	Unassigned	Unassigned	Unassigned	Unassigned	Unassigned	Unassigned	Unassigned
230	vOTU10955	Unassigned	Unassigned	Unassigned	Unassigned	Unassigned	Unassigned	Unassigned
231	vOTU10959	Unassigned	Unassigned	Unassigned	Unassigned	Unassigned	Unassigned	Unassigned
232	vOTU10961	Unassigned	Unassigned	Unassigned	Unassigned	Unassigned	Unassigned	Unassigned
233	vOTU10969	Unassigned	Unassigned	Unassigned	Unassigned	Unassigned	Unassigned	Unassigned
234	vOTU10973	Unassigned	Unassigned	Unassigned	Unassigned	Unassigned	Unassigned	Unassigned
235	vOTU10977	Unassigned	Unassigned	Unassigned	Unassigned	Unassigned	Unassigned	Unassigned
236	vOTU10983	Unassigned	Unassigned	Unassigned	Unassigned	Unassigned	Unassigned	Unassigned
237	vOTU10987	Unassigned	Unassigned	Unassigned	Unassigned	Unassigned	Unassigned	Unassigned
238	vOTU10993	Unassigned	Unassigned	Unassigned	Unassigned	Unassigned	Unassigned	Unassigned
239	vOTU10998	Unassigned	Unassigned	Unassigned	Unassigned	Unassigned	Unassigned	Unassigned
240	vOTU110	Viruses	Duplodnaviria	Heunggongvirae	Uroviricota	Caudoviricetes	Unclassified_O	Unclassified_F
241	vOTU11000	Unassigned	Unassigned	Unassigned	Unassigned	Unassigned	Unassigned	Unassigned
242	vOTU11001	Unassigned	Unassigned	Unassigned	Unassigned	Unassigned	Unassigned	Unassigned
243	vOTU11002	Unassigned	Unassigned	Unassigned	Unassigned	Unassigned	Unassigned	Unassigned
244	vOTU11003	Unassigned	Unassigned	Unassigned	Unassigned	Unassigned	Unassigned	Unassigned
245	vOTU11008	Unassigned	Unassigned	Unassigned	Unassigned	Unassigned	Unassigned	Unassigned
246	vOTU1101	Unassigned	Unassigned	Unassigned	Unassigned	Unassigned	Unassigned	Unassigned
247	vOTU11019	Unassigned	Unassigned	Unassigned	Unassigned	Unassigned	Unassigned	Unassigned
248	vOTU11024	Unassigned	Unassigned	Unassigned	Unassigned	Unassigned	Unassigned	Unassigned
249	vOTU11025	Unassigned	Unassigned	Unassigned	Unassigned	Unassigned	Unassigned	Unassigned
250	vOTU11026	Unassigned	Unassigned	Unassigned	Unassigned	Unassigned	Unassigned	Unassigned
251	vOTU1103	Unassigned	Unassigned	Unassigned	Unassigned	Unassigned	Unassigned	Unassigned
252	vOTU11039	Unassigned	Unassigned	Unassigned	Unassigned	Unassigned	Unassigned	Unassigned
253	vOTU11047	Unassigned	Unassigned	Unassigned	Unassigned	Unassigned	Unassigned	Unassigned
254	vOTU11052	Unassigned	Unassigned	Unassigned	Unassigned	Unassigned	Unassigned	Unassigned
255	vOTU1106	Unassigned	Unassigned	Unassigned	Unassigned	Unassigned	Unassigned	Unassigned
256	vOTU11063	Unassigned	Unassigned	Unassigned	Unassigned	Unassigned	Unassigned	Unassigned
257	vOTU11064	Unassigned	Unassigned	Unassigned	Unassigned	Unassigned	Unassigned	Unassigned
258	vOTU11068	Unassigned	Unassigned	Unassigned	Unassigned	Unassigned	Unassigned	Unassigned
259	vOTU11075	Unassigned	Unassigned	Unassigned	Unassigned	Unassigned	Unassigned	Unassigned
260	vOTU11083	Unassigned	Unassigned	Unassigned	Unassigned	Unassigned	Unassigned	Unassigned
261	vOTU11091	Unassigned	Unassigned	Unassigned	Unassigned	Unassigned	Unassigned	Unassigned
262	vOTU11096	Unassigned	Unassigned	Unassigned	Unassigned	Unassigned	Unassigned	Unassigned
263	vOTU111	Unassigned	Unassigned	Unassigned	Unassigned	Unassigned	Unassigned	Unassigned
264	vOTU11100	Unassigned	Unassigned	Unassigned	Unassigned	Unassigned	Unassigned	Unassigned
265	vOTU11102	Unassigned	Unassigned	Unassigned	Unassigned	Unassigned	Unassigned	Unassigned
266	vOTU11104	Unassigned	Unassigned	Unassigned	Unassigned	Unassigned	Unassigned	Unassigned
267	vOTU1111	Unassigned	Unassigned	Unassigned	Unassigned	Unassigned	Unassigned	Unassigned
268	vOTU11117	Unassigned	Unassigned	Unassigned	Unassigned	Unassigned	Unassigned	Unassigned
269	vOTU11118	Unassigned	Unassigned	Unassigned	Unassigned	Unassigned	Unassigned	Unassigned
270	vOTU11120	Unassigned	Unassigned	Unassigned	Unassigned	Unassigned	Unassigned	Unassigned
271	vOTU11126	Unassigned	Unassigned	Unassigned	Unassigned	Unassigned	Unassigned	Unassigned
272	vOTU11128	Unassigned	Unassigned	Unassigned	Unassigned	Unassigned	Unassigned	Unassigned
273	vOTU1113	Unassigned	Unassigned	Unassigned	Unassigned	Unassigned	Unassigned	Unassigned
274	vOTU11135	Unassigned	Unassigned	Unassigned	Unassigned	Unassigned	Unassigned	Unassigned
275	vOTU11138	Unassigned	Unassigned	Unassigned	Unassigned	Unassigned	Unassigned	Unassigned
276	vOTU11139	Unassigned	Unassigned	Unassigned	Unassigned	Unassigned	Unassigned	Unassigned
277	vOTU11140	Unassigned	Unassigned	Unassigned	Unassigned	Unassigned	Unassigned	Unassigned
278	vOTU11142	Unassigned	Unassigned	Unassigned	Unassigned	Unassigned	Unassigned	Unassigned
279	vOTU1115	Unassigned	Unassigned	Unassigned	Unassigned	Unassigned	Unassigned	Unassigned
280	vOTU11151	Unassigned	Unassigned	Unassigned	Unassigned	Unassigned	Unassigned	Unassigned
281	vOTU11158	Unassigned	Unassigned	Unassigned	Unassigned	Unassigned	Unassigned	Unassigned
282	vOTU1116	Unassigned	Unassigned	Unassigned	Unassigned	Unassigned	Unassigned	Unassigned
283	vOTU11164	Unassigned	Unassigned	Unassigned	Unassigned	Unassigned	Unassigned	Unassigned
284	vOTU11166	Unassigned	Unassigned	Unassigned	Unassigned	Unassigned	Unassigned	Unassigned
285	vOTU11174	Unassigned	Unassigned	Unassigned	Unassigned	Unassigned	Unassigned	Unassigned
286	vOTU11177	Unassigned	Unassigned	Unassigned	Unassigned	Unassigned	Unassigned	Unassigned
287	vOTU11179	Unassigned	Unassigned	Unassigned	Unassigned	Unassigned	Unassigned	Unassigned
288	vOTU11180	Viruses	Varidnaviria	Bamfordvirae	Nucleocytoviricota	Pokkesviricetes	Chitovirales	Poxviridae
289	vOTU11184	Unassigned	Unassigned	Unassigned	Unassigned	Unassigned	Unassigned	Unassigned
290	vOTU11187	Unassigned	Unassigned	Unassigned	Unassigned	Unassigned	Unassigned	Unassigned
291	vOTU11198	Unassigned	Unassigned	Unassigned	Unassigned	Unassigned	Unassigned	Unassigned
292	vOTU112	Viruses	Monodnaviria	Shotokuvirae	Cressdnaviricota	Repensiviricetes	Geplafuvirales	Genomoviridae
293	vOTU1120	Viruses	Monodnaviria	Loebvirae	Hofneiviricota	Faserviricetes	Tubulavirales	Inoviridae
294	vOTU11201	Unassigned	Unassigned	Unassigned	Unassigned	Unassigned	Unassigned	Unassigned
295	vOTU11202	Unassigned	Unassigned	Unassigned	Unassigned	Unassigned	Unassigned	Unassigned
296	vOTU11209	Unassigned	Unassigned	Unassigned	Unassigned	Unassigned	Unassigned	Unassigned
297	vOTU11214	Unassigned	Unassigned	Unassigned	Unassigned	Unassigned	Unassigned	Unassigned
298	vOTU1122	Viruses	Monodnaviria	Loebvirae	Hofneiviricota	Faserviricetes	Tubulavirales	Inoviridae
299	vOTU11221	Unassigned	Unassigned	Unassigned	Unassigned	Unassigned	Unassigned	Unassigned
300	vOTU11223	Unassigned	Unassigned	Unassigned	Unassigned	Unassigned	Unassigned	Unassigned
301	vOTU11228	Unassigned	Unassigned	Unassigned	Unassigned	Unassigned	Unassigned	Unassigned
302	vOTU1123	Unassigned	Unassigned	Unassigned	Unassigned	Unassigned	Unassigned	Unassigned
303	vOTU11235	Unassigned	Unassigned	Unassigned	Unassigned	Unassigned	Unassigned	Unassigned
304	vOTU11239	Unassigned	Unassigned	Unassigned	Unassigned	Unassigned	Unassigned	Unassigned
305	vOTU1124	Unassigned	Unassigned	Unassigned	Unassigned	Unassigned	Unassigned	Unassigned
306	vOTU11245	Unassigned	Unassigned	Unassigned	Unassigned	Unassigned	Unassigned	Unassigned
307	vOTU11249	Unassigned	Unassigned	Unassigned	Unassigned	Unassigned	Unassigned	Unassigned
308	vOTU1125	Unassigned	Unassigned	Unassigned	Unassigned	Unassigned	Unassigned	Unassigned
309	vOTU11253	Unassigned	Unassigned	Unassigned	Unassigned	Unassigned	Unassigned	Unassigned
310	vOTU11254	Unassigned	Unassigned	Unassigned	Unassigned	Unassigned	Unassigned	Unassigned
311	vOTU11256	Unassigned	Unassigned	Unassigned	Unassigned	Unassigned	Unassigned	Unassigned
312	vOTU11260	Unassigned	Unassigned	Unassigned	Unassigned	Unassigned	Unassigned	Unassigned
313	vOTU11273	Unassigned	Unassigned	Unassigned	Unassigned	Unassigned	Unassigned	Unassigned
314	vOTU11276	Unassigned	Unassigned	Unassigned	Unassigned	Unassigned	Unassigned	Unassigned
315	vOTU11277	Unassigned	Unassigned	Unassigned	Unassigned	Unassigned	Unassigned	Unassigned
316	vOTU11280	Unassigned	Unassigned	Unassigned	Unassigned	Unassigned	Unassigned	Unassigned
317	vOTU11282	Unassigned	Unassigned	Unassigned	Unassigned	Unassigned	Unassigned	Unassigned
318	vOTU11288	Unassigned	Unassigned	Unassigned	Unassigned	Unassigned	Unassigned	Unassigned
319	vOTU11289	Unassigned	Unassigned	Unassigned	Unassigned	Unassigned	Unassigned	Unassigned
320	vOTU11292	Unassigned	Unassigned	Unassigned	Unassigned	Unassigned	Unassigned	Unassigned
321	vOTU11293	Unassigned	Unassigned	Unassigned	Unassigned	Unassigned	Unassigned	Unassigned
322	vOTU113	Viruses	Monodnaviria	Shotokuvirae	Cressdnaviricota	Repensiviricetes	Geplafuvirales	Genomoviridae
323	vOTU11300	Unassigned	Unassigned	Unassigned	Unassigned	Unassigned	Unassigned	Unassigned
324	vOTU11301	Unassigned	Unassigned	Unassigned	Unassigned	Unassigned	Unassigned	Unassigned
325	vOTU11308	Unassigned	Unassigned	Unassigned	Unassigned	Unassigned	Unassigned	Unassigned
326	vOTU11321	Unassigned	Unassigned	Unassigned	Unassigned	Unassigned	Unassigned	Unassigned
327	vOTU11324	Unassigned	Unassigned	Unassigned	Unassigned	Unassigned	Unassigned	Unassigned
328	vOTU11327	Unassigned	Unassigned	Unassigned	Unassigned	Unassigned	Unassigned	Unassigned
329	vOTU11339	Unassigned	Unassigned	Unassigned	Unassigned	Unassigned	Unassigned	Unassigned
330	vOTU11340	Unassigned	Unassigned	Unassigned	Unassigned	Unassigned	Unassigned	Unassigned
331	vOTU11341	Unassigned	Unassigned	Unassigned	Unassigned	Unassigned	Unassigned	Unassigned
332	vOTU11343	Unassigned	Unassigned	Unassigned	Unassigned	Unassigned	Unassigned	Unassigned
333	vOTU11350	Unassigned	Unassigned	Unassigned	Unassigned	Unassigned	Unassigned	Unassigned
334	vOTU11351	Unassigned	Unassigned	Unassigned	Unassigned	Unassigned	Unassigned	Unassigned
335	vOTU11352	Unassigned	Unassigned	Unassigned	Unassigned	Unassigned	Unassigned	Unassigned
336	vOTU11355	Unassigned	Unassigned	Unassigned	Unassigned	Unassigned	Unassigned	Unassigned
337	vOTU11356	Unassigned	Unassigned	Unassigned	Unassigned	Unassigned	Unassigned	Unassigned
338	vOTU11359	Unassigned	Unassigned	Unassigned	Unassigned	Unassigned	Unassigned	Unassigned
339	vOTU11365	Unassigned	Unassigned	Unassigned	Unassigned	Unassigned	Unassigned	Unassigned
340	vOTU11366	Unassigned	Unassigned	Unassigned	Unassigned	Unassigned	Unassigned	Unassigned
341	vOTU11367	Unassigned	Unassigned	Unassigned	Unassigned	Unassigned	Unassigned	Unassigned
342	vOTU11369	Unassigned	Unassigned	Unassigned	Unassigned	Unassigned	Unassigned	Unassigned
343	vOTU11373	Unassigned	Unassigned	Unassigned	Unassigned	Unassigned	Unassigned	Unassigned
344	vOTU11374	Unassigned	Unassigned	Unassigned	Unassigned	Unassigned	Unassigned	Unassigned
345	vOTU11375	Unassigned	Unassigned	Unassigned	Unassigned	Unassigned	Unassigned	Unassigned
346	vOTU11376	Unassigned	Unassigned	Unassigned	Unassigned	Unassigned	Unassigned	Unassigned
347	vOTU11377	Unassigned	Unassigned	Unassigned	Unassigned	Unassigned	Unassigned	Unassigned
348	vOTU11380	Unassigned	Unassigned	Unassigned	Unassigned	Unassigned	Unassigned	Unassigned
349	vOTU11382	Unassigned	Unassigned	Unassigned	Unassigned	Unassigned	Unassigned	Unassigned
350	vOTU11384	Unassigned	Unassigned	Unassigned	Unassigned	Unassigned	Unassigned	Unassigned
351	vOTU11390	Unassigned	Unassigned	Unassigned	Unassigned	Unassigned	Unassigned	Unassigned
352	vOTU11394	Unassigned	Unassigned	Unassigned	Unassigned	Unassigned	Unassigned	Unassigned
353	vOTU11399	Unassigned	Unassigned	Unassigned	Unassigned	Unassigned	Unassigned	Unassigned
354	vOTU114	Unassigned	Unassigned	Unassigned	Unassigned	Unassigned	Unassigned	Unassigned
355	vOTU11405	Unassigned	Unassigned	Unassigned	Unassigned	Unassigned	Unassigned	Unassigned
356	vOTU11407	Unassigned	Unassigned	Unassigned	Unassigned	Unassigned	Unassigned	Unassigned
357	vOTU11409	Unassigned	Unassigned	Unassigned	Unassigned	Unassigned	Unassigned	Unassigned
358	vOTU11412	Unassigned	Unassigned	Unassigned	Unassigned	Unassigned	Unassigned	Unassigned
359	vOTU1142	Unassigned	Unassigned	Unassigned	Unassigned	Unassigned	Unassigned	Unassigned
360	vOTU11421	Unassigned	Unassigned	Unassigned	Unassigned	Unassigned	Unassigned	Unassigned
361	vOTU11424	Unassigned	Unassigned	Unassigned	Unassigned	Unassigned	Unassigned	Unassigned
362	vOTU11425	Unassigned	Unassigned	Unassigned	Unassigned	Unassigned	Unassigned	Unassigned
363	vOTU11429	Unassigned	Unassigned	Unassigned	Unassigned	Unassigned	Unassigned	Unassigned
364	vOTU1143	Unassigned	Unassigned	Unassigned	Unassigned	Unassigned	Unassigned	Unassigned
365	vOTU11430	Viruses	Unclassified_R	Unclassified_K	Unclassified_P	Unclassified_C	Unclassified_O	Unclassified_F
366	vOTU11433	Unassigned	Unassigned	Unassigned	Unassigned	Unassigned	Unassigned	Unassigned
367	vOTU11438	Unassigned	Unassigned	Unassigned	Unassigned	Unassigned	Unassigned	Unassigned
368	vOTU11441	Unassigned	Unassigned	Unassigned	Unassigned	Unassigned	Unassigned	Unassigned
369	vOTU11450	Unassigned	Unassigned	Unassigned	Unassigned	Unassigned	Unassigned	Unassigned
370	vOTU11452	Unassigned	Unassigned	Unassigned	Unassigned	Unassigned	Unassigned	Unassigned
371	vOTU11456	Unassigned	Unassigned	Unassigned	Unassigned	Unassigned	Unassigned	Unassigned
372	vOTU11457	Unassigned	Unassigned	Unassigned	Unassigned	Unassigned	Unassigned	Unassigned
373	vOTU11459	Viruses	Varidnaviria	Bamfordvirae	Nucleocytoviricota	Megaviricetes	Algavirales	Phycodnaviridae
374	vOTU1147	Unassigned	Unassigned	Unassigned	Unassigned	Unassigned	Unassigned	Unassigned
375	vOTU11471	Unassigned	Unassigned	Unassigned	Unassigned	Unassigned	Unassigned	Unassigned
376	vOTU11476	Unassigned	Unassigned	Unassigned	Unassigned	Unassigned	Unassigned	Unassigned
377	vOTU11477	Unassigned	Unassigned	Unassigned	Unassigned	Unassigned	Unassigned	Unassigned
378	vOTU1148	Unassigned	Unassigned	Unassigned	Unassigned	Unassigned	Unassigned	Unassigned
379	vOTU11480	Unassigned	Unassigned	Unassigned	Unassigned	Unassigned	Unassigned	Unassigned
380	vOTU11481	Unassigned	Unassigned	Unassigned	Unassigned	Unassigned	Unassigned	Unassigned
381	vOTU11484	Viruses	Monodnaviria	Shotokuvirae	Cressdnaviricota	Repensiviricetes	Geplafuvirales	Genomoviridae
382	vOTU11486	Unassigned	Unassigned	Unassigned	Unassigned	Unassigned	Unassigned	Unassigned
383	vOTU11491	Unassigned	Unassigned	Unassigned	Unassigned	Unassigned	Unassigned	Unassigned
384	vOTU11492	Unassigned	Unassigned	Unassigned	Unassigned	Unassigned	Unassigned	Unassigned
385	vOTU11494	Unassigned	Unassigned	Unassigned	Unassigned	Unassigned	Unassigned	Unassigned
386	vOTU11495	Unassigned	Unassigned	Unassigned	Unassigned	Unassigned	Unassigned	Unassigned
387	vOTU11501	Unassigned	Unassigned	Unassigned	Unassigned	Unassigned	Unassigned	Unassigned
388	vOTU11502	Unassigned	Unassigned	Unassigned	Unassigned	Unassigned	Unassigned	Unassigned
389	vOTU11503	Unassigned	Unassigned	Unassigned	Unassigned	Unassigned	Unassigned	Unassigned
390	vOTU11511	Unassigned	Unassigned	Unassigned	Unassigned	Unassigned	Unassigned	Unassigned
391	vOTU11513	Unassigned	Unassigned	Unassigned	Unassigned	Unassigned	Unassigned	Unassigned
392	vOTU1153	Viruses	Duplodnaviria	Heunggongvirae	Uroviricota	Caudoviricetes	Unclassified_O	Unclassified_F
393	vOTU11531	Unassigned	Unassigned	Unassigned	Unassigned	Unassigned	Unassigned	Unassigned
394	vOTU11532	Unassigned	Unassigned	Unassigned	Unassigned	Unassigned	Unassigned	Unassigned
395	vOTU11534	Unassigned	Unassigned	Unassigned	Unassigned	Unassigned	Unassigned	Unassigned
396	vOTU11535	Unassigned	Unassigned	Unassigned	Unassigned	Unassigned	Unassigned	Unassigned
397	vOTU11541	Unassigned	Unassigned	Unassigned	Unassigned	Unassigned	Unassigned	Unassigned
398	vOTU11547	Unassigned	Unassigned	Unassigned	Unassigned	Unassigned	Unassigned	Unassigned
399	vOTU11550	Unassigned	Unassigned	Unassigned	Unassigned	Unassigned	Unassigned	Unassigned
400	vOTU11555	Unassigned	Unassigned	Unassigned	Unassigned	Unassigned	Unassigned	Unassigned
401	vOTU11567	Unassigned	Unassigned	Unassigned	Unassigned	Unassigned	Unassigned	Unassigned
402	vOTU11568	Unassigned	Unassigned	Unassigned	Unassigned	Unassigned	Unassigned	Unassigned
403	vOTU11575	Unassigned	Unassigned	Unassigned	Unassigned	Unassigned	Unassigned	Unassigned
404	vOTU1158	Unassigned	Unassigned	Unassigned	Unassigned	Unassigned	Unassigned	Unassigned
405	vOTU11580	Unassigned	Unassigned	Unassigned	Unassigned	Unassigned	Unassigned	Unassigned
406	vOTU11581	Unassigned	Unassigned	Unassigned	Unassigned	Unassigned	Unassigned	Unassigned
407	vOTU11582	Unassigned	Unassigned	Unassigned	Unassigned	Unassigned	Unassigned	Unassigned
408	vOTU11590	Unassigned	Unassigned	Unassigned	Unassigned	Unassigned	Unassigned	Unassigned
409	vOTU11593	Unassigned	Unassigned	Unassigned	Unassigned	Unassigned	Unassigned	Unassigned
410	vOTU11594	Unassigned	Unassigned	Unassigned	Unassigned	Unassigned	Unassigned	Unassigned
411	vOTU116	Unassigned	Unassigned	Unassigned	Unassigned	Unassigned	Unassigned	Unassigned
412	vOTU11604	Unassigned	Unassigned	Unassigned	Unassigned	Unassigned	Unassigned	Unassigned
413	vOTU11608	Unassigned	Unassigned	Unassigned	Unassigned	Unassigned	Unassigned	Unassigned
414	vOTU11609	Unassigned	Unassigned	Unassigned	Unassigned	Unassigned	Unassigned	Unassigned
415	vOTU11614	Unassigned	Unassigned	Unassigned	Unassigned	Unassigned	Unassigned	Unassigned
416	vOTU11615	Unassigned	Unassigned	Unassigned	Unassigned	Unassigned	Unassigned	Unassigned
417	vOTU11619	Unassigned	Unassigned	Unassigned	Unassigned	Unassigned	Unassigned	Unassigned
418	vOTU11624	Unassigned	Unassigned	Unassigned	Unassigned	Unassigned	Unassigned	Unassigned
419	vOTU11634	Unassigned	Unassigned	Unassigned	Unassigned	Unassigned	Unassigned	Unassigned
420	vOTU11635	Unassigned	Unassigned	Unassigned	Unassigned	Unassigned	Unassigned	Unassigned
421	vOTU11637	Unassigned	Unassigned	Unassigned	Unassigned	Unassigned	Unassigned	Unassigned
422	vOTU11638	Unassigned	Unassigned	Unassigned	Unassigned	Unassigned	Unassigned	Unassigned
423	vOTU11639	Unassigned	Unassigned	Unassigned	Unassigned	Unassigned	Unassigned	Unassigned
424	vOTU1164	Unassigned	Unassigned	Unassigned	Unassigned	Unassigned	Unassigned	Unassigned
425	vOTU11640	Unassigned	Unassigned	Unassigned	Unassigned	Unassigned	Unassigned	Unassigned
426	vOTU11645	Unassigned	Unassigned	Unassigned	Unassigned	Unassigned	Unassigned	Unassigned
427	vOTU11647	Unassigned	Unassigned	Unassigned	Unassigned	Unassigned	Unassigned	Unassigned
428	vOTU11654	Unassigned	Unassigned	Unassigned	Unassigned	Unassigned	Unassigned	Unassigned
429	vOTU11661	Unassigned	Unassigned	Unassigned	Unassigned	Unassigned	Unassigned	Unassigned
430	vOTU11666	Unassigned	Unassigned	Unassigned	Unassigned	Unassigned	Unassigned	Unassigned
431	vOTU11667	Unassigned	Unassigned	Unassigned	Unassigned	Unassigned	Unassigned	Unassigned
432	vOTU11672	Unassigned	Unassigned	Unassigned	Unassigned	Unassigned	Unassigned	Unassigned
433	vOTU11674	Unassigned	Unassigned	Unassigned	Unassigned	Unassigned	Unassigned	Unassigned
434	vOTU11678	Unassigned	Unassigned	Unassigned	Unassigned	Unassigned	Unassigned	Unassigned
435	vOTU11682	Unassigned	Unassigned	Unassigned	Unassigned	Unassigned	Unassigned	Unassigned
436	vOTU11691	Unassigned	Unassigned	Unassigned	Unassigned	Unassigned	Unassigned	Unassigned
437	vOTU11692	Unassigned	Unassigned	Unassigned	Unassigned	Unassigned	Unassigned	Unassigned
438	vOTU11693	Unassigned	Unassigned	Unassigned	Unassigned	Unassigned	Unassigned	Unassigned
439	vOTU11696	Unassigned	Unassigned	Unassigned	Unassigned	Unassigned	Unassigned	Unassigned
440	vOTU11699	Unassigned	Unassigned	Unassigned	Unassigned	Unassigned	Unassigned	Unassigned
441	vOTU11700	Unassigned	Unassigned	Unassigned	Unassigned	Unassigned	Unassigned	Unassigned
442	vOTU11702	Unassigned	Unassigned	Unassigned	Unassigned	Unassigned	Unassigned	Unassigned
443	vOTU11708	Unassigned	Unassigned	Unassigned	Unassigned	Unassigned	Unassigned	Unassigned
444	vOTU11709	Unassigned	Unassigned	Unassigned	Unassigned	Unassigned	Unassigned	Unassigned
445	vOTU11717	Unassigned	Unassigned	Unassigned	Unassigned	Unassigned	Unassigned	Unassigned
446	vOTU11721	Unassigned	Unassigned	Unassigned	Unassigned	Unassigned	Unassigned	Unassigned
447	vOTU11723	Unassigned	Unassigned	Unassigned	Unassigned	Unassigned	Unassigned	Unassigned
448	vOTU11724	Unassigned	Unassigned	Unassigned	Unassigned	Unassigned	Unassigned	Unassigned
449	vOTU11725	Unassigned	Unassigned	Unassigned	Unassigned	Unassigned	Unassigned	Unassigned
450	vOTU11732	Unassigned	Unassigned	Unassigned	Unassigned	Unassigned	Unassigned	Unassigned
451	vOTU11737	Unassigned	Unassigned	Unassigned	Unassigned	Unassigned	Unassigned	Unassigned
452	vOTU11739	Unassigned	Unassigned	Unassigned	Unassigned	Unassigned	Unassigned	Unassigned
453	vOTU11743	Unassigned	Unassigned	Unassigned	Unassigned	Unassigned	Unassigned	Unassigned
454	vOTU11745	Unassigned	Unassigned	Unassigned	Unassigned	Unassigned	Unassigned	Unassigned
455	vOTU11746	Unassigned	Unassigned	Unassigned	Unassigned	Unassigned	Unassigned	Unassigned
456	vOTU11747	Unassigned	Unassigned	Unassigned	Unassigned	Unassigned	Unassigned	Unassigned
457	vOTU11748	Unassigned	Unassigned	Unassigned	Unassigned	Unassigned	Unassigned	Unassigned
458	vOTU11749	Unassigned	Unassigned	Unassigned	Unassigned	Unassigned	Unassigned	Unassigned
459	vOTU11758	Unassigned	Unassigned	Unassigned	Unassigned	Unassigned	Unassigned	Unassigned
460	vOTU11762	Unassigned	Unassigned	Unassigned	Unassigned	Unassigned	Unassigned	Unassigned
461	vOTU11763	Unassigned	Unassigned	Unassigned	Unassigned	Unassigned	Unassigned	Unassigned
462	vOTU11764	Unassigned	Unassigned	Unassigned	Unassigned	Unassigned	Unassigned	Unassigned
463	vOTU11768	Unassigned	Unassigned	Unassigned	Unassigned	Unassigned	Unassigned	Unassigned
464	vOTU11770	Unassigned	Unassigned	Unassigned	Unassigned	Unassigned	Unassigned	Unassigned
465	vOTU11771	Unassigned	Unassigned	Unassigned	Unassigned	Unassigned	Unassigned	Unassigned
466	vOTU11772	Unassigned	Unassigned	Unassigned	Unassigned	Unassigned	Unassigned	Unassigned
467	vOTU11773	Unassigned	Unassigned	Unassigned	Unassigned	Unassigned	Unassigned	Unassigned
468	vOTU11776	Unassigned	Unassigned	Unassigned	Unassigned	Unassigned	Unassigned	Unassigned
469	vOTU11789	Unassigned	Unassigned	Unassigned	Unassigned	Unassigned	Unassigned	Unassigned
470	vOTU11792	Unassigned	Unassigned	Unassigned	Unassigned	Unassigned	Unassigned	Unassigned
471	vOTU11796	Unassigned	Unassigned	Unassigned	Unassigned	Unassigned	Unassigned	Unassigned
472	vOTU11797	Unassigned	Unassigned	Unassigned	Unassigned	Unassigned	Unassigned	Unassigned
473	vOTU118	Viruses	Duplodnaviria	Heunggongvirae	Uroviricota	Caudoviricetes	Unclassified_O	Unclassified_F
474	vOTU11802	Unassigned	Unassigned	Unassigned	Unassigned	Unassigned	Unassigned	Unassigned
475	vOTU11809	Unassigned	Unassigned	Unassigned	Unassigned	Unassigned	Unassigned	Unassigned
476	vOTU1181	Unassigned	Unassigned	Unassigned	Unassigned	Unassigned	Unassigned	Unassigned
477	vOTU11817	Unassigned	Unassigned	Unassigned	Unassigned	Unassigned	Unassigned	Unassigned
478	vOTU11825	Unassigned	Unassigned	Unassigned	Unassigned	Unassigned	Unassigned	Unassigned
479	vOTU11826	Unassigned	Unassigned	Unassigned	Unassigned	Unassigned	Unassigned	Unassigned
480	vOTU11827	Unassigned	Unassigned	Unassigned	Unassigned	Unassigned	Unassigned	Unassigned
481	vOTU11830	Unassigned	Unassigned	Unassigned	Unassigned	Unassigned	Unassigned	Unassigned
482	vOTU11831	Unassigned	Unassigned	Unassigned	Unassigned	Unassigned	Unassigned	Unassigned
483	vOTU11834	Unassigned	Unassigned	Unassigned	Unassigned	Unassigned	Unassigned	Unassigned
484	vOTU11840	Unassigned	Unassigned	Unassigned	Unassigned	Unassigned	Unassigned	Unassigned
485	vOTU11849	Unassigned	Unassigned	Unassigned	Unassigned	Unassigned	Unassigned	Unassigned
486	vOTU11852	Unassigned	Unassigned	Unassigned	Unassigned	Unassigned	Unassigned	Unassigned
487	vOTU11854	Unassigned	Unassigned	Unassigned	Unassigned	Unassigned	Unassigned	Unassigned
488	vOTU11855	Unassigned	Unassigned	Unassigned	Unassigned	Unassigned	Unassigned	Unassigned
489	vOTU11857	Unassigned	Unassigned	Unassigned	Unassigned	Unassigned	Unassigned	Unassigned
490	vOTU11860	Unassigned	Unassigned	Unassigned	Unassigned	Unassigned	Unassigned	Unassigned
491	vOTU11864	Unassigned	Unassigned	Unassigned	Unassigned	Unassigned	Unassigned	Unassigned
492	vOTU11872	Unassigned	Unassigned	Unassigned	Unassigned	Unassigned	Unassigned	Unassigned
493	vOTU1188	Unassigned	Unassigned	Unassigned	Unassigned	Unassigned	Unassigned	Unassigned
494	vOTU11883	Unassigned	Unassigned	Unassigned	Unassigned	Unassigned	Unassigned	Unassigned
495	vOTU11885	Unassigned	Unassigned	Unassigned	Unassigned	Unassigned	Unassigned	Unassigned
496	vOTU11887	Unassigned	Unassigned	Unassigned	Unassigned	Unassigned	Unassigned	Unassigned
497	vOTU11888	Unassigned	Unassigned	Unassigned	Unassigned	Unassigned	Unassigned	Unassigned
498	vOTU1189	Viruses	Duplodnaviria	Heunggongvirae	Uroviricota	Caudoviricetes	Unclassified_O	Unclassified_F
499	vOTU11892	Unassigned	Unassigned	Unassigned	Unassigned	Unassigned	Unassigned	Unassigned
500	vOTU11902	Unassigned	Unassigned	Unassigned	Unassigned	Unassigned	Unassigned	Unassigned
501	vOTU11906	Unassigned	Unassigned	Unassigned	Unassigned	Unassigned	Unassigned	Unassigned
502	vOTU11909	Unassigned	Unassigned	Unassigned	Unassigned	Unassigned	Unassigned	Unassigned
503	vOTU11916	Unassigned	Unassigned	Unassigned	Unassigned	Unassigned	Unassigned	Unassigned
504	vOTU11917	Unassigned	Unassigned	Unassigned	Unassigned	Unassigned	Unassigned	Unassigned
505	vOTU11919	Unassigned	Unassigned	Unassigned	Unassigned	Unassigned	Unassigned	Unassigned
506	vOTU1192	Unassigned	Unassigned	Unassigned	Unassigned	Unassigned	Unassigned	Unassigned
507	vOTU11925	Unassigned	Unassigned	Unassigned	Unassigned	Unassigned	Unassigned	Unassigned
508	vOTU11926	Unassigned	Unassigned	Unassigned	Unassigned	Unassigned	Unassigned	Unassigned
509	vOTU1193	Viruses	Duplodnaviria	Heunggongvirae	Uroviricota	Caudoviricetes	Unclassified_O	Unclassified_F
510	vOTU11939	Unassigned	Unassigned	Unassigned	Unassigned	Unassigned	Unassigned	Unassigned
511	vOTU11940	Unassigned	Unassigned	Unassigned	Unassigned	Unassigned	Unassigned	Unassigned
512	vOTU11941	Unassigned	Unassigned	Unassigned	Unassigned	Unassigned	Unassigned	Unassigned
513	vOTU11951	Unassigned	Unassigned	Unassigned	Unassigned	Unassigned	Unassigned	Unassigned
514	vOTU11963	Unassigned	Unassigned	Unassigned	Unassigned	Unassigned	Unassigned	Unassigned
515	vOTU11965	Unassigned	Unassigned	Unassigned	Unassigned	Unassigned	Unassigned	Unassigned
516	vOTU11967	Unassigned	Unassigned	Unassigned	Unassigned	Unassigned	Unassigned	Unassigned
517	vOTU11970	Unassigned	Unassigned	Unassigned	Unassigned	Unassigned	Unassigned	Unassigned
518	vOTU11973	Unassigned	Unassigned	Unassigned	Unassigned	Unassigned	Unassigned	Unassigned
519	vOTU11979	Unassigned	Unassigned	Unassigned	Unassigned	Unassigned	Unassigned	Unassigned
520	vOTU11982	Unassigned	Unassigned	Unassigned	Unassigned	Unassigned	Unassigned	Unassigned
521	vOTU11996	Unassigned	Unassigned	Unassigned	Unassigned	Unassigned	Unassigned	Unassigned
522	vOTU11997	Unassigned	Unassigned	Unassigned	Unassigned	Unassigned	Unassigned	Unassigned
523	vOTU12	Unassigned	Unassigned	Unassigned	Unassigned	Unassigned	Unassigned	Unassigned
524	vOTU120	Unassigned	Unassigned	Unassigned	Unassigned	Unassigned	Unassigned	Unassigned
525	vOTU12005	Unassigned	Unassigned	Unassigned	Unassigned	Unassigned	Unassigned	Unassigned
526	vOTU12006	Unassigned	Unassigned	Unassigned	Unassigned	Unassigned	Unassigned	Unassigned
527	vOTU12007	Viruses	Unclassified_R	Unclassified_K	Unclassified_P	Unclassified_C	Unclassified_O	Unclassified_F
528	vOTU12009	Unassigned	Unassigned	Unassigned	Unassigned	Unassigned	Unassigned	Unassigned
529	vOTU12010	Unassigned	Unassigned	Unassigned	Unassigned	Unassigned	Unassigned	Unassigned
530	vOTU12014	Unassigned	Unassigned	Unassigned	Unassigned	Unassigned	Unassigned	Unassigned
531	vOTU12017	Unassigned	Unassigned	Unassigned	Unassigned	Unassigned	Unassigned	Unassigned
532	vOTU12019	Unassigned	Unassigned	Unassigned	Unassigned	Unassigned	Unassigned	Unassigned
533	vOTU1202	Unassigned	Unassigned	Unassigned	Unassigned	Unassigned	Unassigned	Unassigned
534	vOTU12020	Unassigned	Unassigned	Unassigned	Unassigned	Unassigned	Unassigned	Unassigned
535	vOTU12023	Unassigned	Unassigned	Unassigned	Unassigned	Unassigned	Unassigned	Unassigned
536	vOTU12042	Unassigned	Unassigned	Unassigned	Unassigned	Unassigned	Unassigned	Unassigned
537	vOTU12043	Unassigned	Unassigned	Unassigned	Unassigned	Unassigned	Unassigned	Unassigned
538	vOTU12049	Unassigned	Unassigned	Unassigned	Unassigned	Unassigned	Unassigned	Unassigned
539	vOTU12050	Unassigned	Unassigned	Unassigned	Unassigned	Unassigned	Unassigned	Unassigned
540	vOTU12053	Unassigned	Unassigned	Unassigned	Unassigned	Unassigned	Unassigned	Unassigned
541	vOTU12055	Unassigned	Unassigned	Unassigned	Unassigned	Unassigned	Unassigned	Unassigned
542	vOTU1206	Unassigned	Unassigned	Unassigned	Unassigned	Unassigned	Unassigned	Unassigned
543	vOTU12063	Unassigned	Unassigned	Unassigned	Unassigned	Unassigned	Unassigned	Unassigned
544	vOTU12068	Unassigned	Unassigned	Unassigned	Unassigned	Unassigned	Unassigned	Unassigned
545	vOTU12071	Unassigned	Unassigned	Unassigned	Unassigned	Unassigned	Unassigned	Unassigned
546	vOTU12072	Unassigned	Unassigned	Unassigned	Unassigned	Unassigned	Unassigned	Unassigned
547	vOTU12074	Unassigned	Unassigned	Unassigned	Unassigned	Unassigned	Unassigned	Unassigned
548	vOTU12077	Unassigned	Unassigned	Unassigned	Unassigned	Unassigned	Unassigned	Unassigned
549	vOTU12078	Unassigned	Unassigned	Unassigned	Unassigned	Unassigned	Unassigned	Unassigned
550	vOTU12082	Unassigned	Unassigned	Unassigned	Unassigned	Unassigned	Unassigned	Unassigned
551	vOTU12083	Unassigned	Unassigned	Unassigned	Unassigned	Unassigned	Unassigned	Unassigned
552	vOTU12084	Unassigned	Unassigned	Unassigned	Unassigned	Unassigned	Unassigned	Unassigned
553	vOTU12087	Unassigned	Unassigned	Unassigned	Unassigned	Unassigned	Unassigned	Unassigned
554	vOTU12094	Unassigned	Unassigned	Unassigned	Unassigned	Unassigned	Unassigned	Unassigned
555	vOTU12095	Unassigned	Unassigned	Unassigned	Unassigned	Unassigned	Unassigned	Unassigned
556	vOTU12098	Unassigned	Unassigned	Unassigned	Unassigned	Unassigned	Unassigned	Unassigned
557	vOTU121	Unassigned	Unassigned	Unassigned	Unassigned	Unassigned	Unassigned	Unassigned
558	vOTU1210	Unassigned	Unassigned	Unassigned	Unassigned	Unassigned	Unassigned	Unassigned
559	vOTU12102	Unassigned	Unassigned	Unassigned	Unassigned	Unassigned	Unassigned	Unassigned
560	vOTU12105	Unassigned	Unassigned	Unassigned	Unassigned	Unassigned	Unassigned	Unassigned
561	vOTU12106	Unassigned	Unassigned	Unassigned	Unassigned	Unassigned	Unassigned	Unassigned
562	vOTU12108	Unassigned	Unassigned	Unassigned	Unassigned	Unassigned	Unassigned	Unassigned
563	vOTU12109	Unassigned	Unassigned	Unassigned	Unassigned	Unassigned	Unassigned	Unassigned
564	vOTU12111	Unassigned	Unassigned	Unassigned	Unassigned	Unassigned	Unassigned	Unassigned
565	vOTU12114	Viruses	Duplodnaviria	Heunggongvirae	Uroviricota	Caudoviricetes	Unclassified_O	Unclassified_F
566	vOTU12119	Unassigned	Unassigned	Unassigned	Unassigned	Unassigned	Unassigned	Unassigned
567	vOTU1212	Unassigned	Unassigned	Unassigned	Unassigned	Unassigned	Unassigned	Unassigned
568	vOTU12125	Unassigned	Unassigned	Unassigned	Unassigned	Unassigned	Unassigned	Unassigned
569	vOTU12130	Unassigned	Unassigned	Unassigned	Unassigned	Unassigned	Unassigned	Unassigned
570	vOTU12134	Unassigned	Unassigned	Unassigned	Unassigned	Unassigned	Unassigned	Unassigned
571	vOTU12135	Unassigned	Unassigned	Unassigned	Unassigned	Unassigned	Unassigned	Unassigned
572	vOTU12137	Unassigned	Unassigned	Unassigned	Unassigned	Unassigned	Unassigned	Unassigned
573	vOTU1214	Unassigned	Unassigned	Unassigned	Unassigned	Unassigned	Unassigned	Unassigned
574	vOTU12143	Unassigned	Unassigned	Unassigned	Unassigned	Unassigned	Unassigned	Unassigned
575	vOTU12145	Unassigned	Unassigned	Unassigned	Unassigned	Unassigned	Unassigned	Unassigned
576	vOTU12152	Unassigned	Unassigned	Unassigned	Unassigned	Unassigned	Unassigned	Unassigned
577	vOTU12155	Unassigned	Unassigned	Unassigned	Unassigned	Unassigned	Unassigned	Unassigned
578	vOTU12158	Unassigned	Unassigned	Unassigned	Unassigned	Unassigned	Unassigned	Unassigned
579	vOTU12164	Unassigned	Unassigned	Unassigned	Unassigned	Unassigned	Unassigned	Unassigned
580	vOTU12173	Unassigned	Unassigned	Unassigned	Unassigned	Unassigned	Unassigned	Unassigned
581	vOTU12175	Unassigned	Unassigned	Unassigned	Unassigned	Unassigned	Unassigned	Unassigned
582	vOTU12179	Unassigned	Unassigned	Unassigned	Unassigned	Unassigned	Unassigned	Unassigned
583	vOTU12180	Unassigned	Unassigned	Unassigned	Unassigned	Unassigned	Unassigned	Unassigned
584	vOTU12186	Unassigned	Unassigned	Unassigned	Unassigned	Unassigned	Unassigned	Unassigned
585	vOTU12193	Unassigned	Unassigned	Unassigned	Unassigned	Unassigned	Unassigned	Unassigned
586	vOTU12194	Unassigned	Unassigned	Unassigned	Unassigned	Unassigned	Unassigned	Unassigned
587	vOTU12196	Unassigned	Unassigned	Unassigned	Unassigned	Unassigned	Unassigned	Unassigned
588	vOTU122	Viruses	Monodnaviria	Shotokuvirae	Cressdnaviricota	Repensiviricetes	Geplafuvirales	Genomoviridae
589	vOTU12207	Unassigned	Unassigned	Unassigned	Unassigned	Unassigned	Unassigned	Unassigned
590	vOTU12216	Unassigned	Unassigned	Unassigned	Unassigned	Unassigned	Unassigned	Unassigned
591	vOTU12218	Unassigned	Unassigned	Unassigned	Unassigned	Unassigned	Unassigned	Unassigned
592	vOTU12220	Unassigned	Unassigned	Unassigned	Unassigned	Unassigned	Unassigned	Unassigned
593	vOTU12222	Unassigned	Unassigned	Unassigned	Unassigned	Unassigned	Unassigned	Unassigned
594	vOTU12225	Unassigned	Unassigned	Unassigned	Unassigned	Unassigned	Unassigned	Unassigned
595	vOTU12226	Unassigned	Unassigned	Unassigned	Unassigned	Unassigned	Unassigned	Unassigned
596	vOTU12229	Unassigned	Unassigned	Unassigned	Unassigned	Unassigned	Unassigned	Unassigned
597	vOTU12232	Unassigned	Unassigned	Unassigned	Unassigned	Unassigned	Unassigned	Unassigned
598	vOTU12238	Unassigned	Unassigned	Unassigned	Unassigned	Unassigned	Unassigned	Unassigned
599	vOTU12244	Unassigned	Unassigned	Unassigned	Unassigned	Unassigned	Unassigned	Unassigned
600	vOTU12247	Unassigned	Unassigned	Unassigned	Unassigned	Unassigned	Unassigned	Unassigned
601	vOTU12253	Unassigned	Unassigned	Unassigned	Unassigned	Unassigned	Unassigned	Unassigned
602	vOTU12256	Unassigned	Unassigned	Unassigned	Unassigned	Unassigned	Unassigned	Unassigned
603	vOTU12261	Unassigned	Unassigned	Unassigned	Unassigned	Unassigned	Unassigned	Unassigned
604	vOTU12262	Unassigned	Unassigned	Unassigned	Unassigned	Unassigned	Unassigned	Unassigned
605	vOTU12269	Unassigned	Unassigned	Unassigned	Unassigned	Unassigned	Unassigned	Unassigned
606	vOTU12270	Unassigned	Unassigned	Unassigned	Unassigned	Unassigned	Unassigned	Unassigned
607	vOTU12277	Unassigned	Unassigned	Unassigned	Unassigned	Unassigned	Unassigned	Unassigned
608	vOTU12284	Unassigned	Unassigned	Unassigned	Unassigned	Unassigned	Unassigned	Unassigned
609	vOTU12287	Unassigned	Unassigned	Unassigned	Unassigned	Unassigned	Unassigned	Unassigned
610	vOTU12294	Unassigned	Unassigned	Unassigned	Unassigned	Unassigned	Unassigned	Unassigned
611	vOTU12296	Unassigned	Unassigned	Unassigned	Unassigned	Unassigned	Unassigned	Unassigned
612	vOTU12297	Unassigned	Unassigned	Unassigned	Unassigned	Unassigned	Unassigned	Unassigned
613	vOTU12299	Unassigned	Unassigned	Unassigned	Unassigned	Unassigned	Unassigned	Unassigned
614	vOTU123	Unassigned	Unassigned	Unassigned	Unassigned	Unassigned	Unassigned	Unassigned
615	vOTU12306	Unassigned	Unassigned	Unassigned	Unassigned	Unassigned	Unassigned	Unassigned
616	vOTU1231	Viruses	Monodnaviria	Shotokuvirae	Cressdnaviricota	Repensiviricetes	Geplafuvirales	Genomoviridae
617	vOTU12318	Unassigned	Unassigned	Unassigned	Unassigned	Unassigned	Unassigned	Unassigned
618	vOTU12329	Unassigned	Unassigned	Unassigned	Unassigned	Unassigned	Unassigned	Unassigned
619	vOTU12330	Unassigned	Unassigned	Unassigned	Unassigned	Unassigned	Unassigned	Unassigned
620	vOTU12338	Unassigned	Unassigned	Unassigned	Unassigned	Unassigned	Unassigned	Unassigned
621	vOTU12339	Unassigned	Unassigned	Unassigned	Unassigned	Unassigned	Unassigned	Unassigned
622	vOTU12340	Unassigned	Unassigned	Unassigned	Unassigned	Unassigned	Unassigned	Unassigned
623	vOTU12343	Unassigned	Unassigned	Unassigned	Unassigned	Unassigned	Unassigned	Unassigned
624	vOTU12350	Unassigned	Unassigned	Unassigned	Unassigned	Unassigned	Unassigned	Unassigned
625	vOTU12353	Unassigned	Unassigned	Unassigned	Unassigned	Unassigned	Unassigned	Unassigned
626	vOTU12363	Unassigned	Unassigned	Unassigned	Unassigned	Unassigned	Unassigned	Unassigned
627	vOTU12365	Unassigned	Unassigned	Unassigned	Unassigned	Unassigned	Unassigned	Unassigned
628	vOTU12371	Unassigned	Unassigned	Unassigned	Unassigned	Unassigned	Unassigned	Unassigned
629	vOTU12384	Unassigned	Unassigned	Unassigned	Unassigned	Unassigned	Unassigned	Unassigned
630	vOTU12386	Unassigned	Unassigned	Unassigned	Unassigned	Unassigned	Unassigned	Unassigned
631	vOTU12387	Unassigned	Unassigned	Unassigned	Unassigned	Unassigned	Unassigned	Unassigned
632	vOTU12390	Unassigned	Unassigned	Unassigned	Unassigned	Unassigned	Unassigned	Unassigned
633	vOTU12391	Unassigned	Unassigned	Unassigned	Unassigned	Unassigned	Unassigned	Unassigned
634	vOTU12395	Unassigned	Unassigned	Unassigned	Unassigned	Unassigned	Unassigned	Unassigned
635	vOTU1240	Unassigned	Unassigned	Unassigned	Unassigned	Unassigned	Unassigned	Unassigned
636	vOTU12407	Unassigned	Unassigned	Unassigned	Unassigned	Unassigned	Unassigned	Unassigned
637	vOTU12409	Unassigned	Unassigned	Unassigned	Unassigned	Unassigned	Unassigned	Unassigned
638	vOTU1241	Unassigned	Unassigned	Unassigned	Unassigned	Unassigned	Unassigned	Unassigned
639	vOTU12412	Unassigned	Unassigned	Unassigned	Unassigned	Unassigned	Unassigned	Unassigned
640	vOTU12414	Unassigned	Unassigned	Unassigned	Unassigned	Unassigned	Unassigned	Unassigned
641	vOTU12416	Unassigned	Unassigned	Unassigned	Unassigned	Unassigned	Unassigned	Unassigned
642	vOTU12419	Unassigned	Unassigned	Unassigned	Unassigned	Unassigned	Unassigned	Unassigned
643	vOTU12431	Unassigned	Unassigned	Unassigned	Unassigned	Unassigned	Unassigned	Unassigned
644	vOTU1244	Unassigned	Unassigned	Unassigned	Unassigned	Unassigned	Unassigned	Unassigned
645	vOTU12441	Unassigned	Unassigned	Unassigned	Unassigned	Unassigned	Unassigned	Unassigned
646	vOTU12442	Unassigned	Unassigned	Unassigned	Unassigned	Unassigned	Unassigned	Unassigned
647	vOTU12444	Unassigned	Unassigned	Unassigned	Unassigned	Unassigned	Unassigned	Unassigned
648	vOTU12447	Unassigned	Unassigned	Unassigned	Unassigned	Unassigned	Unassigned	Unassigned
649	vOTU12449	Unassigned	Unassigned	Unassigned	Unassigned	Unassigned	Unassigned	Unassigned
650	vOTU12452	Unassigned	Unassigned	Unassigned	Unassigned	Unassigned	Unassigned	Unassigned
651	vOTU12461	Unassigned	Unassigned	Unassigned	Unassigned	Unassigned	Unassigned	Unassigned
652	vOTU12462	Unassigned	Unassigned	Unassigned	Unassigned	Unassigned	Unassigned	Unassigned
653	vOTU12464	Unassigned	Unassigned	Unassigned	Unassigned	Unassigned	Unassigned	Unassigned
654	vOTU12465	Unassigned	Unassigned	Unassigned	Unassigned	Unassigned	Unassigned	Unassigned
655	vOTU12470	Unassigned	Unassigned	Unassigned	Unassigned	Unassigned	Unassigned	Unassigned
656	vOTU12474	Unassigned	Unassigned	Unassigned	Unassigned	Unassigned	Unassigned	Unassigned
657	vOTU12482	Unassigned	Unassigned	Unassigned	Unassigned	Unassigned	Unassigned	Unassigned
658	vOTU12483	Unassigned	Unassigned	Unassigned	Unassigned	Unassigned	Unassigned	Unassigned
659	vOTU12484	Unassigned	Unassigned	Unassigned	Unassigned	Unassigned	Unassigned	Unassigned
660	vOTU12488	Unassigned	Unassigned	Unassigned	Unassigned	Unassigned	Unassigned	Unassigned
661	vOTU12494	Unassigned	Unassigned	Unassigned	Unassigned	Unassigned	Unassigned	Unassigned
662	vOTU12495	Unassigned	Unassigned	Unassigned	Unassigned	Unassigned	Unassigned	Unassigned
663	vOTU12505	Unassigned	Unassigned	Unassigned	Unassigned	Unassigned	Unassigned	Unassigned
664	vOTU12513	Unassigned	Unassigned	Unassigned	Unassigned	Unassigned	Unassigned	Unassigned
665	vOTU12514	Unassigned	Unassigned	Unassigned	Unassigned	Unassigned	Unassigned	Unassigned
666	vOTU12519	Unassigned	Unassigned	Unassigned	Unassigned	Unassigned	Unassigned	Unassigned
667	vOTU12526	Unassigned	Unassigned	Unassigned	Unassigned	Unassigned	Unassigned	Unassigned
668	vOTU12535	Unassigned	Unassigned	Unassigned	Unassigned	Unassigned	Unassigned	Unassigned
669	vOTU12536	Unassigned	Unassigned	Unassigned	Unassigned	Unassigned	Unassigned	Unassigned
670	vOTU1254	Unassigned	Unassigned	Unassigned	Unassigned	Unassigned	Unassigned	Unassigned
671	vOTU12540	Unassigned	Unassigned	Unassigned	Unassigned	Unassigned	Unassigned	Unassigned
672	vOTU12541	Unassigned	Unassigned	Unassigned	Unassigned	Unassigned	Unassigned	Unassigned
673	vOTU12544	Unassigned	Unassigned	Unassigned	Unassigned	Unassigned	Unassigned	Unassigned
674	vOTU12547	Unassigned	Unassigned	Unassigned	Unassigned	Unassigned	Unassigned	Unassigned
675	vOTU12553	Unassigned	Unassigned	Unassigned	Unassigned	Unassigned	Unassigned	Unassigned
676	vOTU12554	Unassigned	Unassigned	Unassigned	Unassigned	Unassigned	Unassigned	Unassigned
677	vOTU12562	Unassigned	Unassigned	Unassigned	Unassigned	Unassigned	Unassigned	Unassigned
678	vOTU12567	Unassigned	Unassigned	Unassigned	Unassigned	Unassigned	Unassigned	Unassigned
679	vOTU12568	Unassigned	Unassigned	Unassigned	Unassigned	Unassigned	Unassigned	Unassigned
680	vOTU1257	Unassigned	Unassigned	Unassigned	Unassigned	Unassigned	Unassigned	Unassigned
681	vOTU12570	Unassigned	Unassigned	Unassigned	Unassigned	Unassigned	Unassigned	Unassigned
682	vOTU12571	Unassigned	Unassigned	Unassigned	Unassigned	Unassigned	Unassigned	Unassigned
683	vOTU12572	Unassigned	Unassigned	Unassigned	Unassigned	Unassigned	Unassigned	Unassigned
684	vOTU12573	Unassigned	Unassigned	Unassigned	Unassigned	Unassigned	Unassigned	Unassigned
685	vOTU1258	Unassigned	Unassigned	Unassigned	Unassigned	Unassigned	Unassigned	Unassigned
686	vOTU12581	Unassigned	Unassigned	Unassigned	Unassigned	Unassigned	Unassigned	Unassigned
687	vOTU12585	Unassigned	Unassigned	Unassigned	Unassigned	Unassigned	Unassigned	Unassigned
688	vOTU12587	Unassigned	Unassigned	Unassigned	Unassigned	Unassigned	Unassigned	Unassigned
689	vOTU12590	Unassigned	Unassigned	Unassigned	Unassigned	Unassigned	Unassigned	Unassigned
690	vOTU12597	Unassigned	Unassigned	Unassigned	Unassigned	Unassigned	Unassigned	Unassigned
691	vOTU126	Viruses	Varidnaviria	Bamfordvirae	Nucleocytoviricota	Megaviricetes	Imitervirales	Mimiviridae
692	vOTU12606	Unassigned	Unassigned	Unassigned	Unassigned	Unassigned	Unassigned	Unassigned
693	vOTU12611	Unassigned	Unassigned	Unassigned	Unassigned	Unassigned	Unassigned	Unassigned
694	vOTU12612	Unassigned	Unassigned	Unassigned	Unassigned	Unassigned	Unassigned	Unassigned
695	vOTU12616	Unassigned	Unassigned	Unassigned	Unassigned	Unassigned	Unassigned	Unassigned
696	vOTU12626	Unassigned	Unassigned	Unassigned	Unassigned	Unassigned	Unassigned	Unassigned
697	vOTU12627	Unassigned	Unassigned	Unassigned	Unassigned	Unassigned	Unassigned	Unassigned
698	vOTU12628	Unassigned	Unassigned	Unassigned	Unassigned	Unassigned	Unassigned	Unassigned
699	vOTU12634	Unassigned	Unassigned	Unassigned	Unassigned	Unassigned	Unassigned	Unassigned
700	vOTU12635	Unassigned	Unassigned	Unassigned	Unassigned	Unassigned	Unassigned	Unassigned
701	vOTU12637	Unassigned	Unassigned	Unassigned	Unassigned	Unassigned	Unassigned	Unassigned
702	vOTU12638	Unassigned	Unassigned	Unassigned	Unassigned	Unassigned	Unassigned	Unassigned
703	vOTU12642	Unassigned	Unassigned	Unassigned	Unassigned	Unassigned	Unassigned	Unassigned
704	vOTU12646	Unassigned	Unassigned	Unassigned	Unassigned	Unassigned	Unassigned	Unassigned
705	vOTU1265	Unassigned	Unassigned	Unassigned	Unassigned	Unassigned	Unassigned	Unassigned
706	vOTU12651	Unassigned	Unassigned	Unassigned	Unassigned	Unassigned	Unassigned	Unassigned
707	vOTU12652	Unassigned	Unassigned	Unassigned	Unassigned	Unassigned	Unassigned	Unassigned
708	vOTU12654	Unassigned	Unassigned	Unassigned	Unassigned	Unassigned	Unassigned	Unassigned
709	vOTU12663	Unassigned	Unassigned	Unassigned	Unassigned	Unassigned	Unassigned	Unassigned
710	vOTU12664	Unassigned	Unassigned	Unassigned	Unassigned	Unassigned	Unassigned	Unassigned
711	vOTU12675	Unassigned	Unassigned	Unassigned	Unassigned	Unassigned	Unassigned	Unassigned
712	vOTU12678	Unassigned	Unassigned	Unassigned	Unassigned	Unassigned	Unassigned	Unassigned
713	vOTU12683	Unassigned	Unassigned	Unassigned	Unassigned	Unassigned	Unassigned	Unassigned
714	vOTU12689	Unassigned	Unassigned	Unassigned	Unassigned	Unassigned	Unassigned	Unassigned
715	vOTU12691	Unassigned	Unassigned	Unassigned	Unassigned	Unassigned	Unassigned	Unassigned
716	vOTU12695	Unassigned	Unassigned	Unassigned	Unassigned	Unassigned	Unassigned	Unassigned
717	vOTU127	Unassigned	Unassigned	Unassigned	Unassigned	Unassigned	Unassigned	Unassigned
718	vOTU12701	Unassigned	Unassigned	Unassigned	Unassigned	Unassigned	Unassigned	Unassigned
719	vOTU12702	Unassigned	Unassigned	Unassigned	Unassigned	Unassigned	Unassigned	Unassigned
720	vOTU12703	Unassigned	Unassigned	Unassigned	Unassigned	Unassigned	Unassigned	Unassigned
721	vOTU12710	Unassigned	Unassigned	Unassigned	Unassigned	Unassigned	Unassigned	Unassigned
722	vOTU12718	Unassigned	Unassigned	Unassigned	Unassigned	Unassigned	Unassigned	Unassigned
723	vOTU12719	Unassigned	Unassigned	Unassigned	Unassigned	Unassigned	Unassigned	Unassigned
724	vOTU1272	Unassigned	Unassigned	Unassigned	Unassigned	Unassigned	Unassigned	Unassigned
725	vOTU12720	Unassigned	Unassigned	Unassigned	Unassigned	Unassigned	Unassigned	Unassigned
726	vOTU12727	Unassigned	Unassigned	Unassigned	Unassigned	Unassigned	Unassigned	Unassigned
727	vOTU12729	Unassigned	Unassigned	Unassigned	Unassigned	Unassigned	Unassigned	Unassigned
728	vOTU12731	Unassigned	Unassigned	Unassigned	Unassigned	Unassigned	Unassigned	Unassigned
729	vOTU12733	Unassigned	Unassigned	Unassigned	Unassigned	Unassigned	Unassigned	Unassigned
730	vOTU12736	Unassigned	Unassigned	Unassigned	Unassigned	Unassigned	Unassigned	Unassigned
731	vOTU12755	Unassigned	Unassigned	Unassigned	Unassigned	Unassigned	Unassigned	Unassigned
732	vOTU12757	Unassigned	Unassigned	Unassigned	Unassigned	Unassigned	Unassigned	Unassigned
733	vOTU12760	Unassigned	Unassigned	Unassigned	Unassigned	Unassigned	Unassigned	Unassigned
734	vOTU12763	Unassigned	Unassigned	Unassigned	Unassigned	Unassigned	Unassigned	Unassigned
735	vOTU12768	Unassigned	Unassigned	Unassigned	Unassigned	Unassigned	Unassigned	Unassigned
736	vOTU12771	Unassigned	Unassigned	Unassigned	Unassigned	Unassigned	Unassigned	Unassigned
737	vOTU12784	Unassigned	Unassigned	Unassigned	Unassigned	Unassigned	Unassigned	Unassigned
738	vOTU12786	Unassigned	Unassigned	Unassigned	Unassigned	Unassigned	Unassigned	Unassigned
739	vOTU12788	Unassigned	Unassigned	Unassigned	Unassigned	Unassigned	Unassigned	Unassigned
740	vOTU12796	Unassigned	Unassigned	Unassigned	Unassigned	Unassigned	Unassigned	Unassigned
741	vOTU12797	Unassigned	Unassigned	Unassigned	Unassigned	Unassigned	Unassigned	Unassigned
742	vOTU12799	Unassigned	Unassigned	Unassigned	Unassigned	Unassigned	Unassigned	Unassigned
743	vOTU12806	Unassigned	Unassigned	Unassigned	Unassigned	Unassigned	Unassigned	Unassigned
744	vOTU12807	Unassigned	Unassigned	Unassigned	Unassigned	Unassigned	Unassigned	Unassigned
745	vOTU12809	Unassigned	Unassigned	Unassigned	Unassigned	Unassigned	Unassigned	Unassigned
746	vOTU12816	Unassigned	Unassigned	Unassigned	Unassigned	Unassigned	Unassigned	Unassigned
747	vOTU1282	Unassigned	Unassigned	Unassigned	Unassigned	Unassigned	Unassigned	Unassigned
748	vOTU12822	Unassigned	Unassigned	Unassigned	Unassigned	Unassigned	Unassigned	Unassigned
749	vOTU12826	Unassigned	Unassigned	Unassigned	Unassigned	Unassigned	Unassigned	Unassigned
750	vOTU12827	Unassigned	Unassigned	Unassigned	Unassigned	Unassigned	Unassigned	Unassigned
751	vOTU12830	Unassigned	Unassigned	Unassigned	Unassigned	Unassigned	Unassigned	Unassigned
752	vOTU12833	Unassigned	Unassigned	Unassigned	Unassigned	Unassigned	Unassigned	Unassigned
753	vOTU1284	Unassigned	Unassigned	Unassigned	Unassigned	Unassigned	Unassigned	Unassigned
754	vOTU12840	Unassigned	Unassigned	Unassigned	Unassigned	Unassigned	Unassigned	Unassigned
755	vOTU12841	Unassigned	Unassigned	Unassigned	Unassigned	Unassigned	Unassigned	Unassigned
756	vOTU12843	Unassigned	Unassigned	Unassigned	Unassigned	Unassigned	Unassigned	Unassigned
757	vOTU12851	Unassigned	Unassigned	Unassigned	Unassigned	Unassigned	Unassigned	Unassigned
758	vOTU12853	Unassigned	Unassigned	Unassigned	Unassigned	Unassigned	Unassigned	Unassigned
759	vOTU1286	Unassigned	Unassigned	Unassigned	Unassigned	Unassigned	Unassigned	Unassigned
760	vOTU12860	Unassigned	Unassigned	Unassigned	Unassigned	Unassigned	Unassigned	Unassigned
761	vOTU12862	Unassigned	Unassigned	Unassigned	Unassigned	Unassigned	Unassigned	Unassigned
762	vOTU12865	Unassigned	Unassigned	Unassigned	Unassigned	Unassigned	Unassigned	Unassigned
763	vOTU12873	Unassigned	Unassigned	Unassigned	Unassigned	Unassigned	Unassigned	Unassigned
764	vOTU12875	Unassigned	Unassigned	Unassigned	Unassigned	Unassigned	Unassigned	Unassigned
765	vOTU12876	Unassigned	Unassigned	Unassigned	Unassigned	Unassigned	Unassigned	Unassigned
766	vOTU12899	Unassigned	Unassigned	Unassigned	Unassigned	Unassigned	Unassigned	Unassigned
767	vOTU12900	Unassigned	Unassigned	Unassigned	Unassigned	Unassigned	Unassigned	Unassigned
768	vOTU1291	Unassigned	Unassigned	Unassigned	Unassigned	Unassigned	Unassigned	Unassigned
769	vOTU12926	Unassigned	Unassigned	Unassigned	Unassigned	Unassigned	Unassigned	Unassigned
770	vOTU12928	Unassigned	Unassigned	Unassigned	Unassigned	Unassigned	Unassigned	Unassigned
771	vOTU12935	Unassigned	Unassigned	Unassigned	Unassigned	Unassigned	Unassigned	Unassigned
772	vOTU1294	Viruses	Monodnaviria	Shotokuvirae	Cressdnaviricota	Repensiviricetes	Geplafuvirales	Genomoviridae
773	vOTU12946	Unassigned	Unassigned	Unassigned	Unassigned	Unassigned	Unassigned	Unassigned
774	vOTU12950	Unassigned	Unassigned	Unassigned	Unassigned	Unassigned	Unassigned	Unassigned
775	vOTU12957	Unassigned	Unassigned	Unassigned	Unassigned	Unassigned	Unassigned	Unassigned
776	vOTU12959	Unassigned	Unassigned	Unassigned	Unassigned	Unassigned	Unassigned	Unassigned
777	vOTU12960	Unassigned	Unassigned	Unassigned	Unassigned	Unassigned	Unassigned	Unassigned
778	vOTU12969	Unassigned	Unassigned	Unassigned	Unassigned	Unassigned	Unassigned	Unassigned
779	vOTU12970	Unassigned	Unassigned	Unassigned	Unassigned	Unassigned	Unassigned	Unassigned
780	vOTU12972	Unassigned	Unassigned	Unassigned	Unassigned	Unassigned	Unassigned	Unassigned
781	vOTU12986	Unassigned	Unassigned	Unassigned	Unassigned	Unassigned	Unassigned	Unassigned
782	vOTU12989	Unassigned	Unassigned	Unassigned	Unassigned	Unassigned	Unassigned	Unassigned
783	vOTU12990	Unassigned	Unassigned	Unassigned	Unassigned	Unassigned	Unassigned	Unassigned
784	vOTU12995	Unassigned	Unassigned	Unassigned	Unassigned	Unassigned	Unassigned	Unassigned
785	vOTU13007	Unassigned	Unassigned	Unassigned	Unassigned	Unassigned	Unassigned	Unassigned
786	vOTU13009	Unassigned	Unassigned	Unassigned	Unassigned	Unassigned	Unassigned	Unassigned
787	vOTU13010	Unassigned	Unassigned	Unassigned	Unassigned	Unassigned	Unassigned	Unassigned
788	vOTU13012	Unassigned	Unassigned	Unassigned	Unassigned	Unassigned	Unassigned	Unassigned
789	vOTU13013	Unassigned	Unassigned	Unassigned	Unassigned	Unassigned	Unassigned	Unassigned
790	vOTU13014	Unassigned	Unassigned	Unassigned	Unassigned	Unassigned	Unassigned	Unassigned
791	vOTU13018	Unassigned	Unassigned	Unassigned	Unassigned	Unassigned	Unassigned	Unassigned
792	vOTU13021	Unassigned	Unassigned	Unassigned	Unassigned	Unassigned	Unassigned	Unassigned
793	vOTU13022	Unassigned	Unassigned	Unassigned	Unassigned	Unassigned	Unassigned	Unassigned
794	vOTU13026	Unassigned	Unassigned	Unassigned	Unassigned	Unassigned	Unassigned	Unassigned
795	vOTU13039	Unassigned	Unassigned	Unassigned	Unassigned	Unassigned	Unassigned	Unassigned
796	vOTU13049	Viruses	Monodnaviria	Shotokuvirae	Cressdnaviricota	Repensiviricetes	Geplafuvirales	Genomoviridae
797	vOTU1305	Unassigned	Unassigned	Unassigned	Unassigned	Unassigned	Unassigned	Unassigned
798	vOTU13050	Viruses	Monodnaviria	Shotokuvirae	Cressdnaviricota	Repensiviricetes	Geplafuvirales	Genomoviridae
799	vOTU13051	Viruses	Monodnaviria	Shotokuvirae	Cressdnaviricota	Repensiviricetes	Geplafuvirales	Genomoviridae
800	vOTU13052	Viruses	Monodnaviria	Shotokuvirae	Cressdnaviricota	Repensiviricetes	Geplafuvirales	Genomoviridae
801	vOTU13054	Viruses	Monodnaviria	Shotokuvirae	Cressdnaviricota	Repensiviricetes	Geplafuvirales	Genomoviridae
802	vOTU13055	Unassigned	Unassigned	Unassigned	Unassigned	Unassigned	Unassigned	Unassigned
803	vOTU13056	Viruses	Monodnaviria	Shotokuvirae	Cressdnaviricota	Repensiviricetes	Geplafuvirales	Genomoviridae
804	vOTU13057	Unassigned	Unassigned	Unassigned	Unassigned	Unassigned	Unassigned	Unassigned
805	vOTU13058	Viruses	Monodnaviria	Shotokuvirae	Cressdnaviricota	Repensiviricetes	Geplafuvirales	Genomoviridae
806	vOTU13059	Viruses	Monodnaviria	Shotokuvirae	Cressdnaviricota	Repensiviricetes	Geplafuvirales	Genomoviridae
807	vOTU1306	Unassigned	Unassigned	Unassigned	Unassigned	Unassigned	Unassigned	Unassigned
808	vOTU13060	Viruses	Monodnaviria	Shotokuvirae	Cressdnaviricota	Repensiviricetes	Geplafuvirales	Genomoviridae
809	vOTU13061	Viruses	Monodnaviria	Shotokuvirae	Cressdnaviricota	Repensiviricetes	Geplafuvirales	Genomoviridae
810	vOTU13062	Viruses	Monodnaviria	Shotokuvirae	Cressdnaviricota	Repensiviricetes	Geplafuvirales	Genomoviridae
811	vOTU13063	Viruses	Monodnaviria	Shotokuvirae	Cressdnaviricota	Repensiviricetes	Geplafuvirales	Genomoviridae
812	vOTU13064	Unassigned	Unassigned	Unassigned	Unassigned	Unassigned	Unassigned	Unassigned
813	vOTU13065	Unassigned	Unassigned	Unassigned	Unassigned	Unassigned	Unassigned	Unassigned
814	vOTU13066	Unassigned	Unassigned	Unassigned	Unassigned	Unassigned	Unassigned	Unassigned
815	vOTU13067	Viruses	Monodnaviria	Shotokuvirae	Cressdnaviricota	Repensiviricetes	Geplafuvirales	Genomoviridae
816	vOTU13068	Unassigned	Unassigned	Unassigned	Unassigned	Unassigned	Unassigned	Unassigned
817	vOTU13069	Viruses	Monodnaviria	Shotokuvirae	Cressdnaviricota	Repensiviricetes	Geplafuvirales	Genomoviridae
818	vOTU1307	Unassigned	Unassigned	Unassigned	Unassigned	Unassigned	Unassigned	Unassigned
819	vOTU13070	Viruses	Varidnaviria	Bamfordvirae	Nucleocytoviricota	Megaviricetes	Imitervirales	Mimiviridae
820	vOTU13071	Unassigned	Unassigned	Unassigned	Unassigned	Unassigned	Unassigned	Unassigned
821	vOTU13072	Viruses	Monodnaviria	Shotokuvirae	Cressdnaviricota	Repensiviricetes	Geplafuvirales	Genomoviridae
822	vOTU13073	Unassigned	Unassigned	Unassigned	Unassigned	Unassigned	Unassigned	Unassigned
823	vOTU13074	Viruses	Monodnaviria	Shotokuvirae	Cressdnaviricota	Repensiviricetes	Geplafuvirales	Genomoviridae
824	vOTU13075	Unassigned	Unassigned	Unassigned	Unassigned	Unassigned	Unassigned	Unassigned
825	vOTU13076	Unassigned	Unassigned	Unassigned	Unassigned	Unassigned	Unassigned	Unassigned
826	vOTU13077	Unassigned	Unassigned	Unassigned	Unassigned	Unassigned	Unassigned	Unassigned
827	vOTU13078	Unassigned	Unassigned	Unassigned	Unassigned	Unassigned	Unassigned	Unassigned
828	vOTU13079	Unassigned	Unassigned	Unassigned	Unassigned	Unassigned	Unassigned	Unassigned
829	vOTU13080	Unassigned	Unassigned	Unassigned	Unassigned	Unassigned	Unassigned	Unassigned
830	vOTU13081	Unassigned	Unassigned	Unassigned	Unassigned	Unassigned	Unassigned	Unassigned
831	vOTU13082	Viruses	Monodnaviria	Shotokuvirae	Cressdnaviricota	Repensiviricetes	Geplafuvirales	Genomoviridae
832	vOTU13083	Unassigned	Unassigned	Unassigned	Unassigned	Unassigned	Unassigned	Unassigned
833	vOTU13084	Unassigned	Unassigned	Unassigned	Unassigned	Unassigned	Unassigned	Unassigned
834	vOTU13085	Unassigned	Unassigned	Unassigned	Unassigned	Unassigned	Unassigned	Unassigned
835	vOTU13086	Unassigned	Unassigned	Unassigned	Unassigned	Unassigned	Unassigned	Unassigned
836	vOTU13087	Unassigned	Unassigned	Unassigned	Unassigned	Unassigned	Unassigned	Unassigned
837	vOTU13088	Unassigned	Unassigned	Unassigned	Unassigned	Unassigned	Unassigned	Unassigned
838	vOTU13089	Unassigned	Unassigned	Unassigned	Unassigned	Unassigned	Unassigned	Unassigned
839	vOTU13090	Unassigned	Unassigned	Unassigned	Unassigned	Unassigned	Unassigned	Unassigned
840	vOTU13091	Unassigned	Unassigned	Unassigned	Unassigned	Unassigned	Unassigned	Unassigned
841	vOTU13092	Unassigned	Unassigned	Unassigned	Unassigned	Unassigned	Unassigned	Unassigned
842	vOTU13093	Unassigned	Unassigned	Unassigned	Unassigned	Unassigned	Unassigned	Unassigned
843	vOTU13094	Viruses	Monodnaviria	Shotokuvirae	Cressdnaviricota	Repensiviricetes	Geplafuvirales	Genomoviridae
844	vOTU13095	Viruses	Monodnaviria	Shotokuvirae	Cressdnaviricota	Repensiviricetes	Geplafuvirales	Genomoviridae
845	vOTU13096	Viruses	Monodnaviria	Shotokuvirae	Cressdnaviricota	Repensiviricetes	Geplafuvirales	Genomoviridae
846	vOTU13097	Unassigned	Unassigned	Unassigned	Unassigned	Unassigned	Unassigned	Unassigned
847	vOTU13098	Viruses	Monodnaviria	Shotokuvirae	Cressdnaviricota	Repensiviricetes	Geplafuvirales	Genomoviridae
848	vOTU13099	Unassigned	Unassigned	Unassigned	Unassigned	Unassigned	Unassigned	Unassigned
849	vOTU131	Unassigned	Unassigned	Unassigned	Unassigned	Unassigned	Unassigned	Unassigned
850	vOTU13100	Unassigned	Unassigned	Unassigned	Unassigned	Unassigned	Unassigned	Unassigned
851	vOTU13101	Unassigned	Unassigned	Unassigned	Unassigned	Unassigned	Unassigned	Unassigned
852	vOTU13102	Viruses	Monodnaviria	Shotokuvirae	Cressdnaviricota	Repensiviricetes	Geplafuvirales	Genomoviridae
853	vOTU13103	Unassigned	Unassigned	Unassigned	Unassigned	Unassigned	Unassigned	Unassigned
854	vOTU13104	Viruses	Monodnaviria	Shotokuvirae	Cressdnaviricota	Repensiviricetes	Geplafuvirales	Genomoviridae
855	vOTU13105	Viruses	Monodnaviria	Shotokuvirae	Cressdnaviricota	Repensiviricetes	Geplafuvirales	Genomoviridae
856	vOTU13106	Viruses	Monodnaviria	Shotokuvirae	Cressdnaviricota	Repensiviricetes	Geplafuvirales	Genomoviridae
857	vOTU13107	Viruses	Monodnaviria	Shotokuvirae	Cressdnaviricota	Repensiviricetes	Geplafuvirales	Genomoviridae
858	vOTU13108	Viruses	Monodnaviria	Shotokuvirae	Cressdnaviricota	Repensiviricetes	Geplafuvirales	Genomoviridae
859	vOTU13109	Viruses	Monodnaviria	Shotokuvirae	Cressdnaviricota	Repensiviricetes	Geplafuvirales	Genomoviridae
860	vOTU13110	Viruses	Monodnaviria	Shotokuvirae	Cressdnaviricota	Repensiviricetes	Geplafuvirales	Genomoviridae
861	vOTU13111	Viruses	Monodnaviria	Shotokuvirae	Cressdnaviricota	Repensiviricetes	Geplafuvirales	Genomoviridae
862	vOTU13112	Viruses	Monodnaviria	Shotokuvirae	Cressdnaviricota	Repensiviricetes	Geplafuvirales	Genomoviridae
863	vOTU13113	Viruses	Monodnaviria	Shotokuvirae	Cressdnaviricota	Repensiviricetes	Geplafuvirales	Genomoviridae
864	vOTU13114	Viruses	Monodnaviria	Shotokuvirae	Cressdnaviricota	Repensiviricetes	Geplafuvirales	Genomoviridae
865	vOTU13115	Viruses	Monodnaviria	Shotokuvirae	Cressdnaviricota	Repensiviricetes	Geplafuvirales	Genomoviridae
866	vOTU13116	Viruses	Monodnaviria	Shotokuvirae	Cressdnaviricota	Repensiviricetes	Geplafuvirales	Genomoviridae
867	vOTU13117	Viruses	Monodnaviria	Shotokuvirae	Cressdnaviricota	Repensiviricetes	Geplafuvirales	Genomoviridae
868	vOTU13118	Viruses	Monodnaviria	Shotokuvirae	Cressdnaviricota	Repensiviricetes	Geplafuvirales	Genomoviridae
869	vOTU13119	Viruses	Monodnaviria	Shotokuvirae	Cressdnaviricota	Repensiviricetes	Geplafuvirales	Genomoviridae
870	vOTU1312	Unassigned	Unassigned	Unassigned	Unassigned	Unassigned	Unassigned	Unassigned
871	vOTU13120	Viruses	Monodnaviria	Shotokuvirae	Cressdnaviricota	Repensiviricetes	Geplafuvirales	Genomoviridae
872	vOTU13121	Viruses	Monodnaviria	Shotokuvirae	Cressdnaviricota	Repensiviricetes	Geplafuvirales	Genomoviridae
873	vOTU13122	Viruses	Monodnaviria	Shotokuvirae	Cressdnaviricota	Repensiviricetes	Geplafuvirales	Genomoviridae
874	vOTU13123	Viruses	Monodnaviria	Shotokuvirae	Cressdnaviricota	Repensiviricetes	Geplafuvirales	Genomoviridae
875	vOTU13124	Unassigned	Unassigned	Unassigned	Unassigned	Unassigned	Unassigned	Unassigned
876	vOTU13125	Viruses	Monodnaviria	Shotokuvirae	Cressdnaviricota	Arfiviricetes	Cirlivirales	Circoviridae
877	vOTU13126	Viruses	Monodnaviria	Shotokuvirae	Cressdnaviricota	Repensiviricetes	Geplafuvirales	Genomoviridae
878	vOTU13127	Viruses	Monodnaviria	Shotokuvirae	Cressdnaviricota	Repensiviricetes	Geplafuvirales	Genomoviridae
879	vOTU13128	Viruses	Monodnaviria	Shotokuvirae	Cressdnaviricota	Repensiviricetes	Geplafuvirales	Genomoviridae
880	vOTU13129	Viruses	Monodnaviria	Shotokuvirae	Cressdnaviricota	Repensiviricetes	Geplafuvirales	Genomoviridae
881	vOTU13130	Viruses	Monodnaviria	Shotokuvirae	Cressdnaviricota	Repensiviricetes	Geplafuvirales	Genomoviridae
882	vOTU13131	Unassigned	Unassigned	Unassigned	Unassigned	Unassigned	Unassigned	Unassigned
883	vOTU13133	Unassigned	Unassigned	Unassigned	Unassigned	Unassigned	Unassigned	Unassigned
884	vOTU13134	Unassigned	Unassigned	Unassigned	Unassigned	Unassigned	Unassigned	Unassigned
885	vOTU13135	Viruses	Monodnaviria	Shotokuvirae	Cressdnaviricota	Repensiviricetes	Geplafuvirales	Genomoviridae
886	vOTU13138	Viruses	Monodnaviria	Shotokuvirae	Cressdnaviricota	Repensiviricetes	Geplafuvirales	Genomoviridae
887	vOTU13139	Viruses	Monodnaviria	Shotokuvirae	Cressdnaviricota	Repensiviricetes	Geplafuvirales	Genomoviridae
888	vOTU13140	Unassigned	Unassigned	Unassigned	Unassigned	Unassigned	Unassigned	Unassigned
889	vOTU13141	Unassigned	Unassigned	Unassigned	Unassigned	Unassigned	Unassigned	Unassigned
890	vOTU13142	Viruses	Monodnaviria	Shotokuvirae	Cressdnaviricota	Repensiviricetes	Geplafuvirales	Genomoviridae
891	vOTU13143	Viruses	Riboviria	Pararnavirae	Artverviricota	Revtraviricetes	Ortervirales	Retroviridae
892	vOTU13144	Viruses	Monodnaviria	Shotokuvirae	Cressdnaviricota	Repensiviricetes	Geplafuvirales	Genomoviridae
893	vOTU13146	Viruses	Monodnaviria	Shotokuvirae	Cressdnaviricota	Repensiviricetes	Geplafuvirales	Genomoviridae
894	vOTU13148	Viruses	Monodnaviria	Shotokuvirae	Cressdnaviricota	Repensiviricetes	Geplafuvirales	Genomoviridae
895	vOTU13149	Unassigned	Unassigned	Unassigned	Unassigned	Unassigned	Unassigned	Unassigned
896	vOTU13150	Viruses	Monodnaviria	Shotokuvirae	Cressdnaviricota	Repensiviricetes	Geplafuvirales	Genomoviridae
897	vOTU13152	Viruses	Monodnaviria	Shotokuvirae	Cressdnaviricota	Repensiviricetes	Geplafuvirales	Genomoviridae
898	vOTU13153	Unassigned	Unassigned	Unassigned	Unassigned	Unassigned	Unassigned	Unassigned
899	vOTU13154	Unassigned	Unassigned	Unassigned	Unassigned	Unassigned	Unassigned	Unassigned
900	vOTU13155	Viruses	Monodnaviria	Shotokuvirae	Cressdnaviricota	Repensiviricetes	Geplafuvirales	Genomoviridae
901	vOTU13156	Unassigned	Unassigned	Unassigned	Unassigned	Unassigned	Unassigned	Unassigned
902	vOTU13158	Unassigned	Unassigned	Unassigned	Unassigned	Unassigned	Unassigned	Unassigned
903	vOTU13159	Viruses	Monodnaviria	Shotokuvirae	Cressdnaviricota	Repensiviricetes	Geplafuvirales	Genomoviridae
904	vOTU13160	Viruses	Monodnaviria	Shotokuvirae	Cressdnaviricota	Repensiviricetes	Geplafuvirales	Genomoviridae
905	vOTU13161	Unassigned	Unassigned	Unassigned	Unassigned	Unassigned	Unassigned	Unassigned
906	vOTU13162	Viruses	Monodnaviria	Shotokuvirae	Cressdnaviricota	Repensiviricetes	Geplafuvirales	Genomoviridae
907	vOTU13165	Unassigned	Unassigned	Unassigned	Unassigned	Unassigned	Unassigned	Unassigned
908	vOTU13166	Viruses	Monodnaviria	Shotokuvirae	Cressdnaviricota	Repensiviricetes	Geplafuvirales	Genomoviridae
909	vOTU13167	Unassigned	Unassigned	Unassigned	Unassigned	Unassigned	Unassigned	Unassigned
910	vOTU13168	Unassigned	Unassigned	Unassigned	Unassigned	Unassigned	Unassigned	Unassigned
911	vOTU13170	Viruses	Monodnaviria	Shotokuvirae	Cressdnaviricota	Repensiviricetes	Geplafuvirales	Genomoviridae
912	vOTU13171	Unassigned	Unassigned	Unassigned	Unassigned	Unassigned	Unassigned	Unassigned
913	vOTU13172	Unassigned	Unassigned	Unassigned	Unassigned	Unassigned	Unassigned	Unassigned
914	vOTU13173	Viruses	Monodnaviria	Shotokuvirae	Cressdnaviricota	Repensiviricetes	Geplafuvirales	Genomoviridae
915	vOTU13175	Viruses	Monodnaviria	Shotokuvirae	Cressdnaviricota	Repensiviricetes	Geplafuvirales	Genomoviridae
916	vOTU13176	Unassigned	Unassigned	Unassigned	Unassigned	Unassigned	Unassigned	Unassigned
917	vOTU13177	Viruses	Riboviria	Pararnavirae	Artverviricota	Revtraviricetes	Ortervirales	Retroviridae
918	vOTU13179	Unassigned	Unassigned	Unassigned	Unassigned	Unassigned	Unassigned	Unassigned
919	vOTU13180	Viruses	Monodnaviria	Shotokuvirae	Cressdnaviricota	Repensiviricetes	Geplafuvirales	Genomoviridae
920	vOTU13181	Unassigned	Unassigned	Unassigned	Unassigned	Unassigned	Unassigned	Unassigned
921	vOTU13182	Unassigned	Unassigned	Unassigned	Unassigned	Unassigned	Unassigned	Unassigned
922	vOTU13183	Viruses	Monodnaviria	Shotokuvirae	Cressdnaviricota	Repensiviricetes	Geplafuvirales	Genomoviridae
923	vOTU13184	Viruses	Monodnaviria	Shotokuvirae	Cressdnaviricota	Repensiviricetes	Geplafuvirales	Genomoviridae
924	vOTU13185	Viruses	Monodnaviria	Shotokuvirae	Cressdnaviricota	Repensiviricetes	Geplafuvirales	Genomoviridae
925	vOTU13186	Unassigned	Unassigned	Unassigned	Unassigned	Unassigned	Unassigned	Unassigned
926	vOTU13187	Unassigned	Unassigned	Unassigned	Unassigned	Unassigned	Unassigned	Unassigned
927	vOTU13188	Unassigned	Unassigned	Unassigned	Unassigned	Unassigned	Unassigned	Unassigned
928	vOTU13189	Viruses	Monodnaviria	Shotokuvirae	Cressdnaviricota	Repensiviricetes	Geplafuvirales	Genomoviridae
929	vOTU1319	Unassigned	Unassigned	Unassigned	Unassigned	Unassigned	Unassigned	Unassigned
930	vOTU13190	Viruses	Monodnaviria	Shotokuvirae	Cressdnaviricota	Repensiviricetes	Geplafuvirales	Genomoviridae
931	vOTU13192	Unassigned	Unassigned	Unassigned	Unassigned	Unassigned	Unassigned	Unassigned
932	vOTU13193	Unassigned	Unassigned	Unassigned	Unassigned	Unassigned	Unassigned	Unassigned
933	vOTU13195	Viruses	Monodnaviria	Shotokuvirae	Cressdnaviricota	Repensiviricetes	Geplafuvirales	Genomoviridae
934	vOTU13196	Viruses	Monodnaviria	Shotokuvirae	Cressdnaviricota	Repensiviricetes	Geplafuvirales	Genomoviridae
935	vOTU13197	Unassigned	Unassigned	Unassigned	Unassigned	Unassigned	Unassigned	Unassigned
936	vOTU13198	Viruses	Monodnaviria	Shotokuvirae	Cressdnaviricota	Repensiviricetes	Geplafuvirales	Genomoviridae
937	vOTU13199	Viruses	Monodnaviria	Shotokuvirae	Cressdnaviricota	Repensiviricetes	Geplafuvirales	Genomoviridae
938	vOTU13201	Unassigned	Unassigned	Unassigned	Unassigned	Unassigned	Unassigned	Unassigned
939	vOTU13202	Viruses	Varidnaviria	Bamfordvirae	Preplasmiviricota	Polintoviricetes	Orthopolintovirales	Adintoviridae
940	vOTU13203	Viruses	Varidnaviria	Bamfordvirae	Preplasmiviricota	Polintoviricetes	Orthopolintovirales	Adintoviridae
941	vOTU13204	Unassigned	Unassigned	Unassigned	Unassigned	Unassigned	Unassigned	Unassigned
942	vOTU13205	Viruses	Duplodnaviria	Heunggongvirae	Uroviricota	Caudoviricetes	Unclassified_O	Unclassified_F
943	vOTU13206	Viruses	Varidnaviria	Bamfordvirae	Preplasmiviricota	Polintoviricetes	Orthopolintovirales	Adintoviridae
944	vOTU13207	Viruses	Varidnaviria	Bamfordvirae	Preplasmiviricota	Polintoviricetes	Orthopolintovirales	Adintoviridae
945	vOTU13208	Unassigned	Unassigned	Unassigned	Unassigned	Unassigned	Unassigned	Unassigned
946	vOTU13209	Unassigned	Unassigned	Unassigned	Unassigned	Unassigned	Unassigned	Unassigned
947	vOTU1321	Unassigned	Unassigned	Unassigned	Unassigned	Unassigned	Unassigned	Unassigned
948	vOTU13210	Viruses	Varidnaviria	Bamfordvirae	Preplasmiviricota	Polintoviricetes	Orthopolintovirales	Adintoviridae
949	vOTU13211	Unassigned	Unassigned	Unassigned	Unassigned	Unassigned	Unassigned	Unassigned
950	vOTU13213	Viruses	Varidnaviria	Bamfordvirae	Preplasmiviricota	Polintoviricetes	Orthopolintovirales	Adintoviridae
951	vOTU13214	Unassigned	Unassigned	Unassigned	Unassigned	Unassigned	Unassigned	Unassigned
952	vOTU13215	Viruses	Varidnaviria	Bamfordvirae	Preplasmiviricota	Polintoviricetes	Orthopolintovirales	Adintoviridae
953	vOTU13216	Unassigned	Unassigned	Unassigned	Unassigned	Unassigned	Unassigned	Unassigned
954	vOTU13218	Unassigned	Unassigned	Unassigned	Unassigned	Unassigned	Unassigned	Unassigned
955	vOTU13219	Unassigned	Unassigned	Unassigned	Unassigned	Unassigned	Unassigned	Unassigned
956	vOTU13221	Unassigned	Unassigned	Unassigned	Unassigned	Unassigned	Unassigned	Unassigned
957	vOTU13222	Viruses	Varidnaviria	Bamfordvirae	Preplasmiviricota	Polintoviricetes	Orthopolintovirales	Adintoviridae
958	vOTU13224	Viruses	Varidnaviria	Bamfordvirae	Preplasmiviricota	Polintoviricetes	Orthopolintovirales	Adintoviridae
959	vOTU13225	Viruses	Varidnaviria	Bamfordvirae	Preplasmiviricota	Polintoviricetes	Orthopolintovirales	Adintoviridae
960	vOTU13227	Viruses	Varidnaviria	Bamfordvirae	Preplasmiviricota	Polintoviricetes	Orthopolintovirales	Adintoviridae
961	vOTU13229	Unassigned	Unassigned	Unassigned	Unassigned	Unassigned	Unassigned	Unassigned
962	vOTU13231	Unassigned	Unassigned	Unassigned	Unassigned	Unassigned	Unassigned	Unassigned
963	vOTU13232	Unassigned	Unassigned	Unassigned	Unassigned	Unassigned	Unassigned	Unassigned
964	vOTU13239	Viruses	Varidnaviria	Bamfordvirae	Preplasmiviricota	Polintoviricetes	Orthopolintovirales	Adintoviridae
965	vOTU1324	Unassigned	Unassigned	Unassigned	Unassigned	Unassigned	Unassigned	Unassigned
966	vOTU13240	Unassigned	Unassigned	Unassigned	Unassigned	Unassigned	Unassigned	Unassigned
967	vOTU13241	Unassigned	Unassigned	Unassigned	Unassigned	Unassigned	Unassigned	Unassigned
968	vOTU13242	Viruses	Unclassified_R	Unclassified_K	Unclassified_P	Unclassified_C	Unclassified_O	Unclassified_F
969	vOTU13244	Viruses	Varidnaviria	Bamfordvirae	Preplasmiviricota	Polintoviricetes	Orthopolintovirales	Adintoviridae
970	vOTU13248	Unassigned	Unassigned	Unassigned	Unassigned	Unassigned	Unassigned	Unassigned
971	vOTU13250	Viruses	Duplodnaviria	Heunggongvirae	Uroviricota	Caudoviricetes	Unclassified_O	Kyanoviridae
972	vOTU13254	Unassigned	Unassigned	Unassigned	Unassigned	Unassigned	Unassigned	Unassigned
973	vOTU13255	Unassigned	Unassigned	Unassigned	Unassigned	Unassigned	Unassigned	Unassigned
974	vOTU13256	Unassigned	Unassigned	Unassigned	Unassigned	Unassigned	Unassigned	Unassigned
975	vOTU13257	Viruses	Riboviria	Pararnavirae	Artverviricota	Revtraviricetes	Ortervirales	Retroviridae
976	vOTU13258	Viruses	Varidnaviria	Bamfordvirae	Preplasmiviricota	Polintoviricetes	Orthopolintovirales	Adintoviridae
977	vOTU13262	Unassigned	Unassigned	Unassigned	Unassigned	Unassigned	Unassigned	Unassigned
978	vOTU13263	Viruses	Varidnaviria	Bamfordvirae	Preplasmiviricota	Polintoviricetes	Orthopolintovirales	Adintoviridae
979	vOTU13264	Unassigned	Unassigned	Unassigned	Unassigned	Unassigned	Unassigned	Unassigned
980	vOTU13265	Unassigned	Unassigned	Unassigned	Unassigned	Unassigned	Unassigned	Unassigned
981	vOTU13266	Unassigned	Unassigned	Unassigned	Unassigned	Unassigned	Unassigned	Unassigned
982	vOTU13267	Unassigned	Unassigned	Unassigned	Unassigned	Unassigned	Unassigned	Unassigned
983	vOTU1327	Unassigned	Unassigned	Unassigned	Unassigned	Unassigned	Unassigned	Unassigned
984	vOTU13270	Unassigned	Unassigned	Unassigned	Unassigned	Unassigned	Unassigned	Unassigned
985	vOTU13271	Viruses	Varidnaviria	Bamfordvirae	Preplasmiviricota	Polintoviricetes	Orthopolintovirales	Adintoviridae
986	vOTU13272	Viruses	Varidnaviria	Bamfordvirae	Preplasmiviricota	Polintoviricetes	Orthopolintovirales	Adintoviridae
987	vOTU13273	Viruses	Varidnaviria	Bamfordvirae	Preplasmiviricota	Polintoviricetes	Orthopolintovirales	Adintoviridae
988	vOTU13274	Unassigned	Unassigned	Unassigned	Unassigned	Unassigned	Unassigned	Unassigned
989	vOTU13276	Unassigned	Unassigned	Unassigned	Unassigned	Unassigned	Unassigned	Unassigned
990	vOTU13277	Unassigned	Unassigned	Unassigned	Unassigned	Unassigned	Unassigned	Unassigned
991	vOTU13279	Unassigned	Unassigned	Unassigned	Unassigned	Unassigned	Unassigned	Unassigned
992	vOTU13280	Unassigned	Unassigned	Unassigned	Unassigned	Unassigned	Unassigned	Unassigned
993	vOTU13281	Unassigned	Unassigned	Unassigned	Unassigned	Unassigned	Unassigned	Unassigned
994	vOTU13282	Unassigned	Unassigned	Unassigned	Unassigned	Unassigned	Unassigned	Unassigned
995	vOTU13283	Unassigned	Unassigned	Unassigned	Unassigned	Unassigned	Unassigned	Unassigned
996	vOTU13284	Unassigned	Unassigned	Unassigned	Unassigned	Unassigned	Unassigned	Unassigned
997	vOTU13287	Unassigned	Unassigned	Unassigned	Unassigned	Unassigned	Unassigned	Unassigned
998	vOTU13289	Unassigned	Unassigned	Unassigned	Unassigned	Unassigned	Unassigned	Unassigned
999	vOTU13290	Unassigned	Unassigned	Unassigned	Unassigned	Unassigned	Unassigned	Unassigned
1000	vOTU13291	Unassigned	Unassigned	Unassigned	Unassigned	Unassigned	Unassigned	Unassigned
1001	vOTU13292	Unassigned	Unassigned	Unassigned	Unassigned	Unassigned	Unassigned	Unassigned
1002	vOTU13294	Unassigned	Unassigned	Unassigned	Unassigned	Unassigned	Unassigned	Unassigned
1003	vOTU13295	Unassigned	Unassigned	Unassigned	Unassigned	Unassigned	Unassigned	Unassigned
1004	vOTU13296	Unassigned	Unassigned	Unassigned	Unassigned	Unassigned	Unassigned	Unassigned
1005	vOTU13297	Unassigned	Unassigned	Unassigned	Unassigned	Unassigned	Unassigned	Unassigned
1006	vOTU13298	Unassigned	Unassigned	Unassigned	Unassigned	Unassigned	Unassigned	Unassigned
1007	vOTU13299	Unassigned	Unassigned	Unassigned	Unassigned	Unassigned	Unassigned	Unassigned
1008	vOTU13301	Unassigned	Unassigned	Unassigned	Unassigned	Unassigned	Unassigned	Unassigned
1009	vOTU13302	Unassigned	Unassigned	Unassigned	Unassigned	Unassigned	Unassigned	Unassigned
1010	vOTU13304	Unassigned	Unassigned	Unassigned	Unassigned	Unassigned	Unassigned	Unassigned
1011	vOTU13309	Unassigned	Unassigned	Unassigned	Unassigned	Unassigned	Unassigned	Unassigned
1012	vOTU13311	Viruses	Varidnaviria	Bamfordvirae	Preplasmiviricota	Polintoviricetes	Orthopolintovirales	Adintoviridae
1013	vOTU13312	Unassigned	Unassigned	Unassigned	Unassigned	Unassigned	Unassigned	Unassigned
1014	vOTU13313	Unassigned	Unassigned	Unassigned	Unassigned	Unassigned	Unassigned	Unassigned
1015	vOTU13314	Unassigned	Unassigned	Unassigned	Unassigned	Unassigned	Unassigned	Unassigned
1016	vOTU13317	Unassigned	Unassigned	Unassigned	Unassigned	Unassigned	Unassigned	Unassigned
1017	vOTU13318	Viruses	Varidnaviria	Bamfordvirae	Preplasmiviricota	Polintoviricetes	Orthopolintovirales	Adintoviridae
1018	vOTU13319	Unassigned	Unassigned	Unassigned	Unassigned	Unassigned	Unassigned	Unassigned
1019	vOTU13320	Unassigned	Unassigned	Unassigned	Unassigned	Unassigned	Unassigned	Unassigned
1020	vOTU13322	Unassigned	Unassigned	Unassigned	Unassigned	Unassigned	Unassigned	Unassigned
1021	vOTU13323	Unassigned	Unassigned	Unassigned	Unassigned	Unassigned	Unassigned	Unassigned
1022	vOTU13324	Unassigned	Unassigned	Unassigned	Unassigned	Unassigned	Unassigned	Unassigned
1023	vOTU13325	Unassigned	Unassigned	Unassigned	Unassigned	Unassigned	Unassigned	Unassigned
1024	vOTU13326	Unassigned	Unassigned	Unassigned	Unassigned	Unassigned	Unassigned	Unassigned
1025	vOTU13328	Unassigned	Unassigned	Unassigned	Unassigned	Unassigned	Unassigned	Unassigned
1026	vOTU13332	Unassigned	Unassigned	Unassigned	Unassigned	Unassigned	Unassigned	Unassigned
1027	vOTU13333	Unassigned	Unassigned	Unassigned	Unassigned	Unassigned	Unassigned	Unassigned
1028	vOTU13334	Unassigned	Unassigned	Unassigned	Unassigned	Unassigned	Unassigned	Unassigned
1029	vOTU13336	Unassigned	Unassigned	Unassigned	Unassigned	Unassigned	Unassigned	Unassigned
1030	vOTU13337	Unassigned	Unassigned	Unassigned	Unassigned	Unassigned	Unassigned	Unassigned
1031	vOTU13338	Unassigned	Unassigned	Unassigned	Unassigned	Unassigned	Unassigned	Unassigned
1032	vOTU13339	Unassigned	Unassigned	Unassigned	Unassigned	Unassigned	Unassigned	Unassigned
1033	vOTU13341	Unassigned	Unassigned	Unassigned	Unassigned	Unassigned	Unassigned	Unassigned
1034	vOTU13343	Viruses	Varidnaviria	Bamfordvirae	Nucleocytoviricota	Pokkesviricetes	Chitovirales	Poxviridae
1035	vOTU13344	Unassigned	Unassigned	Unassigned	Unassigned	Unassigned	Unassigned	Unassigned
1036	vOTU13347	Unassigned	Unassigned	Unassigned	Unassigned	Unassigned	Unassigned	Unassigned
1037	vOTU13348	Unassigned	Unassigned	Unassigned	Unassigned	Unassigned	Unassigned	Unassigned
1038	vOTU1335	Viruses	Varidnaviria	Bamfordvirae	Preplasmiviricota	Polintoviricetes	Orthopolintovirales	Adintoviridae
1039	vOTU13350	Unassigned	Unassigned	Unassigned	Unassigned	Unassigned	Unassigned	Unassigned
1040	vOTU13353	Unassigned	Unassigned	Unassigned	Unassigned	Unassigned	Unassigned	Unassigned
1041	vOTU13354	Viruses	Varidnaviria	Bamfordvirae	Preplasmiviricota	Polintoviricetes	Orthopolintovirales	Adintoviridae
1042	vOTU13356	Unassigned	Unassigned	Unassigned	Unassigned	Unassigned	Unassigned	Unassigned
1043	vOTU13357	Unassigned	Unassigned	Unassigned	Unassigned	Unassigned	Unassigned	Unassigned
1044	vOTU13358	Unassigned	Unassigned	Unassigned	Unassigned	Unassigned	Unassigned	Unassigned
1045	vOTU13360	Unassigned	Unassigned	Unassigned	Unassigned	Unassigned	Unassigned	Unassigned
1046	vOTU13361	Unassigned	Unassigned	Unassigned	Unassigned	Unassigned	Unassigned	Unassigned
1047	vOTU13362	Unassigned	Unassigned	Unassigned	Unassigned	Unassigned	Unassigned	Unassigned
1048	vOTU13364	Viruses	Varidnaviria	Bamfordvirae	Preplasmiviricota	Polintoviricetes	Orthopolintovirales	Adintoviridae
1049	vOTU13365	Unassigned	Unassigned	Unassigned	Unassigned	Unassigned	Unassigned	Unassigned
1050	vOTU13370	Unassigned	Unassigned	Unassigned	Unassigned	Unassigned	Unassigned	Unassigned
1051	vOTU13371	Unassigned	Unassigned	Unassigned	Unassigned	Unassigned	Unassigned	Unassigned
1052	vOTU13372	Unassigned	Unassigned	Unassigned	Unassigned	Unassigned	Unassigned	Unassigned
1053	vOTU13373	Unassigned	Unassigned	Unassigned	Unassigned	Unassigned	Unassigned	Unassigned
1054	vOTU13375	Viruses	Varidnaviria	Bamfordvirae	Preplasmiviricota	Polintoviricetes	Orthopolintovirales	Adintoviridae
1055	vOTU13376	Unassigned	Unassigned	Unassigned	Unassigned	Unassigned	Unassigned	Unassigned
1056	vOTU13378	Unassigned	Unassigned	Unassigned	Unassigned	Unassigned	Unassigned	Unassigned
1057	vOTU13380	Unassigned	Unassigned	Unassigned	Unassigned	Unassigned	Unassigned	Unassigned
1058	vOTU13381	Viruses	Varidnaviria	Bamfordvirae	Preplasmiviricota	Polintoviricetes	Orthopolintovirales	Adintoviridae
1059	vOTU13383	Unassigned	Unassigned	Unassigned	Unassigned	Unassigned	Unassigned	Unassigned
1060	vOTU13384	Unassigned	Unassigned	Unassigned	Unassigned	Unassigned	Unassigned	Unassigned
1061	vOTU13386	Unassigned	Unassigned	Unassigned	Unassigned	Unassigned	Unassigned	Unassigned
1062	vOTU13387	Unassigned	Unassigned	Unassigned	Unassigned	Unassigned	Unassigned	Unassigned
1063	vOTU1339	Unassigned	Unassigned	Unassigned	Unassigned	Unassigned	Unassigned	Unassigned
1064	vOTU13390	Unassigned	Unassigned	Unassigned	Unassigned	Unassigned	Unassigned	Unassigned
1065	vOTU13391	Unassigned	Unassigned	Unassigned	Unassigned	Unassigned	Unassigned	Unassigned
1066	vOTU13392	Unassigned	Unassigned	Unassigned	Unassigned	Unassigned	Unassigned	Unassigned
1067	vOTU13393	Unassigned	Unassigned	Unassigned	Unassigned	Unassigned	Unassigned	Unassigned
1068	vOTU13395	Unassigned	Unassigned	Unassigned	Unassigned	Unassigned	Unassigned	Unassigned
1069	vOTU13396	Viruses	Varidnaviria	Bamfordvirae	Preplasmiviricota	Polintoviricetes	Orthopolintovirales	Adintoviridae
1070	vOTU13397	Unassigned	Unassigned	Unassigned	Unassigned	Unassigned	Unassigned	Unassigned
1071	vOTU13398	Unassigned	Unassigned	Unassigned	Unassigned	Unassigned	Unassigned	Unassigned
1072	vOTU13399	Unassigned	Unassigned	Unassigned	Unassigned	Unassigned	Unassigned	Unassigned
1073	vOTU13402	Unassigned	Unassigned	Unassigned	Unassigned	Unassigned	Unassigned	Unassigned
1074	vOTU13404	Unassigned	Unassigned	Unassigned	Unassigned	Unassigned	Unassigned	Unassigned
1075	vOTU13405	Viruses	Varidnaviria	Bamfordvirae	Preplasmiviricota	Polintoviricetes	Orthopolintovirales	Adintoviridae
1076	vOTU13406	Viruses	Varidnaviria	Bamfordvirae	Preplasmiviricota	Polintoviricetes	Orthopolintovirales	Adintoviridae
1077	vOTU13407	Unassigned	Unassigned	Unassigned	Unassigned	Unassigned	Unassigned	Unassigned
1078	vOTU13409	Unassigned	Unassigned	Unassigned	Unassigned	Unassigned	Unassigned	Unassigned
1079	vOTU1341	Unassigned	Unassigned	Unassigned	Unassigned	Unassigned	Unassigned	Unassigned
1080	vOTU13410	Unassigned	Unassigned	Unassigned	Unassigned	Unassigned	Unassigned	Unassigned
1081	vOTU13412	Unassigned	Unassigned	Unassigned	Unassigned	Unassigned	Unassigned	Unassigned
1082	vOTU13415	Unassigned	Unassigned	Unassigned	Unassigned	Unassigned	Unassigned	Unassigned
1083	vOTU13418	Unassigned	Unassigned	Unassigned	Unassigned	Unassigned	Unassigned	Unassigned
1084	vOTU13420	Unassigned	Unassigned	Unassigned	Unassigned	Unassigned	Unassigned	Unassigned
1085	vOTU13424	Unassigned	Unassigned	Unassigned	Unassigned	Unassigned	Unassigned	Unassigned
1086	vOTU13425	Unassigned	Unassigned	Unassigned	Unassigned	Unassigned	Unassigned	Unassigned
1087	vOTU13430	Unassigned	Unassigned	Unassigned	Unassigned	Unassigned	Unassigned	Unassigned
1088	vOTU13432	Unassigned	Unassigned	Unassigned	Unassigned	Unassigned	Unassigned	Unassigned
1089	vOTU13433	Unassigned	Unassigned	Unassigned	Unassigned	Unassigned	Unassigned	Unassigned
1090	vOTU13434	Unassigned	Unassigned	Unassigned	Unassigned	Unassigned	Unassigned	Unassigned
1091	vOTU13435	Unassigned	Unassigned	Unassigned	Unassigned	Unassigned	Unassigned	Unassigned
1092	vOTU13436	Unassigned	Unassigned	Unassigned	Unassigned	Unassigned	Unassigned	Unassigned
1093	vOTU13437	Unassigned	Unassigned	Unassigned	Unassigned	Unassigned	Unassigned	Unassigned
1094	vOTU13438	Unassigned	Unassigned	Unassigned	Unassigned	Unassigned	Unassigned	Unassigned
1095	vOTU13441	Unassigned	Unassigned	Unassigned	Unassigned	Unassigned	Unassigned	Unassigned
1096	vOTU13442	Unassigned	Unassigned	Unassigned	Unassigned	Unassigned	Unassigned	Unassigned
1097	vOTU13443	Unassigned	Unassigned	Unassigned	Unassigned	Unassigned	Unassigned	Unassigned
1098	vOTU13446	Unassigned	Unassigned	Unassigned	Unassigned	Unassigned	Unassigned	Unassigned
1099	vOTU13447	Unassigned	Unassigned	Unassigned	Unassigned	Unassigned	Unassigned	Unassigned
1100	vOTU13448	Unassigned	Unassigned	Unassigned	Unassigned	Unassigned	Unassigned	Unassigned
1101	vOTU13450	Unassigned	Unassigned	Unassigned	Unassigned	Unassigned	Unassigned	Unassigned
1102	vOTU13451	Viruses	Varidnaviria	Bamfordvirae	Preplasmiviricota	Polintoviricetes	Orthopolintovirales	Adintoviridae
1103	vOTU13453	Unassigned	Unassigned	Unassigned	Unassigned	Unassigned	Unassigned	Unassigned
1104	vOTU13454	Unassigned	Unassigned	Unassigned	Unassigned	Unassigned	Unassigned	Unassigned
1105	vOTU13455	Unassigned	Unassigned	Unassigned	Unassigned	Unassigned	Unassigned	Unassigned
1106	vOTU13456	Unassigned	Unassigned	Unassigned	Unassigned	Unassigned	Unassigned	Unassigned
1107	vOTU13457	Unassigned	Unassigned	Unassigned	Unassigned	Unassigned	Unassigned	Unassigned
1108	vOTU13458	Unassigned	Unassigned	Unassigned	Unassigned	Unassigned	Unassigned	Unassigned
1109	vOTU13460	Unassigned	Unassigned	Unassigned	Unassigned	Unassigned	Unassigned	Unassigned
1110	vOTU13461	Unassigned	Unassigned	Unassigned	Unassigned	Unassigned	Unassigned	Unassigned
1111	vOTU13463	Unassigned	Unassigned	Unassigned	Unassigned	Unassigned	Unassigned	Unassigned
1112	vOTU13465	Unassigned	Unassigned	Unassigned	Unassigned	Unassigned	Unassigned	Unassigned
1113	vOTU13466	Unassigned	Unassigned	Unassigned	Unassigned	Unassigned	Unassigned	Unassigned
1114	vOTU13467	Unassigned	Unassigned	Unassigned	Unassigned	Unassigned	Unassigned	Unassigned
1115	vOTU13468	Unassigned	Unassigned	Unassigned	Unassigned	Unassigned	Unassigned	Unassigned
1116	vOTU1347	Unassigned	Unassigned	Unassigned	Unassigned	Unassigned	Unassigned	Unassigned
1117	vOTU13470	Unassigned	Unassigned	Unassigned	Unassigned	Unassigned	Unassigned	Unassigned
1118	vOTU13471	Unassigned	Unassigned	Unassigned	Unassigned	Unassigned	Unassigned	Unassigned
1119	vOTU13472	Unassigned	Unassigned	Unassigned	Unassigned	Unassigned	Unassigned	Unassigned
1120	vOTU13473	Unassigned	Unassigned	Unassigned	Unassigned	Unassigned	Unassigned	Unassigned
1121	vOTU13474	Unassigned	Unassigned	Unassigned	Unassigned	Unassigned	Unassigned	Unassigned
1122	vOTU13475	Unassigned	Unassigned	Unassigned	Unassigned	Unassigned	Unassigned	Unassigned
1123	vOTU13476	Unassigned	Unassigned	Unassigned	Unassigned	Unassigned	Unassigned	Unassigned
1124	vOTU13477	Unassigned	Unassigned	Unassigned	Unassigned	Unassigned	Unassigned	Unassigned
1125	vOTU13479	Unassigned	Unassigned	Unassigned	Unassigned	Unassigned	Unassigned	Unassigned
1126	vOTU13480	Unassigned	Unassigned	Unassigned	Unassigned	Unassigned	Unassigned	Unassigned
1127	vOTU13481	Unassigned	Unassigned	Unassigned	Unassigned	Unassigned	Unassigned	Unassigned
1128	vOTU13483	Unassigned	Unassigned	Unassigned	Unassigned	Unassigned	Unassigned	Unassigned
1129	vOTU13484	Unassigned	Unassigned	Unassigned	Unassigned	Unassigned	Unassigned	Unassigned
1130	vOTU13485	Viruses	Varidnaviria	Bamfordvirae	Preplasmiviricota	Polintoviricetes	Orthopolintovirales	Adintoviridae
1131	vOTU13486	Viruses	Varidnaviria	Bamfordvirae	Preplasmiviricota	Polintoviricetes	Orthopolintovirales	Adintoviridae
1132	vOTU13487	Unassigned	Unassigned	Unassigned	Unassigned	Unassigned	Unassigned	Unassigned
1133	vOTU13488	Unassigned	Unassigned	Unassigned	Unassigned	Unassigned	Unassigned	Unassigned
1134	vOTU13489	Unassigned	Unassigned	Unassigned	Unassigned	Unassigned	Unassigned	Unassigned
1135	vOTU1349	Viruses	Varidnaviria	Bamfordvirae	Preplasmiviricota	Polintoviricetes	Orthopolintovirales	Adintoviridae
1136	vOTU13491	Unassigned	Unassigned	Unassigned	Unassigned	Unassigned	Unassigned	Unassigned
1137	vOTU13497	Unassigned	Unassigned	Unassigned	Unassigned	Unassigned	Unassigned	Unassigned
1138	vOTU13499	Unassigned	Unassigned	Unassigned	Unassigned	Unassigned	Unassigned	Unassigned
1139	vOTU135	Unassigned	Unassigned	Unassigned	Unassigned	Unassigned	Unassigned	Unassigned
1140	vOTU13500	Unassigned	Unassigned	Unassigned	Unassigned	Unassigned	Unassigned	Unassigned
1141	vOTU13501	Unassigned	Unassigned	Unassigned	Unassigned	Unassigned	Unassigned	Unassigned
1142	vOTU13502	Unassigned	Unassigned	Unassigned	Unassigned	Unassigned	Unassigned	Unassigned
1143	vOTU13505	Unassigned	Unassigned	Unassigned	Unassigned	Unassigned	Unassigned	Unassigned
1144	vOTU13506	Unassigned	Unassigned	Unassigned	Unassigned	Unassigned	Unassigned	Unassigned
1145	vOTU13507	Viruses	Varidnaviria	Bamfordvirae	Preplasmiviricota	Polintoviricetes	Orthopolintovirales	Adintoviridae
1146	vOTU13508	Unassigned	Unassigned	Unassigned	Unassigned	Unassigned	Unassigned	Unassigned
1147	vOTU1351	Viruses	Varidnaviria	Bamfordvirae	Preplasmiviricota	Polintoviricetes	Orthopolintovirales	Adintoviridae
1148	vOTU13510	Unassigned	Unassigned	Unassigned	Unassigned	Unassigned	Unassigned	Unassigned
1149	vOTU13511	Unassigned	Unassigned	Unassigned	Unassigned	Unassigned	Unassigned	Unassigned
1150	vOTU13512	Unassigned	Unassigned	Unassigned	Unassigned	Unassigned	Unassigned	Unassigned
1151	vOTU13513	Unassigned	Unassigned	Unassigned	Unassigned	Unassigned	Unassigned	Unassigned
1152	vOTU13514	Unassigned	Unassigned	Unassigned	Unassigned	Unassigned	Unassigned	Unassigned
1153	vOTU13515	Unassigned	Unassigned	Unassigned	Unassigned	Unassigned	Unassigned	Unassigned
1154	vOTU13517	Unassigned	Unassigned	Unassigned	Unassigned	Unassigned	Unassigned	Unassigned
1155	vOTU13518	Unassigned	Unassigned	Unassigned	Unassigned	Unassigned	Unassigned	Unassigned
1156	vOTU13519	Unassigned	Unassigned	Unassigned	Unassigned	Unassigned	Unassigned	Unassigned
1157	vOTU1352	Unassigned	Unassigned	Unassigned	Unassigned	Unassigned	Unassigned	Unassigned
1158	vOTU13520	Unassigned	Unassigned	Unassigned	Unassigned	Unassigned	Unassigned	Unassigned
1159	vOTU13523	Unassigned	Unassigned	Unassigned	Unassigned	Unassigned	Unassigned	Unassigned
1160	vOTU13524	Unassigned	Unassigned	Unassigned	Unassigned	Unassigned	Unassigned	Unassigned
1161	vOTU13525	Unassigned	Unassigned	Unassigned	Unassigned	Unassigned	Unassigned	Unassigned
1162	vOTU13527	Unassigned	Unassigned	Unassigned	Unassigned	Unassigned	Unassigned	Unassigned
1163	vOTU13528	Unassigned	Unassigned	Unassigned	Unassigned	Unassigned	Unassigned	Unassigned
1164	vOTU13529	Unassigned	Unassigned	Unassigned	Unassigned	Unassigned	Unassigned	Unassigned
1165	vOTU1353	Viruses	Varidnaviria	Bamfordvirae	Preplasmiviricota	Polintoviricetes	Orthopolintovirales	Adintoviridae
1166	vOTU13530	Unassigned	Unassigned	Unassigned	Unassigned	Unassigned	Unassigned	Unassigned
1167	vOTU13531	Unassigned	Unassigned	Unassigned	Unassigned	Unassigned	Unassigned	Unassigned
1168	vOTU13532	Unassigned	Unassigned	Unassigned	Unassigned	Unassigned	Unassigned	Unassigned
1169	vOTU13533	Unassigned	Unassigned	Unassigned	Unassigned	Unassigned	Unassigned	Unassigned
1170	vOTU13538	Unassigned	Unassigned	Unassigned	Unassigned	Unassigned	Unassigned	Unassigned
1171	vOTU13539	Unassigned	Unassigned	Unassigned	Unassigned	Unassigned	Unassigned	Unassigned
1172	vOTU1354	Viruses	Duplodnaviria	Heunggongvirae	Uroviricota	Caudoviricetes	Unclassified_O	Unclassified_F
1173	vOTU13541	Viruses	Varidnaviria	Bamfordvirae	Preplasmiviricota	Polintoviricetes	Orthopolintovirales	Adintoviridae
1174	vOTU13542	Unassigned	Unassigned	Unassigned	Unassigned	Unassigned	Unassigned	Unassigned
1175	vOTU13543	Unassigned	Unassigned	Unassigned	Unassigned	Unassigned	Unassigned	Unassigned
1176	vOTU13547	Unassigned	Unassigned	Unassigned	Unassigned	Unassigned	Unassigned	Unassigned
1177	vOTU1355	Viruses	Varidnaviria	Bamfordvirae	Preplasmiviricota	Polintoviricetes	Orthopolintovirales	Adintoviridae
1178	vOTU13551	Unassigned	Unassigned	Unassigned	Unassigned	Unassigned	Unassigned	Unassigned
1179	vOTU13552	Unassigned	Unassigned	Unassigned	Unassigned	Unassigned	Unassigned	Unassigned
1180	vOTU13554	Unassigned	Unassigned	Unassigned	Unassigned	Unassigned	Unassigned	Unassigned
1181	vOTU13555	Unassigned	Unassigned	Unassigned	Unassigned	Unassigned	Unassigned	Unassigned
1182	vOTU13556	Unassigned	Unassigned	Unassigned	Unassigned	Unassigned	Unassigned	Unassigned
1183	vOTU13557	Unassigned	Unassigned	Unassigned	Unassigned	Unassigned	Unassigned	Unassigned
1184	vOTU13558	Unassigned	Unassigned	Unassigned	Unassigned	Unassigned	Unassigned	Unassigned
1185	vOTU13560	Unassigned	Unassigned	Unassigned	Unassigned	Unassigned	Unassigned	Unassigned
1186	vOTU13561	Unassigned	Unassigned	Unassigned	Unassigned	Unassigned	Unassigned	Unassigned
1187	vOTU13562	Unassigned	Unassigned	Unassigned	Unassigned	Unassigned	Unassigned	Unassigned
1188	vOTU13563	Unassigned	Unassigned	Unassigned	Unassigned	Unassigned	Unassigned	Unassigned
1189	vOTU13564	Unassigned	Unassigned	Unassigned	Unassigned	Unassigned	Unassigned	Unassigned
1190	vOTU13566	Unassigned	Unassigned	Unassigned	Unassigned	Unassigned	Unassigned	Unassigned
1191	vOTU13568	Unassigned	Unassigned	Unassigned	Unassigned	Unassigned	Unassigned	Unassigned
1192	vOTU13569	Unassigned	Unassigned	Unassigned	Unassigned	Unassigned	Unassigned	Unassigned
1193	vOTU1357	Viruses	Varidnaviria	Bamfordvirae	Preplasmiviricota	Polintoviricetes	Orthopolintovirales	Adintoviridae
1194	vOTU13571	Unassigned	Unassigned	Unassigned	Unassigned	Unassigned	Unassigned	Unassigned
1195	vOTU13572	Unassigned	Unassigned	Unassigned	Unassigned	Unassigned	Unassigned	Unassigned
1196	vOTU13573	Unassigned	Unassigned	Unassigned	Unassigned	Unassigned	Unassigned	Unassigned
1197	vOTU13574	Unassigned	Unassigned	Unassigned	Unassigned	Unassigned	Unassigned	Unassigned
1198	vOTU13575	Unassigned	Unassigned	Unassigned	Unassigned	Unassigned	Unassigned	Unassigned
1199	vOTU13576	Unassigned	Unassigned	Unassigned	Unassigned	Unassigned	Unassigned	Unassigned
1200	vOTU13578	Viruses	Duplodnaviria	Heunggongvirae	Uroviricota	Caudoviricetes	Unclassified_O	Unclassified_F
1201	vOTU13583	Unassigned	Unassigned	Unassigned	Unassigned	Unassigned	Unassigned	Unassigned
1202	vOTU13585	Unassigned	Unassigned	Unassigned	Unassigned	Unassigned	Unassigned	Unassigned
1203	vOTU13587	Unassigned	Unassigned	Unassigned	Unassigned	Unassigned	Unassigned	Unassigned
1204	vOTU13588	Unassigned	Unassigned	Unassigned	Unassigned	Unassigned	Unassigned	Unassigned
1205	vOTU13590	Unassigned	Unassigned	Unassigned	Unassigned	Unassigned	Unassigned	Unassigned
1206	vOTU13592	Unassigned	Unassigned	Unassigned	Unassigned	Unassigned	Unassigned	Unassigned
1207	vOTU13593	Unassigned	Unassigned	Unassigned	Unassigned	Unassigned	Unassigned	Unassigned
1208	vOTU13594	Viruses	Varidnaviria	Bamfordvirae	Preplasmiviricota	Polintoviricetes	Orthopolintovirales	Adintoviridae
1209	vOTU13595	Viruses	Varidnaviria	Bamfordvirae	Preplasmiviricota	Polintoviricetes	Orthopolintovirales	Adintoviridae
1210	vOTU1360	Unassigned	Unassigned	Unassigned	Unassigned	Unassigned	Unassigned	Unassigned
1211	vOTU13600	Unassigned	Unassigned	Unassigned	Unassigned	Unassigned	Unassigned	Unassigned
1212	vOTU13601	Unassigned	Unassigned	Unassigned	Unassigned	Unassigned	Unassigned	Unassigned
1213	vOTU13604	Viruses	Varidnaviria	Bamfordvirae	Preplasmiviricota	Polintoviricetes	Orthopolintovirales	Adintoviridae
1214	vOTU13605	Unassigned	Unassigned	Unassigned	Unassigned	Unassigned	Unassigned	Unassigned
1215	vOTU13607	Unassigned	Unassigned	Unassigned	Unassigned	Unassigned	Unassigned	Unassigned
1216	vOTU13609	Unassigned	Unassigned	Unassigned	Unassigned	Unassigned	Unassigned	Unassigned
1217	vOTU1361	Unassigned	Unassigned	Unassigned	Unassigned	Unassigned	Unassigned	Unassigned
1218	vOTU13610	Viruses	Varidnaviria	Bamfordvirae	Preplasmiviricota	Polintoviricetes	Orthopolintovirales	Adintoviridae
1219	vOTU13612	Unassigned	Unassigned	Unassigned	Unassigned	Unassigned	Unassigned	Unassigned
1220	vOTU13613	Unassigned	Unassigned	Unassigned	Unassigned	Unassigned	Unassigned	Unassigned
1221	vOTU13614	Unassigned	Unassigned	Unassigned	Unassigned	Unassigned	Unassigned	Unassigned
1222	vOTU13616	Viruses	Varidnaviria	Bamfordvirae	Preplasmiviricota	Polintoviricetes	Orthopolintovirales	Adintoviridae
1223	vOTU13618	Unassigned	Unassigned	Unassigned	Unassigned	Unassigned	Unassigned	Unassigned
1224	vOTU13619	Unassigned	Unassigned	Unassigned	Unassigned	Unassigned	Unassigned	Unassigned
1225	vOTU13621	Unassigned	Unassigned	Unassigned	Unassigned	Unassigned	Unassigned	Unassigned
1226	vOTU13622	Unassigned	Unassigned	Unassigned	Unassigned	Unassigned	Unassigned	Unassigned
1227	vOTU13623	Viruses	Varidnaviria	Bamfordvirae	Preplasmiviricota	Polintoviricetes	Orthopolintovirales	Adintoviridae
1228	vOTU13625	Unassigned	Unassigned	Unassigned	Unassigned	Unassigned	Unassigned	Unassigned
1229	vOTU13626	Unassigned	Unassigned	Unassigned	Unassigned	Unassigned	Unassigned	Unassigned
1230	vOTU13627	Unassigned	Unassigned	Unassigned	Unassigned	Unassigned	Unassigned	Unassigned
1231	vOTU13630	Unassigned	Unassigned	Unassigned	Unassigned	Unassigned	Unassigned	Unassigned
1232	vOTU13632	Unassigned	Unassigned	Unassigned	Unassigned	Unassigned	Unassigned	Unassigned
1233	vOTU13634	Unassigned	Unassigned	Unassigned	Unassigned	Unassigned	Unassigned	Unassigned
1234	vOTU13635	Unassigned	Unassigned	Unassigned	Unassigned	Unassigned	Unassigned	Unassigned
1235	vOTU13637	Unassigned	Unassigned	Unassigned	Unassigned	Unassigned	Unassigned	Unassigned
1236	vOTU13639	Unassigned	Unassigned	Unassigned	Unassigned	Unassigned	Unassigned	Unassigned
1237	vOTU13640	Unassigned	Unassigned	Unassigned	Unassigned	Unassigned	Unassigned	Unassigned
1238	vOTU13641	Viruses	Unclassified_R	Unclassified_K	Unclassified_P	Unclassified_C	Unclassified_O	Unclassified_F
1239	vOTU13642	Unassigned	Unassigned	Unassigned	Unassigned	Unassigned	Unassigned	Unassigned
1240	vOTU13644	Unassigned	Unassigned	Unassigned	Unassigned	Unassigned	Unassigned	Unassigned
1241	vOTU13646	Unassigned	Unassigned	Unassigned	Unassigned	Unassigned	Unassigned	Unassigned
1242	vOTU1365	Unassigned	Unassigned	Unassigned	Unassigned	Unassigned	Unassigned	Unassigned
1243	vOTU13652	Unassigned	Unassigned	Unassigned	Unassigned	Unassigned	Unassigned	Unassigned
1244	vOTU13655	Unassigned	Unassigned	Unassigned	Unassigned	Unassigned	Unassigned	Unassigned
1245	vOTU13656	Unassigned	Unassigned	Unassigned	Unassigned	Unassigned	Unassigned	Unassigned
1246	vOTU13657	Unassigned	Unassigned	Unassigned	Unassigned	Unassigned	Unassigned	Unassigned
1247	vOTU13658	Unassigned	Unassigned	Unassigned	Unassigned	Unassigned	Unassigned	Unassigned
1248	vOTU13659	Unassigned	Unassigned	Unassigned	Unassigned	Unassigned	Unassigned	Unassigned
1249	vOTU1366	Unassigned	Unassigned	Unassigned	Unassigned	Unassigned	Unassigned	Unassigned
1250	vOTU13660	Unassigned	Unassigned	Unassigned	Unassigned	Unassigned	Unassigned	Unassigned
1251	vOTU13662	Unassigned	Unassigned	Unassigned	Unassigned	Unassigned	Unassigned	Unassigned
1252	vOTU13663	Unassigned	Unassigned	Unassigned	Unassigned	Unassigned	Unassigned	Unassigned
1253	vOTU13664	Unassigned	Unassigned	Unassigned	Unassigned	Unassigned	Unassigned	Unassigned
1254	vOTU13665	Viruses	Varidnaviria	Bamfordvirae	Preplasmiviricota	Polintoviricetes	Orthopolintovirales	Adintoviridae
1255	vOTU13667	Unassigned	Unassigned	Unassigned	Unassigned	Unassigned	Unassigned	Unassigned
1256	vOTU13668	Viruses	Varidnaviria	Bamfordvirae	Preplasmiviricota	Polintoviricetes	Orthopolintovirales	Adintoviridae
1257	vOTU13669	Unassigned	Unassigned	Unassigned	Unassigned	Unassigned	Unassigned	Unassigned
1258	vOTU13670	Unassigned	Unassigned	Unassigned	Unassigned	Unassigned	Unassigned	Unassigned
1259	vOTU13673	Viruses	Varidnaviria	Bamfordvirae	Preplasmiviricota	Polintoviricetes	Orthopolintovirales	Adintoviridae
1260	vOTU13675	Unassigned	Unassigned	Unassigned	Unassigned	Unassigned	Unassigned	Unassigned
1261	vOTU13679	Unassigned	Unassigned	Unassigned	Unassigned	Unassigned	Unassigned	Unassigned
1262	vOTU13680	Unassigned	Unassigned	Unassigned	Unassigned	Unassigned	Unassigned	Unassigned
1263	vOTU13682	Unassigned	Unassigned	Unassigned	Unassigned	Unassigned	Unassigned	Unassigned
1264	vOTU13683	Viruses	Varidnaviria	Bamfordvirae	Preplasmiviricota	Polintoviricetes	Orthopolintovirales	Adintoviridae
1265	vOTU13684	Unassigned	Unassigned	Unassigned	Unassigned	Unassigned	Unassigned	Unassigned
1266	vOTU13687	Unassigned	Unassigned	Unassigned	Unassigned	Unassigned	Unassigned	Unassigned
1267	vOTU13689	Unassigned	Unassigned	Unassigned	Unassigned	Unassigned	Unassigned	Unassigned
1268	vOTU1369	Viruses	Varidnaviria	Bamfordvirae	Preplasmiviricota	Polintoviricetes	Orthopolintovirales	Adintoviridae
1269	vOTU13691	Unassigned	Unassigned	Unassigned	Unassigned	Unassigned	Unassigned	Unassigned
1270	vOTU13698	Unassigned	Unassigned	Unassigned	Unassigned	Unassigned	Unassigned	Unassigned
1271	vOTU137	Unassigned	Unassigned	Unassigned	Unassigned	Unassigned	Unassigned	Unassigned
1272	vOTU13701	Unassigned	Unassigned	Unassigned	Unassigned	Unassigned	Unassigned	Unassigned
1273	vOTU13703	Unassigned	Unassigned	Unassigned	Unassigned	Unassigned	Unassigned	Unassigned
1274	vOTU13704	Unassigned	Unassigned	Unassigned	Unassigned	Unassigned	Unassigned	Unassigned
1275	vOTU13706	Viruses	Varidnaviria	Bamfordvirae	Preplasmiviricota	Polintoviricetes	Orthopolintovirales	Adintoviridae
1276	vOTU13708	Unassigned	Unassigned	Unassigned	Unassigned	Unassigned	Unassigned	Unassigned
1277	vOTU13712	Unassigned	Unassigned	Unassigned	Unassigned	Unassigned	Unassigned	Unassigned
1278	vOTU13713	Unassigned	Unassigned	Unassigned	Unassigned	Unassigned	Unassigned	Unassigned
1279	vOTU13714	Unassigned	Unassigned	Unassigned	Unassigned	Unassigned	Unassigned	Unassigned
1280	vOTU13717	Unassigned	Unassigned	Unassigned	Unassigned	Unassigned	Unassigned	Unassigned
1281	vOTU13718	Unassigned	Unassigned	Unassigned	Unassigned	Unassigned	Unassigned	Unassigned
1282	vOTU1372	Viruses	Varidnaviria	Bamfordvirae	Preplasmiviricota	Polintoviricetes	Orthopolintovirales	Adintoviridae
1283	vOTU13720	Unassigned	Unassigned	Unassigned	Unassigned	Unassigned	Unassigned	Unassigned
1284	vOTU13722	Unassigned	Unassigned	Unassigned	Unassigned	Unassigned	Unassigned	Unassigned
1285	vOTU13723	Unassigned	Unassigned	Unassigned	Unassigned	Unassigned	Unassigned	Unassigned
1286	vOTU13725	Unassigned	Unassigned	Unassigned	Unassigned	Unassigned	Unassigned	Unassigned
1287	vOTU13726	Unassigned	Unassigned	Unassigned	Unassigned	Unassigned	Unassigned	Unassigned
1288	vOTU13727	Unassigned	Unassigned	Unassigned	Unassigned	Unassigned	Unassigned	Unassigned
1289	vOTU13729	Unassigned	Unassigned	Unassigned	Unassigned	Unassigned	Unassigned	Unassigned
1290	vOTU13733	Unassigned	Unassigned	Unassigned	Unassigned	Unassigned	Unassigned	Unassigned
1291	vOTU13736	Unassigned	Unassigned	Unassigned	Unassigned	Unassigned	Unassigned	Unassigned
1292	vOTU1374	Unassigned	Unassigned	Unassigned	Unassigned	Unassigned	Unassigned	Unassigned
1293	vOTU13740	Unassigned	Unassigned	Unassigned	Unassigned	Unassigned	Unassigned	Unassigned
1294	vOTU13741	Unassigned	Unassigned	Unassigned	Unassigned	Unassigned	Unassigned	Unassigned
1295	vOTU13747	Unassigned	Unassigned	Unassigned	Unassigned	Unassigned	Unassigned	Unassigned
1296	vOTU13749	Unassigned	Unassigned	Unassigned	Unassigned	Unassigned	Unassigned	Unassigned
1297	vOTU13750	Unassigned	Unassigned	Unassigned	Unassigned	Unassigned	Unassigned	Unassigned
1298	vOTU13752	Unassigned	Unassigned	Unassigned	Unassigned	Unassigned	Unassigned	Unassigned
1299	vOTU13754	Unassigned	Unassigned	Unassigned	Unassigned	Unassigned	Unassigned	Unassigned
1300	vOTU13755	Unassigned	Unassigned	Unassigned	Unassigned	Unassigned	Unassigned	Unassigned
1301	vOTU13758	Unassigned	Unassigned	Unassigned	Unassigned	Unassigned	Unassigned	Unassigned
1302	vOTU13759	Unassigned	Unassigned	Unassigned	Unassigned	Unassigned	Unassigned	Unassigned
1303	vOTU1376	Unassigned	Unassigned	Unassigned	Unassigned	Unassigned	Unassigned	Unassigned
1304	vOTU13760	Unassigned	Unassigned	Unassigned	Unassigned	Unassigned	Unassigned	Unassigned
1305	vOTU13761	Unassigned	Unassigned	Unassigned	Unassigned	Unassigned	Unassigned	Unassigned
1306	vOTU13762	Unassigned	Unassigned	Unassigned	Unassigned	Unassigned	Unassigned	Unassigned
1307	vOTU13766	Unassigned	Unassigned	Unassigned	Unassigned	Unassigned	Unassigned	Unassigned
1308	vOTU13769	Viruses	Varidnaviria	Bamfordvirae	Preplasmiviricota	Polintoviricetes	Orthopolintovirales	Adintoviridae
1309	vOTU13771	Viruses	Varidnaviria	Bamfordvirae	Preplasmiviricota	Polintoviricetes	Orthopolintovirales	Adintoviridae
1310	vOTU13772	Unassigned	Unassigned	Unassigned	Unassigned	Unassigned	Unassigned	Unassigned
1311	vOTU13773	Unassigned	Unassigned	Unassigned	Unassigned	Unassigned	Unassigned	Unassigned
1312	vOTU13774	Unassigned	Unassigned	Unassigned	Unassigned	Unassigned	Unassigned	Unassigned
1313	vOTU13775	Unassigned	Unassigned	Unassigned	Unassigned	Unassigned	Unassigned	Unassigned
1314	vOTU13778	Unassigned	Unassigned	Unassigned	Unassigned	Unassigned	Unassigned	Unassigned
1315	vOTU1378	Unassigned	Unassigned	Unassigned	Unassigned	Unassigned	Unassigned	Unassigned
1316	vOTU13781	Unassigned	Unassigned	Unassigned	Unassigned	Unassigned	Unassigned	Unassigned
1317	vOTU13782	Unassigned	Unassigned	Unassigned	Unassigned	Unassigned	Unassigned	Unassigned
1318	vOTU13784	Unassigned	Unassigned	Unassigned	Unassigned	Unassigned	Unassigned	Unassigned
1319	vOTU13785	Unassigned	Unassigned	Unassigned	Unassigned	Unassigned	Unassigned	Unassigned
1320	vOTU13787	Unassigned	Unassigned	Unassigned	Unassigned	Unassigned	Unassigned	Unassigned
1321	vOTU13788	Unassigned	Unassigned	Unassigned	Unassigned	Unassigned	Unassigned	Unassigned
1322	vOTU13789	Viruses	Varidnaviria	Bamfordvirae	Preplasmiviricota	Polintoviricetes	Orthopolintovirales	Adintoviridae
1323	vOTU13790	Unassigned	Unassigned	Unassigned	Unassigned	Unassigned	Unassigned	Unassigned
1324	vOTU13794	Unassigned	Unassigned	Unassigned	Unassigned	Unassigned	Unassigned	Unassigned
1325	vOTU13796	Unassigned	Unassigned	Unassigned	Unassigned	Unassigned	Unassigned	Unassigned
1326	vOTU13797	Unassigned	Unassigned	Unassigned	Unassigned	Unassigned	Unassigned	Unassigned
1327	vOTU13798	Unassigned	Unassigned	Unassigned	Unassigned	Unassigned	Unassigned	Unassigned
1328	vOTU13799	Unassigned	Unassigned	Unassigned	Unassigned	Unassigned	Unassigned	Unassigned
1329	vOTU138	Unassigned	Unassigned	Unassigned	Unassigned	Unassigned	Unassigned	Unassigned
1330	vOTU13801	Unassigned	Unassigned	Unassigned	Unassigned	Unassigned	Unassigned	Unassigned
1331	vOTU13802	Unassigned	Unassigned	Unassigned	Unassigned	Unassigned	Unassigned	Unassigned
1332	vOTU13803	Unassigned	Unassigned	Unassigned	Unassigned	Unassigned	Unassigned	Unassigned
1333	vOTU13804	Unassigned	Unassigned	Unassigned	Unassigned	Unassigned	Unassigned	Unassigned
1334	vOTU13805	Viruses	Varidnaviria	Bamfordvirae	Preplasmiviricota	Polintoviricetes	Orthopolintovirales	Adintoviridae
1335	vOTU13806	Unassigned	Unassigned	Unassigned	Unassigned	Unassigned	Unassigned	Unassigned
1336	vOTU13807	Unassigned	Unassigned	Unassigned	Unassigned	Unassigned	Unassigned	Unassigned
1337	vOTU13808	Unassigned	Unassigned	Unassigned	Unassigned	Unassigned	Unassigned	Unassigned
1338	vOTU13810	Unassigned	Unassigned	Unassigned	Unassigned	Unassigned	Unassigned	Unassigned
1339	vOTU13815	Unassigned	Unassigned	Unassigned	Unassigned	Unassigned	Unassigned	Unassigned
1340	vOTU13818	Unassigned	Unassigned	Unassigned	Unassigned	Unassigned	Unassigned	Unassigned
1341	vOTU13819	Unassigned	Unassigned	Unassigned	Unassigned	Unassigned	Unassigned	Unassigned
1342	vOTU13820	Unassigned	Unassigned	Unassigned	Unassigned	Unassigned	Unassigned	Unassigned
1343	vOTU13822	Unassigned	Unassigned	Unassigned	Unassigned	Unassigned	Unassigned	Unassigned
1344	vOTU13825	Unassigned	Unassigned	Unassigned	Unassigned	Unassigned	Unassigned	Unassigned
1345	vOTU13827	Unassigned	Unassigned	Unassigned	Unassigned	Unassigned	Unassigned	Unassigned
1346	vOTU13829	Unassigned	Unassigned	Unassigned	Unassigned	Unassigned	Unassigned	Unassigned
1347	vOTU13831	Unassigned	Unassigned	Unassigned	Unassigned	Unassigned	Unassigned	Unassigned
1348	vOTU13832	Unassigned	Unassigned	Unassigned	Unassigned	Unassigned	Unassigned	Unassigned
1349	vOTU13833	Unassigned	Unassigned	Unassigned	Unassigned	Unassigned	Unassigned	Unassigned
1350	vOTU13834	Unassigned	Unassigned	Unassigned	Unassigned	Unassigned	Unassigned	Unassigned
1351	vOTU13835	Unassigned	Unassigned	Unassigned	Unassigned	Unassigned	Unassigned	Unassigned
1352	vOTU13837	Unassigned	Unassigned	Unassigned	Unassigned	Unassigned	Unassigned	Unassigned
1353	vOTU13838	Unassigned	Unassigned	Unassigned	Unassigned	Unassigned	Unassigned	Unassigned
1354	vOTU13839	Unassigned	Unassigned	Unassigned	Unassigned	Unassigned	Unassigned	Unassigned
1355	vOTU13840	Unassigned	Unassigned	Unassigned	Unassigned	Unassigned	Unassigned	Unassigned
1356	vOTU13845	Unassigned	Unassigned	Unassigned	Unassigned	Unassigned	Unassigned	Unassigned
1357	vOTU13847	Unassigned	Unassigned	Unassigned	Unassigned	Unassigned	Unassigned	Unassigned
1358	vOTU13848	Unassigned	Unassigned	Unassigned	Unassigned	Unassigned	Unassigned	Unassigned
1359	vOTU13849	Unassigned	Unassigned	Unassigned	Unassigned	Unassigned	Unassigned	Unassigned
1360	vOTU13853	Unassigned	Unassigned	Unassigned	Unassigned	Unassigned	Unassigned	Unassigned
1361	vOTU13854	Unassigned	Unassigned	Unassigned	Unassigned	Unassigned	Unassigned	Unassigned
1362	vOTU1386	Unassigned	Unassigned	Unassigned	Unassigned	Unassigned	Unassigned	Unassigned
1363	vOTU13860	Unassigned	Unassigned	Unassigned	Unassigned	Unassigned	Unassigned	Unassigned
1364	vOTU13862	Unassigned	Unassigned	Unassigned	Unassigned	Unassigned	Unassigned	Unassigned
1365	vOTU13863	Unassigned	Unassigned	Unassigned	Unassigned	Unassigned	Unassigned	Unassigned
1366	vOTU13864	Unassigned	Unassigned	Unassigned	Unassigned	Unassigned	Unassigned	Unassigned
1367	vOTU13865	Unassigned	Unassigned	Unassigned	Unassigned	Unassigned	Unassigned	Unassigned
1368	vOTU13868	Unassigned	Unassigned	Unassigned	Unassigned	Unassigned	Unassigned	Unassigned
1369	vOTU13871	Unassigned	Unassigned	Unassigned	Unassigned	Unassigned	Unassigned	Unassigned
1370	vOTU13873	Unassigned	Unassigned	Unassigned	Unassigned	Unassigned	Unassigned	Unassigned
1371	vOTU13874	Unassigned	Unassigned	Unassigned	Unassigned	Unassigned	Unassigned	Unassigned
1372	vOTU13876	Unassigned	Unassigned	Unassigned	Unassigned	Unassigned	Unassigned	Unassigned
1373	vOTU13878	Unassigned	Unassigned	Unassigned	Unassigned	Unassigned	Unassigned	Unassigned
1374	vOTU13879	Unassigned	Unassigned	Unassigned	Unassigned	Unassigned	Unassigned	Unassigned
1375	vOTU13881	Unassigned	Unassigned	Unassigned	Unassigned	Unassigned	Unassigned	Unassigned
1376	vOTU13883	Unassigned	Unassigned	Unassigned	Unassigned	Unassigned	Unassigned	Unassigned
1377	vOTU13884	Unassigned	Unassigned	Unassigned	Unassigned	Unassigned	Unassigned	Unassigned
1378	vOTU13887	Unassigned	Unassigned	Unassigned	Unassigned	Unassigned	Unassigned	Unassigned
1379	vOTU13888	Unassigned	Unassigned	Unassigned	Unassigned	Unassigned	Unassigned	Unassigned
1380	vOTU13889	Unassigned	Unassigned	Unassigned	Unassigned	Unassigned	Unassigned	Unassigned
1381	vOTU13892	Unassigned	Unassigned	Unassigned	Unassigned	Unassigned	Unassigned	Unassigned
1382	vOTU13893	Unassigned	Unassigned	Unassigned	Unassigned	Unassigned	Unassigned	Unassigned
1383	vOTU13894	Unassigned	Unassigned	Unassigned	Unassigned	Unassigned	Unassigned	Unassigned
1384	vOTU13895	Unassigned	Unassigned	Unassigned	Unassigned	Unassigned	Unassigned	Unassigned
1385	vOTU13896	Unassigned	Unassigned	Unassigned	Unassigned	Unassigned	Unassigned	Unassigned
1386	vOTU13897	Unassigned	Unassigned	Unassigned	Unassigned	Unassigned	Unassigned	Unassigned
1387	vOTU13898	Unassigned	Unassigned	Unassigned	Unassigned	Unassigned	Unassigned	Unassigned
1388	vOTU139	Unassigned	Unassigned	Unassigned	Unassigned	Unassigned	Unassigned	Unassigned
1389	vOTU13900	Unassigned	Unassigned	Unassigned	Unassigned	Unassigned	Unassigned	Unassigned
1390	vOTU13901	Unassigned	Unassigned	Unassigned	Unassigned	Unassigned	Unassigned	Unassigned
1391	vOTU13902	Unassigned	Unassigned	Unassigned	Unassigned	Unassigned	Unassigned	Unassigned
1392	vOTU13904	Unassigned	Unassigned	Unassigned	Unassigned	Unassigned	Unassigned	Unassigned
1393	vOTU13907	Unassigned	Unassigned	Unassigned	Unassigned	Unassigned	Unassigned	Unassigned
1394	vOTU13908	Unassigned	Unassigned	Unassigned	Unassigned	Unassigned	Unassigned	Unassigned
1395	vOTU13910	Unassigned	Unassigned	Unassigned	Unassigned	Unassigned	Unassigned	Unassigned
1396	vOTU13916	Unassigned	Unassigned	Unassigned	Unassigned	Unassigned	Unassigned	Unassigned
1397	vOTU13918	Unassigned	Unassigned	Unassigned	Unassigned	Unassigned	Unassigned	Unassigned
1398	vOTU13919	Unassigned	Unassigned	Unassigned	Unassigned	Unassigned	Unassigned	Unassigned
1399	vOTU1392	Viruses	Varidnaviria	Bamfordvirae	Preplasmiviricota	Polintoviricetes	Orthopolintovirales	Adintoviridae
1400	vOTU13921	Unassigned	Unassigned	Unassigned	Unassigned	Unassigned	Unassigned	Unassigned
1401	vOTU13922	Viruses	Varidnaviria	Bamfordvirae	Preplasmiviricota	Polintoviricetes	Orthopolintovirales	Adintoviridae
1402	vOTU13923	Unassigned	Unassigned	Unassigned	Unassigned	Unassigned	Unassigned	Unassigned
1403	vOTU13924	Unassigned	Unassigned	Unassigned	Unassigned	Unassigned	Unassigned	Unassigned
1404	vOTU13925	Unassigned	Unassigned	Unassigned	Unassigned	Unassigned	Unassigned	Unassigned
1405	vOTU13927	Unassigned	Unassigned	Unassigned	Unassigned	Unassigned	Unassigned	Unassigned
1406	vOTU13928	Unassigned	Unassigned	Unassigned	Unassigned	Unassigned	Unassigned	Unassigned
1407	vOTU13929	Unassigned	Unassigned	Unassigned	Unassigned	Unassigned	Unassigned	Unassigned
1408	vOTU1393	Viruses	Varidnaviria	Bamfordvirae	Preplasmiviricota	Polintoviricetes	Orthopolintovirales	Adintoviridae
1409	vOTU13930	Unassigned	Unassigned	Unassigned	Unassigned	Unassigned	Unassigned	Unassigned
1410	vOTU13931	Unassigned	Unassigned	Unassigned	Unassigned	Unassigned	Unassigned	Unassigned
1411	vOTU13933	Unassigned	Unassigned	Unassigned	Unassigned	Unassigned	Unassigned	Unassigned
1412	vOTU13935	Unassigned	Unassigned	Unassigned	Unassigned	Unassigned	Unassigned	Unassigned
1413	vOTU13936	Unassigned	Unassigned	Unassigned	Unassigned	Unassigned	Unassigned	Unassigned
1414	vOTU13938	Unassigned	Unassigned	Unassigned	Unassigned	Unassigned	Unassigned	Unassigned
1415	vOTU13939	Unassigned	Unassigned	Unassigned	Unassigned	Unassigned	Unassigned	Unassigned
1416	vOTU13941	Unassigned	Unassigned	Unassigned	Unassigned	Unassigned	Unassigned	Unassigned
1417	vOTU13943	Unassigned	Unassigned	Unassigned	Unassigned	Unassigned	Unassigned	Unassigned
1418	vOTU13944	Viruses	Varidnaviria	Bamfordvirae	Preplasmiviricota	Polintoviricetes	Orthopolintovirales	Adintoviridae
1419	vOTU13945	Viruses	Varidnaviria	Bamfordvirae	Preplasmiviricota	Polintoviricetes	Orthopolintovirales	Adintoviridae
1420	vOTU13946	Viruses	Varidnaviria	Bamfordvirae	Preplasmiviricota	Polintoviricetes	Orthopolintovirales	Adintoviridae
1421	vOTU13947	Unassigned	Unassigned	Unassigned	Unassigned	Unassigned	Unassigned	Unassigned
1422	vOTU13949	Unassigned	Unassigned	Unassigned	Unassigned	Unassigned	Unassigned	Unassigned
1423	vOTU1395	Viruses	Varidnaviria	Bamfordvirae	Preplasmiviricota	Polintoviricetes	Orthopolintovirales	Adintoviridae
1424	vOTU13950	Unassigned	Unassigned	Unassigned	Unassigned	Unassigned	Unassigned	Unassigned
1425	vOTU13951	Unassigned	Unassigned	Unassigned	Unassigned	Unassigned	Unassigned	Unassigned
1426	vOTU13953	Unassigned	Unassigned	Unassigned	Unassigned	Unassigned	Unassigned	Unassigned
1427	vOTU13954	Viruses	Varidnaviria	Bamfordvirae	Preplasmiviricota	Polintoviricetes	Orthopolintovirales	Adintoviridae
1428	vOTU13957	Unassigned	Unassigned	Unassigned	Unassigned	Unassigned	Unassigned	Unassigned
1429	vOTU13958	Unassigned	Unassigned	Unassigned	Unassigned	Unassigned	Unassigned	Unassigned
1430	vOTU13960	Viruses	Varidnaviria	Bamfordvirae	Preplasmiviricota	Polintoviricetes	Orthopolintovirales	Adintoviridae
1431	vOTU13961	Unassigned	Unassigned	Unassigned	Unassigned	Unassigned	Unassigned	Unassigned
1432	vOTU13965	Unassigned	Unassigned	Unassigned	Unassigned	Unassigned	Unassigned	Unassigned
1433	vOTU13966	Unassigned	Unassigned	Unassigned	Unassigned	Unassigned	Unassigned	Unassigned
1434	vOTU13969	Unassigned	Unassigned	Unassigned	Unassigned	Unassigned	Unassigned	Unassigned
1435	vOTU13970	Unassigned	Unassigned	Unassigned	Unassigned	Unassigned	Unassigned	Unassigned
1436	vOTU13971	Unassigned	Unassigned	Unassigned	Unassigned	Unassigned	Unassigned	Unassigned
1437	vOTU13972	Unassigned	Unassigned	Unassigned	Unassigned	Unassigned	Unassigned	Unassigned
1438	vOTU13975	Unassigned	Unassigned	Unassigned	Unassigned	Unassigned	Unassigned	Unassigned
1439	vOTU13976	Unassigned	Unassigned	Unassigned	Unassigned	Unassigned	Unassigned	Unassigned
1440	vOTU13977	Viruses	Riboviria	Pararnavirae	Artverviricota	Revtraviricetes	Ortervirales	Retroviridae
1441	vOTU13978	Unassigned	Unassigned	Unassigned	Unassigned	Unassigned	Unassigned	Unassigned
1442	vOTU1398	Viruses	Varidnaviria	Bamfordvirae	Preplasmiviricota	Polintoviricetes	Orthopolintovirales	Adintoviridae
1443	vOTU13986	Unassigned	Unassigned	Unassigned	Unassigned	Unassigned	Unassigned	Unassigned
1444	vOTU13987	Unassigned	Unassigned	Unassigned	Unassigned	Unassigned	Unassigned	Unassigned
1445	vOTU13988	Unassigned	Unassigned	Unassigned	Unassigned	Unassigned	Unassigned	Unassigned
1446	vOTU13989	Unassigned	Unassigned	Unassigned	Unassigned	Unassigned	Unassigned	Unassigned
1447	vOTU13990	Unassigned	Unassigned	Unassigned	Unassigned	Unassigned	Unassigned	Unassigned
1448	vOTU13994	Unassigned	Unassigned	Unassigned	Unassigned	Unassigned	Unassigned	Unassigned
1449	vOTU13995	Unassigned	Unassigned	Unassigned	Unassigned	Unassigned	Unassigned	Unassigned
1450	vOTU13998	Unassigned	Unassigned	Unassigned	Unassigned	Unassigned	Unassigned	Unassigned
1451	vOTU13999	Unassigned	Unassigned	Unassigned	Unassigned	Unassigned	Unassigned	Unassigned
1452	vOTU14	Unassigned	Unassigned	Unassigned	Unassigned	Unassigned	Unassigned	Unassigned
1453	vOTU1400	Viruses	Varidnaviria	Bamfordvirae	Preplasmiviricota	Polintoviricetes	Orthopolintovirales	Adintoviridae
1454	vOTU14000	Unassigned	Unassigned	Unassigned	Unassigned	Unassigned	Unassigned	Unassigned
1455	vOTU14001	Unassigned	Unassigned	Unassigned	Unassigned	Unassigned	Unassigned	Unassigned
1456	vOTU14002	Unassigned	Unassigned	Unassigned	Unassigned	Unassigned	Unassigned	Unassigned
1457	vOTU14003	Unassigned	Unassigned	Unassigned	Unassigned	Unassigned	Unassigned	Unassigned
1458	vOTU14004	Unassigned	Unassigned	Unassigned	Unassigned	Unassigned	Unassigned	Unassigned
1459	vOTU14008	Unassigned	Unassigned	Unassigned	Unassigned	Unassigned	Unassigned	Unassigned
1460	vOTU14009	Unassigned	Unassigned	Unassigned	Unassigned	Unassigned	Unassigned	Unassigned
1461	vOTU1401	Viruses	Varidnaviria	Bamfordvirae	Preplasmiviricota	Polintoviricetes	Orthopolintovirales	Adintoviridae
1462	vOTU14010	Unassigned	Unassigned	Unassigned	Unassigned	Unassigned	Unassigned	Unassigned
1463	vOTU14011	Unassigned	Unassigned	Unassigned	Unassigned	Unassigned	Unassigned	Unassigned
1464	vOTU14012	Viruses	Varidnaviria	Bamfordvirae	Preplasmiviricota	Polintoviricetes	Orthopolintovirales	Adintoviridae
1465	vOTU14014	Viruses	Duplodnaviria	Heunggongvirae	Uroviricota	Caudoviricetes	Unclassified_O	Unclassified_F
1466	vOTU14017	Unassigned	Unassigned	Unassigned	Unassigned	Unassigned	Unassigned	Unassigned
1467	vOTU14018	Unassigned	Unassigned	Unassigned	Unassigned	Unassigned	Unassigned	Unassigned
1468	vOTU14019	Unassigned	Unassigned	Unassigned	Unassigned	Unassigned	Unassigned	Unassigned
1469	vOTU14022	Unassigned	Unassigned	Unassigned	Unassigned	Unassigned	Unassigned	Unassigned
1470	vOTU14026	Unassigned	Unassigned	Unassigned	Unassigned	Unassigned	Unassigned	Unassigned
1471	vOTU1403	Viruses	Varidnaviria	Bamfordvirae	Preplasmiviricota	Polintoviricetes	Orthopolintovirales	Adintoviridae
1472	vOTU14030	Unassigned	Unassigned	Unassigned	Unassigned	Unassigned	Unassigned	Unassigned
1473	vOTU14032	Unassigned	Unassigned	Unassigned	Unassigned	Unassigned	Unassigned	Unassigned
1474	vOTU14033	Unassigned	Unassigned	Unassigned	Unassigned	Unassigned	Unassigned	Unassigned
1475	vOTU14035	Unassigned	Unassigned	Unassigned	Unassigned	Unassigned	Unassigned	Unassigned
1476	vOTU14036	Unassigned	Unassigned	Unassigned	Unassigned	Unassigned	Unassigned	Unassigned
1477	vOTU14037	Unassigned	Unassigned	Unassigned	Unassigned	Unassigned	Unassigned	Unassigned
1478	vOTU1404	Viruses	Varidnaviria	Bamfordvirae	Preplasmiviricota	Polintoviricetes	Orthopolintovirales	Adintoviridae
1479	vOTU14040	Viruses	Varidnaviria	Bamfordvirae	Preplasmiviricota	Polintoviricetes	Orthopolintovirales	Adintoviridae
1480	vOTU14041	Viruses	Varidnaviria	Bamfordvirae	Preplasmiviricota	Polintoviricetes	Orthopolintovirales	Adintoviridae
1481	vOTU14043	Viruses	Varidnaviria	Bamfordvirae	Preplasmiviricota	Polintoviricetes	Orthopolintovirales	Adintoviridae
1482	vOTU14045	Viruses	Varidnaviria	Bamfordvirae	Preplasmiviricota	Polintoviricetes	Orthopolintovirales	Adintoviridae
1483	vOTU14046	Viruses	Varidnaviria	Bamfordvirae	Preplasmiviricota	Polintoviricetes	Orthopolintovirales	Adintoviridae
1484	vOTU14047	Viruses	Varidnaviria	Bamfordvirae	Preplasmiviricota	Polintoviricetes	Orthopolintovirales	Adintoviridae
1485	vOTU14048	Viruses	Varidnaviria	Bamfordvirae	Preplasmiviricota	Polintoviricetes	Orthopolintovirales	Adintoviridae
1486	vOTU14050	Viruses	Varidnaviria	Bamfordvirae	Preplasmiviricota	Polintoviricetes	Orthopolintovirales	Adintoviridae
1487	vOTU14051	Viruses	Varidnaviria	Bamfordvirae	Preplasmiviricota	Polintoviricetes	Orthopolintovirales	Adintoviridae
1488	vOTU14052	Viruses	Varidnaviria	Bamfordvirae	Preplasmiviricota	Polintoviricetes	Orthopolintovirales	Adintoviridae
1489	vOTU14053	Viruses	Varidnaviria	Bamfordvirae	Preplasmiviricota	Polintoviricetes	Orthopolintovirales	Adintoviridae
1490	vOTU14055	Viruses	Varidnaviria	Bamfordvirae	Preplasmiviricota	Polintoviricetes	Orthopolintovirales	Adintoviridae
1491	vOTU14056	Viruses	Varidnaviria	Bamfordvirae	Preplasmiviricota	Polintoviricetes	Orthopolintovirales	Adintoviridae
1492	vOTU14057	Viruses	Varidnaviria	Bamfordvirae	Preplasmiviricota	Polintoviricetes	Orthopolintovirales	Adintoviridae
1493	vOTU14058	Viruses	Varidnaviria	Bamfordvirae	Preplasmiviricota	Polintoviricetes	Orthopolintovirales	Adintoviridae
1494	vOTU14059	Viruses	Varidnaviria	Bamfordvirae	Preplasmiviricota	Polintoviricetes	Orthopolintovirales	Adintoviridae
1495	vOTU14061	Viruses	Varidnaviria	Bamfordvirae	Preplasmiviricota	Polintoviricetes	Orthopolintovirales	Adintoviridae
1496	vOTU14062	Viruses	Varidnaviria	Bamfordvirae	Preplasmiviricota	Polintoviricetes	Orthopolintovirales	Adintoviridae
1497	vOTU14063	Viruses	Varidnaviria	Bamfordvirae	Preplasmiviricota	Polintoviricetes	Orthopolintovirales	Adintoviridae
1498	vOTU14065	Viruses	Varidnaviria	Bamfordvirae	Preplasmiviricota	Polintoviricetes	Orthopolintovirales	Adintoviridae
1499	vOTU14066	Viruses	Varidnaviria	Bamfordvirae	Preplasmiviricota	Polintoviricetes	Orthopolintovirales	Adintoviridae
1500	vOTU14067	Viruses	Varidnaviria	Bamfordvirae	Preplasmiviricota	Polintoviricetes	Orthopolintovirales	Adintoviridae
1501	vOTU14068	Viruses	Varidnaviria	Bamfordvirae	Preplasmiviricota	Polintoviricetes	Orthopolintovirales	Adintoviridae
1502	vOTU1407	Viruses	Varidnaviria	Bamfordvirae	Preplasmiviricota	Polintoviricetes	Orthopolintovirales	Adintoviridae
1503	vOTU14070	Viruses	Varidnaviria	Bamfordvirae	Preplasmiviricota	Polintoviricetes	Orthopolintovirales	Adintoviridae
1504	vOTU14071	Viruses	Varidnaviria	Bamfordvirae	Preplasmiviricota	Polintoviricetes	Orthopolintovirales	Adintoviridae
1505	vOTU14072	Viruses	Varidnaviria	Bamfordvirae	Preplasmiviricota	Polintoviricetes	Orthopolintovirales	Adintoviridae
1506	vOTU14073	Viruses	Varidnaviria	Bamfordvirae	Preplasmiviricota	Polintoviricetes	Orthopolintovirales	Adintoviridae
1507	vOTU14074	Viruses	Varidnaviria	Bamfordvirae	Preplasmiviricota	Polintoviricetes	Orthopolintovirales	Adintoviridae
1508	vOTU14075	Viruses	Varidnaviria	Bamfordvirae	Preplasmiviricota	Polintoviricetes	Orthopolintovirales	Adintoviridae
1509	vOTU14077	Viruses	Varidnaviria	Bamfordvirae	Preplasmiviricota	Polintoviricetes	Orthopolintovirales	Adintoviridae
1510	vOTU14079	Viruses	Varidnaviria	Bamfordvirae	Preplasmiviricota	Polintoviricetes	Orthopolintovirales	Adintoviridae
1511	vOTU14080	Viruses	Varidnaviria	Bamfordvirae	Preplasmiviricota	Polintoviricetes	Orthopolintovirales	Adintoviridae
1512	vOTU14081	Viruses	Varidnaviria	Bamfordvirae	Preplasmiviricota	Polintoviricetes	Orthopolintovirales	Adintoviridae
1513	vOTU14083	Viruses	Varidnaviria	Bamfordvirae	Preplasmiviricota	Polintoviricetes	Orthopolintovirales	Adintoviridae
1514	vOTU14085	Viruses	Varidnaviria	Bamfordvirae	Preplasmiviricota	Polintoviricetes	Orthopolintovirales	Adintoviridae
1515	vOTU14086	Viruses	Varidnaviria	Bamfordvirae	Preplasmiviricota	Polintoviricetes	Orthopolintovirales	Adintoviridae
1516	vOTU14087	Viruses	Varidnaviria	Bamfordvirae	Preplasmiviricota	Polintoviricetes	Orthopolintovirales	Adintoviridae
1517	vOTU1409	Viruses	Varidnaviria	Bamfordvirae	Preplasmiviricota	Polintoviricetes	Orthopolintovirales	Adintoviridae
1518	vOTU14090	Viruses	Varidnaviria	Bamfordvirae	Preplasmiviricota	Polintoviricetes	Orthopolintovirales	Adintoviridae
1519	vOTU14091	Viruses	Varidnaviria	Bamfordvirae	Preplasmiviricota	Polintoviricetes	Orthopolintovirales	Adintoviridae
1520	vOTU14094	Viruses	Varidnaviria	Bamfordvirae	Preplasmiviricota	Polintoviricetes	Orthopolintovirales	Adintoviridae
1521	vOTU14095	Viruses	Varidnaviria	Bamfordvirae	Preplasmiviricota	Polintoviricetes	Orthopolintovirales	Adintoviridae
1522	vOTU14096	Viruses	Varidnaviria	Bamfordvirae	Preplasmiviricota	Polintoviricetes	Orthopolintovirales	Adintoviridae
1523	vOTU14097	Viruses	Varidnaviria	Bamfordvirae	Preplasmiviricota	Polintoviricetes	Orthopolintovirales	Adintoviridae
1524	vOTU14098	Viruses	Varidnaviria	Bamfordvirae	Preplasmiviricota	Polintoviricetes	Orthopolintovirales	Adintoviridae
1525	vOTU14099	Viruses	Varidnaviria	Bamfordvirae	Preplasmiviricota	Polintoviricetes	Orthopolintovirales	Adintoviridae
1526	vOTU141	Unassigned	Unassigned	Unassigned	Unassigned	Unassigned	Unassigned	Unassigned
1527	vOTU14100	Viruses	Varidnaviria	Bamfordvirae	Preplasmiviricota	Polintoviricetes	Orthopolintovirales	Adintoviridae
1528	vOTU14101	Viruses	Varidnaviria	Bamfordvirae	Preplasmiviricota	Polintoviricetes	Orthopolintovirales	Adintoviridae
1529	vOTU14103	Viruses	Varidnaviria	Bamfordvirae	Preplasmiviricota	Polintoviricetes	Orthopolintovirales	Adintoviridae
1530	vOTU14104	Viruses	Varidnaviria	Bamfordvirae	Preplasmiviricota	Polintoviricetes	Orthopolintovirales	Adintoviridae
1531	vOTU14106	Viruses	Varidnaviria	Bamfordvirae	Preplasmiviricota	Polintoviricetes	Orthopolintovirales	Adintoviridae
1532	vOTU1411	Viruses	Varidnaviria	Bamfordvirae	Preplasmiviricota	Polintoviricetes	Orthopolintovirales	Adintoviridae
1533	vOTU14110	Viruses	Varidnaviria	Bamfordvirae	Preplasmiviricota	Polintoviricetes	Orthopolintovirales	Adintoviridae
1534	vOTU14111	Viruses	Varidnaviria	Bamfordvirae	Preplasmiviricota	Polintoviricetes	Orthopolintovirales	Adintoviridae
1535	vOTU14113	Viruses	Varidnaviria	Bamfordvirae	Preplasmiviricota	Polintoviricetes	Orthopolintovirales	Adintoviridae
1536	vOTU14114	Viruses	Varidnaviria	Bamfordvirae	Preplasmiviricota	Polintoviricetes	Orthopolintovirales	Adintoviridae
1537	vOTU14115	Viruses	Varidnaviria	Bamfordvirae	Preplasmiviricota	Polintoviricetes	Orthopolintovirales	Adintoviridae
1538	vOTU14117	Viruses	Varidnaviria	Bamfordvirae	Preplasmiviricota	Polintoviricetes	Orthopolintovirales	Adintoviridae
1539	vOTU14118	Viruses	Varidnaviria	Bamfordvirae	Preplasmiviricota	Polintoviricetes	Orthopolintovirales	Adintoviridae
1540	vOTU1412	Viruses	Varidnaviria	Bamfordvirae	Preplasmiviricota	Polintoviricetes	Orthopolintovirales	Adintoviridae
1541	vOTU14122	Viruses	Varidnaviria	Bamfordvirae	Preplasmiviricota	Polintoviricetes	Orthopolintovirales	Adintoviridae
1542	vOTU14123	Viruses	Varidnaviria	Bamfordvirae	Preplasmiviricota	Polintoviricetes	Orthopolintovirales	Adintoviridae
1543	vOTU14124	Viruses	Varidnaviria	Bamfordvirae	Preplasmiviricota	Polintoviricetes	Orthopolintovirales	Adintoviridae
1544	vOTU14125	Viruses	Varidnaviria	Bamfordvirae	Preplasmiviricota	Polintoviricetes	Orthopolintovirales	Adintoviridae
1545	vOTU14126	Viruses	Varidnaviria	Bamfordvirae	Preplasmiviricota	Polintoviricetes	Orthopolintovirales	Adintoviridae
1546	vOTU14128	Viruses	Varidnaviria	Bamfordvirae	Preplasmiviricota	Polintoviricetes	Orthopolintovirales	Adintoviridae
1547	vOTU14129	Viruses	Duplodnaviria	Heunggongvirae	Uroviricota	Caudoviricetes	Unclassified_O	Unclassified_F
1548	vOTU1413	Viruses	Varidnaviria	Bamfordvirae	Preplasmiviricota	Polintoviricetes	Orthopolintovirales	Adintoviridae
1549	vOTU14131	Viruses	Varidnaviria	Bamfordvirae	Preplasmiviricota	Polintoviricetes	Orthopolintovirales	Adintoviridae
1550	vOTU14133	Viruses	Varidnaviria	Bamfordvirae	Preplasmiviricota	Polintoviricetes	Orthopolintovirales	Adintoviridae
1551	vOTU14134	Viruses	Varidnaviria	Bamfordvirae	Preplasmiviricota	Polintoviricetes	Orthopolintovirales	Adintoviridae
1552	vOTU14135	Viruses	Varidnaviria	Bamfordvirae	Preplasmiviricota	Polintoviricetes	Orthopolintovirales	Adintoviridae
1553	vOTU14136	Viruses	Varidnaviria	Bamfordvirae	Preplasmiviricota	Polintoviricetes	Orthopolintovirales	Adintoviridae
1554	vOTU14137	Viruses	Varidnaviria	Bamfordvirae	Preplasmiviricota	Polintoviricetes	Orthopolintovirales	Adintoviridae
1555	vOTU14138	Viruses	Varidnaviria	Bamfordvirae	Preplasmiviricota	Polintoviricetes	Orthopolintovirales	Adintoviridae
1556	vOTU14139	Viruses	Varidnaviria	Bamfordvirae	Preplasmiviricota	Polintoviricetes	Orthopolintovirales	Adintoviridae
1557	vOTU1414	Viruses	Varidnaviria	Bamfordvirae	Preplasmiviricota	Polintoviricetes	Orthopolintovirales	Adintoviridae
1558	vOTU14141	Viruses	Varidnaviria	Bamfordvirae	Preplasmiviricota	Polintoviricetes	Orthopolintovirales	Adintoviridae
1559	vOTU14145	Viruses	Varidnaviria	Bamfordvirae	Preplasmiviricota	Polintoviricetes	Orthopolintovirales	Adintoviridae
1560	vOTU14146	Viruses	Varidnaviria	Bamfordvirae	Preplasmiviricota	Polintoviricetes	Orthopolintovirales	Adintoviridae
1561	vOTU1415	Viruses	Varidnaviria	Bamfordvirae	Preplasmiviricota	Polintoviricetes	Orthopolintovirales	Adintoviridae
1562	vOTU14151	Viruses	Varidnaviria	Bamfordvirae	Preplasmiviricota	Polintoviricetes	Orthopolintovirales	Adintoviridae
1563	vOTU14157	Viruses	Varidnaviria	Bamfordvirae	Preplasmiviricota	Polintoviricetes	Orthopolintovirales	Adintoviridae
1564	vOTU1416	Viruses	Varidnaviria	Bamfordvirae	Preplasmiviricota	Polintoviricetes	Orthopolintovirales	Adintoviridae
1565	vOTU14160	Unassigned	Unassigned	Unassigned	Unassigned	Unassigned	Unassigned	Unassigned
1566	vOTU14164	Viruses	Varidnaviria	Bamfordvirae	Preplasmiviricota	Polintoviricetes	Orthopolintovirales	Adintoviridae
1567	vOTU14165	Viruses	Varidnaviria	Bamfordvirae	Preplasmiviricota	Polintoviricetes	Orthopolintovirales	Adintoviridae
1568	vOTU14169	Viruses	Varidnaviria	Bamfordvirae	Preplasmiviricota	Polintoviricetes	Orthopolintovirales	Adintoviridae
1569	vOTU14184	Viruses	Varidnaviria	Bamfordvirae	Preplasmiviricota	Polintoviricetes	Orthopolintovirales	Adintoviridae
1570	vOTU14186	Viruses	Varidnaviria	Bamfordvirae	Preplasmiviricota	Polintoviricetes	Orthopolintovirales	Adintoviridae
1571	vOTU1419	Viruses	Varidnaviria	Bamfordvirae	Preplasmiviricota	Polintoviricetes	Orthopolintovirales	Adintoviridae
1572	vOTU14192	Unassigned	Unassigned	Unassigned	Unassigned	Unassigned	Unassigned	Unassigned
1573	vOTU14193	Viruses	Varidnaviria	Bamfordvirae	Preplasmiviricota	Polintoviricetes	Orthopolintovirales	Adintoviridae
1574	vOTU142	Unassigned	Unassigned	Unassigned	Unassigned	Unassigned	Unassigned	Unassigned
1575	vOTU1420	Viruses	Varidnaviria	Bamfordvirae	Preplasmiviricota	Polintoviricetes	Orthopolintovirales	Adintoviridae
1576	vOTU14202	Viruses	Varidnaviria	Bamfordvirae	Preplasmiviricota	Polintoviricetes	Orthopolintovirales	Adintoviridae
1577	vOTU14208	Viruses	Varidnaviria	Bamfordvirae	Preplasmiviricota	Polintoviricetes	Orthopolintovirales	Adintoviridae
1578	vOTU1421	Viruses	Varidnaviria	Bamfordvirae	Preplasmiviricota	Polintoviricetes	Orthopolintovirales	Adintoviridae
1579	vOTU14214	Viruses	Varidnaviria	Bamfordvirae	Preplasmiviricota	Polintoviricetes	Orthopolintovirales	Adintoviridae
1580	vOTU14218	Viruses	Varidnaviria	Bamfordvirae	Preplasmiviricota	Polintoviricetes	Orthopolintovirales	Adintoviridae
1581	vOTU1422	Viruses	Varidnaviria	Bamfordvirae	Preplasmiviricota	Polintoviricetes	Orthopolintovirales	Adintoviridae
1582	vOTU14229	Viruses	Varidnaviria	Bamfordvirae	Preplasmiviricota	Polintoviricetes	Orthopolintovirales	Adintoviridae
1583	vOTU1423	Viruses	Varidnaviria	Bamfordvirae	Preplasmiviricota	Polintoviricetes	Orthopolintovirales	Adintoviridae
1584	vOTU14234	Viruses	Varidnaviria	Bamfordvirae	Preplasmiviricota	Polintoviricetes	Orthopolintovirales	Adintoviridae
1585	vOTU1424	Viruses	Varidnaviria	Bamfordvirae	Preplasmiviricota	Polintoviricetes	Orthopolintovirales	Adintoviridae
1586	vOTU14242	Viruses	Varidnaviria	Bamfordvirae	Preplasmiviricota	Polintoviricetes	Orthopolintovirales	Adintoviridae
1587	vOTU14243	Viruses	Varidnaviria	Bamfordvirae	Preplasmiviricota	Polintoviricetes	Orthopolintovirales	Adintoviridae
1588	vOTU14249	Viruses	Varidnaviria	Bamfordvirae	Preplasmiviricota	Polintoviricetes	Orthopolintovirales	Adintoviridae
1589	vOTU1425	Viruses	Varidnaviria	Bamfordvirae	Preplasmiviricota	Polintoviricetes	Orthopolintovirales	Adintoviridae
1590	vOTU14250	Viruses	Duplodnaviria	Heunggongvirae	Uroviricota	Caudoviricetes	Unclassified_O	Unclassified_F
1591	vOTU14254	Viruses	Varidnaviria	Bamfordvirae	Preplasmiviricota	Polintoviricetes	Orthopolintovirales	Adintoviridae
1592	vOTU1426	Viruses	Varidnaviria	Bamfordvirae	Preplasmiviricota	Polintoviricetes	Orthopolintovirales	Adintoviridae
1593	vOTU14261	Viruses	Varidnaviria	Bamfordvirae	Preplasmiviricota	Polintoviricetes	Orthopolintovirales	Adintoviridae
1594	vOTU14269	Viruses	Varidnaviria	Bamfordvirae	Preplasmiviricota	Polintoviricetes	Orthopolintovirales	Adintoviridae
1595	vOTU1427	Viruses	Varidnaviria	Bamfordvirae	Preplasmiviricota	Polintoviricetes	Orthopolintovirales	Adintoviridae
1596	vOTU14272	Viruses	Varidnaviria	Bamfordvirae	Preplasmiviricota	Polintoviricetes	Orthopolintovirales	Adintoviridae
1597	vOTU14277	Viruses	Varidnaviria	Bamfordvirae	Preplasmiviricota	Polintoviricetes	Orthopolintovirales	Adintoviridae
1598	vOTU1428	Viruses	Varidnaviria	Bamfordvirae	Preplasmiviricota	Polintoviricetes	Orthopolintovirales	Adintoviridae
1599	vOTU14284	Viruses	Varidnaviria	Bamfordvirae	Preplasmiviricota	Polintoviricetes	Orthopolintovirales	Adintoviridae
1600	vOTU14289	Viruses	Varidnaviria	Bamfordvirae	Preplasmiviricota	Polintoviricetes	Orthopolintovirales	Adintoviridae
1601	vOTU1429	Viruses	Varidnaviria	Bamfordvirae	Preplasmiviricota	Polintoviricetes	Orthopolintovirales	Adintoviridae
1602	vOTU14292	Viruses	Varidnaviria	Bamfordvirae	Preplasmiviricota	Polintoviricetes	Orthopolintovirales	Adintoviridae
1603	vOTU14293	Viruses	Varidnaviria	Bamfordvirae	Preplasmiviricota	Polintoviricetes	Orthopolintovirales	Adintoviridae
1604	vOTU14294	Viruses	Varidnaviria	Bamfordvirae	Preplasmiviricota	Polintoviricetes	Orthopolintovirales	Adintoviridae
1605	vOTU1430	Viruses	Varidnaviria	Bamfordvirae	Preplasmiviricota	Polintoviricetes	Orthopolintovirales	Adintoviridae
1606	vOTU14300	Viruses	Varidnaviria	Bamfordvirae	Preplasmiviricota	Polintoviricetes	Orthopolintovirales	Adintoviridae
1607	vOTU14304	Viruses	Varidnaviria	Bamfordvirae	Preplasmiviricota	Polintoviricetes	Orthopolintovirales	Adintoviridae
1608	vOTU14306	Viruses	Varidnaviria	Bamfordvirae	Preplasmiviricota	Polintoviricetes	Orthopolintovirales	Adintoviridae
1609	vOTU1431	Viruses	Varidnaviria	Bamfordvirae	Preplasmiviricota	Polintoviricetes	Orthopolintovirales	Adintoviridae
1610	vOTU14311	Viruses	Varidnaviria	Bamfordvirae	Preplasmiviricota	Polintoviricetes	Orthopolintovirales	Adintoviridae
1611	vOTU14314	Viruses	Varidnaviria	Bamfordvirae	Preplasmiviricota	Polintoviricetes	Orthopolintovirales	Adintoviridae
1612	vOTU14315	Viruses	Varidnaviria	Bamfordvirae	Preplasmiviricota	Polintoviricetes	Orthopolintovirales	Adintoviridae
1613	vOTU1432	Viruses	Varidnaviria	Bamfordvirae	Preplasmiviricota	Polintoviricetes	Orthopolintovirales	Adintoviridae
1614	vOTU14327	Viruses	Varidnaviria	Bamfordvirae	Preplasmiviricota	Polintoviricetes	Orthopolintovirales	Adintoviridae
1615	vOTU1433	Viruses	Varidnaviria	Bamfordvirae	Preplasmiviricota	Polintoviricetes	Orthopolintovirales	Adintoviridae
1616	vOTU14332	Unassigned	Unassigned	Unassigned	Unassigned	Unassigned	Unassigned	Unassigned
1617	vOTU14334	Viruses	Varidnaviria	Bamfordvirae	Preplasmiviricota	Polintoviricetes	Orthopolintovirales	Adintoviridae
1618	vOTU1434	Viruses	Varidnaviria	Bamfordvirae	Preplasmiviricota	Polintoviricetes	Orthopolintovirales	Adintoviridae
1619	vOTU14343	Viruses	Varidnaviria	Bamfordvirae	Preplasmiviricota	Polintoviricetes	Orthopolintovirales	Adintoviridae
1620	vOTU14348	Viruses	Varidnaviria	Bamfordvirae	Preplasmiviricota	Polintoviricetes	Orthopolintovirales	Adintoviridae
1621	vOTU1435	Viruses	Varidnaviria	Bamfordvirae	Preplasmiviricota	Polintoviricetes	Orthopolintovirales	Adintoviridae
1622	vOTU14351	Viruses	Varidnaviria	Bamfordvirae	Preplasmiviricota	Polintoviricetes	Orthopolintovirales	Adintoviridae
1623	vOTU14357	Viruses	Varidnaviria	Bamfordvirae	Preplasmiviricota	Polintoviricetes	Orthopolintovirales	Adintoviridae
1624	vOTU1436	Viruses	Varidnaviria	Bamfordvirae	Preplasmiviricota	Polintoviricetes	Orthopolintovirales	Adintoviridae
1625	vOTU1437	Viruses	Varidnaviria	Bamfordvirae	Preplasmiviricota	Polintoviricetes	Orthopolintovirales	Adintoviridae
1626	vOTU14371	Viruses	Varidnaviria	Bamfordvirae	Preplasmiviricota	Polintoviricetes	Orthopolintovirales	Adintoviridae
1627	vOTU14373	Viruses	Duplodnaviria	Heunggongvirae	Uroviricota	Caudoviricetes	Unclassified_O	Unclassified_F
1628	vOTU14374	Viruses	Varidnaviria	Bamfordvirae	Preplasmiviricota	Polintoviricetes	Orthopolintovirales	Adintoviridae
1629	vOTU14376	Viruses	Varidnaviria	Bamfordvirae	Preplasmiviricota	Polintoviricetes	Orthopolintovirales	Adintoviridae
1630	vOTU14379	Viruses	Varidnaviria	Bamfordvirae	Preplasmiviricota	Polintoviricetes	Orthopolintovirales	Adintoviridae
1631	vOTU1439	Viruses	Varidnaviria	Bamfordvirae	Preplasmiviricota	Polintoviricetes	Orthopolintovirales	Adintoviridae
1632	vOTU144	Viruses	Duplodnaviria	Heunggongvirae	Uroviricota	Caudoviricetes	Unclassified_O	Unclassified_F
1633	vOTU1440	Viruses	Duplodnaviria	Heunggongvirae	Uroviricota	Caudoviricetes	Unclassified_O	Unclassified_F
1634	vOTU14401	Unassigned	Unassigned	Unassigned	Unassigned	Unassigned	Unassigned	Unassigned
1635	vOTU14405	Viruses	Duplodnaviria	Heunggongvirae	Uroviricota	Caudoviricetes	Unclassified_O	Unclassified_F
1636	vOTU14407	Viruses	Duplodnaviria	Heunggongvirae	Uroviricota	Caudoviricetes	Unclassified_O	Unclassified_F
1637	vOTU1441	Viruses	Duplodnaviria	Heunggongvirae	Uroviricota	Caudoviricetes	Unclassified_O	Unclassified_F
1638	vOTU14415	Viruses	Duplodnaviria	Heunggongvirae	Uroviricota	Caudoviricetes	Unclassified_O	Unclassified_F
1639	vOTU1442	Viruses	Duplodnaviria	Heunggongvirae	Uroviricota	Caudoviricetes	Unclassified_O	Unclassified_F
1640	vOTU14422	Viruses	Duplodnaviria	Heunggongvirae	Uroviricota	Caudoviricetes	Unclassified_O	Unclassified_F
1641	vOTU1443	Viruses	Duplodnaviria	Heunggongvirae	Uroviricota	Caudoviricetes	Unclassified_O	Unclassified_F
1642	vOTU14431	Viruses	Duplodnaviria	Heunggongvirae	Uroviricota	Caudoviricetes	Unclassified_O	Unclassified_F
1643	vOTU14437	Viruses	Duplodnaviria	Heunggongvirae	Uroviricota	Caudoviricetes	Unclassified_O	Unclassified_F
1644	vOTU14438	Viruses	Duplodnaviria	Heunggongvirae	Uroviricota	Caudoviricetes	Unclassified_O	Unclassified_F
1645	vOTU14443	Unassigned	Unassigned	Unassigned	Unassigned	Unassigned	Unassigned	Unassigned
1646	vOTU14444	Viruses	Duplodnaviria	Heunggongvirae	Uroviricota	Caudoviricetes	Unclassified_O	Unclassified_F
1647	vOTU14449	Unassigned	Unassigned	Unassigned	Unassigned	Unassigned	Unassigned	Unassigned
1648	vOTU14453	Viruses	Duplodnaviria	Heunggongvirae	Uroviricota	Caudoviricetes	Unclassified_O	Unclassified_F
1649	vOTU14455	Viruses	Duplodnaviria	Heunggongvirae	Uroviricota	Caudoviricetes	Unclassified_O	Unclassified_F
1650	vOTU14458	Unassigned	Unassigned	Unassigned	Unassigned	Unassigned	Unassigned	Unassigned
1651	vOTU14467	Viruses	Duplodnaviria	Heunggongvirae	Uroviricota	Caudoviricetes	Unclassified_O	Unclassified_F
1652	vOTU1447	Viruses	Duplodnaviria	Heunggongvirae	Uroviricota	Caudoviricetes	Unclassified_O	Unclassified_F
1653	vOTU14476	Unassigned	Unassigned	Unassigned	Unassigned	Unassigned	Unassigned	Unassigned
1654	vOTU14483	Unassigned	Unassigned	Unassigned	Unassigned	Unassigned	Unassigned	Unassigned
1655	vOTU14484	Viruses	Duplodnaviria	Heunggongvirae	Uroviricota	Caudoviricetes	Unclassified_O	Unclassified_F
1656	vOTU14487	Viruses	Duplodnaviria	Heunggongvirae	Uroviricota	Caudoviricetes	Unclassified_O	Peduoviridae
1657	vOTU1449	Viruses	Duplodnaviria	Heunggongvirae	Uroviricota	Caudoviricetes	Unclassified_O	Unclassified_F
1658	vOTU14491	Viruses	Duplodnaviria	Heunggongvirae	Uroviricota	Caudoviricetes	Unclassified_O	Unclassified_F
1659	vOTU14492	Unassigned	Unassigned	Unassigned	Unassigned	Unassigned	Unassigned	Unassigned
1660	vOTU145	Unassigned	Unassigned	Unassigned	Unassigned	Unassigned	Unassigned	Unassigned
1661	vOTU14507	Viruses	Duplodnaviria	Heunggongvirae	Uroviricota	Caudoviricetes	Unclassified_O	Unclassified_F
1662	vOTU14509	Unassigned	Unassigned	Unassigned	Unassigned	Unassigned	Unassigned	Unassigned
1663	vOTU14512	Viruses	Unclassified_R	Unclassified_K	Unclassified_P	Unclassified_C	Unclassified_O	Unclassified_F
1664	vOTU14513	Unassigned	Unassigned	Unassigned	Unassigned	Unassigned	Unassigned	Unassigned
1665	vOTU14520	Viruses	Duplodnaviria	Heunggongvirae	Uroviricota	Caudoviricetes	Unclassified_O	Unclassified_F
1666	vOTU14523	Viruses	Unclassified_R	Unclassified_K	Unclassified_P	Unclassified_C	Unclassified_O	Unclassified_F
1667	vOTU14527	Unassigned	Unassigned	Unassigned	Unassigned	Unassigned	Unassigned	Unassigned
1668	vOTU14529	Unassigned	Unassigned	Unassigned	Unassigned	Unassigned	Unassigned	Unassigned
1669	vOTU14531	Viruses	Duplodnaviria	Heunggongvirae	Uroviricota	Caudoviricetes	Unclassified_O	Unclassified_F
1670	vOTU14535	Viruses	Duplodnaviria	Heunggongvirae	Uroviricota	Caudoviricetes	Crassvirales	Unclassified_F
1671	vOTU14537	Viruses	Duplodnaviria	Heunggongvirae	Uroviricota	Caudoviricetes	Unclassified_O	Unclassified_F
1672	vOTU14539	Viruses	Duplodnaviria	Heunggongvirae	Uroviricota	Caudoviricetes	Unclassified_O	Unclassified_F
1673	vOTU14541	Viruses	Duplodnaviria	Heunggongvirae	Uroviricota	Caudoviricetes	Unclassified_O	Unclassified_F
1674	vOTU14542	Viruses	Duplodnaviria	Heunggongvirae	Uroviricota	Caudoviricetes	Unclassified_O	Unclassified_F
1675	vOTU14545	Viruses	Duplodnaviria	Heunggongvirae	Uroviricota	Caudoviricetes	Unclassified_O	Unclassified_F
1676	vOTU14547	Viruses	Duplodnaviria	Heunggongvirae	Uroviricota	Caudoviricetes	Unclassified_O	Unclassified_F
1677	vOTU14548	Viruses	Duplodnaviria	Heunggongvirae	Uroviricota	Caudoviricetes	Unclassified_O	Unclassified_F
1678	vOTU14549	Viruses	Duplodnaviria	Heunggongvirae	Uroviricota	Caudoviricetes	Unclassified_O	Unclassified_F
1679	vOTU14550	Viruses	Duplodnaviria	Heunggongvirae	Uroviricota	Caudoviricetes	Unclassified_O	Unclassified_F
1680	vOTU14552	Viruses	Duplodnaviria	Heunggongvirae	Uroviricota	Caudoviricetes	Unclassified_O	Unclassified_F
1681	vOTU14557	Viruses	Duplodnaviria	Heunggongvirae	Uroviricota	Caudoviricetes	Unclassified_O	Unclassified_F
1682	vOTU14558	Viruses	Duplodnaviria	Heunggongvirae	Uroviricota	Caudoviricetes	Unclassified_O	Unclassified_F
1683	vOTU14561	Unassigned	Unassigned	Unassigned	Unassigned	Unassigned	Unassigned	Unassigned
1684	vOTU14564	Unassigned	Unassigned	Unassigned	Unassigned	Unassigned	Unassigned	Unassigned
1685	vOTU1457	Unassigned	Unassigned	Unassigned	Unassigned	Unassigned	Unassigned	Unassigned
1686	vOTU14574	Viruses	Unclassified_R	Unclassified_K	Unclassified_P	Unclassified_C	Unclassified_O	Unclassified_F
1687	vOTU14582	Unassigned	Unassigned	Unassigned	Unassigned	Unassigned	Unassigned	Unassigned
1688	vOTU14583	Unassigned	Unassigned	Unassigned	Unassigned	Unassigned	Unassigned	Unassigned
1689	vOTU14586	Viruses	Duplodnaviria	Heunggongvirae	Uroviricota	Caudoviricetes	Unclassified_O	Unclassified_F
1690	vOTU14589	Viruses	Duplodnaviria	Heunggongvirae	Uroviricota	Caudoviricetes	Unclassified_O	Unclassified_F
1691	vOTU14590	Viruses	Duplodnaviria	Heunggongvirae	Uroviricota	Caudoviricetes	Unclassified_O	Unclassified_F
1692	vOTU14594	Unassigned	Unassigned	Unassigned	Unassigned	Unassigned	Unassigned	Unassigned
1693	vOTU14595	Viruses	Duplodnaviria	Heunggongvirae	Uroviricota	Caudoviricetes	Unclassified_O	Unclassified_F
1694	vOTU14597	Unassigned	Unassigned	Unassigned	Unassigned	Unassigned	Unassigned	Unassigned
1695	vOTU14598	Viruses	Duplodnaviria	Heunggongvirae	Uroviricota	Caudoviricetes	Unclassified_O	Unclassified_F
1696	vOTU1460	Unassigned	Unassigned	Unassigned	Unassigned	Unassigned	Unassigned	Unassigned
1697	vOTU14604	Unassigned	Unassigned	Unassigned	Unassigned	Unassigned	Unassigned	Unassigned
1698	vOTU1461	Unassigned	Unassigned	Unassigned	Unassigned	Unassigned	Unassigned	Unassigned
1699	vOTU14610	Viruses	Duplodnaviria	Heunggongvirae	Uroviricota	Caudoviricetes	Unclassified_O	Unclassified_F
1700	vOTU14611	Unassigned	Unassigned	Unassigned	Unassigned	Unassigned	Unassigned	Unassigned
1701	vOTU14619	Unassigned	Unassigned	Unassigned	Unassigned	Unassigned	Unassigned	Unassigned
1702	vOTU14621	Viruses	Duplodnaviria	Heunggongvirae	Uroviricota	Caudoviricetes	Unclassified_O	Unclassified_F
1703	vOTU14623	Viruses	Duplodnaviria	Heunggongvirae	Uroviricota	Caudoviricetes	Unclassified_O	Unclassified_F
1704	vOTU14626	Viruses	Duplodnaviria	Heunggongvirae	Uroviricota	Caudoviricetes	Unclassified_O	Unclassified_F
1705	vOTU14627	Viruses	Duplodnaviria	Heunggongvirae	Uroviricota	Caudoviricetes	Unclassified_O	Unclassified_F
1706	vOTU1463	Unassigned	Unassigned	Unassigned	Unassigned	Unassigned	Unassigned	Unassigned
1707	vOTU14631	Viruses	Duplodnaviria	Heunggongvirae	Uroviricota	Caudoviricetes	Unclassified_O	Unclassified_F
1708	vOTU14633	Viruses	Duplodnaviria	Heunggongvirae	Uroviricota	Caudoviricetes	Unclassified_O	Unclassified_F
1709	vOTU1464	Unassigned	Unassigned	Unassigned	Unassigned	Unassigned	Unassigned	Unassigned
1710	vOTU14642	Unassigned	Unassigned	Unassigned	Unassigned	Unassigned	Unassigned	Unassigned
1711	vOTU14643	Unassigned	Unassigned	Unassigned	Unassigned	Unassigned	Unassigned	Unassigned
1712	vOTU14644	Unassigned	Unassigned	Unassigned	Unassigned	Unassigned	Unassigned	Unassigned
1713	vOTU14657	Unassigned	Unassigned	Unassigned	Unassigned	Unassigned	Unassigned	Unassigned
1714	vOTU14659	Viruses	Duplodnaviria	Heunggongvirae	Uroviricota	Caudoviricetes	Unclassified_O	Unclassified_F
1715	vOTU14660	Unassigned	Unassigned	Unassigned	Unassigned	Unassigned	Unassigned	Unassigned
1716	vOTU14665	Viruses	Duplodnaviria	Heunggongvirae	Uroviricota	Caudoviricetes	Unclassified_O	Unclassified_F
1717	vOTU14666	Unassigned	Unassigned	Unassigned	Unassigned	Unassigned	Unassigned	Unassigned
1718	vOTU14667	Viruses	Duplodnaviria	Heunggongvirae	Uroviricota	Caudoviricetes	Unclassified_O	Unclassified_F
1719	vOTU14668	Viruses	Duplodnaviria	Heunggongvirae	Uroviricota	Caudoviricetes	Unclassified_O	Unclassified_F
1720	vOTU14670	Viruses	Duplodnaviria	Heunggongvirae	Uroviricota	Caudoviricetes	Unclassified_O	Unclassified_F
1721	vOTU14671	Viruses	Duplodnaviria	Heunggongvirae	Uroviricota	Caudoviricetes	Unclassified_O	Unclassified_F
1722	vOTU1468	Unassigned	Unassigned	Unassigned	Unassigned	Unassigned	Unassigned	Unassigned
1723	vOTU14681	Unassigned	Unassigned	Unassigned	Unassigned	Unassigned	Unassigned	Unassigned
1724	vOTU14682	Viruses	Duplodnaviria	Heunggongvirae	Uroviricota	Caudoviricetes	Unclassified_O	Unclassified_F
1725	vOTU14685	Unassigned	Unassigned	Unassigned	Unassigned	Unassigned	Unassigned	Unassigned
1726	vOTU14689	Unassigned	Unassigned	Unassigned	Unassigned	Unassigned	Unassigned	Unassigned
1727	vOTU14696	Viruses	Duplodnaviria	Heunggongvirae	Uroviricota	Caudoviricetes	Unclassified_O	Unclassified_F
1728	vOTU147	Unassigned	Unassigned	Unassigned	Unassigned	Unassigned	Unassigned	Unassigned
1729	vOTU1470	Unassigned	Unassigned	Unassigned	Unassigned	Unassigned	Unassigned	Unassigned
1730	vOTU14703	Viruses	Duplodnaviria	Heunggongvirae	Uroviricota	Caudoviricetes	Unclassified_O	Unclassified_F
1731	vOTU14706	Viruses	Duplodnaviria	Heunggongvirae	Uroviricota	Caudoviricetes	Unclassified_O	Unclassified_F
1732	vOTU14708	Viruses	Duplodnaviria	Heunggongvirae	Uroviricota	Caudoviricetes	Unclassified_O	Unclassified_F
1733	vOTU14711	Viruses	Duplodnaviria	Heunggongvirae	Uroviricota	Caudoviricetes	Unclassified_O	Unclassified_F
1734	vOTU14714	Viruses	Duplodnaviria	Heunggongvirae	Uroviricota	Caudoviricetes	Unclassified_O	Unclassified_F
1735	vOTU14718	Viruses	Duplodnaviria	Heunggongvirae	Uroviricota	Caudoviricetes	Unclassified_O	Unclassified_F
1736	vOTU14719	Viruses	Duplodnaviria	Heunggongvirae	Uroviricota	Caudoviricetes	Unclassified_O	Unclassified_F
1737	vOTU14720	Viruses	Duplodnaviria	Heunggongvirae	Uroviricota	Caudoviricetes	Unclassified_O	Unclassified_F
1738	vOTU14728	Viruses	Duplodnaviria	Heunggongvirae	Uroviricota	Caudoviricetes	Unclassified_O	Unclassified_F
1739	vOTU14729	Viruses	Duplodnaviria	Heunggongvirae	Uroviricota	Caudoviricetes	Unclassified_O	Unclassified_F
1740	vOTU14730	Viruses	Duplodnaviria	Heunggongvirae	Uroviricota	Caudoviricetes	Unclassified_O	Unclassified_F
1741	vOTU14731	Viruses	Duplodnaviria	Heunggongvirae	Uroviricota	Caudoviricetes	Unclassified_O	Unclassified_F
1742	vOTU14732	Viruses	Duplodnaviria	Heunggongvirae	Uroviricota	Caudoviricetes	Unclassified_O	Unclassified_F
1743	vOTU14734	Viruses	Duplodnaviria	Heunggongvirae	Uroviricota	Caudoviricetes	Unclassified_O	Unclassified_F
1744	vOTU14736	Viruses	Unclassified_R	Unclassified_K	Unclassified_P	Unclassified_C	Unclassified_O	Unclassified_F
1745	vOTU14746	Viruses	Duplodnaviria	Heunggongvirae	Uroviricota	Caudoviricetes	Unclassified_O	Unclassified_F
1746	vOTU14752	Viruses	Duplodnaviria	Heunggongvirae	Uroviricota	Caudoviricetes	Unclassified_O	Unclassified_F
1747	vOTU14756	Viruses	Duplodnaviria	Heunggongvirae	Uroviricota	Caudoviricetes	Unclassified_O	Unclassified_F
1748	vOTU14758	Viruses	Duplodnaviria	Heunggongvirae	Uroviricota	Caudoviricetes	Unclassified_O	Unclassified_F
1749	vOTU1476	Unassigned	Unassigned	Unassigned	Unassigned	Unassigned	Unassigned	Unassigned
1750	vOTU14761	Viruses	Duplodnaviria	Heunggongvirae	Uroviricota	Caudoviricetes	Unclassified_O	Unclassified_F
1751	vOTU14764	Viruses	Duplodnaviria	Heunggongvirae	Uroviricota	Caudoviricetes	Unclassified_O	Unclassified_F
1752	vOTU14767	Viruses	Duplodnaviria	Heunggongvirae	Uroviricota	Caudoviricetes	Unclassified_O	Unclassified_F
1753	vOTU14768	Viruses	Duplodnaviria	Heunggongvirae	Uroviricota	Caudoviricetes	Unclassified_O	Unclassified_F
1754	vOTU14769	Viruses	Duplodnaviria	Heunggongvirae	Uroviricota	Caudoviricetes	Unclassified_O	Unclassified_F
1755	vOTU14779	Viruses	Duplodnaviria	Heunggongvirae	Uroviricota	Caudoviricetes	Unclassified_O	Unclassified_F
1756	vOTU14785	Viruses	Duplodnaviria	Heunggongvirae	Uroviricota	Caudoviricetes	Unclassified_O	Unclassified_F
1757	vOTU14789	Viruses	Duplodnaviria	Heunggongvirae	Uroviricota	Caudoviricetes	Unclassified_O	Unclassified_F
1758	vOTU14792	Viruses	Duplodnaviria	Heunggongvirae	Uroviricota	Caudoviricetes	Unclassified_O	Unclassified_F
1759	vOTU14797	Viruses	Duplodnaviria	Heunggongvirae	Uroviricota	Caudoviricetes	Crassvirales	Unclassified_F
1760	vOTU148	Unassigned	Unassigned	Unassigned	Unassigned	Unassigned	Unassigned	Unassigned
1761	vOTU14801	Viruses	Duplodnaviria	Heunggongvirae	Uroviricota	Caudoviricetes	Unclassified_O	Autographiviridae
1762	vOTU14804	Viruses	Duplodnaviria	Heunggongvirae	Uroviricota	Caudoviricetes	Unclassified_O	Unclassified_F
1763	vOTU14808	Viruses	Duplodnaviria	Heunggongvirae	Uroviricota	Caudoviricetes	Unclassified_O	Unclassified_F
1764	vOTU1481	Viruses	Duplodnaviria	Heunggongvirae	Uroviricota	Caudoviricetes	Unclassified_O	Unclassified_F
1765	vOTU14810	Viruses	Duplodnaviria	Heunggongvirae	Uroviricota	Caudoviricetes	Unclassified_O	Unclassified_F
1766	vOTU1482	Unassigned	Unassigned	Unassigned	Unassigned	Unassigned	Unassigned	Unassigned
1767	vOTU14821	Viruses	Duplodnaviria	Heunggongvirae	Uroviricota	Caudoviricetes	Unclassified_O	Unclassified_F
1768	vOTU14822	Viruses	Duplodnaviria	Heunggongvirae	Uroviricota	Caudoviricetes	Unclassified_O	Unclassified_F
1769	vOTU14828	Viruses	Duplodnaviria	Heunggongvirae	Uroviricota	Caudoviricetes	Unclassified_O	Unclassified_F
1770	vOTU14830	Viruses	Duplodnaviria	Heunggongvirae	Uroviricota	Caudoviricetes	Unclassified_O	Unclassified_F
1771	vOTU14835	Viruses	Duplodnaviria	Heunggongvirae	Uroviricota	Caudoviricetes	Unclassified_O	Unclassified_F
1772	vOTU14839	Viruses	Duplodnaviria	Heunggongvirae	Uroviricota	Caudoviricetes	Unclassified_O	Unclassified_F
1773	vOTU1484	Unassigned	Unassigned	Unassigned	Unassigned	Unassigned	Unassigned	Unassigned
1774	vOTU14844	Viruses	Duplodnaviria	Heunggongvirae	Uroviricota	Caudoviricetes	Unclassified_O	Unclassified_F
1775	vOTU14852	Viruses	Duplodnaviria	Heunggongvirae	Uroviricota	Caudoviricetes	Unclassified_O	Unclassified_F
1776	vOTU14853	Viruses	Duplodnaviria	Heunggongvirae	Uroviricota	Caudoviricetes	Unclassified_O	Unclassified_F
1777	vOTU14857	Viruses	Monodnaviria	Sangervirae	Phixviricota	Malgrandaviricetes	Petitvirales	Microviridae
1778	vOTU14858	Viruses	Duplodnaviria	Heunggongvirae	Uroviricota	Caudoviricetes	Unclassified_O	Unclassified_F
1779	vOTU14859	Viruses	Duplodnaviria	Heunggongvirae	Uroviricota	Caudoviricetes	Unclassified_O	Unclassified_F
1780	vOTU1486	Unassigned	Unassigned	Unassigned	Unassigned	Unassigned	Unassigned	Unassigned
1781	vOTU14860	Viruses	Duplodnaviria	Heunggongvirae	Uroviricota	Caudoviricetes	Unclassified_O	Unclassified_F
1782	vOTU14861	Viruses	Duplodnaviria	Heunggongvirae	Uroviricota	Caudoviricetes	Unclassified_O	Unclassified_F
1783	vOTU14863	Viruses	Duplodnaviria	Heunggongvirae	Uroviricota	Caudoviricetes	Unclassified_O	Unclassified_F
1784	vOTU14864	Viruses	Duplodnaviria	Heunggongvirae	Uroviricota	Caudoviricetes	Unclassified_O	Unclassified_F
1785	vOTU14866	Viruses	Monodnaviria	Shotokuvirae	Cressdnaviricota	Arfiviricetes	Cirlivirales	Circoviridae
1786	vOTU14869	Viruses	Duplodnaviria	Heunggongvirae	Uroviricota	Caudoviricetes	Unclassified_O	Unclassified_F
1787	vOTU14875	Viruses	Duplodnaviria	Heunggongvirae	Uroviricota	Caudoviricetes	Unclassified_O	Autographiviridae
1788	vOTU14878	Viruses	Duplodnaviria	Heunggongvirae	Uroviricota	Caudoviricetes	Unclassified_O	Unclassified_F
1789	vOTU14888	Viruses	Duplodnaviria	Heunggongvirae	Uroviricota	Caudoviricetes	Unclassified_O	Unclassified_F
1790	vOTU14890	Viruses	Duplodnaviria	Heunggongvirae	Uroviricota	Caudoviricetes	Unclassified_O	Unclassified_F
1791	vOTU14891	Viruses	Duplodnaviria	Heunggongvirae	Uroviricota	Caudoviricetes	Unclassified_O	Autographiviridae
1792	vOTU14893	Viruses	Duplodnaviria	Heunggongvirae	Uroviricota	Caudoviricetes	Unclassified_O	Unclassified_F
1793	vOTU14900	Viruses	Duplodnaviria	Heunggongvirae	Uroviricota	Caudoviricetes	Unclassified_O	Unclassified_F
1794	vOTU14905	Viruses	Duplodnaviria	Heunggongvirae	Uroviricota	Caudoviricetes	Unclassified_O	Unclassified_F
1795	vOTU14908	Viruses	Duplodnaviria	Heunggongvirae	Uroviricota	Caudoviricetes	Unclassified_O	Unclassified_F
1796	vOTU14914	Viruses	Duplodnaviria	Heunggongvirae	Uroviricota	Caudoviricetes	Unclassified_O	Unclassified_F
1797	vOTU14918	Viruses	Duplodnaviria	Heunggongvirae	Uroviricota	Caudoviricetes	Unclassified_O	Unclassified_F
1798	vOTU1492	Unassigned	Unassigned	Unassigned	Unassigned	Unassigned	Unassigned	Unassigned
1799	vOTU14923	Viruses	Duplodnaviria	Heunggongvirae	Uroviricota	Caudoviricetes	Unclassified_O	Unclassified_F
1800	vOTU14926	Viruses	Duplodnaviria	Heunggongvirae	Uroviricota	Caudoviricetes	Unclassified_O	Unclassified_F
1801	vOTU14929	Viruses	Duplodnaviria	Heunggongvirae	Uroviricota	Caudoviricetes	Unclassified_O	Unclassified_F
1802	vOTU14939	Viruses	Duplodnaviria	Heunggongvirae	Uroviricota	Caudoviricetes	Unclassified_O	Unclassified_F
1803	vOTU14940	Viruses	Duplodnaviria	Heunggongvirae	Uroviricota	Caudoviricetes	Unclassified_O	Unclassified_F
1804	vOTU14941	Viruses	Duplodnaviria	Heunggongvirae	Uroviricota	Caudoviricetes	Unclassified_O	Unclassified_F
1805	vOTU14944	Viruses	Duplodnaviria	Heunggongvirae	Uroviricota	Caudoviricetes	Unclassified_O	Unclassified_F
1806	vOTU14945	Viruses	Duplodnaviria	Heunggongvirae	Uroviricota	Caudoviricetes	Unclassified_O	Unclassified_F
1807	vOTU14953	Viruses	Duplodnaviria	Heunggongvirae	Uroviricota	Caudoviricetes	Unclassified_O	Unclassified_F
1808	vOTU14954	Viruses	Duplodnaviria	Heunggongvirae	Uroviricota	Caudoviricetes	Unclassified_O	Zobellviridae
1809	vOTU14963	Viruses	Duplodnaviria	Heunggongvirae	Uroviricota	Caudoviricetes	Unclassified_O	Unclassified_F
1810	vOTU14965	Viruses	Duplodnaviria	Heunggongvirae	Uroviricota	Caudoviricetes	Unclassified_O	Unclassified_F
1811	vOTU14968	Viruses	Duplodnaviria	Heunggongvirae	Uroviricota	Caudoviricetes	Unclassified_O	Unclassified_F
1812	vOTU14976	Viruses	Duplodnaviria	Heunggongvirae	Uroviricota	Caudoviricetes	Unclassified_O	Unclassified_F
1813	vOTU14987	Viruses	Duplodnaviria	Heunggongvirae	Uroviricota	Caudoviricetes	Unclassified_O	Unclassified_F
1814	vOTU14989	Viruses	Duplodnaviria	Heunggongvirae	Uroviricota	Caudoviricetes	Unclassified_O	Unclassified_F
1815	vOTU14996	Viruses	Duplodnaviria	Heunggongvirae	Uroviricota	Caudoviricetes	Unclassified_O	Unclassified_F
1816	vOTU14998	Viruses	Duplodnaviria	Heunggongvirae	Uroviricota	Caudoviricetes	Unclassified_O	Unclassified_F
1817	vOTU15	Unassigned	Unassigned	Unassigned	Unassigned	Unassigned	Unassigned	Unassigned
1818	vOTU15003	Viruses	Duplodnaviria	Heunggongvirae	Uroviricota	Caudoviricetes	Unclassified_O	Unclassified_F
1819	vOTU15008	Viruses	Duplodnaviria	Heunggongvirae	Uroviricota	Caudoviricetes	Unclassified_O	Unclassified_F
1820	vOTU15009	Viruses	Duplodnaviria	Heunggongvirae	Uroviricota	Caudoviricetes	Unclassified_O	Unclassified_F
1821	vOTU15014	Viruses	Duplodnaviria	Heunggongvirae	Uroviricota	Caudoviricetes	Unclassified_O	Unclassified_F
1822	vOTU15020	Viruses	Duplodnaviria	Heunggongvirae	Uroviricota	Caudoviricetes	Unclassified_O	Unclassified_F
1823	vOTU15026	Viruses	Duplodnaviria	Heunggongvirae	Uroviricota	Caudoviricetes	Unclassified_O	Unclassified_F
1824	vOTU15030	Viruses	Duplodnaviria	Heunggongvirae	Uroviricota	Caudoviricetes	Unclassified_O	Unclassified_F
1825	vOTU15031	Viruses	Duplodnaviria	Heunggongvirae	Uroviricota	Caudoviricetes	Unclassified_O	Unclassified_F
1826	vOTU15036	Viruses	Duplodnaviria	Heunggongvirae	Uroviricota	Caudoviricetes	Unclassified_O	Unclassified_F
1827	vOTU15037	Viruses	Duplodnaviria	Heunggongvirae	Uroviricota	Caudoviricetes	Unclassified_O	Unclassified_F
1828	vOTU15038	Viruses	Duplodnaviria	Heunggongvirae	Uroviricota	Caudoviricetes	Unclassified_O	Unclassified_F
1829	vOTU15041	Viruses	Duplodnaviria	Heunggongvirae	Uroviricota	Caudoviricetes	Unclassified_O	Unclassified_F
1830	vOTU15043	Viruses	Duplodnaviria	Heunggongvirae	Uroviricota	Caudoviricetes	Unclassified_O	Unclassified_F
1831	vOTU15044	Viruses	Duplodnaviria	Heunggongvirae	Uroviricota	Caudoviricetes	Unclassified_O	Unclassified_F
1832	vOTU15045	Viruses	Duplodnaviria	Heunggongvirae	Uroviricota	Caudoviricetes	Unclassified_O	Unclassified_F
1833	vOTU15046	Viruses	Duplodnaviria	Heunggongvirae	Uroviricota	Caudoviricetes	Unclassified_O	Unclassified_F
1834	vOTU1505	Unassigned	Unassigned	Unassigned	Unassigned	Unassigned	Unassigned	Unassigned
1835	vOTU15050	Viruses	Duplodnaviria	Heunggongvirae	Uroviricota	Caudoviricetes	Unclassified_O	Unclassified_F
1836	vOTU15054	Viruses	Duplodnaviria	Heunggongvirae	Uroviricota	Caudoviricetes	Unclassified_O	Unclassified_F
1837	vOTU15055	Viruses	Duplodnaviria	Heunggongvirae	Uroviricota	Caudoviricetes	Unclassified_O	Unclassified_F
1838	vOTU15057	Viruses	Duplodnaviria	Heunggongvirae	Uroviricota	Caudoviricetes	Unclassified_O	Unclassified_F
1839	vOTU1506	Unassigned	Unassigned	Unassigned	Unassigned	Unassigned	Unassigned	Unassigned
1840	vOTU15060	Viruses	Duplodnaviria	Heunggongvirae	Uroviricota	Caudoviricetes	Unclassified_O	Unclassified_F
1841	vOTU15061	Viruses	Duplodnaviria	Heunggongvirae	Uroviricota	Caudoviricetes	Unclassified_O	Unclassified_F
1842	vOTU15064	Viruses	Duplodnaviria	Heunggongvirae	Uroviricota	Caudoviricetes	Unclassified_O	Unclassified_F
1843	vOTU15066	Viruses	Duplodnaviria	Heunggongvirae	Uroviricota	Caudoviricetes	Unclassified_O	Unclassified_F
1844	vOTU15068	Viruses	Duplodnaviria	Heunggongvirae	Uroviricota	Caudoviricetes	Unclassified_O	Unclassified_F
1845	vOTU15070	Viruses	Duplodnaviria	Heunggongvirae	Uroviricota	Caudoviricetes	Unclassified_O	Unclassified_F
1846	vOTU15074	Viruses	Duplodnaviria	Heunggongvirae	Uroviricota	Caudoviricetes	Unclassified_O	Unclassified_F
1847	vOTU15080	Viruses	Duplodnaviria	Heunggongvirae	Uroviricota	Caudoviricetes	Unclassified_O	Unclassified_F
1848	vOTU15086	Viruses	Duplodnaviria	Heunggongvirae	Uroviricota	Caudoviricetes	Unclassified_O	Unclassified_F
1849	vOTU1509	Unassigned	Unassigned	Unassigned	Unassigned	Unassigned	Unassigned	Unassigned
1850	vOTU15090	Viruses	Duplodnaviria	Heunggongvirae	Uroviricota	Caudoviricetes	Unclassified_O	Unclassified_F
1851	vOTU15091	Viruses	Duplodnaviria	Heunggongvirae	Uroviricota	Caudoviricetes	Unclassified_O	Unclassified_F
1852	vOTU15097	Viruses	Duplodnaviria	Heunggongvirae	Uroviricota	Caudoviricetes	Unclassified_O	Unclassified_F
1853	vOTU15101	Viruses	Duplodnaviria	Heunggongvirae	Uroviricota	Caudoviricetes	Unclassified_O	Unclassified_F
1854	vOTU15106	Viruses	Duplodnaviria	Heunggongvirae	Uroviricota	Caudoviricetes	Unclassified_O	Unclassified_F
1855	vOTU15108	Viruses	Duplodnaviria	Heunggongvirae	Uroviricota	Caudoviricetes	Unclassified_O	Unclassified_F
1856	vOTU15109	Viruses	Duplodnaviria	Heunggongvirae	Uroviricota	Caudoviricetes	Unclassified_O	Unclassified_F
1857	vOTU15110	Viruses	Duplodnaviria	Heunggongvirae	Uroviricota	Caudoviricetes	Unclassified_O	Unclassified_F
1858	vOTU15111	Viruses	Duplodnaviria	Heunggongvirae	Uroviricota	Caudoviricetes	Unclassified_O	Unclassified_F
1859	vOTU15112	Viruses	Duplodnaviria	Heunggongvirae	Uroviricota	Caudoviricetes	Unclassified_O	Unclassified_F
1860	vOTU15115	Viruses	Duplodnaviria	Heunggongvirae	Uroviricota	Caudoviricetes	Unclassified_O	Unclassified_F
1861	vOTU15116	Viruses	Duplodnaviria	Heunggongvirae	Uroviricota	Caudoviricetes	Unclassified_O	Unclassified_F
1862	vOTU15118	Viruses	Duplodnaviria	Heunggongvirae	Uroviricota	Caudoviricetes	Unclassified_O	Unclassified_F
1863	vOTU15122	Viruses	Duplodnaviria	Heunggongvirae	Uroviricota	Caudoviricetes	Unclassified_O	Schitoviridae
1864	vOTU15124	Viruses	Duplodnaviria	Heunggongvirae	Uroviricota	Caudoviricetes	Unclassified_O	Unclassified_F
1865	vOTU15127	Viruses	Duplodnaviria	Heunggongvirae	Uroviricota	Caudoviricetes	Unclassified_O	Unclassified_F
1866	vOTU15131	Viruses	Duplodnaviria	Heunggongvirae	Uroviricota	Caudoviricetes	Unclassified_O	Unclassified_F
1867	vOTU15134	Viruses	Duplodnaviria	Heunggongvirae	Uroviricota	Caudoviricetes	Unclassified_O	Unclassified_F
1868	vOTU15135	Unassigned	Unassigned	Unassigned	Unassigned	Unassigned	Unassigned	Unassigned
1869	vOTU15136	Viruses	Duplodnaviria	Heunggongvirae	Uroviricota	Caudoviricetes	Unclassified_O	Unclassified_F
1870	vOTU15138	Unassigned	Unassigned	Unassigned	Unassigned	Unassigned	Unassigned	Unassigned
1871	vOTU15139	Viruses	Monodnaviria	Shotokuvirae	Cressdnaviricota	Arfiviricetes	Cirlivirales	Circoviridae
1872	vOTU15140	Unassigned	Unassigned	Unassigned	Unassigned	Unassigned	Unassigned	Unassigned
1873	vOTU15142	Unassigned	Unassigned	Unassigned	Unassigned	Unassigned	Unassigned	Unassigned
1874	vOTU15143	Unassigned	Unassigned	Unassigned	Unassigned	Unassigned	Unassigned	Unassigned
1875	vOTU15144	Viruses	Duplodnaviria	Heunggongvirae	Uroviricota	Caudoviricetes	Unclassified_O	Unclassified_F
1876	vOTU15145	Unassigned	Unassigned	Unassigned	Unassigned	Unassigned	Unassigned	Unassigned
1877	vOTU15146	Viruses	Duplodnaviria	Heunggongvirae	Uroviricota	Caudoviricetes	Unclassified_O	Unclassified_F
1878	vOTU15147	Viruses	Duplodnaviria	Heunggongvirae	Uroviricota	Caudoviricetes	Unclassified_O	Unclassified_F
1879	vOTU15148	Viruses	Duplodnaviria	Heunggongvirae	Uroviricota	Caudoviricetes	Unclassified_O	Unclassified_F
1880	vOTU15149	Unassigned	Unassigned	Unassigned	Unassigned	Unassigned	Unassigned	Unassigned
1881	vOTU15150	Viruses	Duplodnaviria	Heunggongvirae	Uroviricota	Caudoviricetes	Unclassified_O	Unclassified_F
1882	vOTU15151	Viruses	Duplodnaviria	Heunggongvirae	Uroviricota	Caudoviricetes	Unclassified_O	Unclassified_F
1883	vOTU15152	Unassigned	Unassigned	Unassigned	Unassigned	Unassigned	Unassigned	Unassigned
1884	vOTU15153	Viruses	Duplodnaviria	Heunggongvirae	Uroviricota	Caudoviricetes	Unclassified_O	Unclassified_F
1885	vOTU15154	Viruses	Duplodnaviria	Heunggongvirae	Uroviricota	Caudoviricetes	Unclassified_O	Unclassified_F
1886	vOTU15155	Viruses	Duplodnaviria	Heunggongvirae	Uroviricota	Caudoviricetes	Unclassified_O	Unclassified_F
1887	vOTU15156	Unassigned	Unassigned	Unassigned	Unassigned	Unassigned	Unassigned	Unassigned
1888	vOTU15157	Unassigned	Unassigned	Unassigned	Unassigned	Unassigned	Unassigned	Unassigned
1889	vOTU15158	Unassigned	Unassigned	Unassigned	Unassigned	Unassigned	Unassigned	Unassigned
1890	vOTU15160	Unassigned	Unassigned	Unassigned	Unassigned	Unassigned	Unassigned	Unassigned
1891	vOTU15161	Viruses	Duplodnaviria	Heunggongvirae	Uroviricota	Caudoviricetes	Unclassified_O	Unclassified_F
1892	vOTU15162	Unassigned	Unassigned	Unassigned	Unassigned	Unassigned	Unassigned	Unassigned
1893	vOTU15163	Unassigned	Unassigned	Unassigned	Unassigned	Unassigned	Unassigned	Unassigned
1894	vOTU15164	Unassigned	Unassigned	Unassigned	Unassigned	Unassigned	Unassigned	Unassigned
1895	vOTU15165	Unassigned	Unassigned	Unassigned	Unassigned	Unassigned	Unassigned	Unassigned
1896	vOTU15166	Unassigned	Unassigned	Unassigned	Unassigned	Unassigned	Unassigned	Unassigned
1897	vOTU15167	Viruses	Duplodnaviria	Heunggongvirae	Uroviricota	Caudoviricetes	Unclassified_O	Unclassified_F
1898	vOTU15168	Unassigned	Unassigned	Unassigned	Unassigned	Unassigned	Unassigned	Unassigned
1899	vOTU15169	Unassigned	Unassigned	Unassigned	Unassigned	Unassigned	Unassigned	Unassigned
1900	vOTU1517	Unassigned	Unassigned	Unassigned	Unassigned	Unassigned	Unassigned	Unassigned
1901	vOTU15170	Unassigned	Unassigned	Unassigned	Unassigned	Unassigned	Unassigned	Unassigned
1902	vOTU15173	Viruses	Duplodnaviria	Heunggongvirae	Uroviricota	Caudoviricetes	Unclassified_O	Unclassified_F
1903	vOTU15175	Unassigned	Unassigned	Unassigned	Unassigned	Unassigned	Unassigned	Unassigned
1904	vOTU15176	Unassigned	Unassigned	Unassigned	Unassigned	Unassigned	Unassigned	Unassigned
1905	vOTU15177	Unassigned	Unassigned	Unassigned	Unassigned	Unassigned	Unassigned	Unassigned
1906	vOTU15178	Unassigned	Unassigned	Unassigned	Unassigned	Unassigned	Unassigned	Unassigned
1907	vOTU15180	Viruses	Duplodnaviria	Heunggongvirae	Uroviricota	Caudoviricetes	Unclassified_O	Unclassified_F
1908	vOTU15181	Viruses	Duplodnaviria	Heunggongvirae	Uroviricota	Caudoviricetes	Unclassified_O	Unclassified_F
1909	vOTU15182	Viruses	Duplodnaviria	Heunggongvirae	Uroviricota	Caudoviricetes	Unclassified_O	Unclassified_F
1910	vOTU15183	Unassigned	Unassigned	Unassigned	Unassigned	Unassigned	Unassigned	Unassigned
1911	vOTU15185	Unassigned	Unassigned	Unassigned	Unassigned	Unassigned	Unassigned	Unassigned
1912	vOTU15186	Unassigned	Unassigned	Unassigned	Unassigned	Unassigned	Unassigned	Unassigned
1913	vOTU15187	Viruses	Duplodnaviria	Heunggongvirae	Uroviricota	Caudoviricetes	Unclassified_O	Unclassified_F
1914	vOTU15189	Unassigned	Unassigned	Unassigned	Unassigned	Unassigned	Unassigned	Unassigned
1915	vOTU15190	Unassigned	Unassigned	Unassigned	Unassigned	Unassigned	Unassigned	Unassigned
1916	vOTU15191	Unassigned	Unassigned	Unassigned	Unassigned	Unassigned	Unassigned	Unassigned
1917	vOTU15192	Viruses	Duplodnaviria	Heunggongvirae	Uroviricota	Caudoviricetes	Unclassified_O	Unclassified_F
1918	vOTU15193	Viruses	Duplodnaviria	Heunggongvirae	Uroviricota	Caudoviricetes	Unclassified_O	Unclassified_F
1919	vOTU15194	Viruses	Duplodnaviria	Heunggongvirae	Uroviricota	Caudoviricetes	Unclassified_O	Unclassified_F
1920	vOTU15196	Unassigned	Unassigned	Unassigned	Unassigned	Unassigned	Unassigned	Unassigned
1921	vOTU15197	Unassigned	Unassigned	Unassigned	Unassigned	Unassigned	Unassigned	Unassigned
1922	vOTU15199	Unassigned	Unassigned	Unassigned	Unassigned	Unassigned	Unassigned	Unassigned
1923	vOTU15200	Unassigned	Unassigned	Unassigned	Unassigned	Unassigned	Unassigned	Unassigned
1924	vOTU15201	Unassigned	Unassigned	Unassigned	Unassigned	Unassigned	Unassigned	Unassigned
1925	vOTU15202	Viruses	Duplodnaviria	Heunggongvirae	Uroviricota	Caudoviricetes	Unclassified_O	Unclassified_F
1926	vOTU15203	Unassigned	Unassigned	Unassigned	Unassigned	Unassigned	Unassigned	Unassigned
1927	vOTU15204	Unassigned	Unassigned	Unassigned	Unassigned	Unassigned	Unassigned	Unassigned
1928	vOTU15206	Viruses	Duplodnaviria	Heunggongvirae	Uroviricota	Caudoviricetes	Unclassified_O	Unclassified_F
1929	vOTU15207	Viruses	Duplodnaviria	Heunggongvirae	Uroviricota	Caudoviricetes	Unclassified_O	Unclassified_F
1930	vOTU15208	Viruses	Duplodnaviria	Heunggongvirae	Uroviricota	Caudoviricetes	Unclassified_O	Unclassified_F
1931	vOTU15209	Unassigned	Unassigned	Unassigned	Unassigned	Unassigned	Unassigned	Unassigned
1932	vOTU15210	Viruses	Duplodnaviria	Heunggongvirae	Uroviricota	Caudoviricetes	Unclassified_O	Unclassified_F
1933	vOTU15211	Unassigned	Unassigned	Unassigned	Unassigned	Unassigned	Unassigned	Unassigned
1934	vOTU15214	Unassigned	Unassigned	Unassigned	Unassigned	Unassigned	Unassigned	Unassigned
1935	vOTU15215	Unassigned	Unassigned	Unassigned	Unassigned	Unassigned	Unassigned	Unassigned
1936	vOTU15216	Unassigned	Unassigned	Unassigned	Unassigned	Unassigned	Unassigned	Unassigned
1937	vOTU15217	Unassigned	Unassigned	Unassigned	Unassigned	Unassigned	Unassigned	Unassigned
1938	vOTU15218	Unassigned	Unassigned	Unassigned	Unassigned	Unassigned	Unassigned	Unassigned
1939	vOTU15220	Unassigned	Unassigned	Unassigned	Unassigned	Unassigned	Unassigned	Unassigned
1940	vOTU15221	Unassigned	Unassigned	Unassigned	Unassigned	Unassigned	Unassigned	Unassigned
1941	vOTU15222	Unassigned	Unassigned	Unassigned	Unassigned	Unassigned	Unassigned	Unassigned
1942	vOTU15224	Unassigned	Unassigned	Unassigned	Unassigned	Unassigned	Unassigned	Unassigned
1943	vOTU15225	Viruses	Duplodnaviria	Heunggongvirae	Uroviricota	Caudoviricetes	Unclassified_O	Unclassified_F
1944	vOTU15226	Unassigned	Unassigned	Unassigned	Unassigned	Unassigned	Unassigned	Unassigned
1945	vOTU15227	Unassigned	Unassigned	Unassigned	Unassigned	Unassigned	Unassigned	Unassigned
1946	vOTU15228	Unassigned	Unassigned	Unassigned	Unassigned	Unassigned	Unassigned	Unassigned
1947	vOTU15229	Unassigned	Unassigned	Unassigned	Unassigned	Unassigned	Unassigned	Unassigned
1948	vOTU15230	Unassigned	Unassigned	Unassigned	Unassigned	Unassigned	Unassigned	Unassigned
1949	vOTU15231	Unassigned	Unassigned	Unassigned	Unassigned	Unassigned	Unassigned	Unassigned
1950	vOTU15232	Unassigned	Unassigned	Unassigned	Unassigned	Unassigned	Unassigned	Unassigned
1951	vOTU15233	Unassigned	Unassigned	Unassigned	Unassigned	Unassigned	Unassigned	Unassigned
1952	vOTU15234	Viruses	Duplodnaviria	Heunggongvirae	Uroviricota	Caudoviricetes	Unclassified_O	Unclassified_F
1953	vOTU15235	Unassigned	Unassigned	Unassigned	Unassigned	Unassigned	Unassigned	Unassigned
1954	vOTU15237	Viruses	Duplodnaviria	Heunggongvirae	Uroviricota	Caudoviricetes	Unclassified_O	Unclassified_F
1955	vOTU15238	Viruses	Duplodnaviria	Heunggongvirae	Uroviricota	Caudoviricetes	Unclassified_O	Unclassified_F
1956	vOTU15239	Unassigned	Unassigned	Unassigned	Unassigned	Unassigned	Unassigned	Unassigned
1957	vOTU15242	Viruses	Duplodnaviria	Heunggongvirae	Uroviricota	Caudoviricetes	Unclassified_O	Unclassified_F
1958	vOTU15243	Viruses	Duplodnaviria	Heunggongvirae	Uroviricota	Caudoviricetes	Unclassified_O	Unclassified_F
1959	vOTU15244	Unassigned	Unassigned	Unassigned	Unassigned	Unassigned	Unassigned	Unassigned
1960	vOTU15245	Viruses	Duplodnaviria	Heunggongvirae	Uroviricota	Caudoviricetes	Unclassified_O	Unclassified_F
1961	vOTU15246	Viruses	Duplodnaviria	Heunggongvirae	Uroviricota	Caudoviricetes	Unclassified_O	Unclassified_F
1962	vOTU15248	Unassigned	Unassigned	Unassigned	Unassigned	Unassigned	Unassigned	Unassigned
1963	vOTU15251	Viruses	Duplodnaviria	Heunggongvirae	Uroviricota	Caudoviricetes	Unclassified_O	Unclassified_F
1964	vOTU15252	Unassigned	Unassigned	Unassigned	Unassigned	Unassigned	Unassigned	Unassigned
1965	vOTU15253	Unassigned	Unassigned	Unassigned	Unassigned	Unassigned	Unassigned	Unassigned
1966	vOTU15254	Viruses	Duplodnaviria	Heunggongvirae	Uroviricota	Caudoviricetes	Unclassified_O	Unclassified_F
1967	vOTU15255	Unassigned	Unassigned	Unassigned	Unassigned	Unassigned	Unassigned	Unassigned
1968	vOTU15256	Viruses	Duplodnaviria	Heunggongvirae	Uroviricota	Caudoviricetes	Unclassified_O	Unclassified_F
1969	vOTU15257	Unassigned	Unassigned	Unassigned	Unassigned	Unassigned	Unassigned	Unassigned
1970	vOTU15259	Viruses	Duplodnaviria	Heunggongvirae	Uroviricota	Caudoviricetes	Unclassified_O	Unclassified_F
1971	vOTU15260	Unassigned	Unassigned	Unassigned	Unassigned	Unassigned	Unassigned	Unassigned
1972	vOTU15263	Unassigned	Unassigned	Unassigned	Unassigned	Unassigned	Unassigned	Unassigned
1973	vOTU15264	Unassigned	Unassigned	Unassigned	Unassigned	Unassigned	Unassigned	Unassigned
1974	vOTU15266	Unassigned	Unassigned	Unassigned	Unassigned	Unassigned	Unassigned	Unassigned
1975	vOTU15267	Unassigned	Unassigned	Unassigned	Unassigned	Unassigned	Unassigned	Unassigned
1976	vOTU15268	Unassigned	Unassigned	Unassigned	Unassigned	Unassigned	Unassigned	Unassigned
1977	vOTU15270	Viruses	Duplodnaviria	Heunggongvirae	Uroviricota	Caudoviricetes	Unclassified_O	Unclassified_F
1978	vOTU15271	Unassigned	Unassigned	Unassigned	Unassigned	Unassigned	Unassigned	Unassigned
1979	vOTU15272	Unassigned	Unassigned	Unassigned	Unassigned	Unassigned	Unassigned	Unassigned
1980	vOTU15273	Unassigned	Unassigned	Unassigned	Unassigned	Unassigned	Unassigned	Unassigned
1981	vOTU15274	Unassigned	Unassigned	Unassigned	Unassigned	Unassigned	Unassigned	Unassigned
1982	vOTU15275	Unassigned	Unassigned	Unassigned	Unassigned	Unassigned	Unassigned	Unassigned
1983	vOTU15276	Viruses	Duplodnaviria	Heunggongvirae	Uroviricota	Caudoviricetes	Unclassified_O	Unclassified_F
1984	vOTU15277	Unassigned	Unassigned	Unassigned	Unassigned	Unassigned	Unassigned	Unassigned
1985	vOTU15278	Unassigned	Unassigned	Unassigned	Unassigned	Unassigned	Unassigned	Unassigned
1986	vOTU1528	Unassigned	Unassigned	Unassigned	Unassigned	Unassigned	Unassigned	Unassigned
1987	vOTU15280	Viruses	Duplodnaviria	Heunggongvirae	Uroviricota	Caudoviricetes	Unclassified_O	Unclassified_F
1988	vOTU15281	Viruses	Duplodnaviria	Heunggongvirae	Uroviricota	Caudoviricetes	Unclassified_O	Unclassified_F
1989	vOTU15282	Unassigned	Unassigned	Unassigned	Unassigned	Unassigned	Unassigned	Unassigned
1990	vOTU15283	Viruses	Duplodnaviria	Heunggongvirae	Uroviricota	Caudoviricetes	Unclassified_O	Unclassified_F
1991	vOTU15284	Viruses	Duplodnaviria	Heunggongvirae	Uroviricota	Caudoviricetes	Unclassified_O	Unclassified_F
1992	vOTU15285	Unassigned	Unassigned	Unassigned	Unassigned	Unassigned	Unassigned	Unassigned
1993	vOTU15286	Unassigned	Unassigned	Unassigned	Unassigned	Unassigned	Unassigned	Unassigned
1994	vOTU15287	Viruses	Duplodnaviria	Heunggongvirae	Uroviricota	Caudoviricetes	Unclassified_O	Unclassified_F
1995	vOTU15288	Viruses	Duplodnaviria	Heunggongvirae	Uroviricota	Caudoviricetes	Unclassified_O	Unclassified_F
1996	vOTU1529	Unassigned	Unassigned	Unassigned	Unassigned	Unassigned	Unassigned	Unassigned
1997	vOTU15290	Unassigned	Unassigned	Unassigned	Unassigned	Unassigned	Unassigned	Unassigned
1998	vOTU15291	Viruses	Monodnaviria	Shotokuvirae	Cossaviricota	Quintoviricetes	Piccovirales	Parvoviridae
[truncated: 16,414 more rows]
[truncated: 4 more columns]

## Sheet: 3b
Supplementary Table 3b.Virus taxonomy classification table for 2,559 filtered vOTUs (completeness ≥ 50%)
NO	vOTU_ID	Virus	Realm	Kingdom	Phylum	Class	Order	Family
1	vOTU100	Viruses	Monodnaviria	Sangervirae	Phixviricota	Malgrandaviricetes	Petitvirales	Microviridae
2	vOTU10039	Unassigned	Unassigned	Unassigned	Unassigned	Unassigned	Unassigned	Unassigned
3	vOTU10041	Unassigned	Unassigned	Unassigned	Unassigned	Unassigned	Unassigned	Unassigned
4	vOTU101	Viruses	Monodnaviria	Shotokuvirae	Cressdnaviricota	Arfiviricetes	Cremevirales	Smacoviridae
5	vOTU102	Viruses	Monodnaviria	Sangervirae	Phixviricota	Malgrandaviricetes	Petitvirales	Microviridae
6	vOTU1023	Viruses	Duplodnaviria	Heunggongvirae	Uroviricota	Caudoviricetes	Unclassified_O	Unclassified_F
7	vOTU103	Viruses	Monodnaviria	Shotokuvirae	Cressdnaviricota	Arfiviricetes	Cremevirales	Smacoviridae
8	vOTU104	Viruses	Duplodnaviria	Heunggongvirae	Uroviricota	Caudoviricetes	Unclassified_O	Unclassified_F
9	vOTU105	Viruses	Duplodnaviria	Heunggongvirae	Uroviricota	Caudoviricetes	Unclassified_O	Unclassified_F
10	vOTU10555	Unassigned	Unassigned	Unassigned	Unassigned	Unassigned	Unassigned	Unassigned
11	vOTU10742	Unassigned	Unassigned	Unassigned	Unassigned	Unassigned	Unassigned	Unassigned
12	vOTU108	Viruses	Duplodnaviria	Heunggongvirae	Uroviricota	Caudoviricetes	Unclassified_O	Unclassified_F
13	vOTU109	Viruses	Duplodnaviria	Heunggongvirae	Uroviricota	Caudoviricetes	Unclassified_O	Unclassified_F
14	vOTU110	Viruses	Duplodnaviria	Heunggongvirae	Uroviricota	Caudoviricetes	Unclassified_O	Unclassified_F
15	vOTU112	Viruses	Monodnaviria	Shotokuvirae	Cressdnaviricota	Repensiviricetes	Geplafuvirales	Genomoviridae
16	vOTU113	Viruses	Monodnaviria	Shotokuvirae	Cressdnaviricota	Repensiviricetes	Geplafuvirales	Genomoviridae
17	vOTU11355	Unassigned	Unassigned	Unassigned	Unassigned	Unassigned	Unassigned	Unassigned
18	vOTU11480	Unassigned	Unassigned	Unassigned	Unassigned	Unassigned	Unassigned	Unassigned
19	vOTU11855	Unassigned	Unassigned	Unassigned	Unassigned	Unassigned	Unassigned	Unassigned
20	vOTU12114	Viruses	Duplodnaviria	Heunggongvirae	Uroviricota	Caudoviricetes	Unclassified_O	Unclassified_F
21	vOTU122	Viruses	Monodnaviria	Shotokuvirae	Cressdnaviricota	Repensiviricetes	Geplafuvirales	Genomoviridae
22	vOTU12554	Unassigned	Unassigned	Unassigned	Unassigned	Unassigned	Unassigned	Unassigned
23	vOTU12606	Unassigned	Unassigned	Unassigned	Unassigned	Unassigned	Unassigned	Unassigned
24	vOTU13049	Viruses	Monodnaviria	Shotokuvirae	Cressdnaviricota	Repensiviricetes	Geplafuvirales	Genomoviridae
25	vOTU13050	Viruses	Monodnaviria	Shotokuvirae	Cressdnaviricota	Repensiviricetes	Geplafuvirales	Genomoviridae
26	vOTU13051	Viruses	Monodnaviria	Shotokuvirae	Cressdnaviricota	Repensiviricetes	Geplafuvirales	Genomoviridae
27	vOTU13052	Viruses	Monodnaviria	Shotokuvirae	Cressdnaviricota	Repensiviricetes	Geplafuvirales	Genomoviridae
28	vOTU13054	Viruses	Monodnaviria	Shotokuvirae	Cressdnaviricota	Repensiviricetes	Geplafuvirales	Genomoviridae
29	vOTU13056	Viruses	Monodnaviria	Shotokuvirae	Cressdnaviricota	Repensiviricetes	Geplafuvirales	Genomoviridae
30	vOTU13060	Viruses	Monodnaviria	Shotokuvirae	Cressdnaviricota	Repensiviricetes	Geplafuvirales	Genomoviridae
31	vOTU13061	Viruses	Monodnaviria	Shotokuvirae	Cressdnaviricota	Repensiviricetes	Geplafuvirales	Genomoviridae
32	vOTU13062	Viruses	Monodnaviria	Shotokuvirae	Cressdnaviricota	Repensiviricetes	Geplafuvirales	Genomoviridae
33	vOTU13063	Viruses	Monodnaviria	Shotokuvirae	Cressdnaviricota	Repensiviricetes	Geplafuvirales	Genomoviridae
34	vOTU13067	Viruses	Monodnaviria	Shotokuvirae	Cressdnaviricota	Repensiviricetes	Geplafuvirales	Genomoviridae
35	vOTU13069	Viruses	Monodnaviria	Shotokuvirae	Cressdnaviricota	Repensiviricetes	Geplafuvirales	Genomoviridae
36	vOTU13072	Viruses	Monodnaviria	Shotokuvirae	Cressdnaviricota	Repensiviricetes	Geplafuvirales	Genomoviridae
37	vOTU13074	Viruses	Monodnaviria	Shotokuvirae	Cressdnaviricota	Repensiviricetes	Geplafuvirales	Genomoviridae
38	vOTU13082	Viruses	Monodnaviria	Shotokuvirae	Cressdnaviricota	Repensiviricetes	Geplafuvirales	Genomoviridae
39	vOTU13095	Viruses	Monodnaviria	Shotokuvirae	Cressdnaviricota	Repensiviricetes	Geplafuvirales	Genomoviridae
40	vOTU13096	Viruses	Monodnaviria	Shotokuvirae	Cressdnaviricota	Repensiviricetes	Geplafuvirales	Genomoviridae
41	vOTU13104	Viruses	Monodnaviria	Shotokuvirae	Cressdnaviricota	Repensiviricetes	Geplafuvirales	Genomoviridae
42	vOTU13105	Viruses	Monodnaviria	Shotokuvirae	Cressdnaviricota	Repensiviricetes	Geplafuvirales	Genomoviridae
43	vOTU13106	Viruses	Monodnaviria	Shotokuvirae	Cressdnaviricota	Repensiviricetes	Geplafuvirales	Genomoviridae
44	vOTU13107	Viruses	Monodnaviria	Shotokuvirae	Cressdnaviricota	Repensiviricetes	Geplafuvirales	Genomoviridae
45	vOTU13108	Viruses	Monodnaviria	Shotokuvirae	Cressdnaviricota	Repensiviricetes	Geplafuvirales	Genomoviridae
46	vOTU13109	Viruses	Monodnaviria	Shotokuvirae	Cressdnaviricota	Repensiviricetes	Geplafuvirales	Genomoviridae
47	vOTU13112	Viruses	Monodnaviria	Shotokuvirae	Cressdnaviricota	Repensiviricetes	Geplafuvirales	Genomoviridae
48	vOTU13113	Viruses	Monodnaviria	Shotokuvirae	Cressdnaviricota	Repensiviricetes	Geplafuvirales	Genomoviridae
49	vOTU13115	Viruses	Monodnaviria	Shotokuvirae	Cressdnaviricota	Repensiviricetes	Geplafuvirales	Genomoviridae
50	vOTU13117	Viruses	Monodnaviria	Shotokuvirae	Cressdnaviricota	Repensiviricetes	Geplafuvirales	Genomoviridae
51	vOTU13118	Viruses	Monodnaviria	Shotokuvirae	Cressdnaviricota	Repensiviricetes	Geplafuvirales	Genomoviridae
52	vOTU13120	Viruses	Monodnaviria	Shotokuvirae	Cressdnaviricota	Repensiviricetes	Geplafuvirales	Genomoviridae
53	vOTU13121	Viruses	Monodnaviria	Shotokuvirae	Cressdnaviricota	Repensiviricetes	Geplafuvirales	Genomoviridae
54	vOTU13122	Viruses	Monodnaviria	Shotokuvirae	Cressdnaviricota	Repensiviricetes	Geplafuvirales	Genomoviridae
55	vOTU13125	Viruses	Monodnaviria	Shotokuvirae	Cressdnaviricota	Arfiviricetes	Cirlivirales	Circoviridae
56	vOTU13126	Viruses	Monodnaviria	Shotokuvirae	Cressdnaviricota	Repensiviricetes	Geplafuvirales	Genomoviridae
57	vOTU13127	Viruses	Monodnaviria	Shotokuvirae	Cressdnaviricota	Repensiviricetes	Geplafuvirales	Genomoviridae
58	vOTU13128	Viruses	Monodnaviria	Shotokuvirae	Cressdnaviricota	Repensiviricetes	Geplafuvirales	Genomoviridae
59	vOTU13129	Viruses	Monodnaviria	Shotokuvirae	Cressdnaviricota	Repensiviricetes	Geplafuvirales	Genomoviridae
60	vOTU13130	Viruses	Monodnaviria	Shotokuvirae	Cressdnaviricota	Repensiviricetes	Geplafuvirales	Genomoviridae
61	vOTU13257	Viruses	Riboviria	Pararnavirae	Artverviricota	Revtraviricetes	Ortervirales	Retroviridae
62	vOTU13270	Unassigned	Unassigned	Unassigned	Unassigned	Unassigned	Unassigned	Unassigned
63	vOTU13311	Viruses	Varidnaviria	Bamfordvirae	Preplasmiviricota	Polintoviricetes	Orthopolintovirales	Adintoviridae
64	vOTU13318	Viruses	Varidnaviria	Bamfordvirae	Preplasmiviricota	Polintoviricetes	Orthopolintovirales	Adintoviridae
65	vOTU1335	Viruses	Varidnaviria	Bamfordvirae	Preplasmiviricota	Polintoviricetes	Orthopolintovirales	Adintoviridae
66	vOTU1349	Viruses	Varidnaviria	Bamfordvirae	Preplasmiviricota	Polintoviricetes	Orthopolintovirales	Adintoviridae
67	vOTU1353	Viruses	Varidnaviria	Bamfordvirae	Preplasmiviricota	Polintoviricetes	Orthopolintovirales	Adintoviridae
68	vOTU13594	Viruses	Varidnaviria	Bamfordvirae	Preplasmiviricota	Polintoviricetes	Orthopolintovirales	Adintoviridae
69	vOTU1372	Viruses	Varidnaviria	Bamfordvirae	Preplasmiviricota	Polintoviricetes	Orthopolintovirales	Adintoviridae
70	vOTU1392	Viruses	Varidnaviria	Bamfordvirae	Preplasmiviricota	Polintoviricetes	Orthopolintovirales	Adintoviridae
71	vOTU1393	Viruses	Varidnaviria	Bamfordvirae	Preplasmiviricota	Polintoviricetes	Orthopolintovirales	Adintoviridae
72	vOTU1395	Viruses	Varidnaviria	Bamfordvirae	Preplasmiviricota	Polintoviricetes	Orthopolintovirales	Adintoviridae
73	vOTU13977	Viruses	Riboviria	Pararnavirae	Artverviricota	Revtraviricetes	Ortervirales	Retroviridae
74	vOTU1398	Viruses	Varidnaviria	Bamfordvirae	Preplasmiviricota	Polintoviricetes	Orthopolintovirales	Adintoviridae
75	vOTU14041	Viruses	Varidnaviria	Bamfordvirae	Preplasmiviricota	Polintoviricetes	Orthopolintovirales	Adintoviridae
76	vOTU14056	Viruses	Varidnaviria	Bamfordvirae	Preplasmiviricota	Polintoviricetes	Orthopolintovirales	Adintoviridae
77	vOTU14066	Viruses	Varidnaviria	Bamfordvirae	Preplasmiviricota	Polintoviricetes	Orthopolintovirales	Adintoviridae
78	vOTU14067	Viruses	Varidnaviria	Bamfordvirae	Preplasmiviricota	Polintoviricetes	Orthopolintovirales	Adintoviridae
79	vOTU14070	Viruses	Varidnaviria	Bamfordvirae	Preplasmiviricota	Polintoviricetes	Orthopolintovirales	Adintoviridae
80	vOTU1409	Viruses	Varidnaviria	Bamfordvirae	Preplasmiviricota	Polintoviricetes	Orthopolintovirales	Adintoviridae
81	vOTU14097	Viruses	Varidnaviria	Bamfordvirae	Preplasmiviricota	Polintoviricetes	Orthopolintovirales	Adintoviridae
82	vOTU14113	Viruses	Varidnaviria	Bamfordvirae	Preplasmiviricota	Polintoviricetes	Orthopolintovirales	Adintoviridae
83	vOTU14126	Viruses	Varidnaviria	Bamfordvirae	Preplasmiviricota	Polintoviricetes	Orthopolintovirales	Adintoviridae
84	vOTU1416	Viruses	Varidnaviria	Bamfordvirae	Preplasmiviricota	Polintoviricetes	Orthopolintovirales	Adintoviridae
85	vOTU1421	Viruses	Varidnaviria	Bamfordvirae	Preplasmiviricota	Polintoviricetes	Orthopolintovirales	Adintoviridae
86	vOTU1422	Viruses	Varidnaviria	Bamfordvirae	Preplasmiviricota	Polintoviricetes	Orthopolintovirales	Adintoviridae
87	vOTU1423	Viruses	Varidnaviria	Bamfordvirae	Preplasmiviricota	Polintoviricetes	Orthopolintovirales	Adintoviridae
88	vOTU1424	Viruses	Varidnaviria	Bamfordvirae	Preplasmiviricota	Polintoviricetes	Orthopolintovirales	Adintoviridae
89	vOTU1425	Viruses	Varidnaviria	Bamfordvirae	Preplasmiviricota	Polintoviricetes	Orthopolintovirales	Adintoviridae
90	vOTU14254	Viruses	Varidnaviria	Bamfordvirae	Preplasmiviricota	Polintoviricetes	Orthopolintovirales	Adintoviridae
91	vOTU1426	Viruses	Varidnaviria	Bamfordvirae	Preplasmiviricota	Polintoviricetes	Orthopolintovirales	Adintoviridae
92	vOTU1427	Viruses	Varidnaviria	Bamfordvirae	Preplasmiviricota	Polintoviricetes	Orthopolintovirales	Adintoviridae
93	vOTU14289	Viruses	Varidnaviria	Bamfordvirae	Preplasmiviricota	Polintoviricetes	Orthopolintovirales	Adintoviridae
94	vOTU1429	Viruses	Varidnaviria	Bamfordvirae	Preplasmiviricota	Polintoviricetes	Orthopolintovirales	Adintoviridae
95	vOTU1430	Viruses	Varidnaviria	Bamfordvirae	Preplasmiviricota	Polintoviricetes	Orthopolintovirales	Adintoviridae
96	vOTU1431	Viruses	Varidnaviria	Bamfordvirae	Preplasmiviricota	Polintoviricetes	Orthopolintovirales	Adintoviridae
97	vOTU1432	Viruses	Varidnaviria	Bamfordvirae	Preplasmiviricota	Polintoviricetes	Orthopolintovirales	Adintoviridae
98	vOTU1433	Viruses	Varidnaviria	Bamfordvirae	Preplasmiviricota	Polintoviricetes	Orthopolintovirales	Adintoviridae
99	vOTU14334	Viruses	Varidnaviria	Bamfordvirae	Preplasmiviricota	Polintoviricetes	Orthopolintovirales	Adintoviridae
100	vOTU1435	Viruses	Varidnaviria	Bamfordvirae	Preplasmiviricota	Polintoviricetes	Orthopolintovirales	Adintoviridae
101	vOTU14351	Viruses	Varidnaviria	Bamfordvirae	Preplasmiviricota	Polintoviricetes	Orthopolintovirales	Adintoviridae
102	vOTU1439	Viruses	Varidnaviria	Bamfordvirae	Preplasmiviricota	Polintoviricetes	Orthopolintovirales	Adintoviridae
103	vOTU1440	Viruses	Duplodnaviria	Heunggongvirae	Uroviricota	Caudoviricetes	Unclassified_O	Unclassified_F
104	vOTU1441	Viruses	Duplodnaviria	Heunggongvirae	Uroviricota	Caudoviricetes	Unclassified_O	Unclassified_F
105	vOTU1443	Viruses	Duplodnaviria	Heunggongvirae	Uroviricota	Caudoviricetes	Unclassified_O	Unclassified_F
106	vOTU14492	Unassigned	Unassigned	Unassigned	Unassigned	Unassigned	Unassigned	Unassigned
107	vOTU14682	Viruses	Duplodnaviria	Heunggongvirae	Uroviricota	Caudoviricetes	Unclassified_O	Unclassified_F
108	vOTU14703	Viruses	Duplodnaviria	Heunggongvirae	Uroviricota	Caudoviricetes	Unclassified_O	Unclassified_F
109	vOTU14706	Viruses	Duplodnaviria	Heunggongvirae	Uroviricota	Caudoviricetes	Unclassified_O	Unclassified_F
110	vOTU14708	Viruses	Duplodnaviria	Heunggongvirae	Uroviricota	Caudoviricetes	Unclassified_O	Unclassified_F
111	vOTU14718	Viruses	Duplodnaviria	Heunggongvirae	Uroviricota	Caudoviricetes	Unclassified_O	Unclassified_F
112	vOTU14736	Viruses	Unclassified_R	Unclassified_K	Unclassified_P	Unclassified_C	Unclassified_O	Unclassified_F
113	vOTU14752	Viruses	Duplodnaviria	Heunggongvirae	Uroviricota	Caudoviricetes	Unclassified_O	Unclassified_F
114	vOTU14779	Viruses	Duplodnaviria	Heunggongvirae	Uroviricota	Caudoviricetes	Unclassified_O	Unclassified_F
115	vOTU14792	Viruses	Duplodnaviria	Heunggongvirae	Uroviricota	Caudoviricetes	Unclassified_O	Unclassified_F
116	vOTU14797	Viruses	Duplodnaviria	Heunggongvirae	Uroviricota	Caudoviricetes	Crassvirales	Unclassified_F
117	vOTU14801	Viruses	Duplodnaviria	Heunggongvirae	Uroviricota	Caudoviricetes	Unclassified_O	Autographiviridae
118	vOTU14810	Viruses	Duplodnaviria	Heunggongvirae	Uroviricota	Caudoviricetes	Unclassified_O	Unclassified_F
119	vOTU14844	Viruses	Duplodnaviria	Heunggongvirae	Uroviricota	Caudoviricetes	Unclassified_O	Unclassified_F
120	vOTU14857	Viruses	Monodnaviria	Sangervirae	Phixviricota	Malgrandaviricetes	Petitvirales	Microviridae
121	vOTU14859	Viruses	Duplodnaviria	Heunggongvirae	Uroviricota	Caudoviricetes	Unclassified_O	Unclassified_F
122	vOTU14863	Viruses	Duplodnaviria	Heunggongvirae	Uroviricota	Caudoviricetes	Unclassified_O	Unclassified_F
123	vOTU14866	Viruses	Monodnaviria	Shotokuvirae	Cressdnaviricota	Arfiviricetes	Cirlivirales	Circoviridae
124	vOTU14875	Viruses	Duplodnaviria	Heunggongvirae	Uroviricota	Caudoviricetes	Unclassified_O	Autographiviridae
125	vOTU14888	Viruses	Duplodnaviria	Heunggongvirae	Uroviricota	Caudoviricetes	Unclassified_O	Unclassified_F
126	vOTU14891	Viruses	Duplodnaviria	Heunggongvirae	Uroviricota	Caudoviricetes	Unclassified_O	Autographiviridae
127	vOTU14905	Viruses	Duplodnaviria	Heunggongvirae	Uroviricota	Caudoviricetes	Unclassified_O	Unclassified_F
128	vOTU14908	Viruses	Duplodnaviria	Heunggongvirae	Uroviricota	Caudoviricetes	Unclassified_O	Unclassified_F
129	vOTU14914	Viruses	Duplodnaviria	Heunggongvirae	Uroviricota	Caudoviricetes	Unclassified_O	Unclassified_F
130	vOTU14954	Viruses	Duplodnaviria	Heunggongvirae	Uroviricota	Caudoviricetes	Unclassified_O	Zobellviridae
131	vOTU14963	Viruses	Duplodnaviria	Heunggongvirae	Uroviricota	Caudoviricetes	Unclassified_O	Unclassified_F
132	vOTU14968	Viruses	Duplodnaviria	Heunggongvirae	Uroviricota	Caudoviricetes	Unclassified_O	Unclassified_F
133	vOTU14998	Viruses	Duplodnaviria	Heunggongvirae	Uroviricota	Caudoviricetes	Unclassified_O	Unclassified_F
134	vOTU15014	Viruses	Duplodnaviria	Heunggongvirae	Uroviricota	Caudoviricetes	Unclassified_O	Unclassified_F
135	vOTU15020	Viruses	Duplodnaviria	Heunggongvirae	Uroviricota	Caudoviricetes	Unclassified_O	Unclassified_F
136	vOTU15036	Viruses	Duplodnaviria	Heunggongvirae	Uroviricota	Caudoviricetes	Unclassified_O	Unclassified_F
137	vOTU15038	Viruses	Duplodnaviria	Heunggongvirae	Uroviricota	Caudoviricetes	Unclassified_O	Unclassified_F
138	vOTU15044	Viruses	Duplodnaviria	Heunggongvirae	Uroviricota	Caudoviricetes	Unclassified_O	Unclassified_F
139	vOTU15070	Viruses	Duplodnaviria	Heunggongvirae	Uroviricota	Caudoviricetes	Unclassified_O	Unclassified_F
140	vOTU15074	Viruses	Duplodnaviria	Heunggongvirae	Uroviricota	Caudoviricetes	Unclassified_O	Unclassified_F
141	vOTU15080	Viruses	Duplodnaviria	Heunggongvirae	Uroviricota	Caudoviricetes	Unclassified_O	Unclassified_F
142	vOTU15086	Viruses	Duplodnaviria	Heunggongvirae	Uroviricota	Caudoviricetes	Unclassified_O	Unclassified_F
143	vOTU15090	Viruses	Duplodnaviria	Heunggongvirae	Uroviricota	Caudoviricetes	Unclassified_O	Unclassified_F
144	vOTU15116	Viruses	Duplodnaviria	Heunggongvirae	Uroviricota	Caudoviricetes	Unclassified_O	Unclassified_F
145	vOTU15118	Viruses	Duplodnaviria	Heunggongvirae	Uroviricota	Caudoviricetes	Unclassified_O	Unclassified_F
146	vOTU15124	Viruses	Duplodnaviria	Heunggongvirae	Uroviricota	Caudoviricetes	Unclassified_O	Unclassified_F
147	vOTU15131	Viruses	Duplodnaviria	Heunggongvirae	Uroviricota	Caudoviricetes	Unclassified_O	Unclassified_F
148	vOTU15134	Viruses	Duplodnaviria	Heunggongvirae	Uroviricota	Caudoviricetes	Unclassified_O	Unclassified_F
149	vOTU15146	Viruses	Duplodnaviria	Heunggongvirae	Uroviricota	Caudoviricetes	Unclassified_O	Unclassified_F
150	vOTU15147	Viruses	Duplodnaviria	Heunggongvirae	Uroviricota	Caudoviricetes	Unclassified_O	Unclassified_F
151	vOTU15148	Viruses	Duplodnaviria	Heunggongvirae	Uroviricota	Caudoviricetes	Unclassified_O	Unclassified_F
152	vOTU15150	Viruses	Duplodnaviria	Heunggongvirae	Uroviricota	Caudoviricetes	Unclassified_O	Unclassified_F
153	vOTU15151	Viruses	Duplodnaviria	Heunggongvirae	Uroviricota	Caudoviricetes	Unclassified_O	Unclassified_F
154	vOTU15153	Viruses	Duplodnaviria	Heunggongvirae	Uroviricota	Caudoviricetes	Unclassified_O	Unclassified_F
155	vOTU15154	Viruses	Duplodnaviria	Heunggongvirae	Uroviricota	Caudoviricetes	Unclassified_O	Unclassified_F
156	vOTU15155	Viruses	Duplodnaviria	Heunggongvirae	Uroviricota	Caudoviricetes	Unclassified_O	Unclassified_F
157	vOTU15287	Viruses	Duplodnaviria	Heunggongvirae	Uroviricota	Caudoviricetes	Unclassified_O	Unclassified_F
158	vOTU15288	Viruses	Duplodnaviria	Heunggongvirae	Uroviricota	Caudoviricetes	Unclassified_O	Unclassified_F
159	vOTU15291	Viruses	Monodnaviria	Shotokuvirae	Cossaviricota	Quintoviricetes	Piccovirales	Parvoviridae
160	vOTU15293	Unassigned	Unassigned	Unassigned	Unassigned	Unassigned	Unassigned	Unassigned
161	vOTU15327	Viruses	Duplodnaviria	Heunggongvirae	Uroviricota	Caudoviricetes	Unclassified_O	Unclassified_F
162	vOTU15359	Viruses	Duplodnaviria	Heunggongvirae	Uroviricota	Caudoviricetes	Unclassified_O	Unclassified_F
163	vOTU15365	Viruses	Duplodnaviria	Heunggongvirae	Uroviricota	Caudoviricetes	Unclassified_O	Unclassified_F
164	vOTU15370	Viruses	Duplodnaviria	Heunggongvirae	Uroviricota	Caudoviricetes	Unclassified_O	Unclassified_F
165	vOTU15384	Viruses	Monodnaviria	Shotokuvirae	Commensaviricota	Cardeaviricetes	Sanitavirales	Anelloviridae
166	vOTU15390	Viruses	Monodnaviria	Shotokuvirae	Cressdnaviricota	Arfiviricetes	Cremevirales	Smacoviridae
167	vOTU15411	Viruses	Duplodnaviria	Heunggongvirae	Uroviricota	Caudoviricetes	Unclassified_O	Unclassified_F
168	vOTU15419	Viruses	Duplodnaviria	Heunggongvirae	Uroviricota	Caudoviricetes	Unclassified_O	Unclassified_F
169	vOTU15433	Viruses	Duplodnaviria	Heunggongvirae	Uroviricota	Caudoviricetes	Unclassified_O	Unclassified_F
170	vOTU15434	Viruses	Duplodnaviria	Heunggongvirae	Uroviricota	Caudoviricetes	Unclassified_O	Unclassified_F
171	vOTU15442	Viruses	Duplodnaviria	Heunggongvirae	Uroviricota	Caudoviricetes	Unclassified_O	Unclassified_F
172	vOTU15444	Viruses	Unclassified_R	Unclassified_K	Unclassified_P	Unclassified_C	Unclassified_O	Unclassified_F
173	vOTU15446	Viruses	Duplodnaviria	Heunggongvirae	Uroviricota	Caudoviricetes	Unclassified_O	Unclassified_F
174	vOTU15451	Viruses	Monodnaviria	Shotokuvirae	Cressdnaviricota	Arfiviricetes	Rivendellvirales	Naryaviridae
175	vOTU15471	Viruses	Duplodnaviria	Heunggongvirae	Uroviricota	Caudoviricetes	Unclassified_O	Unclassified_F
176	vOTU15474	Viruses	Unclassified_R	Unclassified_K	Unclassified_P	Unclassified_C	Unclassified_O	Unclassified_F
177	vOTU15476	Viruses	Monodnaviria	Sangervirae	Phixviricota	Malgrandaviricetes	Petitvirales	Microviridae
178	vOTU15477	Viruses	Duplodnaviria	Heunggongvirae	Uroviricota	Caudoviricetes	Unclassified_O	Unclassified_F
179	vOTU15482	Viruses	Duplodnaviria	Heunggongvirae	Uroviricota	Caudoviricetes	Unclassified_O	Unclassified_F
180	vOTU15484	Viruses	Duplodnaviria	Heunggongvirae	Uroviricota	Caudoviricetes	Unclassified_O	Unclassified_F
181	vOTU15506	Viruses	Duplodnaviria	Heunggongvirae	Uroviricota	Caudoviricetes	Unclassified_O	Unclassified_F
182	vOTU15510	Viruses	Duplodnaviria	Heunggongvirae	Uroviricota	Caudoviricetes	Unclassified_O	Rountreeviridae
183	vOTU15527	Viruses	Monodnaviria	Sangervirae	Phixviricota	Malgrandaviricetes	Petitvirales	Microviridae
184	vOTU15533	Viruses	Duplodnaviria	Heunggongvirae	Uroviricota	Caudoviricetes	Unclassified_O	Unclassified_F
185	vOTU15537	Viruses	Monodnaviria	Shotokuvirae	Cressdnaviricota	Arfiviricetes	Cremevirales	Smacoviridae
186	vOTU15539	Viruses	Monodnaviria	Sangervirae	Phixviricota	Malgrandaviricetes	Petitvirales	Microviridae
187	vOTU15540	Viruses	Monodnaviria	Sangervirae	Phixviricota	Malgrandaviricetes	Petitvirales	Microviridae
188	vOTU15543	Viruses	Duplodnaviria	Heunggongvirae	Uroviricota	Caudoviricetes	Unclassified_O	Unclassified_F
189	vOTU15544	Viruses	Duplodnaviria	Heunggongvirae	Uroviricota	Caudoviricetes	Unclassified_O	Unclassified_F
190	vOTU15545	Viruses	Duplodnaviria	Heunggongvirae	Uroviricota	Caudoviricetes	Unclassified_O	Unclassified_F
191	vOTU15546	Viruses	Monodnaviria	Sangervirae	Phixviricota	Malgrandaviricetes	Petitvirales	Microviridae
192	vOTU15547	Viruses	Duplodnaviria	Heunggongvirae	Uroviricota	Caudoviricetes	Unclassified_O	Unclassified_F
193	vOTU15549	Viruses	Duplodnaviria	Heunggongvirae	Uroviricota	Caudoviricetes	Unclassified_O	Unclassified_F
194	vOTU15550	Viruses	Duplodnaviria	Heunggongvirae	Uroviricota	Caudoviricetes	Unclassified_O	Unclassified_F
195	vOTU15552	Viruses	Monodnaviria	Sangervirae	Phixviricota	Malgrandaviricetes	Petitvirales	Microviridae
196	vOTU15553	Viruses	Duplodnaviria	Heunggongvirae	Uroviricota	Caudoviricetes	Unclassified_O	Unclassified_F
197	vOTU15554	Viruses	Duplodnaviria	Heunggongvirae	Uroviricota	Caudoviricetes	Unclassified_O	Unclassified_F
198	vOTU15555	Viruses	Duplodnaviria	Heunggongvirae	Uroviricota	Caudoviricetes	Unclassified_O	Unclassified_F
199	vOTU15557	Viruses	Monodnaviria	Sangervirae	Phixviricota	Malgrandaviricetes	Petitvirales	Microviridae
200	vOTU15558	Viruses	Monodnaviria	Shotokuvirae	Cressdnaviricota	Arfiviricetes	Cirlivirales	Circoviridae
201	vOTU15559	Viruses	Duplodnaviria	Heunggongvirae	Uroviricota	Caudoviricetes	Unclassified_O	Unclassified_F
202	vOTU15562	Viruses	Duplodnaviria	Heunggongvirae	Uroviricota	Caudoviricetes	Unclassified_O	Unclassified_F
203	vOTU15563	Viruses	Duplodnaviria	Heunggongvirae	Uroviricota	Caudoviricetes	Unclassified_O	Unclassified_F
204	vOTU15566	Viruses	Duplodnaviria	Heunggongvirae	Uroviricota	Caudoviricetes	Unclassified_O	Unclassified_F
205	vOTU15568	Viruses	Unclassified_R	Unclassified_K	Unclassified_P	Unclassified_C	Unclassified_O	Unclassified_F
206	vOTU15570	Viruses	Monodnaviria	Sangervirae	Phixviricota	Malgrandaviricetes	Petitvirales	Microviridae
207	vOTU15571	Viruses	Monodnaviria	Shotokuvirae	Cressdnaviricota	Arfiviricetes	Cremevirales	Smacoviridae
208	vOTU15573	Viruses	Duplodnaviria	Heunggongvirae	Uroviricota	Caudoviricetes	Unclassified_O	Unclassified_F
209	vOTU15574	Viruses	Duplodnaviria	Heunggongvirae	Uroviricota	Caudoviricetes	Unclassified_O	Unclassified_F
210	vOTU15575	Viruses	Duplodnaviria	Heunggongvirae	Uroviricota	Caudoviricetes	Unclassified_O	Unclassified_F
211	vOTU15581	Viruses	Monodnaviria	Shotokuvirae	Cressdnaviricota	Arfiviricetes	Mulpavirales	Nanoviridae
212	vOTU15591	Viruses	Monodnaviria	Sangervirae	Phixviricota	Malgrandaviricetes	Petitvirales	Microviridae
213	vOTU15597	Viruses	Unclassified_R	Unclassified_K	Unclassified_P	Unclassified_C	Unclassified_O	Unclassified_F
214	vOTU15599	Unassigned	Unassigned	Unassigned	Unassigned	Unassigned	Unassigned	Unassigned
215	vOTU15707	Viruses	Duplodnaviria	Heunggongvirae	Uroviricota	Caudoviricetes	Unclassified_O	Unclassified_F
216	vOTU15760	Viruses	Unclassified_R	Unclassified_K	Unclassified_P	Unclassified_C	Unclassified_O	Unclassified_F
217	vOTU15763	Viruses	Duplodnaviria	Heunggongvirae	Uroviricota	Caudoviricetes	Unclassified_O	Unclassified_F
218	vOTU15771	Viruses	Duplodnaviria	Heunggongvirae	Uroviricota	Caudoviricetes	Unclassified_O	Unclassified_F
219	vOTU15778	Viruses	Monodnaviria	Shotokuvirae	Cossaviricota	Quintoviricetes	Piccovirales	Parvoviridae
220	vOTU15804	Viruses	Duplodnaviria	Heunggongvirae	Uroviricota	Caudoviricetes	Unclassified_O	Unclassified_F
221	vOTU15805	Viruses	Monodnaviria	Shotokuvirae	Commensaviricota	Cardeaviricetes	Sanitavirales	Anelloviridae
222	vOTU15814	Unassigned	Unassigned	Unassigned	Unassigned	Unassigned	Unassigned	Unassigned
223	vOTU15820	Viruses	Unclassified_R	Unclassified_K	Unclassified_P	Unclassified_C	Unclassified_O	Unclassified_F
224	vOTU15826	Viruses	Duplodnaviria	Heunggongvirae	Uroviricota	Caudoviricetes	Unclassified_O	Unclassified_F
225	vOTU15827	Viruses	Duplodnaviria	Heunggongvirae	Uroviricota	Caudoviricetes	Unclassified_O	Unclassified_F
226	vOTU15828	Viruses	Duplodnaviria	Heunggongvirae	Uroviricota	Caudoviricetes	Unclassified_O	Unclassified_F
227	vOTU15829	Viruses	Duplodnaviria	Heunggongvirae	Uroviricota	Caudoviricetes	Unclassified_O	Unclassified_F
228	vOTU15830	Viruses	Duplodnaviria	Heunggongvirae	Uroviricota	Caudoviricetes	Unclassified_O	Unclassified_F
229	vOTU15831	Viruses	Monodnaviria	Shotokuvirae	Cressdnaviricota	Arfiviricetes	Rivendellvirales	Naryaviridae
230	vOTU15833	Viruses	Duplodnaviria	Heunggongvirae	Uroviricota	Caudoviricetes	Unclassified_O	Unclassified_F
231	vOTU15835	Viruses	Duplodnaviria	Heunggongvirae	Uroviricota	Caudoviricetes	Unclassified_O	Unclassified_F
232	vOTU15837	Viruses	Duplodnaviria	Heunggongvirae	Uroviricota	Caudoviricetes	Unclassified_O	Unclassified_F
233	vOTU15841	Viruses	Duplodnaviria	Heunggongvirae	Uroviricota	Caudoviricetes	Unclassified_O	Unclassified_F
234	vOTU15843	Viruses	Unclassified_R	Unclassified_K	Unclassified_P	Unclassified_C	Unclassified_O	Unclassified_F
235	vOTU15846	Viruses	Duplodnaviria	Heunggongvirae	Uroviricota	Caudoviricetes	Unclassified_O	Unclassified_F
236	vOTU15850	Viruses	Duplodnaviria	Heunggongvirae	Uroviricota	Caudoviricetes	Unclassified_O	Unclassified_F
237	vOTU15851	Viruses	Duplodnaviria	Heunggongvirae	Uroviricota	Caudoviricetes	Unclassified_O	Unclassified_F
238	vOTU15852	Viruses	Unclassified_R	Unclassified_K	Unclassified_P	Unclassified_C	Unclassified_O	Unclassified_F
239	vOTU15854	Viruses	Duplodnaviria	Heunggongvirae	Uroviricota	Caudoviricetes	Unclassified_O	Unclassified_F
240	vOTU15855	Viruses	Duplodnaviria	Heunggongvirae	Uroviricota	Caudoviricetes	Unclassified_O	Unclassified_F
241	vOTU15857	Viruses	Unclassified_R	Unclassified_K	Unclassified_P	Unclassified_C	Unclassified_O	Unclassified_F
242	vOTU15858	Viruses	Duplodnaviria	Heunggongvirae	Uroviricota	Caudoviricetes	Unclassified_O	Unclassified_F
243	vOTU15860	Viruses	Monodnaviria	Shotokuvirae	Cressdnaviricota	Arfiviricetes	Cremevirales	Smacoviridae
244	vOTU15863	Viruses	Duplodnaviria	Heunggongvirae	Uroviricota	Caudoviricetes	Unclassified_O	Unclassified_F
245	vOTU15865	Viruses	Duplodnaviria	Heunggongvirae	Uroviricota	Caudoviricetes	Unclassified_O	Unclassified_F
246	vOTU15866	Viruses	Monodnaviria	Sangervirae	Phixviricota	Malgrandaviricetes	Petitvirales	Microviridae
247	vOTU15867	Viruses	Duplodnaviria	Heunggongvirae	Uroviricota	Caudoviricetes	Unclassified_O	Unclassified_F
248	vOTU15868	Viruses	Duplodnaviria	Heunggongvirae	Uroviricota	Caudoviricetes	Unclassified_O	Unclassified_F
249	vOTU15869	Viruses	Duplodnaviria	Heunggongvirae	Uroviricota	Caudoviricetes	Unclassified_O	Unclassified_F
250	vOTU15871	Viruses	Duplodnaviria	Heunggongvirae	Uroviricota	Caudoviricetes	Unclassified_O	Unclassified_F
251	vOTU15872	Viruses	Unclassified_R	Unclassified_K	Unclassified_P	Unclassified_C	Unclassified_O	Unclassified_F
252	vOTU15875	Viruses	Duplodnaviria	Heunggongvirae	Uroviricota	Caudoviricetes	Unclassified_O	Unclassified_F
253	vOTU15878	Viruses	Duplodnaviria	Heunggongvirae	Uroviricota	Caudoviricetes	Unclassified_O	Unclassified_F
254	vOTU15879	Viruses	Duplodnaviria	Heunggongvirae	Uroviricota	Caudoviricetes	Unclassified_O	Unclassified_F
255	vOTU15884	Viruses	Duplodnaviria	Heunggongvirae	Uroviricota	Caudoviricetes	Unclassified_O	Unclassified_F
256	vOTU15887	Viruses	Monodnaviria	Shotokuvirae	Cressdnaviricota	Arfiviricetes	Cremevirales	Smacoviridae
257	vOTU15888	Viruses	Monodnaviria	Shotokuvirae	Cressdnaviricota	Repensiviricetes	Geplafuvirales	Genomoviridae
258	vOTU15890	Viruses	Duplodnaviria	Heunggongvirae	Uroviricota	Caudoviricetes	Unclassified_O	Unclassified_F
259	vOTU15892	Viruses	Duplodnaviria	Heunggongvirae	Uroviricota	Caudoviricetes	Unclassified_O	Unclassified_F
260	vOTU16160	Viruses	Unclassified_R	Unclassified_K	Unclassified_P	Unclassified_C	Unclassified_O	Unclassified_F
261	vOTU16315	Viruses	Duplodnaviria	Heunggongvirae	Uroviricota	Caudoviricetes	Unclassified_O	Unclassified_F
262	vOTU16368	Viruses	Duplodnaviria	Heunggongvirae	Uroviricota	Caudoviricetes	Unclassified_O	Unclassified_F
263	vOTU16615	Viruses	Monodnaviria	Shotokuvirae	Commensaviricota	Cardeaviricetes	Sanitavirales	Anelloviridae
264	vOTU16708	Viruses	Duplodnaviria	Heunggongvirae	Uroviricota	Caudoviricetes	Unclassified_O	Unclassified_F
265	vOTU16718	Viruses	Monodnaviria	Shotokuvirae	Cossaviricota	Quintoviricetes	Piccovirales	Parvoviridae
266	vOTU16723	Viruses	Duplodnaviria	Heunggongvirae	Uroviricota	Caudoviricetes	Unclassified_O	Unclassified_F
267	vOTU16725	Unassigned	Unassigned	Unassigned	Unassigned	Unassigned	Unassigned	Unassigned
268	vOTU16735	Viruses	Duplodnaviria	Heunggongvirae	Uroviricota	Caudoviricetes	Unclassified_O	Unclassified_F
269	vOTU16741	Viruses	Duplodnaviria	Heunggongvirae	Uroviricota	Caudoviricetes	Unclassified_O	Unclassified_F
270	vOTU16747	Viruses	Duplodnaviria	Heunggongvirae	Uroviricota	Caudoviricetes	Unclassified_O	Unclassified_F
271	vOTU16775	Viruses	Monodnaviria	Shotokuvirae	Commensaviricota	Cardeaviricetes	Sanitavirales	Anelloviridae
272	vOTU16779	Viruses	Monodnaviria	Sangervirae	Phixviricota	Malgrandaviricetes	Petitvirales	Microviridae
273	vOTU16784	Viruses	Duplodnaviria	Heunggongvirae	Uroviricota	Caudoviricetes	Unclassified_O	Unclassified_F
274	vOTU16788	Viruses	Monodnaviria	Shotokuvirae	Cressdnaviricota	Arfiviricetes	Rivendellvirales	Naryaviridae
275	vOTU16799	Viruses	Duplodnaviria	Heunggongvirae	Uroviricota	Caudoviricetes	Unclassified_O	Unclassified_F
276	vOTU16803	Viruses	Duplodnaviria	Heunggongvirae	Uroviricota	Caudoviricetes	Unclassified_O	Unclassified_F
277	vOTU16806	Viruses	Monodnaviria	Shotokuvirae	Cressdnaviricota	Arfiviricetes	Mulpavirales	Nanoviridae
278	vOTU16837	Viruses	Monodnaviria	Sangervirae	Phixviricota	Malgrandaviricetes	Petitvirales	Microviridae
279	vOTU16843	Viruses	Duplodnaviria	Heunggongvirae	Uroviricota	Caudoviricetes	Unclassified_O	Unclassified_F
280	vOTU16845	Viruses	Duplodnaviria	Heunggongvirae	Uroviricota	Caudoviricetes	Unclassified_O	Unclassified_F
281	vOTU16859	Viruses	Duplodnaviria	Heunggongvirae	Uroviricota	Caudoviricetes	Unclassified_O	Unclassified_F
282	vOTU1686	Viruses	Duplodnaviria	Heunggongvirae	Uroviricota	Caudoviricetes	Unclassified_O	Unclassified_F
283	vOTU16860	Viruses	Unclassified_R	Unclassified_K	Unclassified_P	Unclassified_C	Unclassified_O	Unclassified_F
284	vOTU16861	Viruses	Duplodnaviria	Heunggongvirae	Uroviricota	Caudoviricetes	Unclassified_O	Unclassified_F
285	vOTU16865	Viruses	Duplodnaviria	Heunggongvirae	Uroviricota	Caudoviricetes	Unclassified_O	Unclassified_F
286	vOTU1687	Viruses	Duplodnaviria	Heunggongvirae	Uroviricota	Caudoviricetes	Unclassified_O	Unclassified_F
287	vOTU16874	Viruses	Duplodnaviria	Heunggongvirae	Uroviricota	Caudoviricetes	Unclassified_O	Unclassified_F
288	vOTU16882	Viruses	Monodnaviria	Sangervirae	Phixviricota	Malgrandaviricetes	Petitvirales	Microviridae
289	vOTU16887	Viruses	Monodnaviria	Sangervirae	Phixviricota	Malgrandaviricetes	Petitvirales	Microviridae
290	vOTU16896	Viruses	Duplodnaviria	Heunggongvirae	Uroviricota	Caudoviricetes	Unclassified_O	Unclassified_F
291	vOTU16899	Viruses	Monodnaviria	Sangervirae	Phixviricota	Malgrandaviricetes	Petitvirales	Microviridae
292	vOTU16902	Viruses	Duplodnaviria	Heunggongvirae	Uroviricota	Caudoviricetes	Unclassified_O	Unclassified_F
293	vOTU16907	Viruses	Monodnaviria	Sangervirae	Phixviricota	Malgrandaviricetes	Petitvirales	Microviridae
294	vOTU16915	Viruses	Monodnaviria	Sangervirae	Phixviricota	Malgrandaviricetes	Petitvirales	Microviridae
295	vOTU16919	Viruses	Duplodnaviria	Heunggongvirae	Uroviricota	Caudoviricetes	Unclassified_O	Unclassified_F
296	vOTU16932	Viruses	Monodnaviria	Sangervirae	Phixviricota	Malgrandaviricetes	Petitvirales	Microviridae
297	vOTU16935	Viruses	Duplodnaviria	Heunggongvirae	Uroviricota	Caudoviricetes	Unclassified_O	Unclassified_F
298	vOTU16947	Viruses	Duplodnaviria	Heunggongvirae	Uroviricota	Caudoviricetes	Unclassified_O	Unclassified_F
299	vOTU16952	Viruses	Monodnaviria	Sangervirae	Phixviricota	Malgrandaviricetes	Petitvirales	Microviridae
300	vOTU16960	Viruses	Monodnaviria	Sangervirae	Phixviricota	Malgrandaviricetes	Petitvirales	Microviridae
301	vOTU16965	Viruses	Duplodnaviria	Heunggongvirae	Uroviricota	Caudoviricetes	Unclassified_O	Unclassified_F
302	vOTU16974	Viruses	Monodnaviria	Sangervirae	Phixviricota	Malgrandaviricetes	Petitvirales	Microviridae
303	vOTU16979	Viruses	Monodnaviria	Sangervirae	Phixviricota	Malgrandaviricetes	Petitvirales	Microviridae
304	vOTU16984	Viruses	Monodnaviria	Sangervirae	Phixviricota	Malgrandaviricetes	Petitvirales	Microviridae
305	vOTU16987	Viruses	Duplodnaviria	Heunggongvirae	Uroviricota	Caudoviricetes	Unclassified_O	Unclassified_F
306	vOTU16990	Viruses	Duplodnaviria	Heunggongvirae	Uroviricota	Caudoviricetes	Unclassified_O	Unclassified_F
307	vOTU17013	Viruses	Monodnaviria	Shotokuvirae	Cressdnaviricota	Arfiviricetes	Rivendellvirales	Naryaviridae
308	vOTU17018	Viruses	Duplodnaviria	Heunggongvirae	Uroviricota	Caudoviricetes	Unclassified_O	Unclassified_F
309	vOTU1703	Viruses	Duplodnaviria	Heunggongvirae	Uroviricota	Caudoviricetes	Unclassified_O	Unclassified_F
310	vOTU17035	Viruses	Monodnaviria	Sangervirae	Phixviricota	Malgrandaviricetes	Petitvirales	Microviridae
311	vOTU17050	Viruses	Monodnaviria	Sangervirae	Phixviricota	Malgrandaviricetes	Petitvirales	Microviridae
312	vOTU17069	Viruses	Duplodnaviria	Heunggongvirae	Uroviricota	Caudoviricetes	Unclassified_O	Unclassified_F
313	vOTU17070	Viruses	Monodnaviria	Sangervirae	Phixviricota	Malgrandaviricetes	Petitvirales	Microviridae
314	vOTU17088	Viruses	Duplodnaviria	Heunggongvirae	Uroviricota	Caudoviricetes	Unclassified_O	Unclassified_F
315	vOTU17090	Viruses	Duplodnaviria	Heunggongvirae	Uroviricota	Caudoviricetes	Unclassified_O	Unclassified_F
316	vOTU17092	Viruses	Monodnaviria	Sangervirae	Phixviricota	Malgrandaviricetes	Petitvirales	Microviridae
317	vOTU17094	Viruses	Duplodnaviria	Heunggongvirae	Uroviricota	Caudoviricetes	Unclassified_O	Unclassified_F
318	vOTU17129	Viruses	Duplodnaviria	Heunggongvirae	Uroviricota	Caudoviricetes	Unclassified_O	Unclassified_F
319	vOTU17131	Viruses	Duplodnaviria	Heunggongvirae	Uroviricota	Caudoviricetes	Unclassified_O	Unclassified_F
320	vOTU17133	Viruses	Duplodnaviria	Heunggongvirae	Uroviricota	Caudoviricetes	Unclassified_O	Unclassified_F
321	vOTU17136	Viruses	Monodnaviria	Shotokuvirae	Cressdnaviricota	Repensiviricetes	Geplafuvirales	Genomoviridae
322	vOTU17138	Viruses	Monodnaviria	Sangervirae	Phixviricota	Malgrandaviricetes	Petitvirales	Microviridae
323	vOTU17141	Viruses	Monodnaviria	Sangervirae	Phixviricota	Malgrandaviricetes	Petitvirales	Microviridae
324	vOTU17155	Viruses	Monodnaviria	Sangervirae	Phixviricota	Malgrandaviricetes	Petitvirales	Microviridae
325	vOTU1716	Viruses	Duplodnaviria	Heunggongvirae	Uroviricota	Caudoviricetes	Unclassified_O	Unclassified_F
326	vOTU17164	Viruses	Duplodnaviria	Heunggongvirae	Uroviricota	Caudoviricetes	Unclassified_O	Unclassified_F
327	vOTU17167	Viruses	Duplodnaviria	Heunggongvirae	Uroviricota	Caudoviricetes	Unclassified_O	Unclassified_F
328	vOTU17179	Viruses	Duplodnaviria	Heunggongvirae	Uroviricota	Caudoviricetes	Unclassified_O	Unclassified_F
329	vOTU17184	Viruses	Duplodnaviria	Heunggongvirae	Uroviricota	Caudoviricetes	Unclassified_O	Unclassified_F
330	vOTU17202	Viruses	Duplodnaviria	Heunggongvirae	Uroviricota	Caudoviricetes	Unclassified_O	Unclassified_F
331	vOTU17203	Viruses	Monodnaviria	Sangervirae	Phixviricota	Malgrandaviricetes	Petitvirales	Microviridae
332	vOTU17204	Viruses	Monodnaviria	Sangervirae	Phixviricota	Malgrandaviricetes	Petitvirales	Microviridae
333	vOTU17206	Viruses	Monodnaviria	Sangervirae	Phixviricota	Malgrandaviricetes	Petitvirales	Microviridae
334	vOTU17207	Viruses	Monodnaviria	Sangervirae	Phixviricota	Malgrandaviricetes	Petitvirales	Microviridae
335	vOTU17208	Viruses	Monodnaviria	Sangervirae	Phixviricota	Malgrandaviricetes	Petitvirales	Microviridae
336	vOTU17209	Viruses	Monodnaviria	Sangervirae	Phixviricota	Malgrandaviricetes	Petitvirales	Microviridae
337	vOTU17211	Viruses	Duplodnaviria	Heunggongvirae	Uroviricota	Caudoviricetes	Unclassified_O	Unclassified_F
338	vOTU17212	Viruses	Duplodnaviria	Heunggongvirae	Uroviricota	Caudoviricetes	Unclassified_O	Unclassified_F
339	vOTU17215	Viruses	Duplodnaviria	Heunggongvirae	Uroviricota	Caudoviricetes	Unclassified_O	Unclassified_F
340	vOTU17218	Viruses	Riboviria	Orthornavirae	Kitrinoviricota	Tolucaviricetes	Tolivirales	Tombusviridae
341	vOTU17220	Viruses	Duplodnaviria	Heunggongvirae	Uroviricota	Caudoviricetes	Unclassified_O	Unclassified_F
342	vOTU17223	Viruses	Duplodnaviria	Heunggongvirae	Uroviricota	Caudoviricetes	Unclassified_O	Unclassified_F
343	vOTU17224	Viruses	Monodnaviria	Shotokuvirae	Cressdnaviricota	Arfiviricetes	Cremevirales	Smacoviridae
344	vOTU17225	Viruses	Duplodnaviria	Heunggongvirae	Uroviricota	Caudoviricetes	Unclassified_O	Unclassified_F
345	vOTU17231	Viruses	Duplodnaviria	Heunggongvirae	Uroviricota	Caudoviricetes	Unclassified_O	Unclassified_F
346	vOTU17233	Viruses	Monodnaviria	Sangervirae	Phixviricota	Malgrandaviricetes	Petitvirales	Microviridae
347	vOTU17235	Viruses	Monodnaviria	Sangervirae	Phixviricota	Malgrandaviricetes	Petitvirales	Microviridae
348	vOTU17236	Viruses	Unclassified_R	Unclassified_K	Unclassified_P	Unclassified_C	Unclassified_O	Unclassified_F
349	vOTU17237	Viruses	Duplodnaviria	Heunggongvirae	Uroviricota	Caudoviricetes	Unclassified_O	Unclassified_F
350	vOTU17238	Viruses	Monodnaviria	Sangervirae	Phixviricota	Malgrandaviricetes	Petitvirales	Microviridae
351	vOTU17240	Viruses	Duplodnaviria	Heunggongvirae	Uroviricota	Caudoviricetes	Unclassified_O	Unclassified_F
352	vOTU17241	Viruses	Monodnaviria	Sangervirae	Phixviricota	Malgrandaviricetes	Petitvirales	Microviridae
353	vOTU17243	Viruses	Duplodnaviria	Heunggongvirae	Uroviricota	Caudoviricetes	Unclassified_O	Unclassified_F
354	vOTU17244	Viruses	Duplodnaviria	Heunggongvirae	Uroviricota	Caudoviricetes	Unclassified_O	Unclassified_F
355	vOTU17247	Viruses	Duplodnaviria	Heunggongvirae	Uroviricota	Caudoviricetes	Unclassified_O	Unclassified_F
356	vOTU17250	Viruses	Duplodnaviria	Heunggongvirae	Uroviricota	Caudoviricetes	Unclassified_O	Unclassified_F
357	vOTU17251	Viruses	Unclassified_R	Unclassified_K	Unclassified_P	Unclassified_C	Unclassified_O	Unclassified_F
358	vOTU17252	Viruses	Monodnaviria	Sangervirae	Phixviricota	Malgrandaviricetes	Petitvirales	Microviridae
359	vOTU17254	Viruses	Duplodnaviria	Heunggongvirae	Uroviricota	Caudoviricetes	Unclassified_O	Unclassified_F
360	vOTU17256	Viruses	Duplodnaviria	Heunggongvirae	Uroviricota	Caudoviricetes	Unclassified_O	Unclassified_F
361	vOTU17259	Viruses	Monodnaviria	Sangervirae	Phixviricota	Malgrandaviricetes	Petitvirales	Microviridae
362	vOTU17260	Viruses	Duplodnaviria	Heunggongvirae	Uroviricota	Caudoviricetes	Unclassified_O	Unclassified_F
363	vOTU17261	Viruses	Duplodnaviria	Heunggongvirae	Uroviricota	Caudoviricetes	Unclassified_O	Unclassified_F
364	vOTU17262	Viruses	Duplodnaviria	Heunggongvirae	Uroviricota	Caudoviricetes	Unclassified_O	Unclassified_F
365	vOTU17263	Viruses	Duplodnaviria	Heunggongvirae	Uroviricota	Caudoviricetes	Unclassified_O	Unclassified_F
366	vOTU17264	Viruses	Monodnaviria	Sangervirae	Phixviricota	Malgrandaviricetes	Petitvirales	Microviridae
367	vOTU17265	Viruses	Monodnaviria	Shotokuvirae	Cressdnaviricota	Arfiviricetes	Cremevirales	Smacoviridae
368	vOTU17266	Viruses	Monodnaviria	Sangervirae	Phixviricota	Malgrandaviricetes	Petitvirales	Microviridae
369	vOTU17267	Viruses	Duplodnaviria	Heunggongvirae	Uroviricota	Caudoviricetes	Unclassified_O	Unclassified_F
370	vOTU17269	Viruses	Duplodnaviria	Heunggongvirae	Uroviricota	Caudoviricetes	Unclassified_O	Unclassified_F
371	vOTU17271	Viruses	Monodnaviria	Shotokuvirae	Cressdnaviricota	Arfiviricetes	Cremevirales	Smacoviridae
372	vOTU17273	Viruses	Monodnaviria	Shotokuvirae	Cressdnaviricota	Arfiviricetes	Cremevirales	Smacoviridae
373	vOTU17274	Viruses	Monodnaviria	Sangervirae	Phixviricota	Malgrandaviricetes	Petitvirales	Microviridae
374	vOTU17275	Viruses	Monodnaviria	Sangervirae	Phixviricota	Malgrandaviricetes	Petitvirales	Microviridae
375	vOTU17279	Viruses	Monodnaviria	Sangervirae	Phixviricota	Malgrandaviricetes	Petitvirales	Microviridae
376	vOTU17281	Viruses	Duplodnaviria	Heunggongvirae	Uroviricota	Caudoviricetes	Unclassified_O	Unclassified_F
377	vOTU17285	Viruses	Monodnaviria	Sangervirae	Phixviricota	Malgrandaviricetes	Petitvirales	Microviridae
378	vOTU17286	Viruses	Monodnaviria	Sangervirae	Phixviricota	Malgrandaviricetes	Petitvirales	Microviridae
379	vOTU17288	Viruses	Duplodnaviria	Heunggongvirae	Uroviricota	Caudoviricetes	Unclassified_O	Unclassified_F
380	vOTU17291	Viruses	Monodnaviria	Sangervirae	Phixviricota	Malgrandaviricetes	Petitvirales	Microviridae
381	vOTU17292	Viruses	Duplodnaviria	Heunggongvirae	Uroviricota	Caudoviricetes	Unclassified_O	Unclassified_F
382	vOTU17295	Viruses	Duplodnaviria	Heunggongvirae	Uroviricota	Caudoviricetes	Unclassified_O	Unclassified_F
383	vOTU17297	Viruses	Monodnaviria	Sangervirae	Phixviricota	Malgrandaviricetes	Petitvirales	Microviridae
384	vOTU17298	Viruses	Monodnaviria	Shotokuvirae	Cressdnaviricota	Arfiviricetes	Cremevirales	Smacoviridae
385	vOTU17300	Viruses	Duplodnaviria	Heunggongvirae	Uroviricota	Caudoviricetes	Unclassified_O	Unclassified_F
386	vOTU17301	Viruses	Duplodnaviria	Heunggongvirae	Uroviricota	Caudoviricetes	Unclassified_O	Unclassified_F
387	vOTU17302	Viruses	Monodnaviria	Shotokuvirae	Cressdnaviricota	Arfiviricetes	Cirlivirales	Circoviridae
388	vOTU17304	Viruses	Monodnaviria	Shotokuvirae	Cressdnaviricota	Arfiviricetes	Cremevirales	Smacoviridae
389	vOTU17307	Viruses	Duplodnaviria	Heunggongvirae	Uroviricota	Caudoviricetes	Unclassified_O	Unclassified_F
390	vOTU17308	Viruses	Monodnaviria	Sangervirae	Phixviricota	Malgrandaviricetes	Petitvirales	Microviridae
391	vOTU17309	Viruses	Monodnaviria	Shotokuvirae	Cressdnaviricota	Arfiviricetes	Cirlivirales	Circoviridae
392	vOTU17311	Viruses	Monodnaviria	Sangervirae	Phixviricota	Malgrandaviricetes	Petitvirales	Microviridae
393	vOTU17312	Viruses	Monodnaviria	Shotokuvirae	Cressdnaviricota	Arfiviricetes	Cremevirales	Smacoviridae
394	vOTU17315	Viruses	Duplodnaviria	Heunggongvirae	Uroviricota	Caudoviricetes	Unclassified_O	Unclassified_F
395	vOTU17316	Viruses	Monodnaviria	Sangervirae	Phixviricota	Malgrandaviricetes	Petitvirales	Microviridae
396	vOTU17320	Viruses	Duplodnaviria	Heunggongvirae	Uroviricota	Caudoviricetes	Unclassified_O	Unclassified_F
397	vOTU17322	Viruses	Duplodnaviria	Heunggongvirae	Uroviricota	Caudoviricetes	Unclassified_O	Unclassified_F
398	vOTU17324	Viruses	Monodnaviria	Sangervirae	Phixviricota	Malgrandaviricetes	Petitvirales	Microviridae
399	vOTU17325	Viruses	Duplodnaviria	Heunggongvirae	Uroviricota	Caudoviricetes	Unclassified_O	Unclassified_F
400	vOTU17328	Viruses	Monodnaviria	Sangervirae	Phixviricota	Malgrandaviricetes	Petitvirales	Microviridae
401	vOTU17330	Viruses	Duplodnaviria	Heunggongvirae	Uroviricota	Caudoviricetes	Unclassified_O	Unclassified_F
402	vOTU17331	Viruses	Unclassified_R	Unclassified_K	Unclassified_P	Unclassified_C	Unclassified_O	Unclassified_F
403	vOTU17333	Viruses	Duplodnaviria	Heunggongvirae	Uroviricota	Caudoviricetes	Unclassified_O	Unclassified_F
404	vOTU17334	Viruses	Unclassified_R	Unclassified_K	Unclassified_P	Unclassified_C	Unclassified_O	Unclassified_F
405	vOTU17335	Viruses	Monodnaviria	Sangervirae	Phixviricota	Malgrandaviricetes	Petitvirales	Microviridae
406	vOTU17336	Viruses	Monodnaviria	Shotokuvirae	Cressdnaviricota	Arfiviricetes	Rivendellvirales	Naryaviridae
407	vOTU17339	Viruses	Duplodnaviria	Heunggongvirae	Uroviricota	Caudoviricetes	Unclassified_O	Unclassified_F
408	vOTU17340	Viruses	Duplodnaviria	Heunggongvirae	Uroviricota	Caudoviricetes	Unclassified_O	Unclassified_F
409	vOTU17342	Viruses	Duplodnaviria	Heunggongvirae	Uroviricota	Caudoviricetes	Unclassified_O	Unclassified_F
410	vOTU17346	Viruses	Duplodnaviria	Heunggongvirae	Uroviricota	Caudoviricetes	Unclassified_O	Unclassified_F
411	vOTU17347	Viruses	Monodnaviria	Sangervirae	Phixviricota	Malgrandaviricetes	Petitvirales	Microviridae
412	vOTU17348	Viruses	Duplodnaviria	Heunggongvirae	Uroviricota	Caudoviricetes	Unclassified_O	Unclassified_F
413	vOTU17350	Viruses	Monodnaviria	Sangervirae	Phixviricota	Malgrandaviricetes	Petitvirales	Microviridae
414	vOTU17351	Viruses	Duplodnaviria	Heunggongvirae	Uroviricota	Caudoviricetes	Unclassified_O	Unclassified_F
415	vOTU17353	Viruses	Duplodnaviria	Heunggongvirae	Uroviricota	Caudoviricetes	Unclassified_O	Unclassified_F
416	vOTU17358	Viruses	Duplodnaviria	Heunggongvirae	Uroviricota	Caudoviricetes	Unclassified_O	Unclassified_F
417	vOTU17372	Viruses	Monodnaviria	Sangervirae	Phixviricota	Malgrandaviricetes	Petitvirales	Microviridae
418	vOTU17381	Viruses	Monodnaviria	Sangervirae	Phixviricota	Malgrandaviricetes	Petitvirales	Microviridae
419	vOTU17389	Viruses	Unclassified_R	Unclassified_K	Unclassified_P	Unclassified_C	Unclassified_O	Unclassified_F
420	vOTU17404	Viruses	Monodnaviria	Sangervirae	Phixviricota	Malgrandaviricetes	Petitvirales	Microviridae
421	vOTU17405	Viruses	Monodnaviria	Sangervirae	Phixviricota	Malgrandaviricetes	Petitvirales	Microviridae
422	vOTU17412	Viruses	Duplodnaviria	Heunggongvirae	Uroviricota	Caudoviricetes	Unclassified_O	Unclassified_F
423	vOTU17417	Viruses	Duplodnaviria	Heunggongvirae	Uroviricota	Caudoviricetes	Unclassified_O	Unclassified_F
424	vOTU17425	Viruses	Duplodnaviria	Heunggongvirae	Uroviricota	Caudoviricetes	Unclassified_O	Unclassified_F
425	vOTU17430	Viruses	Duplodnaviria	Heunggongvirae	Uroviricota	Caudoviricetes	Unclassified_O	Unclassified_F
426	vOTU17438	Viruses	Duplodnaviria	Heunggongvirae	Uroviricota	Caudoviricetes	Unclassified_O	Unclassified_F
427	vOTU17450	Viruses	Duplodnaviria	Heunggongvirae	Uroviricota	Caudoviricetes	Unclassified_O	Unclassified_F
428	vOTU17545	Viruses	Monodnaviria	Shotokuvirae	Cressdnaviricota	Arfiviricetes	Cremevirales	Smacoviridae
429	vOTU17571	Viruses	Duplodnaviria	Heunggongvirae	Uroviricota	Caudoviricetes	Unclassified_O	Unclassified_F
430	vOTU17578	Viruses	Duplodnaviria	Heunggongvirae	Uroviricota	Caudoviricetes	Unclassified_O	Unclassified_F
431	vOTU17583	Viruses	Duplodnaviria	Heunggongvirae	Uroviricota	Caudoviricetes	Unclassified_O	Unclassified_F
432	vOTU17639	Viruses	Duplodnaviria	Heunggongvirae	Uroviricota	Caudoviricetes	Unclassified_O	Unclassified_F
433	vOTU17704	Viruses	Duplodnaviria	Heunggongvirae	Uroviricota	Caudoviricetes	Unclassified_O	Unclassified_F
434	vOTU17711	Unassigned	Unassigned	Unassigned	Unassigned	Unassigned	Unassigned	Unassigned
435	vOTU17712	Viruses	Monodnaviria	Shotokuvirae	Commensaviricota	Cardeaviricetes	Sanitavirales	Anelloviridae
436	vOTU17750	Viruses	Monodnaviria	Shotokuvirae	Cossaviricota	Quintoviricetes	Piccovirales	Parvoviridae
437	vOTU17757	Viruses	Unclassified_R	Unclassified_K	Unclassified_P	Unclassified_C	Unclassified_O	Unclassified_F
438	vOTU17763	Viruses	Duplodnaviria	Heunggongvirae	Uroviricota	Caudoviricetes	Unclassified_O	Unclassified_F
439	vOTU17775	Viruses	Duplodnaviria	Heunggongvirae	Uroviricota	Caudoviricetes	Unclassified_O	Unclassified_F
440	vOTU17788	Viruses	Duplodnaviria	Heunggongvirae	Uroviricota	Caudoviricetes	Unclassified_O	Unclassified_F
441	vOTU17790	Viruses	Monodnaviria	Sangervirae	Phixviricota	Malgrandaviricetes	Petitvirales	Microviridae
442	vOTU17800	Viruses	Duplodnaviria	Heunggongvirae	Uroviricota	Caudoviricetes	Unclassified_O	Unclassified_F
443	vOTU17804	Viruses	Monodnaviria	Shotokuvirae	Cressdnaviricota	Arfiviricetes	Cremevirales	Smacoviridae
444	vOTU17808	Viruses	Duplodnaviria	Heunggongvirae	Uroviricota	Caudoviricetes	Unclassified_O	Unclassified_F
445	vOTU17811	Viruses	Duplodnaviria	Heunggongvirae	Uroviricota	Caudoviricetes	Unclassified_O	Unclassified_F
446	vOTU17820	Viruses	Duplodnaviria	Heunggongvirae	Uroviricota	Caudoviricetes	Unclassified_O	Unclassified_F
447	vOTU17821	Viruses	Monodnaviria	Sangervirae	Phixviricota	Malgrandaviricetes	Petitvirales	Microviridae
448	vOTU17830	Viruses	Monodnaviria	Sangervirae	Phixviricota	Malgrandaviricetes	Petitvirales	Microviridae
449	vOTU17841	Viruses	Monodnaviria	Sangervirae	Phixviricota	Malgrandaviricetes	Petitvirales	Microviridae
450	vOTU17842	Viruses	Duplodnaviria	Heunggongvirae	Uroviricota	Caudoviricetes	Unclassified_O	Unclassified_F
451	vOTU17845	Viruses	Duplodnaviria	Heunggongvirae	Uroviricota	Caudoviricetes	Unclassified_O	Unclassified_F
452	vOTU17846	Viruses	Duplodnaviria	Heunggongvirae	Uroviricota	Caudoviricetes	Unclassified_O	Unclassified_F
453	vOTU17852	Viruses	Duplodnaviria	Heunggongvirae	Uroviricota	Caudoviricetes	Unclassified_O	Unclassified_F
454	vOTU17855	Viruses	Monodnaviria	Sangervirae	Phixviricota	Malgrandaviricetes	Petitvirales	Microviridae
455	vOTU17857	Viruses	Duplodnaviria	Heunggongvirae	Uroviricota	Caudoviricetes	Unclassified_O	Unclassified_F
456	vOTU17859	Viruses	Duplodnaviria	Heunggongvirae	Uroviricota	Caudoviricetes	Unclassified_O	Unclassified_F
457	vOTU17868	Viruses	Monodnaviria	Sangervirae	Phixviricota	Malgrandaviricetes	Petitvirales	Microviridae
458	vOTU17873	Viruses	Duplodnaviria	Heunggongvirae	Uroviricota	Caudoviricetes	Unclassified_O	Unclassified_F
459	vOTU17877	Viruses	Duplodnaviria	Heunggongvirae	Uroviricota	Caudoviricetes	Unclassified_O	Unclassified_F
460	vOTU17878	Viruses	Monodnaviria	Sangervirae	Phixviricota	Malgrandaviricetes	Petitvirales	Microviridae
461	vOTU17888	Viruses	Monodnaviria	Sangervirae	Phixviricota	Malgrandaviricetes	Petitvirales	Microviridae
462	vOTU17889	Viruses	Duplodnaviria	Heunggongvirae	Uroviricota	Caudoviricetes	Unclassified_O	Unclassified_F
463	vOTU17890	Viruses	Duplodnaviria	Heunggongvirae	Uroviricota	Caudoviricetes	Unclassified_O	Unclassified_F
464	vOTU17892	Viruses	Monodnaviria	Sangervirae	Phixviricota	Malgrandaviricetes	Petitvirales	Microviridae
465	vOTU17893	Viruses	Duplodnaviria	Heunggongvirae	Uroviricota	Caudoviricetes	Unclassified_O	Unclassified_F
466	vOTU17894	Viruses	Monodnaviria	Sangervirae	Phixviricota	Malgrandaviricetes	Petitvirales	Microviridae
467	vOTU17895	Viruses	Monodnaviria	Sangervirae	Phixviricota	Malgrandaviricetes	Petitvirales	Microviridae
468	vOTU17896	Viruses	Duplodnaviria	Heunggongvirae	Uroviricota	Caudoviricetes	Unclassified_O	Unclassified_F
469	vOTU17898	Viruses	Monodnaviria	Shotokuvirae	Cressdnaviricota	Arfiviricetes	Cremevirales	Smacoviridae
470	vOTU17899	Viruses	Monodnaviria	Sangervirae	Phixviricota	Malgrandaviricetes	Petitvirales	Microviridae
471	vOTU17900	Viruses	Monodnaviria	Shotokuvirae	Cressdnaviricota	Arfiviricetes	Cremevirales	Smacoviridae
472	vOTU17901	Viruses	Monodnaviria	Sangervirae	Phixviricota	Malgrandaviricetes	Petitvirales	Microviridae
473	vOTU17902	Viruses	Monodnaviria	Sangervirae	Phixviricota	Malgrandaviricetes	Petitvirales	Microviridae
474	vOTU17903	Viruses	Duplodnaviria	Heunggongvirae	Uroviricota	Caudoviricetes	Unclassified_O	Unclassified_F
475	vOTU17904	Viruses	Monodnaviria	Sangervirae	Phixviricota	Malgrandaviricetes	Petitvirales	Microviridae
476	vOTU17906	Viruses	Duplodnaviria	Heunggongvirae	Uroviricota	Caudoviricetes	Unclassified_O	Unclassified_F
477	vOTU17907	Viruses	Monodnaviria	Sangervirae	Phixviricota	Malgrandaviricetes	Petitvirales	Microviridae
478	vOTU17910	Viruses	Duplodnaviria	Heunggongvirae	Uroviricota	Caudoviricetes	Unclassified_O	Unclassified_F
479	vOTU17911	Viruses	Monodnaviria	Sangervirae	Phixviricota	Malgrandaviricetes	Petitvirales	Microviridae
480	vOTU17914	Viruses	Duplodnaviria	Heunggongvirae	Uroviricota	Caudoviricetes	Unclassified_O	Unclassified_F
481	vOTU17915	Viruses	Duplodnaviria	Heunggongvirae	Uroviricota	Caudoviricetes	Unclassified_O	Unclassified_F
482	vOTU17918	Viruses	Unclassified_R	Unclassified_K	Unclassified_P	Unclassified_C	Unclassified_O	Unclassified_F
483	vOTU17920	Viruses	Duplodnaviria	Heunggongvirae	Uroviricota	Caudoviricetes	Unclassified_O	Unclassified_F
484	vOTU17923	Viruses	Monodnaviria	Shotokuvirae	Cressdnaviricota	Arfiviricetes	Rivendellvirales	Naryaviridae
485	vOTU17925	Viruses	Duplodnaviria	Heunggongvirae	Uroviricota	Caudoviricetes	Unclassified_O	Unclassified_F
486	vOTU17927	Viruses	Duplodnaviria	Heunggongvirae	Uroviricota	Caudoviricetes	Unclassified_O	Unclassified_F
487	vOTU17928	Viruses	Monodnaviria	Shotokuvirae	Cressdnaviricota	Arfiviricetes	Cremevirales	Smacoviridae
488	vOTU17930	Viruses	Duplodnaviria	Heunggongvirae	Uroviricota	Caudoviricetes	Unclassified_O	Unclassified_F
489	vOTU17931	Viruses	Duplodnaviria	Heunggongvirae	Uroviricota	Caudoviricetes	Unclassified_O	Unclassified_F
490	vOTU17932	Viruses	Duplodnaviria	Heunggongvirae	Uroviricota	Caudoviricetes	Unclassified_O	Unclassified_F
491	vOTU17933	Viruses	Monodnaviria	Shotokuvirae	Cressdnaviricota	Arfiviricetes	Cremevirales	Smacoviridae
492	vOTU17934	Viruses	Monodnaviria	Shotokuvirae	Cressdnaviricota	Arfiviricetes	Cremevirales	Smacoviridae
493	vOTU17935	Viruses	Duplodnaviria	Heunggongvirae	Uroviricota	Caudoviricetes	Unclassified_O	Unclassified_F
494	vOTU17936	Viruses	Duplodnaviria	Heunggongvirae	Uroviricota	Caudoviricetes	Unclassified_O	Unclassified_F
495	vOTU17938	Viruses	Duplodnaviria	Heunggongvirae	Uroviricota	Caudoviricetes	Unclassified_O	Unclassified_F
496	vOTU17940	Viruses	Duplodnaviria	Heunggongvirae	Uroviricota	Caudoviricetes	Unclassified_O	Unclassified_F
497	vOTU17941	Viruses	Duplodnaviria	Heunggongvirae	Uroviricota	Caudoviricetes	Unclassified_O	Unclassified_F
498	vOTU17949	Viruses	Monodnaviria	Sangervirae	Phixviricota	Malgrandaviricetes	Petitvirales	Microviridae
499	vOTU17954	Viruses	Monodnaviria	Sangervirae	Phixviricota	Malgrandaviricetes	Petitvirales	Microviridae
500	vOTU17955	Viruses	Duplodnaviria	Heunggongvirae	Uroviricota	Caudoviricetes	Unclassified_O	Unclassified_F
501	vOTU17958	Viruses	Duplodnaviria	Heunggongvirae	Uroviricota	Caudoviricetes	Unclassified_O	Unclassified_F
502	vOTU17961	Viruses	Monodnaviria	Sangervirae	Phixviricota	Malgrandaviricetes	Petitvirales	Microviridae
503	vOTU17964	Viruses	Duplodnaviria	Heunggongvirae	Uroviricota	Caudoviricetes	Unclassified_O	Unclassified_F
504	vOTU17967	Viruses	Duplodnaviria	Heunggongvirae	Uroviricota	Caudoviricetes	Unclassified_O	Unclassified_F
505	vOTU17969	Viruses	Monodnaviria	Shotokuvirae	Cressdnaviricota	Arfiviricetes	Mulpavirales	Nanoviridae
506	vOTU17975	Viruses	Duplodnaviria	Heunggongvirae	Uroviricota	Caudoviricetes	Unclassified_O	Unclassified_F
507	vOTU17977	Viruses	Duplodnaviria	Heunggongvirae	Uroviricota	Caudoviricetes	Unclassified_O	Unclassified_F
508	vOTU17981	Viruses	Duplodnaviria	Heunggongvirae	Uroviricota	Caudoviricetes	Unclassified_O	Unclassified_F
509	vOTU17982	Viruses	Duplodnaviria	Heunggongvirae	Uroviricota	Caudoviricetes	Unclassified_O	Unclassified_F
510	vOTU17987	Viruses	Monodnaviria	Sangervirae	Phixviricota	Malgrandaviricetes	Petitvirales	Microviridae
511	vOTU17991	Viruses	Duplodnaviria	Heunggongvirae	Uroviricota	Caudoviricetes	Unclassified_O	Unclassified_F
512	vOTU17994	Viruses	Duplodnaviria	Heunggongvirae	Uroviricota	Caudoviricetes	Unclassified_O	Unclassified_F
513	vOTU18048	Viruses	Duplodnaviria	Heunggongvirae	Uroviricota	Caudoviricetes	Unclassified_O	Unclassified_F
514	vOTU1811	Viruses	Monodnaviria	Sangervirae	Phixviricota	Malgrandaviricetes	Petitvirales	Microviridae
515	vOTU18121	Viruses	Monodnaviria	Shotokuvirae	Cressdnaviricota	Arfiviricetes	Cremevirales	Smacoviridae
516	vOTU18141	Viruses	Duplodnaviria	Heunggongvirae	Uroviricota	Caudoviricetes	Unclassified_O	Unclassified_F
517	vOTU18145	Viruses	Monodnaviria	Shotokuvirae	Cossaviricota	Quintoviricetes	Piccovirales	Parvoviridae
518	vOTU1816	Viruses	Monodnaviria	Sangervirae	Phixviricota	Malgrandaviricetes	Petitvirales	Microviridae
519	vOTU1818	Viruses	Duplodnaviria	Heunggongvirae	Uroviricota	Caudoviricetes	Unclassified_O	Unclassified_F
520	vOTU18198	Viruses	Duplodnaviria	Heunggongvirae	Uroviricota	Caudoviricetes	Unclassified_O	Unclassified_F
521	vOTU18229	Viruses	Duplodnaviria	Heunggongvirae	Uroviricota	Caudoviricetes	Unclassified_O	Unclassified_F
522	vOTU18306	Viruses	Monodnaviria	Shotokuvirae	Cressdnaviricota	Arfiviricetes	Cremevirales	Smacoviridae
523	vOTU18342	Viruses	Duplodnaviria	Heunggongvirae	Uroviricota	Caudoviricetes	Unclassified_O	Unclassified_F
524	vOTU18347	Viruses	Duplodnaviria	Heunggongvirae	Uroviricota	Caudoviricetes	Unclassified_O	Unclassified_F
525	vOTU18361	Viruses	Duplodnaviria	Heunggongvirae	Uroviricota	Caudoviricetes	Unclassified_O	Unclassified_F
526	vOTU18373	Viruses	Duplodnaviria	Heunggongvirae	Uroviricota	Caudoviricetes	Unclassified_O	Unclassified_F
527	vOTU18374	Viruses	Duplodnaviria	Heunggongvirae	Uroviricota	Caudoviricetes	Unclassified_O	Unclassified_F
528	vOTU18384	Viruses	Duplodnaviria	Heunggongvirae	Uroviricota	Caudoviricetes	Unclassified_O	Unclassified_F
529	vOTU18385	Viruses	Duplodnaviria	Heunggongvirae	Uroviricota	Caudoviricetes	Unclassified_O	Unclassified_F
530	vOTU18397	Viruses	Duplodnaviria	Heunggongvirae	Uroviricota	Caudoviricetes	Unclassified_O	Unclassified_F
531	vOTU18403	Viruses	Duplodnaviria	Heunggongvirae	Uroviricota	Caudoviricetes	Unclassified_O	Unclassified_F
532	vOTU18406	Viruses	Duplodnaviria	Heunggongvirae	Uroviricota	Caudoviricetes	Unclassified_O	Unclassified_F
533	vOTU18425	Viruses	Monodnaviria	Sangervirae	Phixviricota	Malgrandaviricetes	Petitvirales	Microviridae
534	vOTU18433	Viruses	Duplodnaviria	Heunggongvirae	Uroviricota	Caudoviricetes	Unclassified_O	Unclassified_F
535	vOTU18440	Viruses	Duplodnaviria	Heunggongvirae	Uroviricota	Caudoviricetes	Unclassified_O	Unclassified_F
536	vOTU18456	Viruses	Duplodnaviria	Heunggongvirae	Uroviricota	Caudoviricetes	Unclassified_O	Unclassified_F
537	vOTU18464	Viruses	Duplodnaviria	Heunggongvirae	Uroviricota	Caudoviricetes	Unclassified_O	Unclassified_F
538	vOTU18495	Viruses	Duplodnaviria	Heunggongvirae	Uroviricota	Caudoviricetes	Unclassified_O	Unclassified_F
539	vOTU18512	Viruses	Duplodnaviria	Heunggongvirae	Uroviricota	Caudoviricetes	Unclassified_O	Unclassified_F
540	vOTU18546	Viruses	Monodnaviria	Shotokuvirae	Cressdnaviricota	Arfiviricetes	Cremevirales	Smacoviridae
541	vOTU18614	Viruses	Duplodnaviria	Heunggongvirae	Uroviricota	Caudoviricetes	Unclassified_O	Unclassified_F
542	vOTU18619	Viruses	Monodnaviria	Shotokuvirae	Cressdnaviricota	Arfiviricetes	Cremevirales	Smacoviridae
543	vOTU18621	Viruses	Duplodnaviria	Heunggongvirae	Uroviricota	Caudoviricetes	Unclassified_O	Unclassified_F
544	vOTU18623	Unassigned	Unassigned	Unassigned	Unassigned	Unassigned	Unassigned	Unassigned
545	vOTU18626	Unassigned	Unassigned	Unassigned	Unassigned	Unassigned	Unassigned	Unassigned
546	vOTU18636	Viruses	Duplodnaviria	Heunggongvirae	Uroviricota	Caudoviricetes	Unclassified_O	Unclassified_F
547	vOTU18640	Viruses	Duplodnaviria	Heunggongvirae	Uroviricota	Caudoviricetes	Unclassified_O	Unclassified_F
548	vOTU18674	Viruses	Monodnaviria	Sangervirae	Phixviricota	Malgrandaviricetes	Petitvirales	Microviridae
549	vOTU18675	Viruses	Monodnaviria	Shotokuvirae	Cressdnaviricota	Arfiviricetes	Cremevirales	Smacoviridae
550	vOTU18679	Viruses	Duplodnaviria	Heunggongvirae	Uroviricota	Caudoviricetes	Unclassified_O	Unclassified_F
551	vOTU18682	Viruses	Duplodnaviria	Heunggongvirae	Uroviricota	Caudoviricetes	Unclassified_O	Unclassified_F
552	vOTU18683	Viruses	Monodnaviria	Sangervirae	Phixviricota	Malgrandaviricetes	Petitvirales	Microviridae
553	vOTU18684	Viruses	Monodnaviria	Sangervirae	Phixviricota	Malgrandaviricetes	Petitvirales	Microviridae
554	vOTU18700	Viruses	Duplodnaviria	Heunggongvirae	Uroviricota	Caudoviricetes	Unclassified_O	Unclassified_F
555	vOTU18702	Viruses	Duplodnaviria	Heunggongvirae	Uroviricota	Caudoviricetes	Unclassified_O	Unclassified_F
556	vOTU18703	Viruses	Monodnaviria	Sangervirae	Phixviricota	Malgrandaviricetes	Petitvirales	Microviridae
557	vOTU18707	Viruses	Monodnaviria	Sangervirae	Phixviricota	Malgrandaviricetes	Petitvirales	Microviridae
558	vOTU18709	Viruses	Monodnaviria	Sangervirae	Phixviricota	Malgrandaviricetes	Petitvirales	Microviridae
559	vOTU18711	Viruses	Duplodnaviria	Heunggongvirae	Uroviricota	Caudoviricetes	Unclassified_O	Unclassified_F
560	vOTU18719	Viruses	Duplodnaviria	Heunggongvirae	Uroviricota	Caudoviricetes	Unclassified_O	Unclassified_F
561	vOTU18720	Viruses	Unclassified_R	Unclassified_K	Unclassified_P	Unclassified_C	Unclassified_O	Unclassified_F
562	vOTU18721	Viruses	Duplodnaviria	Heunggongvirae	Uroviricota	Caudoviricetes	Unclassified_O	Unclassified_F
563	vOTU18722	Viruses	Duplodnaviria	Heunggongvirae	Uroviricota	Caudoviricetes	Unclassified_O	Unclassified_F
564	vOTU18724	Viruses	Duplodnaviria	Heunggongvirae	Uroviricota	Caudoviricetes	Unclassified_O	Unclassified_F
565	vOTU18727	Viruses	Monodnaviria	Sangervirae	Phixviricota	Malgrandaviricetes	Petitvirales	Microviridae
566	vOTU18738	Viruses	Monodnaviria	Sangervirae	Phixviricota	Malgrandaviricetes	Petitvirales	Microviridae
567	vOTU18742	Viruses	Monodnaviria	Shotokuvirae	Cressdnaviricota	Arfiviricetes	Cremevirales	Smacoviridae
568	vOTU18745	Viruses	Monodnaviria	Sangervirae	Phixviricota	Malgrandaviricetes	Petitvirales	Microviridae
569	vOTU18748	Viruses	Monodnaviria	Sangervirae	Phixviricota	Malgrandaviricetes	Petitvirales	Microviridae
570	vOTU18750	Viruses	Monodnaviria	Shotokuvirae	Cressdnaviricota	Arfiviricetes	Cirlivirales	Circoviridae
571	vOTU18754	Viruses	Duplodnaviria	Heunggongvirae	Uroviricota	Caudoviricetes	Unclassified_O	Unclassified_F
572	vOTU18761	Viruses	Monodnaviria	Shotokuvirae	Cressdnaviricota	Arfiviricetes	Cremevirales	Smacoviridae
573	vOTU18762	Viruses	Unclassified_R	Unclassified_K	Unclassified_P	Unclassified_C	Unclassified_O	Unclassified_F
574	vOTU18769	Viruses	Duplodnaviria	Heunggongvirae	Uroviricota	Caudoviricetes	Unclassified_O	Unclassified_F
575	vOTU18771	Viruses	Monodnaviria	Shotokuvirae	Cressdnaviricota	Arfiviricetes	Cremevirales	Smacoviridae
576	vOTU18773	Viruses	Unclassified_R	Unclassified_K	Unclassified_P	Unclassified_C	Unclassified_O	Unclassified_F
577	vOTU18774	Viruses	Duplodnaviria	Heunggongvirae	Uroviricota	Caudoviricetes	Unclassified_O	Unclassified_F
578	vOTU18776	Viruses	Monodnaviria	Shotokuvirae	Cressdnaviricota	Arfiviricetes	Rivendellvirales	Naryaviridae
579	vOTU18779	Viruses	Monodnaviria	Sangervirae	Phixviricota	Malgrandaviricetes	Petitvirales	Microviridae
580	vOTU18780	Viruses	Duplodnaviria	Heunggongvirae	Uroviricota	Caudoviricetes	Unclassified_O	Unclassified_F
581	vOTU18785	Viruses	Duplodnaviria	Heunggongvirae	Uroviricota	Caudoviricetes	Unclassified_O	Unclassified_F
582	vOTU18786	Viruses	Duplodnaviria	Heunggongvirae	Uroviricota	Caudoviricetes	Unclassified_O	Unclassified_F
583	vOTU18788	Viruses	Duplodnaviria	Heunggongvirae	Uroviricota	Caudoviricetes	Unclassified_O	Unclassified_F
584	vOTU18792	Viruses	Monodnaviria	Sangervirae	Phixviricota	Malgrandaviricetes	Petitvirales	Microviridae
585	vOTU18795	Viruses	Monodnaviria	Sangervirae	Phixviricota	Malgrandaviricetes	Petitvirales	Microviridae
586	vOTU18802	Viruses	Duplodnaviria	Heunggongvirae	Uroviricota	Caudoviricetes	Unclassified_O	Unclassified_F
587	vOTU18806	Viruses	Duplodnaviria	Heunggongvirae	Uroviricota	Caudoviricetes	Unclassified_O	Unclassified_F
588	vOTU18808	Viruses	Duplodnaviria	Heunggongvirae	Uroviricota	Caudoviricetes	Unclassified_O	Unclassified_F
589	vOTU18809	Viruses	Duplodnaviria	Heunggongvirae	Uroviricota	Caudoviricetes	Unclassified_O	Unclassified_F
590	vOTU18816	Viruses	Duplodnaviria	Heunggongvirae	Uroviricota	Caudoviricetes	Unclassified_O	Unclassified_F
591	vOTU18818	Viruses	Monodnaviria	Sangervirae	Phixviricota	Malgrandaviricetes	Petitvirales	Microviridae
592	vOTU18819	Viruses	Duplodnaviria	Heunggongvirae	Uroviricota	Caudoviricetes	Unclassified_O	Unclassified_F
593	vOTU18821	Viruses	Monodnaviria	Sangervirae	Phixviricota	Malgrandaviricetes	Petitvirales	Microviridae
594	vOTU18825	Viruses	Duplodnaviria	Heunggongvirae	Uroviricota	Caudoviricetes	Unclassified_O	Unclassified_F
595	vOTU18826	Viruses	Duplodnaviria	Heunggongvirae	Uroviricota	Caudoviricetes	Unclassified_O	Unclassified_F
596	vOTU18828	Viruses	Monodnaviria	Shotokuvirae	Cressdnaviricota	Arfiviricetes	Cremevirales	Smacoviridae
597	vOTU18830	Viruses	Duplodnaviria	Heunggongvirae	Uroviricota	Caudoviricetes	Unclassified_O	Unclassified_F
598	vOTU18834	Viruses	Monodnaviria	Shotokuvirae	Cressdnaviricota	Arfiviricetes	Cremevirales	Smacoviridae
599	vOTU18840	Viruses	Duplodnaviria	Heunggongvirae	Uroviricota	Caudoviricetes	Unclassified_O	Unclassified_F
600	vOTU18843	Viruses	Monodnaviria	Sangervirae	Phixviricota	Malgrandaviricetes	Petitvirales	Microviridae
601	vOTU18848	Viruses	Monodnaviria	Sangervirae	Phixviricota	Malgrandaviricetes	Petitvirales	Microviridae
602	vOTU18849	Viruses	Monodnaviria	Shotokuvirae	Cressdnaviricota	Arfiviricetes	Rivendellvirales	Naryaviridae
603	vOTU18850	Viruses	Duplodnaviria	Heunggongvirae	Uroviricota	Caudoviricetes	Unclassified_O	Unclassified_F
604	vOTU18854	Viruses	Monodnaviria	Sangervirae	Phixviricota	Malgrandaviricetes	Petitvirales	Microviridae
605	vOTU18870	Viruses	Monodnaviria	Shotokuvirae	Cressdnaviricota	Arfiviricetes	Cremevirales	Smacoviridae
606	vOTU18872	Viruses	Monodnaviria	Sangervirae	Phixviricota	Malgrandaviricetes	Petitvirales	Microviridae
607	vOTU18883	Viruses	Duplodnaviria	Heunggongvirae	Uroviricota	Caudoviricetes	Unclassified_O	Unclassified_F
608	vOTU18887	Viruses	Duplodnaviria	Heunggongvirae	Uroviricota	Caudoviricetes	Unclassified_O	Unclassified_F
609	vOTU18889	Viruses	Monodnaviria	Sangervirae	Phixviricota	Malgrandaviricetes	Petitvirales	Microviridae
610	vOTU18892	Viruses	Duplodnaviria	Heunggongvirae	Uroviricota	Caudoviricetes	Unclassified_O	Unclassified_F
611	vOTU18897	Viruses	Monodnaviria	Sangervirae	Phixviricota	Malgrandaviricetes	Petitvirales	Microviridae
612	vOTU18898	Viruses	Duplodnaviria	Heunggongvirae	Uroviricota	Caudoviricetes	Unclassified_O	Unclassified_F
613	vOTU18899	Viruses	Monodnaviria	Shotokuvirae	Cressdnaviricota	Arfiviricetes	Cremevirales	Smacoviridae
614	vOTU18904	Viruses	Unclassified_R	Unclassified_K	Unclassified_P	Unclassified_C	Unclassified_O	Unclassified_F
615	vOTU18909	Viruses	Monodnaviria	Sangervirae	Phixviricota	Malgrandaviricetes	Petitvirales	Microviridae
616	vOTU18910	Viruses	Duplodnaviria	Heunggongvirae	Uroviricota	Caudoviricetes	Unclassified_O	Unclassified_F
617	vOTU18911	Viruses	Duplodnaviria	Heunggongvirae	Uroviricota	Caudoviricetes	Unclassified_O	Unclassified_F
618	vOTU18913	Viruses	Duplodnaviria	Heunggongvirae	Uroviricota	Caudoviricetes	Unclassified_O	Unclassified_F
619	vOTU18914	Viruses	Duplodnaviria	Heunggongvirae	Uroviricota	Caudoviricetes	Unclassified_O	Unclassified_F
620	vOTU18921	Viruses	Duplodnaviria	Heunggongvirae	Uroviricota	Caudoviricetes	Unclassified_O	Unclassified_F
621	vOTU18924	Viruses	Monodnaviria	Sangervirae	Phixviricota	Malgrandaviricetes	Petitvirales	Microviridae
622	vOTU18929	Viruses	Monodnaviria	Shotokuvirae	Cressdnaviricota	Arfiviricetes	Cremevirales	Smacoviridae
623	vOTU18931	Viruses	Duplodnaviria	Heunggongvirae	Uroviricota	Caudoviricetes	Unclassified_O	Unclassified_F
624	vOTU18934	Viruses	Monodnaviria	Shotokuvirae	Cressdnaviricota	Arfiviricetes	Cremevirales	Smacoviridae
625	vOTU18938	Viruses	Duplodnaviria	Heunggongvirae	Uroviricota	Caudoviricetes	Unclassified_O	Unclassified_F
626	vOTU18940	Viruses	Duplodnaviria	Heunggongvirae	Uroviricota	Caudoviricetes	Unclassified_O	Unclassified_F
627	vOTU18951	Viruses	Duplodnaviria	Heunggongvirae	Uroviricota	Caudoviricetes	Unclassified_O	Unclassified_F
628	vOTU18953	Viruses	Monodnaviria	Sangervirae	Phixviricota	Malgrandaviricetes	Petitvirales	Microviridae
629	vOTU18957	Viruses	Duplodnaviria	Heunggongvirae	Uroviricota	Caudoviricetes	Unclassified_O	Unclassified_F
630	vOTU18959	Viruses	Duplodnaviria	Heunggongvirae	Uroviricota	Caudoviricetes	Unclassified_O	Unclassified_F
631	vOTU18961	Viruses	Monodnaviria	Sangervirae	Phixviricota	Malgrandaviricetes	Petitvirales	Microviridae
632	vOTU18967	Viruses	Monodnaviria	Sangervirae	Phixviricota	Malgrandaviricetes	Petitvirales	Microviridae
633	vOTU18969	Viruses	Duplodnaviria	Heunggongvirae	Uroviricota	Caudoviricetes	Unclassified_O	Unclassified_F
634	vOTU18971	Viruses	Duplodnaviria	Heunggongvirae	Uroviricota	Caudoviricetes	Unclassified_O	Unclassified_F
635	vOTU18974	Viruses	Monodnaviria	Shotokuvirae	Cressdnaviricota	Arfiviricetes	Cremevirales	Smacoviridae
636	vOTU18975	Viruses	Duplodnaviria	Heunggongvirae	Uroviricota	Caudoviricetes	Unclassified_O	Unclassified_F
637	vOTU18980	Viruses	Duplodnaviria	Heunggongvirae	Uroviricota	Caudoviricetes	Unclassified_O	Unclassified_F
638	vOTU18982	Viruses	Monodnaviria	Sangervirae	Phixviricota	Malgrandaviricetes	Petitvirales	Microviridae
639	vOTU18983	Viruses	Monodnaviria	Sangervirae	Phixviricota	Malgrandaviricetes	Petitvirales	Microviridae
640	vOTU18985	Viruses	Monodnaviria	Sangervirae	Phixviricota	Malgrandaviricetes	Petitvirales	Microviridae
641	vOTU18989	Viruses	Duplodnaviria	Heunggongvirae	Uroviricota	Caudoviricetes	Unclassified_O	Unclassified_F
642	vOTU18990	Viruses	Unclassified_R	Unclassified_K	Unclassified_P	Unclassified_C	Unclassified_O	Unclassified_F
643	vOTU18993	Viruses	Monodnaviria	Sangervirae	Phixviricota	Malgrandaviricetes	Petitvirales	Microviridae
644	vOTU19002	Viruses	Monodnaviria	Sangervirae	Phixviricota	Malgrandaviricetes	Petitvirales	Microviridae
645	vOTU19005	Viruses	Duplodnaviria	Heunggongvirae	Uroviricota	Caudoviricetes	Unclassified_O	Unclassified_F
646	vOTU19009	Viruses	Duplodnaviria	Heunggongvirae	Uroviricota	Caudoviricetes	Unclassified_O	Unclassified_F
647	vOTU19010	Viruses	Duplodnaviria	Heunggongvirae	Uroviricota	Caudoviricetes	Unclassified_O	Unclassified_F
648	vOTU19015	Viruses	Monodnaviria	Shotokuvirae	Cressdnaviricota	Arfiviricetes	Cremevirales	Smacoviridae
649	vOTU19042	Viruses	Duplodnaviria	Heunggongvirae	Uroviricota	Caudoviricetes	Unclassified_O	Unclassified_F
650	vOTU19043	Viruses	Duplodnaviria	Heunggongvirae	Uroviricota	Caudoviricetes	Unclassified_O	Unclassified_F
651	vOTU19058	Viruses	Monodnaviria	Shotokuvirae	Cressdnaviricota	Arfiviricetes	Cremevirales	Smacoviridae
652	vOTU19067	Viruses	Monodnaviria	Sangervirae	Phixviricota	Malgrandaviricetes	Petitvirales	Microviridae
653	vOTU19070	Viruses	Duplodnaviria	Heunggongvirae	Uroviricota	Caudoviricetes	Unclassified_O	Unclassified_F
654	vOTU19071	Viruses	Monodnaviria	Sangervirae	Phixviricota	Malgrandaviricetes	Petitvirales	Microviridae
655	vOTU19083	Viruses	Monodnaviria	Shotokuvirae	Cressdnaviricota	Arfiviricetes	Cremevirales	Smacoviridae
656	vOTU19085	Viruses	Duplodnaviria	Heunggongvirae	Uroviricota	Caudoviricetes	Unclassified_O	Unclassified_F
657	vOTU19089	Viruses	Duplodnaviria	Heunggongvirae	Uroviricota	Caudoviricetes	Unclassified_O	Unclassified_F
658	vOTU19090	Viruses	Duplodnaviria	Heunggongvirae	Uroviricota	Caudoviricetes	Unclassified_O	Unclassified_F
659	vOTU19092	Viruses	Monodnaviria	Sangervirae	Phixviricota	Malgrandaviricetes	Petitvirales	Microviridae
660	vOTU19095	Viruses	Duplodnaviria	Heunggongvirae	Uroviricota	Caudoviricetes	Unclassified_O	Unclassified_F
661	vOTU19096	Viruses	Monodnaviria	Sangervirae	Phixviricota	Malgrandaviricetes	Petitvirales	Microviridae
662	vOTU19098	Viruses	Duplodnaviria	Heunggongvirae	Uroviricota	Caudoviricetes	Unclassified_O	Unclassified_F
663	vOTU19099	Viruses	Duplodnaviria	Heunggongvirae	Uroviricota	Caudoviricetes	Unclassified_O	Unclassified_F
664	vOTU19109	Viruses	Monodnaviria	Sangervirae	Phixviricota	Malgrandaviricetes	Petitvirales	Microviridae
665	vOTU19112	Viruses	Duplodnaviria	Heunggongvirae	Uroviricota	Caudoviricetes	Unclassified_O	Unclassified_F
666	vOTU19113	Viruses	Duplodnaviria	Heunggongvirae	Uroviricota	Caudoviricetes	Unclassified_O	Unclassified_F
667	vOTU19115	Viruses	Monodnaviria	Sangervirae	Phixviricota	Malgrandaviricetes	Petitvirales	Microviridae
668	vOTU19118	Viruses	Monodnaviria	Sangervirae	Phixviricota	Malgrandaviricetes	Petitvirales	Microviridae
669	vOTU1912	Viruses	Monodnaviria	Sangervirae	Phixviricota	Malgrandaviricetes	Petitvirales	Microviridae
670	vOTU19121	Viruses	Monodnaviria	Sangervirae	Phixviricota	Malgrandaviricetes	Petitvirales	Microviridae
671	vOTU19122	Viruses	Monodnaviria	Sangervirae	Phixviricota	Malgrandaviricetes	Petitvirales	Microviridae
672	vOTU19123	Viruses	Duplodnaviria	Heunggongvirae	Uroviricota	Caudoviricetes	Unclassified_O	Unclassified_F
673	vOTU19124	Viruses	Duplodnaviria	Heunggongvirae	Uroviricota	Caudoviricetes	Unclassified_O	Unclassified_F
674	vOTU19128	Viruses	Monodnaviria	Sangervirae	Phixviricota	Malgrandaviricetes	Petitvirales	Microviridae
675	vOTU19129	Unassigned	Unassigned	Unassigned	Unassigned	Unassigned	Unassigned	Unassigned
676	vOTU19142	Viruses	Monodnaviria	Sangervirae	Phixviricota	Malgrandaviricetes	Petitvirales	Microviridae
677	vOTU19143	Viruses	Monodnaviria	Sangervirae	Phixviricota	Malgrandaviricetes	Petitvirales	Microviridae
678	vOTU19147	Viruses	Monodnaviria	Sangervirae	Phixviricota	Malgrandaviricetes	Petitvirales	Microviridae
679	vOTU19149	Viruses	Unclassified_R	Unclassified_K	Unclassified_P	Unclassified_C	Unclassified_O	Unclassified_F
680	vOTU19150	Viruses	Monodnaviria	Sangervirae	Phixviricota	Malgrandaviricetes	Petitvirales	Microviridae
681	vOTU19153	Viruses	Monodnaviria	Sangervirae	Phixviricota	Malgrandaviricetes	Petitvirales	Microviridae
682	vOTU19154	Viruses	Monodnaviria	Sangervirae	Phixviricota	Malgrandaviricetes	Petitvirales	Microviridae
683	vOTU19155	Viruses	Monodnaviria	Sangervirae	Phixviricota	Malgrandaviricetes	Petitvirales	Microviridae
684	vOTU19158	Viruses	Monodnaviria	Sangervirae	Phixviricota	Malgrandaviricetes	Petitvirales	Microviridae
685	vOTU19165	Viruses	Duplodnaviria	Heunggongvirae	Uroviricota	Caudoviricetes	Unclassified_O	Unclassified_F
686	vOTU19168	Viruses	Monodnaviria	Sangervirae	Phixviricota	Malgrandaviricetes	Petitvirales	Microviridae
687	vOTU19171	Viruses	Monodnaviria	Sangervirae	Phixviricota	Malgrandaviricetes	Petitvirales	Microviridae
688	vOTU19183	Viruses	Monodnaviria	Sangervirae	Phixviricota	Malgrandaviricetes	Petitvirales	Microviridae
689	vOTU19188	Viruses	Monodnaviria	Sangervirae	Phixviricota	Malgrandaviricetes	Petitvirales	Microviridae
690	vOTU19189	Viruses	Monodnaviria	Shotokuvirae	Cressdnaviricota	Arfiviricetes	Cremevirales	Smacoviridae
691	vOTU19190	Viruses	Monodnaviria	Sangervirae	Phixviricota	Malgrandaviricetes	Petitvirales	Microviridae
692	vOTU19193	Viruses	Monodnaviria	Shotokuvirae	Cressdnaviricota	Arfiviricetes	Cirlivirales	Circoviridae
693	vOTU19194	Viruses	Monodnaviria	Sangervirae	Phixviricota	Malgrandaviricetes	Petitvirales	Microviridae
694	vOTU19195	Viruses	Monodnaviria	Sangervirae	Phixviricota	Malgrandaviricetes	Petitvirales	Microviridae
695	vOTU19196	Viruses	Unclassified_R	Unclassified_K	Unclassified_P	Unclassified_C	Unclassified_O	Unclassified_F
696	vOTU19197	Viruses	Monodnaviria	Sangervirae	Phixviricota	Malgrandaviricetes	Petitvirales	Microviridae
697	vOTU19198	Viruses	Monodnaviria	Shotokuvirae	Cressdnaviricota	Arfiviricetes	Cirlivirales	Circoviridae
698	vOTU19199	Viruses	Monodnaviria	Shotokuvirae	Cressdnaviricota	Arfiviricetes	Cremevirales	Smacoviridae
699	vOTU19202	Viruses	Monodnaviria	Sangervirae	Phixviricota	Malgrandaviricetes	Petitvirales	Microviridae
700	vOTU19205	Viruses	Monodnaviria	Sangervirae	Phixviricota	Malgrandaviricetes	Petitvirales	Microviridae
701	vOTU19206	Viruses	Unclassified_R	Unclassified_K	Unclassified_P	Unclassified_C	Unclassified_O	Unclassified_F
702	vOTU19207	Viruses	Monodnaviria	Shotokuvirae	Cressdnaviricota	Arfiviricetes	Cirlivirales	Circoviridae
703	vOTU19208	Viruses	Monodnaviria	Sangervirae	Phixviricota	Malgrandaviricetes	Petitvirales	Microviridae
704	vOTU19211	Viruses	Monodnaviria	Sangervirae	Phixviricota	Malgrandaviricetes	Petitvirales	Microviridae
705	vOTU19214	Viruses	Monodnaviria	Sangervirae	Phixviricota	Malgrandaviricetes	Petitvirales	Microviridae
706	vOTU19215	Viruses	Monodnaviria	Sangervirae	Phixviricota	Malgrandaviricetes	Petitvirales	Microviridae
707	vOTU19219	Viruses	Monodnaviria	Sangervirae	Phixviricota	Malgrandaviricetes	Petitvirales	Microviridae
708	vOTU19220	Viruses	Monodnaviria	Sangervirae	Phixviricota	Malgrandaviricetes	Petitvirales	Microviridae
709	vOTU19221	Viruses	Monodnaviria	Sangervirae	Phixviricota	Malgrandaviricetes	Petitvirales	Microviridae
710	vOTU19222	Viruses	Monodnaviria	Sangervirae	Phixviricota	Malgrandaviricetes	Petitvirales	Microviridae
711	vOTU19223	Viruses	Monodnaviria	Sangervirae	Phixviricota	Malgrandaviricetes	Petitvirales	Microviridae
712	vOTU19224	Viruses	Monodnaviria	Sangervirae	Phixviricota	Malgrandaviricetes	Petitvirales	Microviridae
713	vOTU19228	Viruses	Monodnaviria	Sangervirae	Phixviricota	Malgrandaviricetes	Petitvirales	Microviridae
714	vOTU19229	Viruses	Monodnaviria	Sangervirae	Phixviricota	Malgrandaviricetes	Petitvirales	Microviridae
715	vOTU19231	Unassigned	Unassigned	Unassigned	Unassigned	Unassigned	Unassigned	Unassigned
716	vOTU19232	Viruses	Monodnaviria	Sangervirae	Phixviricota	Malgrandaviricetes	Petitvirales	Microviridae
717	vOTU19235	Viruses	Monodnaviria	Sangervirae	Phixviricota	Malgrandaviricetes	Petitvirales	Microviridae
718	vOTU19236	Viruses	Monodnaviria	Sangervirae	Phixviricota	Malgrandaviricetes	Petitvirales	Microviridae
719	vOTU19238	Unassigned	Unassigned	Unassigned	Unassigned	Unassigned	Unassigned	Unassigned
720	vOTU19239	Viruses	Monodnaviria	Shotokuvirae	Cressdnaviricota	Arfiviricetes	Cremevirales	Smacoviridae
721	vOTU19240	Viruses	Monodnaviria	Shotokuvirae	Cressdnaviricota	Arfiviricetes	Cirlivirales	Circoviridae
722	vOTU19243	Viruses	Monodnaviria	Sangervirae	Phixviricota	Malgrandaviricetes	Petitvirales	Microviridae
723	vOTU19247	Viruses	Monodnaviria	Sangervirae	Phixviricota	Malgrandaviricetes	Petitvirales	Microviridae
724	vOTU19248	Viruses	Monodnaviria	Shotokuvirae	Cressdnaviricota	Arfiviricetes	Mulpavirales	Nanoviridae
725	vOTU19255	Viruses	Unclassified_R	Unclassified_K	Unclassified_P	Unclassified_C	Unclassified_O	Unclassified_F
726	vOTU19257	Viruses	Monodnaviria	Shotokuvirae	Cressdnaviricota	Arfiviricetes	Rivendellvirales	Naryaviridae
727	vOTU19261	Viruses	Monodnaviria	Sangervirae	Phixviricota	Malgrandaviricetes	Petitvirales	Microviridae
728	vOTU19264	Viruses	Monodnaviria	Sangervirae	Phixviricota	Malgrandaviricetes	Petitvirales	Microviridae
729	vOTU19265	Viruses	Monodnaviria	Sangervirae	Phixviricota	Malgrandaviricetes	Petitvirales	Microviridae
730	vOTU19270	Viruses	Monodnaviria	Shotokuvirae	Cressdnaviricota	Unclassified_C	Unclassified_O	Unclassified_F
731	vOTU19271	Viruses	Monodnaviria	Sangervirae	Phixviricota	Malgrandaviricetes	Petitvirales	Microviridae
732	vOTU19274	Viruses	Monodnaviria	Sangervirae	Phixviricota	Malgrandaviricetes	Petitvirales	Microviridae
733	vOTU19275	Viruses	Monodnaviria	Shotokuvirae	Cressdnaviricota	Arfiviricetes	Cirlivirales	Circoviridae
734	vOTU19276	Viruses	Monodnaviria	Sangervirae	Phixviricota	Malgrandaviricetes	Petitvirales	Microviridae
735	vOTU19279	Viruses	Monodnaviria	Sangervirae	Phixviricota	Malgrandaviricetes	Petitvirales	Microviridae
736	vOTU19282	Viruses	Monodnaviria	Sangervirae	Phixviricota	Malgrandaviricetes	Petitvirales	Microviridae
737	vOTU19283	Viruses	Monodnaviria	Shotokuvirae	Cressdnaviricota	Arfiviricetes	Cirlivirales	Circoviridae
738	vOTU19285	Viruses	Monodnaviria	Shotokuvirae	Cressdnaviricota	Arfiviricetes	Cremevirales	Smacoviridae
739	vOTU19287	Viruses	Monodnaviria	Sangervirae	Phixviricota	Malgrandaviricetes	Petitvirales	Microviridae
740	vOTU19290	Viruses	Monodnaviria	Sangervirae	Phixviricota	Malgrandaviricetes	Petitvirales	Microviridae
741	vOTU19291	Viruses	Monodnaviria	Sangervirae	Phixviricota	Malgrandaviricetes	Petitvirales	Microviridae
742	vOTU19292	Viruses	Monodnaviria	Shotokuvirae	Cressdnaviricota	Arfiviricetes	Cremevirales	Smacoviridae
743	vOTU19293	Viruses	Monodnaviria	Sangervirae	Phixviricota	Malgrandaviricetes	Petitvirales	Microviridae
744	vOTU19296	Viruses	Monodnaviria	Sangervirae	Phixviricota	Malgrandaviricetes	Petitvirales	Microviridae
745	vOTU19298	Viruses	Monodnaviria	Sangervirae	Phixviricota	Malgrandaviricetes	Petitvirales	Microviridae
746	vOTU19299	Viruses	Monodnaviria	Shotokuvirae	Cressdnaviricota	Arfiviricetes	Cremevirales	Smacoviridae
747	vOTU19301	Viruses	Monodnaviria	Sangervirae	Phixviricota	Malgrandaviricetes	Petitvirales	Microviridae
748	vOTU19302	Viruses	Monodnaviria	Shotokuvirae	Cressdnaviricota	Arfiviricetes	Cremevirales	Smacoviridae
749	vOTU19303	Viruses	Monodnaviria	Shotokuvirae	Cressdnaviricota	Arfiviricetes	Mulpavirales	Nanoviridae
750	vOTU19304	Viruses	Monodnaviria	Sangervirae	Phixviricota	Malgrandaviricetes	Petitvirales	Microviridae
751	vOTU19305	Viruses	Monodnaviria	Sangervirae	Phixviricota	Malgrandaviricetes	Petitvirales	Microviridae
752	vOTU19308	Viruses	Monodnaviria	Shotokuvirae	Cressdnaviricota	Arfiviricetes	Cirlivirales	Circoviridae
753	vOTU19312	Viruses	Monodnaviria	Shotokuvirae	Cressdnaviricota	Arfiviricetes	Mulpavirales	Nanoviridae
754	vOTU19313	Viruses	Monodnaviria	Shotokuvirae	Cressdnaviricota	Arfiviricetes	Cirlivirales	Circoviridae
755	vOTU19314	Viruses	Monodnaviria	Shotokuvirae	Cressdnaviricota	Arfiviricetes	Cirlivirales	Circoviridae
756	vOTU19317	Viruses	Monodnaviria	Shotokuvirae	Cressdnaviricota	Arfiviricetes	Cirlivirales	Circoviridae
757	vOTU19318	Viruses	Monodnaviria	Shotokuvirae	Cressdnaviricota	Arfiviricetes	Cirlivirales	Circoviridae
758	vOTU19319	Viruses	Monodnaviria	Shotokuvirae	Cressdnaviricota	Arfiviricetes	Cirlivirales	Circoviridae
759	vOTU19321	Viruses	Monodnaviria	Shotokuvirae	Cressdnaviricota	Arfiviricetes	Cirlivirales	Circoviridae
760	vOTU19325	Viruses	Monodnaviria	Shotokuvirae	Cressdnaviricota	Arfiviricetes	Cirlivirales	Circoviridae
761	vOTU19326	Viruses	Monodnaviria	Shotokuvirae	Cressdnaviricota	Arfiviricetes	Cremevirales	Smacoviridae
762	vOTU19329	Viruses	Monodnaviria	Shotokuvirae	Cressdnaviricota	Arfiviricetes	Cremevirales	Smacoviridae
763	vOTU19335	Viruses	Monodnaviria	Shotokuvirae	Cressdnaviricota	Arfiviricetes	Cirlivirales	Circoviridae
764	vOTU19338	Viruses	Monodnaviria	Shotokuvirae	Cressdnaviricota	Arfiviricetes	Cirlivirales	Circoviridae
765	vOTU19341	Viruses	Monodnaviria	Shotokuvirae	Cressdnaviricota	Arfiviricetes	Cremevirales	Smacoviridae
766	vOTU19344	Viruses	Monodnaviria	Shotokuvirae	Cressdnaviricota	Arfiviricetes	Cremevirales	Smacoviridae
767	vOTU19345	Viruses	Monodnaviria	Shotokuvirae	Cressdnaviricota	Arfiviricetes	Cremevirales	Smacoviridae
768	vOTU19347	Viruses	Monodnaviria	Sangervirae	Phixviricota	Malgrandaviricetes	Petitvirales	Microviridae
769	vOTU19350	Viruses	Monodnaviria	Shotokuvirae	Cressdnaviricota	Arfiviricetes	Mulpavirales	Nanoviridae
770	vOTU19352	Viruses	Monodnaviria	Sangervirae	Phixviricota	Malgrandaviricetes	Petitvirales	Microviridae
771	vOTU19354	Viruses	Monodnaviria	Sangervirae	Phixviricota	Malgrandaviricetes	Petitvirales	Microviridae
772	vOTU19356	Viruses	Monodnaviria	Sangervirae	Phixviricota	Malgrandaviricetes	Petitvirales	Microviridae
773	vOTU19363	Viruses	Monodnaviria	Loebvirae	Hofneiviricota	Faserviricetes	Tubulavirales	Inoviridae
774	vOTU19365	Viruses	Unclassified_R	Unclassified_K	Unclassified_P	Unclassified_C	Unclassified_O	Alphasatellitidae
775	vOTU19369	Viruses	Monodnaviria	Sangervirae	Phixviricota	Malgrandaviricetes	Petitvirales	Microviridae
776	vOTU19370	Viruses	Monodnaviria	Shotokuvirae	Cressdnaviricota	Arfiviricetes	Cremevirales	Smacoviridae
777	vOTU19373	Viruses	Monodnaviria	Sangervirae	Phixviricota	Malgrandaviricetes	Petitvirales	Microviridae
778	vOTU19375	Viruses	Monodnaviria	Sangervirae	Phixviricota	Malgrandaviricetes	Petitvirales	Microviridae
779	vOTU19382	Viruses	Duplodnaviria	Heunggongvirae	Uroviricota	Caudoviricetes	Unclassified_O	Unclassified_F
780	vOTU19385	Viruses	Monodnaviria	Sangervirae	Phixviricota	Malgrandaviricetes	Petitvirales	Microviridae
781	vOTU19386	Viruses	Monodnaviria	Shotokuvirae	Cressdnaviricota	Arfiviricetes	Cirlivirales	Circoviridae
782	vOTU1939	Viruses	Monodnaviria	Sangervirae	Phixviricota	Malgrandaviricetes	Petitvirales	Microviridae
783	vOTU19392	Viruses	Monodnaviria	Sangervirae	Phixviricota	Malgrandaviricetes	Petitvirales	Microviridae
784	vOTU19394	Viruses	Monodnaviria	Sangervirae	Phixviricota	Malgrandaviricetes	Petitvirales	Microviridae
785	vOTU19397	Viruses	Unclassified_R	Unclassified_K	Unclassified_P	Unclassified_C	Unclassified_O	Unclassified_F
786	vOTU19404	Viruses	Monodnaviria	Shotokuvirae	Cressdnaviricota	Arfiviricetes	Cirlivirales	Circoviridae
787	vOTU19407	Viruses	Monodnaviria	Shotokuvirae	Cressdnaviricota	Arfiviricetes	Cirlivirales	Circoviridae
788	vOTU19409	Viruses	Monodnaviria	Sangervirae	Phixviricota	Malgrandaviricetes	Petitvirales	Microviridae
789	vOTU19410	Viruses	Monodnaviria	Shotokuvirae	Cressdnaviricota	Arfiviricetes	Cirlivirales	Circoviridae
790	vOTU19426	Viruses	Monodnaviria	Shotokuvirae	Cressdnaviricota	Arfiviricetes	Cremevirales	Smacoviridae
791	vOTU19543	Viruses	Monodnaviria	Shotokuvirae	Cressdnaviricota	Repensiviricetes	Geplafuvirales	Genomoviridae
792	vOTU19576	Viruses	Monodnaviria	Shotokuvirae	Cressdnaviricota	Arfiviricetes	Cirlivirales	Circoviridae
793	vOTU19625	Viruses	Monodnaviria	Shotokuvirae	Cressdnaviricota	Arfiviricetes	Cirlivirales	Circoviridae
794	vOTU19626	Viruses	Monodnaviria	Shotokuvirae	Cressdnaviricota	Arfiviricetes	Cremevirales	Smacoviridae
795	vOTU19653	Viruses	Monodnaviria	Shotokuvirae	Cossaviricota	Quintoviricetes	Piccovirales	Parvoviridae
796	vOTU19661	Viruses	Monodnaviria	Shotokuvirae	Cressdnaviricota	Repensiviricetes	Geplafuvirales	Geminiviridae
797	vOTU19669	Viruses	Monodnaviria	Shotokuvirae	Cressdnaviricota	Repensiviricetes	Geplafuvirales	Genomoviridae
798	vOTU19673	Viruses	Monodnaviria	Sangervirae	Phixviricota	Malgrandaviricetes	Petitvirales	Microviridae
799	vOTU1968	Viruses	Duplodnaviria	Heunggongvirae	Uroviricota	Caudoviricetes	Unclassified_O	Unclassified_F
800	vOTU19688	Viruses	Duplodnaviria	Heunggongvirae	Uroviricota	Caudoviricetes	Unclassified_O	Unclassified_F
801	vOTU19708	Viruses	Monodnaviria	Shotokuvirae	Cressdnaviricota	Arfiviricetes	Cremevirales	Smacoviridae
802	vOTU19713	Viruses	Monodnaviria	Shotokuvirae	Cressdnaviricota	Repensiviricetes	Geplafuvirales	Genomoviridae
803	vOTU19717	Viruses	Monodnaviria	Shotokuvirae	Cressdnaviricota	Repensiviricetes	Geplafuvirales	Genomoviridae
804	vOTU19732	Viruses	Monodnaviria	Shotokuvirae	Cressdnaviricota	Repensiviricetes	Geplafuvirales	Genomoviridae
805	vOTU19737	Viruses	Monodnaviria	Shotokuvirae	Cressdnaviricota	Repensiviricetes	Geplafuvirales	Genomoviridae
806	vOTU19794	Viruses	Monodnaviria	Shotokuvirae	Cossaviricota	Quintoviricetes	Piccovirales	Parvoviridae
807	vOTU19802	Viruses	Unclassified_R	Unclassified_K	Unclassified_P	Unclassified_C	Unclassified_O	Anelloviridae
808	vOTU19832	Viruses	Unclassified_R	Unclassified_K	Unclassified_P	Unclassified_C	Unclassified_O	Unclassified_F
809	vOTU19836	Viruses	Monodnaviria	Shotokuvirae	Cressdnaviricota	Arfiviricetes	Cremevirales	Smacoviridae
810	vOTU19842	Viruses	Monodnaviria	Shotokuvirae	Cressdnaviricota	Arfiviricetes	Cremevirales	Smacoviridae
811	vOTU19845	Viruses	Unclassified_R	Unclassified_K	Unclassified_P	Unclassified_C	Unclassified_O	Anelloviridae
812	vOTU19855	Viruses	Monodnaviria	Shotokuvirae	Cressdnaviricota	Arfiviricetes	Cremevirales	Smacoviridae
813	vOTU19857	Viruses	Unclassified_R	Unclassified_K	Unclassified_P	Unclassified_C	Unclassified_O	Anelloviridae
814	vOTU1987	Viruses	Monodnaviria	Shotokuvirae	Commensaviricota	Cardeaviricetes	Sanitavirales	Anelloviridae
815	vOTU19890	Viruses	Monodnaviria	Shotokuvirae	Cressdnaviricota	Repensiviricetes	Geplafuvirales	Genomoviridae
816	vOTU19896	Viruses	Unclassified_R	Unclassified_K	Unclassified_P	Unclassified_C	Unclassified_O	Anelloviridae
817	vOTU19930	Viruses	Monodnaviria	Shotokuvirae	Cressdnaviricota	Repensiviricetes	Geplafuvirales	Genomoviridae
818	vOTU19948	Unassigned	Unassigned	Unassigned	Unassigned	Unassigned	Unassigned	Unassigned
819	vOTU19969	Viruses	Monodnaviria	Sangervirae	Phixviricota	Malgrandaviricetes	Petitvirales	Microviridae
820	vOTU19973	Viruses	Monodnaviria	Shotokuvirae	Cressdnaviricota	Unclassified_C	Unclassified_O	Unclassified_F
821	vOTU19976	Viruses	Monodnaviria	Shotokuvirae	Cressdnaviricota	Arfiviricetes	Cirlivirales	Circoviridae
822	vOTU19977	Viruses	Monodnaviria	Shotokuvirae	Cressdnaviricota	Arfiviricetes	Cremevirales	Smacoviridae
823	vOTU19978	Viruses	Monodnaviria	Shotokuvirae	Cressdnaviricota	Arfiviricetes	Cremevirales	Smacoviridae
824	vOTU19979	Viruses	Unclassified_R	Unclassified_K	Unclassified_P	Unclassified_C	Unclassified_O	Unclassified_F
825	vOTU19988	Viruses	Monodnaviria	Sangervirae	Phixviricota	Malgrandaviricetes	Petitvirales	Microviridae
826	vOTU19989	Viruses	Duplodnaviria	Heunggongvirae	Uroviricota	Caudoviricetes	Unclassified_O	Unclassified_F
827	vOTU19993	Viruses	Monodnaviria	Shotokuvirae	Cressdnaviricota	Arfiviricetes	Cirlivirales	Circoviridae
828	vOTU19994	Viruses	Monodnaviria	Shotokuvirae	Cressdnaviricota	Repensiviricetes	Geplafuvirales	Geminiviridae
829	vOTU20002	Viruses	Monodnaviria	Shotokuvirae	Cressdnaviricota	Arfiviricetes	Cremevirales	Smacoviridae
830	vOTU20003	Viruses	Monodnaviria	Shotokuvirae	Cressdnaviricota	Arfiviricetes	Cirlivirales	Circoviridae
831	vOTU20004	Viruses	Monodnaviria	Shotokuvirae	Cressdnaviricota	Arfiviricetes	Cremevirales	Smacoviridae
832	vOTU20007	Viruses	Monodnaviria	Shotokuvirae	Cressdnaviricota	Arfiviricetes	Cirlivirales	Circoviridae
833	vOTU20012	Viruses	Monodnaviria	Sangervirae	Phixviricota	Malgrandaviricetes	Petitvirales	Microviridae
834	vOTU20021	Viruses	Monodnaviria	Sangervirae	Phixviricota	Malgrandaviricetes	Petitvirales	Microviridae
835	vOTU20024	Viruses	Monodnaviria	Sangervirae	Phixviricota	Malgrandaviricetes	Petitvirales	Microviridae
836	vOTU20026	Viruses	Monodnaviria	Shotokuvirae	Cressdnaviricota	Arfiviricetes	Cremevirales	Smacoviridae
837	vOTU20027	Viruses	Monodnaviria	Sangervirae	Phixviricota	Malgrandaviricetes	Petitvirales	Microviridae
838	vOTU20028	Viruses	Monodnaviria	Sangervirae	Phixviricota	Malgrandaviricetes	Petitvirales	Microviridae
839	vOTU20032	Viruses	Monodnaviria	Shotokuvirae	Cressdnaviricota	Unclassified_C	Unclassified_O	Unclassified_F
840	vOTU20033	Viruses	Monodnaviria	Sangervirae	Phixviricota	Malgrandaviricetes	Petitvirales	Microviridae
841	vOTU20040	Viruses	Monodnaviria	Shotokuvirae	Cressdnaviricota	Arfiviricetes	Cremevirales	Smacoviridae
842	vOTU20042	Viruses	Monodnaviria	Sangervirae	Phixviricota	Malgrandaviricetes	Petitvirales	Microviridae
843	vOTU20044	Viruses	Monodnaviria	Sangervirae	Phixviricota	Malgrandaviricetes	Petitvirales	Microviridae
844	vOTU20046	Viruses	Monodnaviria	Sangervirae	Phixviricota	Malgrandaviricetes	Petitvirales	Microviridae
845	vOTU20047	Viruses	Monodnaviria	Sangervirae	Phixviricota	Malgrandaviricetes	Petitvirales	Microviridae
846	vOTU20050	Viruses	Monodnaviria	Sangervirae	Phixviricota	Malgrandaviricetes	Petitvirales	Microviridae
847	vOTU20052	Viruses	Monodnaviria	Sangervirae	Phixviricota	Malgrandaviricetes	Petitvirales	Microviridae
848	vOTU20053	Viruses	Monodnaviria	Sangervirae	Phixviricota	Malgrandaviricetes	Petitvirales	Microviridae
849	vOTU20056	Viruses	Monodnaviria	Sangervirae	Phixviricota	Malgrandaviricetes	Petitvirales	Microviridae
850	vOTU20060	Viruses	Monodnaviria	Shotokuvirae	Cressdnaviricota	Arfiviricetes	Cirlivirales	Circoviridae
851	vOTU20065	Viruses	Monodnaviria	Sangervirae	Phixviricota	Malgrandaviricetes	Petitvirales	Microviridae
852	vOTU20067	Viruses	Monodnaviria	Sangervirae	Phixviricota	Malgrandaviricetes	Petitvirales	Microviridae
853	vOTU20071	Viruses	Monodnaviria	Sangervirae	Phixviricota	Malgrandaviricetes	Petitvirales	Microviridae
854	vOTU20073	Viruses	Monodnaviria	Shotokuvirae	Cressdnaviricota	Arfiviricetes	Cirlivirales	Circoviridae
855	vOTU20080	Viruses	Unclassified_R	Unclassified_K	Unclassified_P	Unclassified_C	Unclassified_O	Unclassified_F
856	vOTU20081	Viruses	Unclassified_R	Unclassified_K	Unclassified_P	Unclassified_C	Unclassified_O	Unclassified_F
857	vOTU20084	Viruses	Monodnaviria	Sangervirae	Phixviricota	Malgrandaviricetes	Petitvirales	Microviridae
858	vOTU20089	Viruses	Monodnaviria	Sangervirae	Phixviricota	Malgrandaviricetes	Petitvirales	Microviridae
859	vOTU20090	Viruses	Unclassified_R	Unclassified_K	Unclassified_P	Unclassified_C	Unclassified_O	Unclassified_F
860	vOTU20092	Viruses	Monodnaviria	Shotokuvirae	Cressdnaviricota	Arfiviricetes	Cirlivirales	Circoviridae
861	vOTU20093	Viruses	Monodnaviria	Sangervirae	Phixviricota	Malgrandaviricetes	Petitvirales	Microviridae
862	vOTU20095	Viruses	Monodnaviria	Shotokuvirae	Cressdnaviricota	Arfiviricetes	Cremevirales	Smacoviridae
863	vOTU20097	Viruses	Monodnaviria	Sangervirae	Phixviricota	Malgrandaviricetes	Petitvirales	Microviridae
864	vOTU20103	Viruses	Duplodnaviria	Heunggongvirae	Uroviricota	Caudoviricetes	Unclassified_O	Unclassified_F
865	vOTU20104	Viruses	Monodnaviria	Sangervirae	Phixviricota	Malgrandaviricetes	Petitvirales	Microviridae
866	vOTU20105	Viruses	Monodnaviria	Sangervirae	Phixviricota	Malgrandaviricetes	Petitvirales	Microviridae
867	vOTU20106	Viruses	Monodnaviria	Shotokuvirae	Cressdnaviricota	Arfiviricetes	Rivendellvirales	Naryaviridae
868	vOTU20107	Viruses	Monodnaviria	Sangervirae	Phixviricota	Malgrandaviricetes	Petitvirales	Microviridae
869	vOTU20108	Viruses	Monodnaviria	Sangervirae	Phixviricota	Malgrandaviricetes	Petitvirales	Microviridae
870	vOTU20109	Viruses	Monodnaviria	Sangervirae	Phixviricota	Malgrandaviricetes	Petitvirales	Microviridae
871	vOTU20111	Viruses	Monodnaviria	Shotokuvirae	Cressdnaviricota	Arfiviricetes	Cremevirales	Smacoviridae
872	vOTU20115	Viruses	Monodnaviria	Shotokuvirae	Cressdnaviricota	Arfiviricetes	Cremevirales	Smacoviridae
873	vOTU20116	Viruses	Monodnaviria	Sangervirae	Phixviricota	Malgrandaviricetes	Petitvirales	Microviridae
874	vOTU20125	Viruses	Monodnaviria	Sangervirae	Phixviricota	Malgrandaviricetes	Petitvirales	Microviridae
875	vOTU20127	Viruses	Monodnaviria	Sangervirae	Phixviricota	Malgrandaviricetes	Petitvirales	Microviridae
876	vOTU20128	Viruses	Monodnaviria	Sangervirae	Phixviricota	Malgrandaviricetes	Petitvirales	Microviridae
877	vOTU20141	Viruses	Monodnaviria	Sangervirae	Phixviricota	Malgrandaviricetes	Petitvirales	Microviridae
878	vOTU20145	Viruses	Monodnaviria	Shotokuvirae	Cressdnaviricota	Arfiviricetes	Cirlivirales	Circoviridae
879	vOTU20146	Viruses	Monodnaviria	Shotokuvirae	Cressdnaviricota	Arfiviricetes	Cremevirales	Smacoviridae
880	vOTU20151	Viruses	Monodnaviria	Sangervirae	Phixviricota	Malgrandaviricetes	Petitvirales	Microviridae
881	vOTU20155	Viruses	Monodnaviria	Shotokuvirae	Cressdnaviricota	Arfiviricetes	Cremevirales	Smacoviridae
882	vOTU20160	Viruses	Monodnaviria	Sangervirae	Phixviricota	Malgrandaviricetes	Petitvirales	Microviridae
883	vOTU20161	Viruses	Monodnaviria	Sangervirae	Phixviricota	Malgrandaviricetes	Petitvirales	Microviridae
884	vOTU20162	Viruses	Monodnaviria	Sangervirae	Phixviricota	Malgrandaviricetes	Petitvirales	Microviridae
885	vOTU20164	Viruses	Monodnaviria	Sangervirae	Phixviricota	Malgrandaviricetes	Petitvirales	Microviridae
886	vOTU20165	Viruses	Monodnaviria	Shotokuvirae	Cressdnaviricota	Arfiviricetes	Mulpavirales	Nanoviridae
887	vOTU20167	Viruses	Monodnaviria	Sangervirae	Phixviricota	Malgrandaviricetes	Petitvirales	Microviridae
888	vOTU20168	Viruses	Monodnaviria	Sangervirae	Phixviricota	Malgrandaviricetes	Petitvirales	Microviridae
889	vOTU20170	Viruses	Monodnaviria	Shotokuvirae	Cressdnaviricota	Arfiviricetes	Cirlivirales	Circoviridae
890	vOTU20175	Viruses	Monodnaviria	Shotokuvirae	Cressdnaviricota	Arfiviricetes	Cirlivirales	Circoviridae
891	vOTU20176	Viruses	Monodnaviria	Sangervirae	Phixviricota	Malgrandaviricetes	Petitvirales	Microviridae
892	vOTU20177	Viruses	Monodnaviria	Sangervirae	Phixviricota	Malgrandaviricetes	Petitvirales	Microviridae
893	vOTU20178	Viruses	Monodnaviria	Sangervirae	Phixviricota	Malgrandaviricetes	Petitvirales	Microviridae
894	vOTU20186	Viruses	Monodnaviria	Sangervirae	Phixviricota	Malgrandaviricetes	Petitvirales	Microviridae
895	vOTU20189	Viruses	Monodnaviria	Shotokuvirae	Cressdnaviricota	Arfiviricetes	Cirlivirales	Circoviridae
896	vOTU20190	Viruses	Monodnaviria	Shotokuvirae	Cressdnaviricota	Arfiviricetes	Rivendellvirales	Naryaviridae
897	vOTU20195	Viruses	Monodnaviria	Sangervirae	Phixviricota	Malgrandaviricetes	Petitvirales	Microviridae
898	vOTU20197	Viruses	Monodnaviria	Shotokuvirae	Cressdnaviricota	Arfiviricetes	Cremevirales	Smacoviridae
899	vOTU20207	Viruses	Monodnaviria	Sangervirae	Phixviricota	Malgrandaviricetes	Petitvirales	Microviridae
900	vOTU20208	Viruses	Monodnaviria	Shotokuvirae	Cressdnaviricota	Arfiviricetes	Rivendellvirales	Naryaviridae
901	vOTU20210	Viruses	Monodnaviria	Sangervirae	Phixviricota	Malgrandaviricetes	Petitvirales	Microviridae
902	vOTU20211	Viruses	Monodnaviria	Shotokuvirae	Cressdnaviricota	Arfiviricetes	Cirlivirales	Circoviridae
903	vOTU20217	Viruses	Monodnaviria	Sangervirae	Phixviricota	Malgrandaviricetes	Petitvirales	Microviridae
904	vOTU20219	Viruses	Monodnaviria	Sangervirae	Phixviricota	Malgrandaviricetes	Petitvirales	Microviridae
905	vOTU20220	Viruses	Monodnaviria	Shotokuvirae	Cressdnaviricota	Arfiviricetes	Cremevirales	Smacoviridae
906	vOTU20222	Viruses	Monodnaviria	Sangervirae	Phixviricota	Malgrandaviricetes	Petitvirales	Microviridae
907	vOTU20228	Viruses	Monodnaviria	Sangervirae	Phixviricota	Malgrandaviricetes	Petitvirales	Microviridae
908	vOTU20230	Viruses	Monodnaviria	Shotokuvirae	Cressdnaviricota	Arfiviricetes	Cremevirales	Smacoviridae
909	vOTU20236	Viruses	Monodnaviria	Sangervirae	Phixviricota	Malgrandaviricetes	Petitvirales	Microviridae
910	vOTU20247	Viruses	Monodnaviria	Shotokuvirae	Cressdnaviricota	Arfiviricetes	Cirlivirales	Circoviridae
911	vOTU20248	Viruses	Monodnaviria	Sangervirae	Phixviricota	Malgrandaviricetes	Petitvirales	Microviridae
912	vOTU20252	Viruses	Monodnaviria	Sangervirae	Phixviricota	Malgrandaviricetes	Petitvirales	Microviridae
913	vOTU20256	Viruses	Monodnaviria	Shotokuvirae	Cressdnaviricota	Arfiviricetes	Cirlivirales	Circoviridae
914	vOTU20261	Viruses	Monodnaviria	Shotokuvirae	Cressdnaviricota	Arfiviricetes	Mulpavirales	Nanoviridae
915	vOTU20263	Viruses	Duplodnaviria	Heunggongvirae	Uroviricota	Caudoviricetes	Unclassified_O	Unclassified_F
916	vOTU20266	Viruses	Monodnaviria	Sangervirae	Phixviricota	Malgrandaviricetes	Petitvirales	Microviridae
917	vOTU20269	Viruses	Monodnaviria	Sangervirae	Phixviricota	Malgrandaviricetes	Petitvirales	Microviridae
918	vOTU20277	Viruses	Monodnaviria	Shotokuvirae	Cressdnaviricota	Arfiviricetes	Cremevirales	Smacoviridae
919	vOTU2028	Viruses	Duplodnaviria	Heunggongvirae	Uroviricota	Caudoviricetes	Unclassified_O	Autographiviridae
920	vOTU20284	Viruses	Monodnaviria	Sangervirae	Phixviricota	Malgrandaviricetes	Petitvirales	Microviridae
921	vOTU20285	Viruses	Duplodnaviria	Heunggongvirae	Uroviricota	Caudoviricetes	Unclassified_O	Unclassified_F
922	vOTU20289	Viruses	Monodnaviria	Sangervirae	Phixviricota	Malgrandaviricetes	Petitvirales	Microviridae
923	vOTU20290	Viruses	Monodnaviria	Sangervirae	Phixviricota	Malgrandaviricetes	Petitvirales	Microviridae
924	vOTU20291	Viruses	Monodnaviria	Shotokuvirae	Cressdnaviricota	Unclassified_C	Unclassified_O	Unclassified_F
925	vOTU20294	Viruses	Monodnaviria	Shotokuvirae	Cressdnaviricota	Arfiviricetes	Cirlivirales	Circoviridae
926	vOTU20296	Viruses	Monodnaviria	Sangervirae	Phixviricota	Malgrandaviricetes	Petitvirales	Microviridae
927	vOTU20299	Viruses	Duplodnaviria	Heunggongvirae	Uroviricota	Caudoviricetes	Unclassified_O	Unclassified_F
928	vOTU20302	Viruses	Monodnaviria	Shotokuvirae	Cressdnaviricota	Arfiviricetes	Cremevirales	Smacoviridae
929	vOTU20305	Viruses	Monodnaviria	Shotokuvirae	Cressdnaviricota	Arfiviricetes	Cirlivirales	Circoviridae
930	vOTU20306	Viruses	Monodnaviria	Sangervirae	Phixviricota	Malgrandaviricetes	Petitvirales	Microviridae
931	vOTU20308	Viruses	Monodnaviria	Shotokuvirae	Cressdnaviricota	Arfiviricetes	Cremevirales	Smacoviridae
932	vOTU20316	Viruses	Unclassified_R	Unclassified_K	Unclassified_P	Unclassified_C	Unclassified_O	Unclassified_F
933	vOTU20317	Viruses	Monodnaviria	Sangervirae	Phixviricota	Malgrandaviricetes	Petitvirales	Microviridae
934	vOTU20322	Unassigned	Unassigned	Unassigned	Unassigned	Unassigned	Unassigned	Unassigned
935	vOTU20323	Viruses	Monodnaviria	Sangervirae	Phixviricota	Malgrandaviricetes	Petitvirales	Microviridae
936	vOTU20336	Viruses	Monodnaviria	Sangervirae	Phixviricota	Malgrandaviricetes	Petitvirales	Microviridae
937	vOTU20338	Viruses	Unclassified_R	Unclassified_K	Unclassified_P	Unclassified_C	Unclassified_O	Unclassified_F
938	vOTU20341	Viruses	Monodnaviria	Sangervirae	Phixviricota	Malgrandaviricetes	Petitvirales	Microviridae
939	vOTU20343	Viruses	Unclassified_R	Unclassified_K	Unclassified_P	Unclassified_C	Unclassified_O	Unclassified_F
940	vOTU20344	Viruses	Monodnaviria	Sangervirae	Phixviricota	Malgrandaviricetes	Petitvirales	Microviridae
941	vOTU20346	Viruses	Monodnaviria	Shotokuvirae	Cressdnaviricota	Arfiviricetes	Cirlivirales	Circoviridae
942	vOTU20350	Viruses	Monodnaviria	Sangervirae	Phixviricota	Malgrandaviricetes	Petitvirales	Microviridae
943	vOTU20353	Viruses	Monodnaviria	Sangervirae	Phixviricota	Malgrandaviricetes	Petitvirales	Microviridae
944	vOTU20357	Viruses	Monodnaviria	Shotokuvirae	Cressdnaviricota	Repensiviricetes	Geplafuvirales	Geminiviridae
945	vOTU20358	Viruses	Duplodnaviria	Heunggongvirae	Uroviricota	Caudoviricetes	Unclassified_O	Unclassified_F
946	vOTU20359	Viruses	Monodnaviria	Shotokuvirae	Cressdnaviricota	Arfiviricetes	Cirlivirales	Circoviridae
947	vOTU20360	Viruses	Monodnaviria	Sangervirae	Phixviricota	Malgrandaviricetes	Petitvirales	Microviridae
948	vOTU20361	Viruses	Duplodnaviria	Heunggongvirae	Uroviricota	Caudoviricetes	Unclassified_O	Unclassified_F
949	vOTU20362	Viruses	Monodnaviria	Sangervirae	Phixviricota	Malgrandaviricetes	Petitvirales	Microviridae
950	vOTU20369	Viruses	Monodnaviria	Sangervirae	Phixviricota	Malgrandaviricetes	Petitvirales	Microviridae
951	vOTU20370	Viruses	Monodnaviria	Shotokuvirae	Cressdnaviricota	Arfiviricetes	Cremevirales	Smacoviridae
952	vOTU20373	Viruses	Monodnaviria	Sangervirae	Phixviricota	Malgrandaviricetes	Petitvirales	Microviridae
953	vOTU20375	Viruses	Monodnaviria	Shotokuvirae	Cressdnaviricota	Arfiviricetes	Cremevirales	Smacoviridae
954	vOTU20378	Viruses	Monodnaviria	Shotokuvirae	Cressdnaviricota	Repensiviricetes	Geplafuvirales	Geminiviridae
955	vOTU20380	Viruses	Monodnaviria	Sangervirae	Phixviricota	Malgrandaviricetes	Petitvirales	Microviridae
956	vOTU20382	Viruses	Monodnaviria	Sangervirae	Phixviricota	Malgrandaviricetes	Petitvirales	Microviridae
957	vOTU20383	Viruses	Monodnaviria	Sangervirae	Phixviricota	Malgrandaviricetes	Petitvirales	Microviridae
958	vOTU20386	Viruses	Monodnaviria	Sangervirae	Phixviricota	Malgrandaviricetes	Petitvirales	Microviridae
959	vOTU2039	Viruses	Monodnaviria	Sangervirae	Phixviricota	Malgrandaviricetes	Petitvirales	Microviridae
960	vOTU20390	Viruses	Monodnaviria	Sangervirae	Phixviricota	Malgrandaviricetes	Petitvirales	Microviridae
961	vOTU20397	Viruses	Monodnaviria	Shotokuvirae	Cressdnaviricota	Arfiviricetes	Cirlivirales	Circoviridae
962	vOTU20398	Viruses	Monodnaviria	Shotokuvirae	Cressdnaviricota	Arfiviricetes	Cremevirales	Smacoviridae
963	vOTU20400	Viruses	Monodnaviria	Shotokuvirae	Cressdnaviricota	Arfiviricetes	Cremevirales	Smacoviridae
964	vOTU20405	Viruses	Unclassified_R	Unclassified_K	Unclassified_P	Unclassified_C	Unclassified_O	Unclassified_F
965	vOTU20414	Viruses	Monodnaviria	Sangervirae	Phixviricota	Malgrandaviricetes	Petitvirales	Microviridae
966	vOTU20415	Viruses	Monodnaviria	Sangervirae	Phixviricota	Malgrandaviricetes	Petitvirales	Microviridae
967	vOTU20424	Viruses	Monodnaviria	Sangervirae	Phixviricota	Malgrandaviricetes	Petitvirales	Microviridae
968	vOTU20425	Viruses	Monodnaviria	Shotokuvirae	Cressdnaviricota	Arfiviricetes	Cremevirales	Smacoviridae
969	vOTU20426	Viruses	Monodnaviria	Sangervirae	Phixviricota	Malgrandaviricetes	Petitvirales	Microviridae
970	vOTU20427	Viruses	Monodnaviria	Shotokuvirae	Cressdnaviricota	Arfiviricetes	Cirlivirales	Circoviridae
971	vOTU20431	Viruses	Monodnaviria	Shotokuvirae	Cressdnaviricota	Arfiviricetes	Cremevirales	Smacoviridae
972	vOTU20432	Viruses	Monodnaviria	Sangervirae	Phixviricota	Malgrandaviricetes	Petitvirales	Microviridae
973	vOTU20433	Viruses	Monodnaviria	Sangervirae	Phixviricota	Malgrandaviricetes	Petitvirales	Microviridae
974	vOTU20435	Viruses	Monodnaviria	Sangervirae	Phixviricota	Malgrandaviricetes	Petitvirales	Microviridae
975	vOTU20436	Viruses	Monodnaviria	Sangervirae	Phixviricota	Malgrandaviricetes	Petitvirales	Microviridae
976	vOTU20438	Viruses	Monodnaviria	Shotokuvirae	Cressdnaviricota	Arfiviricetes	Cirlivirales	Circoviridae
977	vOTU20442	Viruses	Monodnaviria	Sangervirae	Phixviricota	Malgrandaviricetes	Petitvirales	Microviridae
978	vOTU20443	Viruses	Monodnaviria	Sangervirae	Phixviricota	Malgrandaviricetes	Petitvirales	Microviridae
979	vOTU20444	Viruses	Monodnaviria	Sangervirae	Phixviricota	Malgrandaviricetes	Petitvirales	Microviridae
980	vOTU20446	Viruses	Monodnaviria	Sangervirae	Phixviricota	Malgrandaviricetes	Petitvirales	Microviridae
981	vOTU20453	Viruses	Monodnaviria	Sangervirae	Phixviricota	Malgrandaviricetes	Petitvirales	Microviridae
982	vOTU20476	Viruses	Monodnaviria	Sangervirae	Phixviricota	Malgrandaviricetes	Petitvirales	Microviridae
983	vOTU20478	Viruses	Monodnaviria	Shotokuvirae	Cressdnaviricota	Arfiviricetes	Rivendellvirales	Naryaviridae
984	vOTU20479	Viruses	Monodnaviria	Shotokuvirae	Cressdnaviricota	Arfiviricetes	Rivendellvirales	Naryaviridae
985	vOTU20480	Viruses	Monodnaviria	Sangervirae	Phixviricota	Malgrandaviricetes	Petitvirales	Microviridae
986	vOTU20481	Viruses	Monodnaviria	Shotokuvirae	Cressdnaviricota	Arfiviricetes	Cirlivirales	Circoviridae
987	vOTU20485	Viruses	Monodnaviria	Sangervirae	Phixviricota	Malgrandaviricetes	Petitvirales	Microviridae
988	vOTU20487	Viruses	Monodnaviria	Sangervirae	Phixviricota	Malgrandaviricetes	Petitvirales	Microviridae
989	vOTU20493	Viruses	Monodnaviria	Shotokuvirae	Cressdnaviricota	Arfiviricetes	Cremevirales	Smacoviridae
990	vOTU20494	Viruses	Monodnaviria	Sangervirae	Phixviricota	Malgrandaviricetes	Petitvirales	Microviridae
991	vOTU20508	Viruses	Monodnaviria	Sangervirae	Phixviricota	Malgrandaviricetes	Petitvirales	Microviridae
992	vOTU20509	Viruses	Monodnaviria	Sangervirae	Phixviricota	Malgrandaviricetes	Petitvirales	Microviridae
993	vOTU20513	Viruses	Monodnaviria	Sangervirae	Phixviricota	Malgrandaviricetes	Petitvirales	Microviridae
994	vOTU20520	Viruses	Monodnaviria	Sangervirae	Phixviricota	Malgrandaviricetes	Petitvirales	Microviridae
995	vOTU20521	Viruses	Monodnaviria	Sangervirae	Phixviricota	Malgrandaviricetes	Petitvirales	Microviridae
996	vOTU20522	Viruses	Monodnaviria	Sangervirae	Phixviricota	Malgrandaviricetes	Petitvirales	Microviridae
997	vOTU20523	Viruses	Monodnaviria	Sangervirae	Phixviricota	Malgrandaviricetes	Petitvirales	Microviridae
998	vOTU20524	Viruses	Monodnaviria	Sangervirae	Phixviricota	Malgrandaviricetes	Petitvirales	Microviridae
999	vOTU20525	Viruses	Monodnaviria	Sangervirae	Phixviricota	Malgrandaviricetes	Petitvirales	Microviridae
1000	vOTU20526	Viruses	Monodnaviria	Sangervirae	Phixviricota	Malgrandaviricetes	Petitvirales	Microviridae
1001	vOTU20528	Viruses	Monodnaviria	Sangervirae	Phixviricota	Malgrandaviricetes	Petitvirales	Microviridae
1002	vOTU20529	Viruses	Monodnaviria	Shotokuvirae	Cressdnaviricota	Arfiviricetes	Mulpavirales	Nanoviridae
1003	vOTU20530	Viruses	Monodnaviria	Sangervirae	Phixviricota	Malgrandaviricetes	Petitvirales	Microviridae
1004	vOTU20532	Viruses	Monodnaviria	Sangervirae	Phixviricota	Malgrandaviricetes	Petitvirales	Microviridae
1005	vOTU20536	Viruses	Monodnaviria	Sangervirae	Phixviricota	Malgrandaviricetes	Petitvirales	Microviridae
1006	vOTU20539	Viruses	Monodnaviria	Shotokuvirae	Cressdnaviricota	Arfiviricetes	Cirlivirales	Circoviridae
1007	vOTU20540	Viruses	Monodnaviria	Shotokuvirae	Cressdnaviricota	Arfiviricetes	Unclassified_O	Unclassified_F
1008	vOTU20541	Viruses	Monodnaviria	Sangervirae	Phixviricota	Malgrandaviricetes	Petitvirales	Microviridae
1009	vOTU20542	Viruses	Monodnaviria	Sangervirae	Phixviricota	Malgrandaviricetes	Petitvirales	Microviridae
1010	vOTU20544	Viruses	Monodnaviria	Sangervirae	Phixviricota	Malgrandaviricetes	Petitvirales	Microviridae
1011	vOTU20545	Viruses	Monodnaviria	Shotokuvirae	Cressdnaviricota	Arfiviricetes	Mulpavirales	Nanoviridae
1012	vOTU20547	Viruses	Monodnaviria	Sangervirae	Phixviricota	Malgrandaviricetes	Petitvirales	Microviridae
1013	vOTU20550	Viruses	Monodnaviria	Sangervirae	Phixviricota	Malgrandaviricetes	Petitvirales	Microviridae
1014	vOTU20551	Viruses	Monodnaviria	Shotokuvirae	Cressdnaviricota	Arfiviricetes	Cremevirales	Smacoviridae
1015	vOTU20552	Viruses	Monodnaviria	Sangervirae	Phixviricota	Malgrandaviricetes	Petitvirales	Microviridae
1016	vOTU20553	Viruses	Monodnaviria	Shotokuvirae	Cressdnaviricota	Arfiviricetes	Mulpavirales	Nanoviridae
1017	vOTU20554	Viruses	Monodnaviria	Sangervirae	Phixviricota	Malgrandaviricetes	Petitvirales	Microviridae
1018	vOTU20555	Viruses	Monodnaviria	Sangervirae	Phixviricota	Malgrandaviricetes	Petitvirales	Microviridae
1019	vOTU20559	Viruses	Monodnaviria	Shotokuvirae	Cressdnaviricota	Arfiviricetes	Cremevirales	Smacoviridae
1020	vOTU20560	Viruses	Monodnaviria	Sangervirae	Phixviricota	Malgrandaviricetes	Petitvirales	Microviridae
1021	vOTU20561	Viruses	Monodnaviria	Shotokuvirae	Cressdnaviricota	Arfiviricetes	Mulpavirales	Nanoviridae
1022	vOTU20562	Viruses	Monodnaviria	Shotokuvirae	Cressdnaviricota	Arfiviricetes	Cirlivirales	Circoviridae
1023	vOTU20563	Viruses	Monodnaviria	Sangervirae	Phixviricota	Malgrandaviricetes	Petitvirales	Microviridae
1024	vOTU20564	Viruses	Monodnaviria	Sangervirae	Phixviricota	Malgrandaviricetes	Petitvirales	Microviridae
1025	vOTU20565	Unassigned	Unassigned	Unassigned	Unassigned	Unassigned	Unassigned	Unassigned
1026	vOTU20567	Viruses	Monodnaviria	Shotokuvirae	Cressdnaviricota	Arfiviricetes	Cremevirales	Smacoviridae
1027	vOTU20568	Viruses	Monodnaviria	Shotokuvirae	Cressdnaviricota	Arfiviricetes	Cremevirales	Smacoviridae
1028	vOTU20569	Viruses	Monodnaviria	Sangervirae	Phixviricota	Malgrandaviricetes	Petitvirales	Microviridae
1029	vOTU20570	Viruses	Monodnaviria	Shotokuvirae	Cressdnaviricota	Arfiviricetes	Cremevirales	Smacoviridae
1030	vOTU20572	Viruses	Monodnaviria	Shotokuvirae	Cressdnaviricota	Arfiviricetes	Cremevirales	Smacoviridae
1031	vOTU20574	Viruses	Monodnaviria	Sangervirae	Phixviricota	Malgrandaviricetes	Petitvirales	Microviridae
1032	vOTU20576	Viruses	Monodnaviria	Sangervirae	Phixviricota	Malgrandaviricetes	Petitvirales	Microviridae
1033	vOTU20577	Viruses	Monodnaviria	Sangervirae	Phixviricota	Malgrandaviricetes	Petitvirales	Microviridae
1034	vOTU20578	Viruses	Unclassified_R	Unclassified_K	Unclassified_P	Unclassified_C	Unclassified_O	Unclassified_F
1035	vOTU20579	Viruses	Monodnaviria	Sangervirae	Phixviricota	Malgrandaviricetes	Petitvirales	Microviridae
1036	vOTU20583	Viruses	Monodnaviria	Shotokuvirae	Cressdnaviricota	Arfiviricetes	Cirlivirales	Circoviridae
1037	vOTU20585	Viruses	Monodnaviria	Sangervirae	Phixviricota	Malgrandaviricetes	Petitvirales	Microviridae
1038	vOTU20586	Viruses	Monodnaviria	Sangervirae	Phixviricota	Malgrandaviricetes	Petitvirales	Microviridae
1039	vOTU20589	Viruses	Monodnaviria	Sangervirae	Phixviricota	Malgrandaviricetes	Petitvirales	Microviridae
1040	vOTU20591	Viruses	Monodnaviria	Sangervirae	Phixviricota	Malgrandaviricetes	Petitvirales	Microviridae
1041	vOTU20592	Viruses	Monodnaviria	Sangervirae	Phixviricota	Malgrandaviricetes	Petitvirales	Microviridae
1042	vOTU20594	Viruses	Monodnaviria	Sangervirae	Phixviricota	Malgrandaviricetes	Petitvirales	Microviridae
1043	vOTU20595	Viruses	Monodnaviria	Sangervirae	Phixviricota	Malgrandaviricetes	Petitvirales	Microviridae
1044	vOTU20597	Viruses	Monodnaviria	Sangervirae	Phixviricota	Malgrandaviricetes	Petitvirales	Microviridae
1045	vOTU20599	Viruses	Monodnaviria	Sangervirae	Phixviricota	Malgrandaviricetes	Petitvirales	Microviridae
1046	vOTU20601	Viruses	Monodnaviria	Sangervirae	Phixviricota	Malgrandaviricetes	Petitvirales	Microviridae
1047	vOTU20602	Viruses	Monodnaviria	Shotokuvirae	Cressdnaviricota	Arfiviricetes	Cirlivirales	Circoviridae
1048	vOTU20604	Viruses	Monodnaviria	Sangervirae	Phixviricota	Malgrandaviricetes	Petitvirales	Microviridae
1049	vOTU20606	Viruses	Monodnaviria	Sangervirae	Phixviricota	Malgrandaviricetes	Petitvirales	Microviridae
1050	vOTU20607	Viruses	Monodnaviria	Shotokuvirae	Cressdnaviricota	Unclassified_C	Unclassified_O	Unclassified_F
1051	vOTU20608	Viruses	Monodnaviria	Sangervirae	Phixviricota	Malgrandaviricetes	Petitvirales	Microviridae
1052	vOTU20609	Viruses	Monodnaviria	Sangervirae	Phixviricota	Malgrandaviricetes	Petitvirales	Microviridae
1053	vOTU20610	Viruses	Monodnaviria	Sangervirae	Phixviricota	Malgrandaviricetes	Petitvirales	Microviridae
1054	vOTU20614	Viruses	Monodnaviria	Sangervirae	Phixviricota	Malgrandaviricetes	Petitvirales	Microviridae
1055	vOTU20618	Viruses	Unclassified_R	Unclassified_K	Unclassified_P	Unclassified_C	Unclassified_O	Unclassified_F
1056	vOTU20619	Viruses	Monodnaviria	Shotokuvirae	Cressdnaviricota	Arfiviricetes	Cremevirales	Smacoviridae
1057	vOTU20623	Viruses	Monodnaviria	Sangervirae	Phixviricota	Malgrandaviricetes	Petitvirales	Microviridae
1058	vOTU20627	Viruses	Monodnaviria	Sangervirae	Phixviricota	Malgrandaviricetes	Petitvirales	Microviridae
1059	vOTU20629	Viruses	Monodnaviria	Sangervirae	Phixviricota	Malgrandaviricetes	Petitvirales	Microviridae
1060	vOTU20630	Viruses	Monodnaviria	Shotokuvirae	Cressdnaviricota	Repensiviricetes	Geplafuvirales	Geminiviridae
1061	vOTU20637	Viruses	Monodnaviria	Shotokuvirae	Cressdnaviricota	Arfiviricetes	Mulpavirales	Nanoviridae
1062	vOTU20639	Viruses	Monodnaviria	Sangervirae	Phixviricota	Malgrandaviricetes	Petitvirales	Microviridae
1063	vOTU20640	Viruses	Monodnaviria	Sangervirae	Phixviricota	Malgrandaviricetes	Petitvirales	Microviridae
1064	vOTU20642	Viruses	Monodnaviria	Shotokuvirae	Cressdnaviricota	Arfiviricetes	Cirlivirales	Circoviridae
1065	vOTU20645	Viruses	Monodnaviria	Shotokuvirae	Cressdnaviricota	Repensiviricetes	Geplafuvirales	Geminiviridae
1066	vOTU20646	Viruses	Monodnaviria	Shotokuvirae	Cressdnaviricota	Arfiviricetes	Cirlivirales	Circoviridae
1067	vOTU20648	Viruses	Monodnaviria	Shotokuvirae	Cressdnaviricota	Repensiviricetes	Geplafuvirales	Geminiviridae
1068	vOTU20649	Viruses	Monodnaviria	Shotokuvirae	Cressdnaviricota	Arfiviricetes	Cremevirales	Smacoviridae
1069	vOTU20651	Viruses	Monodnaviria	Sangervirae	Phixviricota	Malgrandaviricetes	Petitvirales	Microviridae
1070	vOTU20652	Viruses	Monodnaviria	Shotokuvirae	Cressdnaviricota	Arfiviricetes	Mulpavirales	Nanoviridae
1071	vOTU20655	Viruses	Monodnaviria	Shotokuvirae	Cressdnaviricota	Arfiviricetes	Cremevirales	Smacoviridae
1072	vOTU20656	Viruses	Monodnaviria	Shotokuvirae	Cressdnaviricota	Arfiviricetes	Cremevirales	Smacoviridae
1073	vOTU20658	Viruses	Monodnaviria	Shotokuvirae	Cressdnaviricota	Arfiviricetes	Cirlivirales	Circoviridae
1074	vOTU20659	Viruses	Monodnaviria	Shotokuvirae	Cressdnaviricota	Arfiviricetes	Cremevirales	Smacoviridae
1075	vOTU20664	Viruses	Monodnaviria	Sangervirae	Phixviricota	Malgrandaviricetes	Petitvirales	Microviridae
1076	vOTU20668	Viruses	Monodnaviria	Sangervirae	Phixviricota	Malgrandaviricetes	Petitvirales	Microviridae
1077	vOTU20672	Viruses	Monodnaviria	Shotokuvirae	Cressdnaviricota	Arfiviricetes	Cirlivirales	Circoviridae
1078	vOTU20673	Viruses	Monodnaviria	Sangervirae	Phixviricota	Malgrandaviricetes	Petitvirales	Microviridae
1079	vOTU20679	Viruses	Monodnaviria	Shotokuvirae	Cressdnaviricota	Repensiviricetes	Geplafuvirales	Geminiviridae
1080	vOTU20680	Viruses	Unclassified_R	Unclassified_K	Unclassified_P	Unclassified_C	Unclassified_O	Unclassified_F
1081	vOTU20683	Viruses	Monodnaviria	Sangervirae	Phixviricota	Malgrandaviricetes	Petitvirales	Microviridae
1082	vOTU20688	Viruses	Monodnaviria	Shotokuvirae	Cressdnaviricota	Arfiviricetes	Cremevirales	Smacoviridae
1083	vOTU20692	Viruses	Unclassified_R	Unclassified_K	Unclassified_P	Unclassified_C	Unclassified_O	Unclassified_F
1084	vOTU20693	Viruses	Monodnaviria	Sangervirae	Phixviricota	Malgrandaviricetes	Petitvirales	Microviridae
1085	vOTU20699	Viruses	Monodnaviria	Sangervirae	Phixviricota	Malgrandaviricetes	Petitvirales	Microviridae
1086	vOTU20700	Viruses	Monodnaviria	Sangervirae	Phixviricota	Malgrandaviricetes	Petitvirales	Microviridae
1087	vOTU20701	Viruses	Monodnaviria	Sangervirae	Phixviricota	Malgrandaviricetes	Petitvirales	Microviridae
1088	vOTU20702	Viruses	Monodnaviria	Shotokuvirae	Cressdnaviricota	Arfiviricetes	Cremevirales	Smacoviridae
1089	vOTU20703	Viruses	Monodnaviria	Shotokuvirae	Cressdnaviricota	Arfiviricetes	Cirlivirales	Circoviridae
1090	vOTU20704	Viruses	Unclassified_R	Unclassified_K	Unclassified_P	Unclassified_C	Unclassified_O	Unclassified_F
1091	vOTU20708	Viruses	Monodnaviria	Shotokuvirae	Cressdnaviricota	Arfiviricetes	Cirlivirales	Circoviridae
1092	vOTU20712	Viruses	Monodnaviria	Shotokuvirae	Cressdnaviricota	Arfiviricetes	Cirlivirales	Circoviridae
1093	vOTU20719	Viruses	Monodnaviria	Sangervirae	Phixviricota	Malgrandaviricetes	Petitvirales	Microviridae
1094	vOTU20721	Viruses	Monodnaviria	Sangervirae	Phixviricota	Malgrandaviricetes	Petitvirales	Microviridae
1095	vOTU20726	Viruses	Duplodnaviria	Heunggongvirae	Uroviricota	Caudoviricetes	Unclassified_O	Unclassified_F
1096	vOTU20727	Viruses	Monodnaviria	Sangervirae	Phixviricota	Malgrandaviricetes	Petitvirales	Microviridae
1097	vOTU20728	Viruses	Monodnaviria	Shotokuvirae	Cressdnaviricota	Arfiviricetes	Mulpavirales	Nanoviridae
1098	vOTU20729	Viruses	Monodnaviria	Shotokuvirae	Cressdnaviricota	Arfiviricetes	Cremevirales	Smacoviridae
1099	vOTU20734	Viruses	Monodnaviria	Sangervirae	Phixviricota	Malgrandaviricetes	Petitvirales	Microviridae
1100	vOTU20735	Viruses	Monodnaviria	Sangervirae	Phixviricota	Malgrandaviricetes	Petitvirales	Microviridae
1101	vOTU20736	Viruses	Riboviria	Orthornavirae	Kitrinoviricota	Tolucaviricetes	Tolivirales	Tombusviridae
1102	vOTU20737	Viruses	Monodnaviria	Sangervirae	Phixviricota	Malgrandaviricetes	Petitvirales	Microviridae
1103	vOTU20739	Viruses	Monodnaviria	Sangervirae	Phixviricota	Malgrandaviricetes	Petitvirales	Microviridae
1104	vOTU20742	Viruses	Monodnaviria	Sangervirae	Phixviricota	Malgrandaviricetes	Petitvirales	Microviridae
1105	vOTU20747	Viruses	Monodnaviria	Shotokuvirae	Cressdnaviricota	Unclassified_C	Unclassified_O	Unclassified_F
1106	vOTU20748	Viruses	Monodnaviria	Shotokuvirae	Cressdnaviricota	Arfiviricetes	Mulpavirales	Nanoviridae
1107	vOTU20753	Viruses	Monodnaviria	Shotokuvirae	Cressdnaviricota	Arfiviricetes	Cremevirales	Smacoviridae
1108	vOTU20755	Viruses	Monodnaviria	Shotokuvirae	Cressdnaviricota	Arfiviricetes	Cirlivirales	Circoviridae
1109	vOTU20756	Viruses	Monodnaviria	Shotokuvirae	Cressdnaviricota	Arfiviricetes	Mulpavirales	Nanoviridae
1110	vOTU20761	Viruses	Monodnaviria	Shotokuvirae	Cressdnaviricota	Arfiviricetes	Cirlivirales	Circoviridae
1111	vOTU20762	Viruses	Unclassified_R	Unclassified_K	Unclassified_P	Unclassified_C	Unclassified_O	Unclassified_F
1112	vOTU20765	Viruses	Monodnaviria	Sangervirae	Phixviricota	Malgrandaviricetes	Petitvirales	Microviridae
1113	vOTU20767	Viruses	Monodnaviria	Sangervirae	Phixviricota	Malgrandaviricetes	Petitvirales	Microviridae
1114	vOTU20770	Viruses	Duplodnaviria	Heunggongvirae	Uroviricota	Caudoviricetes	Unclassified_O	Unclassified_F
1115	vOTU20773	Viruses	Monodnaviria	Sangervirae	Phixviricota	Malgrandaviricetes	Petitvirales	Microviridae
1116	vOTU20774	Viruses	Monodnaviria	Sangervirae	Phixviricota	Malgrandaviricetes	Petitvirales	Microviridae
1117	vOTU20776	Viruses	Monodnaviria	Shotokuvirae	Cressdnaviricota	Arfiviricetes	Cirlivirales	Circoviridae
1118	vOTU20778	Viruses	Monodnaviria	Sangervirae	Phixviricota	Malgrandaviricetes	Petitvirales	Microviridae
1119	vOTU21000	Viruses	Monodnaviria	Sangervirae	Phixviricota	Malgrandaviricetes	Petitvirales	Microviridae
1120	vOTU21006	Viruses	Monodnaviria	Shotokuvirae	Cressdnaviricota	Arfiviricetes	Cremevirales	Smacoviridae
1121	vOTU21015	Unassigned	Unassigned	Unassigned	Unassigned	Unassigned	Unassigned	Unassigned
1122	vOTU21043	Viruses	Unclassified_R	Unclassified_K	Unclassified_P	Unclassified_C	Unclassified_O	Unclassified_F
1123	vOTU21347	Viruses	Unclassified_R	Unclassified_K	Unclassified_P	Unclassified_C	Unclassified_O	Anelloviridae
1124	vOTU21366	Viruses	Monodnaviria	Shotokuvirae	Cossaviricota	Quintoviricetes	Piccovirales	Parvoviridae
1125	vOTU21375	Viruses	Unclassified_R	Unclassified_K	Unclassified_P	Unclassified_C	Unclassified_O	Anelloviridae
1126	vOTU21388	Viruses	Unclassified_R	Unclassified_K	Unclassified_P	Unclassified_C	Unclassified_O	Anelloviridae
1127	vOTU21397	Unassigned	Unassigned	Unassigned	Unassigned	Unassigned	Unassigned	Unassigned
1128	vOTU2143	Viruses	Duplodnaviria	Heunggongvirae	Uroviricota	Caudoviricetes	Unclassified_O	Unclassified_F
1129	vOTU21503	Viruses	Unclassified_R	Unclassified_K	Unclassified_P	Unclassified_C	Unclassified_O	Unclassified_F
1130	vOTU21517	Viruses	Unclassified_R	Unclassified_K	Unclassified_P	Unclassified_C	Unclassified_O	Unclassified_F
1131	vOTU21522	Viruses	Monodnaviria	Sangervirae	Phixviricota	Malgrandaviricetes	Petitvirales	Microviridae
1132	vOTU21527	Viruses	Monodnaviria	Shotokuvirae	Cressdnaviricota	Arfiviricetes	Cirlivirales	Circoviridae
1133	vOTU21540	Viruses	Monodnaviria	Shotokuvirae	Cressdnaviricota	Arfiviricetes	Cirlivirales	Circoviridae
1134	vOTU21546	Viruses	Monodnaviria	Sangervirae	Phixviricota	Malgrandaviricetes	Petitvirales	Microviridae
1135	vOTU21548	Viruses	Monodnaviria	Shotokuvirae	Cressdnaviricota	Arfiviricetes	Cremevirales	Smacoviridae
1136	vOTU21566	Viruses	Monodnaviria	Sangervirae	Phixviricota	Malgrandaviricetes	Petitvirales	Microviridae
1137	vOTU21578	Viruses	Monodnaviria	Sangervirae	Phixviricota	Malgrandaviricetes	Petitvirales	Microviridae
1138	vOTU21583	Viruses	Monodnaviria	Sangervirae	Phixviricota	Malgrandaviricetes	Petitvirales	Microviridae
1139	vOTU21584	Viruses	Monodnaviria	Shotokuvirae	Cressdnaviricota	Arfiviricetes	Cirlivirales	Circoviridae
1140	vOTU21587	Viruses	Monodnaviria	Sangervirae	Phixviricota	Malgrandaviricetes	Petitvirales	Microviridae
1141	vOTU21594	Viruses	Monodnaviria	Sangervirae	Phixviricota	Malgrandaviricetes	Petitvirales	Microviridae
1142	vOTU21601	Viruses	Monodnaviria	Sangervirae	Phixviricota	Malgrandaviricetes	Petitvirales	Microviridae
1143	vOTU21609	Viruses	Monodnaviria	Shotokuvirae	Cressdnaviricota	Arfiviricetes	Cremevirales	Smacoviridae
1144	vOTU21616	Viruses	Monodnaviria	Sangervirae	Phixviricota	Malgrandaviricetes	Petitvirales	Microviridae
1145	vOTU21652	Viruses	Monodnaviria	Shotokuvirae	Cressdnaviricota	Arfiviricetes	Cirlivirales	Circoviridae
1146	vOTU21676	Viruses	Monodnaviria	Sangervirae	Phixviricota	Malgrandaviricetes	Petitvirales	Microviridae
1147	vOTU21681	Viruses	Monodnaviria	Shotokuvirae	Cressdnaviricota	Arfiviricetes	Rivendellvirales	Naryaviridae
1148	vOTU21691	Viruses	Monodnaviria	Sangervirae	Phixviricota	Malgrandaviricetes	Petitvirales	Microviridae
1149	vOTU21697	Viruses	Monodnaviria	Shotokuvirae	Cressdnaviricota	Unclassified_C	Unclassified_O	Unclassified_F
1150	vOTU21698	Viruses	Unclassified_R	Unclassified_K	Unclassified_P	Unclassified_C	Unclassified_O	Unclassified_F
1151	vOTU21703	Viruses	Monodnaviria	Shotokuvirae	Cressdnaviricota	Arfiviricetes	Cirlivirales	Circoviridae
1152	vOTU21708	Viruses	Monodnaviria	Loebvirae	Hofneiviricota	Faserviricetes	Tubulavirales	Inoviridae
1153	vOTU21711	Viruses	Monodnaviria	Shotokuvirae	Cressdnaviricota	Arfiviricetes	Cirlivirales	Circoviridae
1154	vOTU21713	Viruses	Monodnaviria	Sangervirae	Phixviricota	Malgrandaviricetes	Petitvirales	Microviridae
1155	vOTU21716	Viruses	Monodnaviria	Shotokuvirae	Cressdnaviricota	Arfiviricetes	Cirlivirales	Circoviridae
1156	vOTU21720	Viruses	Monodnaviria	Shotokuvirae	Cressdnaviricota	Unclassified_C	Unclassified_O	Unclassified_F
1157	vOTU21722	Viruses	Monodnaviria	Sangervirae	Phixviricota	Malgrandaviricetes	Petitvirales	Microviridae
1158	vOTU21723	Viruses	Monodnaviria	Shotokuvirae	Cressdnaviricota	Arfiviricetes	Cremevirales	Smacoviridae
1159	vOTU21724	Viruses	Riboviria	Orthornavirae	Kitrinoviricota	Tolucaviricetes	Tolivirales	Tombusviridae
1160	vOTU21725	Viruses	Monodnaviria	Sangervirae	Phixviricota	Malgrandaviricetes	Petitvirales	Microviridae
1161	vOTU21726	Viruses	Monodnaviria	Shotokuvirae	Cressdnaviricota	Arfiviricetes	Mulpavirales	Nanoviridae
1162	vOTU21727	Viruses	Monodnaviria	Sangervirae	Phixviricota	Malgrandaviricetes	Petitvirales	Microviridae
1163	vOTU21728	Viruses	Monodnaviria	Sangervirae	Phixviricota	Malgrandaviricetes	Petitvirales	Microviridae
1164	vOTU21729	Viruses	Monodnaviria	Shotokuvirae	Cressdnaviricota	Arfiviricetes	Cremevirales	Smacoviridae
1165	vOTU21730	Viruses	Monodnaviria	Shotokuvirae	Cressdnaviricota	Arfiviricetes	Cirlivirales	Circoviridae
1166	vOTU21731	Viruses	Monodnaviria	Sangervirae	Phixviricota	Malgrandaviricetes	Petitvirales	Microviridae
1167	vOTU21736	Viruses	Monodnaviria	Sangervirae	Phixviricota	Malgrandaviricetes	Petitvirales	Microviridae
1168	vOTU21737	Viruses	Monodnaviria	Sangervirae	Phixviricota	Malgrandaviricetes	Petitvirales	Microviridae
1169	vOTU21743	Viruses	Monodnaviria	Sangervirae	Phixviricota	Malgrandaviricetes	Petitvirales	Microviridae
1170	vOTU21748	Viruses	Monodnaviria	Shotokuvirae	Cressdnaviricota	Arfiviricetes	Cirlivirales	Circoviridae
1171	vOTU21753	Viruses	Monodnaviria	Shotokuvirae	Cressdnaviricota	Arfiviricetes	Cremevirales	Smacoviridae
1172	vOTU21754	Viruses	Monodnaviria	Sangervirae	Phixviricota	Malgrandaviricetes	Petitvirales	Microviridae
1173	vOTU21759	Viruses	Monodnaviria	Sangervirae	Phixviricota	Malgrandaviricetes	Petitvirales	Microviridae
1174	vOTU21762	Viruses	Monodnaviria	Shotokuvirae	Cressdnaviricota	Arfiviricetes	Cirlivirales	Circoviridae
1175	vOTU21763	Viruses	Monodnaviria	Sangervirae	Phixviricota	Malgrandaviricetes	Petitvirales	Microviridae
1176	vOTU21765	Viruses	Monodnaviria	Sangervirae	Phixviricota	Malgrandaviricetes	Petitvirales	Microviridae
1177	vOTU21768	Viruses	Monodnaviria	Shotokuvirae	Cressdnaviricota	Arfiviricetes	Cirlivirales	Circoviridae
1178	vOTU21774	Viruses	Monodnaviria	Sangervirae	Phixviricota	Malgrandaviricetes	Petitvirales	Microviridae
1179	vOTU21775	Viruses	Monodnaviria	Sangervirae	Phixviricota	Malgrandaviricetes	Petitvirales	Microviridae
1180	vOTU21779	Viruses	Riboviria	Orthornavirae	Kitrinoviricota	Tolucaviricetes	Tolivirales	Tombusviridae
1181	vOTU21780	Viruses	Monodnaviria	Shotokuvirae	Cressdnaviricota	Arfiviricetes	Mulpavirales	Nanoviridae
1182	vOTU21790	Viruses	Monodnaviria	Sangervirae	Phixviricota	Malgrandaviricetes	Petitvirales	Microviridae
1183	vOTU21797	Viruses	Monodnaviria	Shotokuvirae	Cressdnaviricota	Arfiviricetes	Cirlivirales	Circoviridae
1184	vOTU21799	Viruses	Monodnaviria	Shotokuvirae	Cressdnaviricota	Arfiviricetes	Cirlivirales	Circoviridae
1185	vOTU21844	Viruses	Monodnaviria	Sangervirae	Phixviricota	Malgrandaviricetes	Petitvirales	Microviridae
1186	vOTU21846	Viruses	Unclassified_R	Unclassified_K	Unclassified_P	Unclassified_C	Unclassified_O	Unclassified_F
1187	vOTU21876	Viruses	Monodnaviria	Shotokuvirae	Cressdnaviricota	Arfiviricetes	Cirlivirales	Circoviridae
1188	vOTU21883	Viruses	Duplodnaviria	Heunggongvirae	Uroviricota	Caudoviricetes	Unclassified_O	Unclassified_F
1189	vOTU21890	Viruses	Monodnaviria	Shotokuvirae	Cressdnaviricota	Arfiviricetes	Cirlivirales	Circoviridae
1190	vOTU21906	Viruses	Monodnaviria	Sangervirae	Phixviricota	Malgrandaviricetes	Petitvirales	Microviridae
1191	vOTU21913	Viruses	Monodnaviria	Sangervirae	Phixviricota	Malgrandaviricetes	Petitvirales	Microviridae
1192	vOTU21937	Viruses	Monodnaviria	Shotokuvirae	Cressdnaviricota	Arfiviricetes	Cirlivirales	Circoviridae
1193	vOTU21955	Viruses	Monodnaviria	Sangervirae	Phixviricota	Malgrandaviricetes	Petitvirales	Microviridae
1194	vOTU22227	Viruses	Monodnaviria	Shotokuvirae	Cressdnaviricota	Repensiviricetes	Geplafuvirales	Genomoviridae
1195	vOTU22613	Viruses	Duplodnaviria	Heunggongvirae	Uroviricota	Caudoviricetes	Unclassified_O	Unclassified_F
1196	vOTU2273	Viruses	Duplodnaviria	Heunggongvirae	Uroviricota	Caudoviricetes	Unclassified_O	Drexlerviridae
1197	vOTU22731	Viruses	Monodnaviria	Shotokuvirae	Cressdnaviricota	Arfiviricetes	Cremevirales	Smacoviridae
1198	vOTU2278	Viruses	Duplodnaviria	Heunggongvirae	Uroviricota	Caudoviricetes	Unclassified_O	Unclassified_F
1199	vOTU22821	Viruses	Monodnaviria	Sangervirae	Phixviricota	Malgrandaviricetes	Petitvirales	Microviridae
1200	vOTU22841	Viruses	Monodnaviria	Loebvirae	Hofneiviricota	Faserviricetes	Tubulavirales	Inoviridae
1201	vOTU22871	Viruses	Monodnaviria	Shotokuvirae	Cressdnaviricota	Unclassified_C	Unclassified_O	Unclassified_F
1202	vOTU22902	Viruses	Monodnaviria	Shotokuvirae	Cressdnaviricota	Repensiviricetes	Geplafuvirales	Genomoviridae
1203	vOTU2299	Viruses	Monodnaviria	Sangervirae	Phixviricota	Malgrandaviricetes	Petitvirales	Microviridae
1204	vOTU2300	Viruses	Monodnaviria	Sangervirae	Phixviricota	Malgrandaviricetes	Petitvirales	Microviridae
1205	vOTU23032	Viruses	Monodnaviria	Loebvirae	Hofneiviricota	Faserviricetes	Tubulavirales	Inoviridae
1206	vOTU2310	Viruses	Duplodnaviria	Heunggongvirae	Uroviricota	Caudoviricetes	Unclassified_O	Unclassified_F
1207	vOTU23192	Viruses	Monodnaviria	Shotokuvirae	Cressdnaviricota	Repensiviricetes	Geplafuvirales	Genomoviridae
1208	vOTU2321	Viruses	Duplodnaviria	Heunggongvirae	Uroviricota	Caudoviricetes	Unclassified_O	Unclassified_F
1209	vOTU2326	Viruses	Duplodnaviria	Heunggongvirae	Uroviricota	Caudoviricetes	Unclassified_O	Unclassified_F
1210	vOTU23271	Viruses	Monodnaviria	Shotokuvirae	Cressdnaviricota	Repensiviricetes	Geplafuvirales	Genomoviridae
1211	vOTU2342	Viruses	Duplodnaviria	Heunggongvirae	Uroviricota	Caudoviricetes	Unclassified_O	Unclassified_F
1212	vOTU2351	Viruses	Monodnaviria	Loebvirae	Hofneiviricota	Faserviricetes	Tubulavirales	Inoviridae
1213	vOTU23915	Viruses	Monodnaviria	Shotokuvirae	Cressdnaviricota	Repensiviricetes	Geplafuvirales	Genomoviridae
1214	vOTU24141	Unassigned	Unassigned	Unassigned	Unassigned	Unassigned	Unassigned	Unassigned
1215	vOTU24168	Viruses	Monodnaviria	Shotokuvirae	Cressdnaviricota	Repensiviricetes	Geplafuvirales	Genomoviridae
1216	vOTU24573	Viruses	Monodnaviria	Shotokuvirae	Cressdnaviricota	Arfiviricetes	Cirlivirales	Circoviridae
1217	vOTU25336	Viruses	Unclassified_R	Unclassified_K	Unclassified_P	Unclassified_C	Unclassified_O	Anelloviridae
1218	vOTU25529	Viruses	Unclassified_R	Unclassified_K	Unclassified_P	Unclassified_C	Unclassified_O	Anelloviridae
1219	vOTU25614	Viruses	Monodnaviria	Shotokuvirae	Cressdnaviricota	Repensiviricetes	Geplafuvirales	Genomoviridae
1220	vOTU25737	Viruses	Monodnaviria	Shotokuvirae	Cressdnaviricota	Repensiviricetes	Geplafuvirales	Genomoviridae
1221	vOTU25847	Viruses	Unclassified_R	Unclassified_K	Unclassified_P	Unclassified_C	Unclassified_O	Anelloviridae
1222	vOTU25866	Viruses	Unclassified_R	Unclassified_K	Unclassified_P	Unclassified_C	Unclassified_O	Anelloviridae
1223	vOTU25991	Viruses	Unclassified_R	Unclassified_K	Unclassified_P	Unclassified_C	Unclassified_O	Unclassified_F
1224	vOTU26129	Unassigned	Unassigned	Unassigned	Unassigned	Unassigned	Unassigned	Unassigned
1225	vOTU26135	Viruses	Monodnaviria	Shotokuvirae	Cressdnaviricota	Repensiviricetes	Geplafuvirales	Geminiviridae
1226	vOTU26538	Viruses	Monodnaviria	Sangervirae	Phixviricota	Malgrandaviricetes	Petitvirales	Microviridae
1227	vOTU26703	Viruses	Monodnaviria	Sangervirae	Phixviricota	Malgrandaviricetes	Petitvirales	Microviridae
1228	vOTU26704	Viruses	Monodnaviria	Shotokuvirae	Cressdnaviricota	Arfiviricetes	Cirlivirales	Circoviridae
1229	vOTU26705	Viruses	Monodnaviria	Sangervirae	Phixviricota	Malgrandaviricetes	Petitvirales	Microviridae
1230	vOTU26714	Viruses	Monodnaviria	Shotokuvirae	Cressdnaviricota	Arfiviricetes	Cirlivirales	Circoviridae
1231	vOTU26732	Viruses	Monodnaviria	Shotokuvirae	Cressdnaviricota	Arfiviricetes	Cirlivirales	Circoviridae
1232	vOTU26752	Viruses	Duplodnaviria	Heunggongvirae	Uroviricota	Caudoviricetes	Unclassified_O	Unclassified_F
1233	vOTU26765	Viruses	Monodnaviria	Sangervirae	Phixviricota	Malgrandaviricetes	Petitvirales	Microviridae
1234	vOTU26780	Viruses	Monodnaviria	Sangervirae	Phixviricota	Malgrandaviricetes	Petitvirales	Microviridae
1235	vOTU26786	Viruses	Monodnaviria	Shotokuvirae	Cressdnaviricota	Arfiviricetes	Cirlivirales	Circoviridae
1236	vOTU26807	Viruses	Monodnaviria	Sangervirae	Phixviricota	Malgrandaviricetes	Petitvirales	Microviridae
1237	vOTU26845	Viruses	Monodnaviria	Sangervirae	Phixviricota	Malgrandaviricetes	Petitvirales	Microviridae
1238	vOTU26851	Viruses	Riboviria	Orthornavirae	Kitrinoviricota	Tolucaviricetes	Tolivirales	Tombusviridae
1239	vOTU26894	Viruses	Monodnaviria	Shotokuvirae	Cressdnaviricota	Arfiviricetes	Mulpavirales	Nanoviridae
1240	vOTU26999	Viruses	Monodnaviria	Shotokuvirae	Cressdnaviricota	Arfiviricetes	Cremevirales	Smacoviridae
1241	vOTU270	Viruses	Monodnaviria	Shotokuvirae	Cressdnaviricota	Arfiviricetes	Cremevirales	Smacoviridae
1242	vOTU27020	Viruses	Monodnaviria	Shotokuvirae	Cressdnaviricota	Arfiviricetes	Cirlivirales	Circoviridae
1243	vOTU27022	Viruses	Monodnaviria	Sangervirae	Phixviricota	Malgrandaviricetes	Petitvirales	Microviridae
1244	vOTU27024	Viruses	Monodnaviria	Shotokuvirae	Cressdnaviricota	Arfiviricetes	Cirlivirales	Circoviridae
1245	vOTU27045	Viruses	Monodnaviria	Shotokuvirae	Cressdnaviricota	Arfiviricetes	Cirlivirales	Circoviridae
1246	vOTU27048	Viruses	Monodnaviria	Sangervirae	Phixviricota	Malgrandaviricetes	Petitvirales	Microviridae
1247	vOTU27067	Viruses	Unclassified_R	Unclassified_K	Unclassified_P	Unclassified_C	Unclassified_O	Unclassified_F
1248	vOTU27069	Viruses	Monodnaviria	Sangervirae	Phixviricota	Malgrandaviricetes	Petitvirales	Microviridae
1249	vOTU271	Viruses	Duplodnaviria	Heunggongvirae	Uroviricota	Caudoviricetes	Unclassified_O	Autographiviridae
1250	vOTU27103	Viruses	Unclassified_R	Unclassified_K	Unclassified_P	Unclassified_C	Unclassified_O	Unclassified_F
1251	vOTU27117	Viruses	Monodnaviria	Shotokuvirae	Cressdnaviricota	Arfiviricetes	Cirlivirales	Circoviridae
1252	vOTU27122	Viruses	Monodnaviria	Sangervirae	Phixviricota	Malgrandaviricetes	Petitvirales	Microviridae
1253	vOTU27139	Viruses	Monodnaviria	Shotokuvirae	Cressdnaviricota	Repensiviricetes	Geplafuvirales	Geminiviridae
1254	vOTU27161	Viruses	Unclassified_R	Unclassified_K	Unclassified_P	Unclassified_C	Unclassified_O	Unclassified_F
1255	vOTU27171	Viruses	Monodnaviria	Shotokuvirae	Cressdnaviricota	Arfiviricetes	Cremevirales	Smacoviridae
1256	vOTU272	Viruses	Duplodnaviria	Heunggongvirae	Uroviricota	Caudoviricetes	Unclassified_O	Unclassified_F
1257	vOTU27235	Viruses	Unclassified_R	Unclassified_K	Unclassified_P	Unclassified_C	Unclassified_O	Unclassified_F
1258	vOTU27246	Unassigned	Unassigned	Unassigned	Unassigned	Unassigned	Unassigned	Unassigned
1259	vOTU27249	Viruses	Monodnaviria	Shotokuvirae	Cressdnaviricota	Arfiviricetes	Cirlivirales	Circoviridae
1260	vOTU273	Viruses	Monodnaviria	Sangervirae	Phixviricota	Malgrandaviricetes	Petitvirales	Microviridae
1261	vOTU27317	Viruses	Monodnaviria	Sangervirae	Phixviricota	Malgrandaviricetes	Petitvirales	Microviridae
1262	vOTU27338	Viruses	Monodnaviria	Sangervirae	Phixviricota	Malgrandaviricetes	Petitvirales	Microviridae
1263	vOTU27375	Viruses	Monodnaviria	Shotokuvirae	Cressdnaviricota	Arfiviricetes	Cirlivirales	Circoviridae
1264	vOTU27382	Viruses	Monodnaviria	Sangervirae	Phixviricota	Malgrandaviricetes	Petitvirales	Microviridae
1265	vOTU27383	Viruses	Monodnaviria	Sangervirae	Phixviricota	Malgrandaviricetes	Petitvirales	Microviridae
1266	vOTU27385	Viruses	Riboviria	Orthornavirae	Kitrinoviricota	Tolucaviricetes	Tolivirales	Tombusviridae
1267	vOTU27397	Viruses	Monodnaviria	Sangervirae	Phixviricota	Malgrandaviricetes	Petitvirales	Microviridae
1268	vOTU274	Viruses	Monodnaviria	Sangervirae	Phixviricota	Malgrandaviricetes	Petitvirales	Microviridae
1269	vOTU27401	Viruses	Monodnaviria	Sangervirae	Phixviricota	Malgrandaviricetes	Petitvirales	Microviridae
1270	vOTU27406	Viruses	Monodnaviria	Sangervirae	Phixviricota	Malgrandaviricetes	Petitvirales	Microviridae
1271	vOTU27407	Viruses	Monodnaviria	Sangervirae	Phixviricota	Malgrandaviricetes	Petitvirales	Microviridae
1272	vOTU27412	Viruses	Monodnaviria	Shotokuvirae	Cressdnaviricota	Arfiviricetes	Cirlivirales	Circoviridae
1273	vOTU27424	Viruses	Duplodnaviria	Heunggongvirae	Uroviricota	Caudoviricetes	Unclassified_O	Unclassified_F
1274	vOTU27436	Viruses	Monodnaviria	Shotokuvirae	Cressdnaviricota	Arfiviricetes	Cirlivirales	Circoviridae
1275	vOTU27438	Viruses	Monodnaviria	Sangervirae	Phixviricota	Malgrandaviricetes	Petitvirales	Microviridae
1276	vOTU27447	Viruses	Monodnaviria	Sangervirae	Phixviricota	Malgrandaviricetes	Petitvirales	Microviridae
1277	vOTU27452	Viruses	Monodnaviria	Sangervirae	Phixviricota	Malgrandaviricetes	Petitvirales	Microviridae
1278	vOTU27456	Viruses	Monodnaviria	Shotokuvirae	Cressdnaviricota	Arfiviricetes	Cirlivirales	Circoviridae
1279	vOTU27478	Viruses	Monodnaviria	Sangervirae	Phixviricota	Malgrandaviricetes	Petitvirales	Microviridae
1280	vOTU27483	Viruses	Monodnaviria	Shotokuvirae	Cressdnaviricota	Arfiviricetes	Mulpavirales	Nanoviridae
1281	vOTU27484	Viruses	Monodnaviria	Sangervirae	Phixviricota	Malgrandaviricetes	Petitvirales	Microviridae
1282	vOTU27503	Viruses	Monodnaviria	Sangervirae	Phixviricota	Malgrandaviricetes	Petitvirales	Microviridae
1283	vOTU27510	Viruses	Monodnaviria	Loebvirae	Hofneiviricota	Faserviricetes	Tubulavirales	Inoviridae
1284	vOTU27518	Viruses	Monodnaviria	Sangervirae	Phixviricota	Malgrandaviricetes	Petitvirales	Microviridae
1285	vOTU27522	Viruses	Monodnaviria	Shotokuvirae	Cressdnaviricota	Arfiviricetes	Cremevirales	Smacoviridae
1286	vOTU27526	Viruses	Monodnaviria	Sangervirae	Phixviricota	Malgrandaviricetes	Petitvirales	Microviridae
1287	vOTU27531	Viruses	Monodnaviria	Sangervirae	Phixviricota	Malgrandaviricetes	Petitvirales	Microviridae
1288	vOTU27532	Viruses	Monodnaviria	Shotokuvirae	Cressdnaviricota	Arfiviricetes	Cirlivirales	Circoviridae
1289	vOTU27536	Viruses	Riboviria	Orthornavirae	Kitrinoviricota	Tolucaviricetes	Tolivirales	Tombusviridae
1290	vOTU27542	Viruses	Riboviria	Orthornavirae	Kitrinoviricota	Tolucaviricetes	Tolivirales	Tombusviridae
1291	vOTU27551	Viruses	Monodnaviria	Sangervirae	Phixviricota	Malgrandaviricetes	Petitvirales	Microviridae
1292	vOTU27553	Viruses	Monodnaviria	Shotokuvirae	Cressdnaviricota	Arfiviricetes	Cirlivirales	Circoviridae
1293	vOTU27556	Viruses	Monodnaviria	Sangervirae	Phixviricota	Malgrandaviricetes	Petitvirales	Microviridae
1294	vOTU27566	Viruses	Riboviria	Orthornavirae	Kitrinoviricota	Tolucaviricetes	Tolivirales	Tombusviridae
1295	vOTU27582	Viruses	Monodnaviria	Sangervirae	Phixviricota	Malgrandaviricetes	Petitvirales	Microviridae
1296	vOTU27586	Viruses	Monodnaviria	Sangervirae	Phixviricota	Malgrandaviricetes	Petitvirales	Microviridae
1297	vOTU27590	Viruses	Monodnaviria	Shotokuvirae	Cressdnaviricota	Arfiviricetes	Cremevirales	Smacoviridae
1298	vOTU27596	Viruses	Monodnaviria	Sangervirae	Phixviricota	Malgrandaviricetes	Petitvirales	Microviridae
1299	vOTU27597	Viruses	Monodnaviria	Sangervirae	Phixviricota	Malgrandaviricetes	Petitvirales	Microviridae
1300	vOTU27598	Viruses	Monodnaviria	Sangervirae	Phixviricota	Malgrandaviricetes	Petitvirales	Microviridae
1301	vOTU276	Viruses	Duplodnaviria	Heunggongvirae	Uroviricota	Caudoviricetes	Unclassified_O	Unclassified_F
1302	vOTU27600	Viruses	Monodnaviria	Sangervirae	Phixviricota	Malgrandaviricetes	Petitvirales	Microviridae
1303	vOTU27607	Viruses	Duplodnaviria	Heunggongvirae	Uroviricota	Caudoviricetes	Unclassified_O	Unclassified_F
1304	vOTU27611	Viruses	Monodnaviria	Sangervirae	Phixviricota	Malgrandaviricetes	Petitvirales	Microviridae
1305	vOTU27616	Viruses	Monodnaviria	Shotokuvirae	Cressdnaviricota	Arfiviricetes	Mulpavirales	Nanoviridae
1306	vOTU27618	Viruses	Monodnaviria	Shotokuvirae	Cressdnaviricota	Arfiviricetes	Mulpavirales	Nanoviridae
1307	vOTU27626	Viruses	Monodnaviria	Sangervirae	Phixviricota	Malgrandaviricetes	Petitvirales	Microviridae
1308	vOTU27630	Viruses	Monodnaviria	Sangervirae	Phixviricota	Malgrandaviricetes	Petitvirales	Microviridae
1309	vOTU27634	Viruses	Monodnaviria	Sangervirae	Phixviricota	Malgrandaviricetes	Petitvirales	Microviridae
1310	vOTU27641	Viruses	Monodnaviria	Shotokuvirae	Cressdnaviricota	Arfiviricetes	Mulpavirales	Nanoviridae
1311	vOTU27652	Viruses	Monodnaviria	Sangervirae	Phixviricota	Malgrandaviricetes	Petitvirales	Microviridae
1312	vOTU27655	Viruses	Monodnaviria	Shotokuvirae	Cressdnaviricota	Arfiviricetes	Cirlivirales	Circoviridae
1313	vOTU27661	Viruses	Monodnaviria	Sangervirae	Phixviricota	Malgrandaviricetes	Petitvirales	Microviridae
1314	vOTU27689	Viruses	Monodnaviria	Sangervirae	Phixviricota	Malgrandaviricetes	Petitvirales	Microviridae
1315	vOTU27696	Viruses	Monodnaviria	Sangervirae	Phixviricota	Malgrandaviricetes	Petitvirales	Microviridae
1316	vOTU27709	Viruses	Monodnaviria	Sangervirae	Phixviricota	Malgrandaviricetes	Petitvirales	Microviridae
1317	vOTU27715	Viruses	Monodnaviria	Sangervirae	Phixviricota	Malgrandaviricetes	Petitvirales	Microviridae
1318	vOTU27737	Viruses	Monodnaviria	Sangervirae	Phixviricota	Malgrandaviricetes	Petitvirales	Microviridae
1319	vOTU27753	Viruses	Monodnaviria	Sangervirae	Phixviricota	Malgrandaviricetes	Petitvirales	Microviridae
1320	vOTU27769	Viruses	Duplodnaviria	Heunggongvirae	Uroviricota	Caudoviricetes	Unclassified_O	Unclassified_F
1321	vOTU27771	Viruses	Monodnaviria	Shotokuvirae	Cressdnaviricota	Arfiviricetes	Cirlivirales	Circoviridae
1322	vOTU27820	Viruses	Monodnaviria	Sangervirae	Phixviricota	Malgrandaviricetes	Petitvirales	Microviridae
1323	vOTU27829	Viruses	Monodnaviria	Shotokuvirae	Cressdnaviricota	Arfiviricetes	Cirlivirales	Circoviridae
1324	vOTU27849	Viruses	Monodnaviria	Shotokuvirae	Cressdnaviricota	Arfiviricetes	Cirlivirales	Circoviridae
1325	vOTU27862	Viruses	Monodnaviria	Sangervirae	Phixviricota	Malgrandaviricetes	Petitvirales	Microviridae
1326	vOTU27904	Viruses	Monodnaviria	Sangervirae	Phixviricota	Malgrandaviricetes	Petitvirales	Microviridae
1327	vOTU27905	Viruses	Monodnaviria	Sangervirae	Phixviricota	Malgrandaviricetes	Petitvirales	Microviridae
1328	vOTU27915	Viruses	Monodnaviria	Shotokuvirae	Cressdnaviricota	Arfiviricetes	Cirlivirales	Circoviridae
1329	vOTU27950	Viruses	Monodnaviria	Sangervirae	Phixviricota	Malgrandaviricetes	Petitvirales	Microviridae
1330	vOTU27951	Viruses	Monodnaviria	Sangervirae	Phixviricota	Malgrandaviricetes	Petitvirales	Microviridae
1331	vOTU27954	Viruses	Monodnaviria	Sangervirae	Phixviricota	Malgrandaviricetes	Petitvirales	Microviridae
1332	vOTU27991	Viruses	Monodnaviria	Sangervirae	Phixviricota	Malgrandaviricetes	Petitvirales	Microviridae
1333	vOTU27994	Viruses	Monodnaviria	Sangervirae	Phixviricota	Malgrandaviricetes	Petitvirales	Microviridae
1334	vOTU28024	Viruses	Monodnaviria	Shotokuvirae	Cressdnaviricota	Arfiviricetes	Mulpavirales	Nanoviridae
1335	vOTU28037	Viruses	Monodnaviria	Sangervirae	Phixviricota	Malgrandaviricetes	Petitvirales	Microviridae
1336	vOTU28041	Viruses	Monodnaviria	Sangervirae	Phixviricota	Malgrandaviricetes	Petitvirales	Microviridae
1337	vOTU28051	Viruses	Monodnaviria	Sangervirae	Phixviricota	Malgrandaviricetes	Petitvirales	Microviridae
1338	vOTU28058	Viruses	Monodnaviria	Shotokuvirae	Cressdnaviricota	Arfiviricetes	Mulpavirales	Nanoviridae
1339	vOTU28088	Viruses	Monodnaviria	Sangervirae	Phixviricota	Malgrandaviricetes	Petitvirales	Microviridae
1340	vOTU28097	Viruses	Duplodnaviria	Heunggongvirae	Uroviricota	Caudoviricetes	Unclassified_O	Unclassified_F
1341	vOTU28102	Viruses	Monodnaviria	Sangervirae	Phixviricota	Malgrandaviricetes	Petitvirales	Microviridae
1342	vOTU28110	Viruses	Monodnaviria	Sangervirae	Phixviricota	Malgrandaviricetes	Petitvirales	Microviridae
1343	vOTU28124	Viruses	Monodnaviria	Shotokuvirae	Cressdnaviricota	Arfiviricetes	Cirlivirales	Circoviridae
1344	vOTU28127	Viruses	Monodnaviria	Sangervirae	Phixviricota	Malgrandaviricetes	Petitvirales	Microviridae
1345	vOTU28152	Viruses	Monodnaviria	Sangervirae	Phixviricota	Malgrandaviricetes	Petitvirales	Microviridae
1346	vOTU28183	Viruses	Monodnaviria	Sangervirae	Phixviricota	Malgrandaviricetes	Petitvirales	Microviridae
1347	vOTU28196	Viruses	Monodnaviria	Sangervirae	Phixviricota	Malgrandaviricetes	Petitvirales	Microviridae
1348	vOTU28198	Viruses	Unclassified_R	Unclassified_K	Unclassified_P	Unclassified_C	Unclassified_O	Unclassified_F
1349	vOTU28246	Viruses	Unclassified_R	Unclassified_K	Unclassified_P	Unclassified_C	Unclassified_O	Unclassified_F
1350	vOTU28252	Viruses	Monodnaviria	Sangervirae	Phixviricota	Malgrandaviricetes	Petitvirales	Microviridae
1351	vOTU28261	Viruses	Unclassified_R	Unclassified_K	Unclassified_P	Unclassified_C	Unclassified_O	Unclassified_F
1352	vOTU28271	Viruses	Monodnaviria	Sangervirae	Phixviricota	Malgrandaviricetes	Petitvirales	Microviridae
1353	vOTU28277	Viruses	Monodnaviria	Sangervirae	Phixviricota	Malgrandaviricetes	Petitvirales	Microviridae
1354	vOTU28285	Viruses	Monodnaviria	Shotokuvirae	Cressdnaviricota	Arfiviricetes	Cirlivirales	Circoviridae
1355	vOTU28295	Viruses	Monodnaviria	Sangervirae	Phixviricota	Malgrandaviricetes	Petitvirales	Microviridae
1356	vOTU283	Viruses	Monodnaviria	Sangervirae	Phixviricota	Malgrandaviricetes	Petitvirales	Microviridae
1357	vOTU28304	Viruses	Monodnaviria	Sangervirae	Phixviricota	Malgrandaviricetes	Petitvirales	Microviridae
1358	vOTU28306	Viruses	Monodnaviria	Shotokuvirae	Cressdnaviricota	Arfiviricetes	Cirlivirales	Circoviridae
1359	vOTU28310	Viruses	Monodnaviria	Sangervirae	Phixviricota	Malgrandaviricetes	Petitvirales	Microviridae
1360	vOTU28364	Viruses	Monodnaviria	Sangervirae	Phixviricota	Malgrandaviricetes	Petitvirales	Microviridae
1361	vOTU28366	Viruses	Monodnaviria	Shotokuvirae	Cressdnaviricota	Arfiviricetes	Mulpavirales	Nanoviridae
1362	vOTU28372	Viruses	Monodnaviria	Sangervirae	Phixviricota	Malgrandaviricetes	Petitvirales	Microviridae
1363	vOTU28374	Viruses	Duplodnaviria	Heunggongvirae	Uroviricota	Caudoviricetes	Unclassified_O	Unclassified_F
1364	vOTU28376	Viruses	Monodnaviria	Sangervirae	Phixviricota	Malgrandaviricetes	Petitvirales	Microviridae
1365	vOTU28380	Viruses	Monodnaviria	Shotokuvirae	Cressdnaviricota	Arfiviricetes	Mulpavirales	Nanoviridae
1366	vOTU28417	Viruses	Duplodnaviria	Heunggongvirae	Uroviricota	Caudoviricetes	Unclassified_O	Unclassified_F
1367	vOTU28421	Viruses	Monodnaviria	Shotokuvirae	Cressdnaviricota	Arfiviricetes	Cirlivirales	Circoviridae
1368	vOTU28426	Viruses	Monodnaviria	Shotokuvirae	Cressdnaviricota	Arfiviricetes	Cirlivirales	Circoviridae
1369	vOTU28452	Viruses	Monodnaviria	Sangervirae	Phixviricota	Malgrandaviricetes	Petitvirales	Microviridae
1370	vOTU28459	Viruses	Monodnaviria	Sangervirae	Phixviricota	Malgrandaviricetes	Petitvirales	Microviridae
1371	vOTU28467	Viruses	Duplodnaviria	Heunggongvirae	Uroviricota	Caudoviricetes	Unclassified_O	Unclassified_F
1372	vOTU28474	Viruses	Monodnaviria	Sangervirae	Phixviricota	Malgrandaviricetes	Petitvirales	Microviridae
1373	vOTU28484	Viruses	Monodnaviria	Shotokuvirae	Cressdnaviricota	Arfiviricetes	Cirlivirales	Circoviridae
1374	vOTU285	Viruses	Duplodnaviria	Heunggongvirae	Uroviricota	Caudoviricetes	Unclassified_O	Unclassified_F
1375	vOTU28574	Viruses	Monodnaviria	Sangervirae	Phixviricota	Malgrandaviricetes	Petitvirales	Microviridae
1376	vOTU28590	Viruses	Monodnaviria	Shotokuvirae	Cressdnaviricota	Arfiviricetes	Cirlivirales	Circoviridae
1377	vOTU28599	Viruses	Monodnaviria	Sangervirae	Phixviricota	Malgrandaviricetes	Petitvirales	Microviridae
1378	vOTU286	Viruses	Monodnaviria	Sangervirae	Phixviricota	Malgrandaviricetes	Petitvirales	Microviridae
1379	vOTU28643	Viruses	Unclassified_R	Unclassified_K	Unclassified_P	Unclassified_C	Unclassified_O	Unclassified_F
1380	vOTU28645	Viruses	Monodnaviria	Shotokuvirae	Cressdnaviricota	Arfiviricetes	Cremevirales	Smacoviridae
1381	vOTU28682	Viruses	Monodnaviria	Sangervirae	Phixviricota	Malgrandaviricetes	Petitvirales	Microviridae
1382	vOTU28714	Viruses	Monodnaviria	Shotokuvirae	Cressdnaviricota	Arfiviricetes	Cirlivirales	Circoviridae
1383	vOTU28730	Viruses	Monodnaviria	Sangervirae	Phixviricota	Malgrandaviricetes	Petitvirales	Microviridae
1384	vOTU28741	Viruses	Monodnaviria	Sangervirae	Phixviricota	Malgrandaviricetes	Petitvirales	Microviridae
1385	vOTU28751	Viruses	Monodnaviria	Sangervirae	Phixviricota	Malgrandaviricetes	Petitvirales	Microviridae
1386	vOTU28756	Viruses	Monodnaviria	Shotokuvirae	Cressdnaviricota	Unclassified_C	Unclassified_O	Unclassified_F
1387	vOTU28769	Viruses	Monodnaviria	Sangervirae	Phixviricota	Malgrandaviricetes	Petitvirales	Microviridae
1388	vOTU28770	Viruses	Monodnaviria	Sangervirae	Phixviricota	Malgrandaviricetes	Petitvirales	Microviridae
1389	vOTU28793	Viruses	Monodnaviria	Sangervirae	Phixviricota	Malgrandaviricetes	Petitvirales	Microviridae
1390	vOTU28838	Viruses	Duplodnaviria	Heunggongvirae	Uroviricota	Caudoviricetes	Unclassified_O	Unclassified_F
1391	vOTU28875	Viruses	Duplodnaviria	Heunggongvirae	Uroviricota	Caudoviricetes	Unclassified_O	Unclassified_F
1392	vOTU28911	Viruses	Monodnaviria	Shotokuvirae	Cressdnaviricota	Arfiviricetes	Cirlivirales	Circoviridae
1393	vOTU28918	Viruses	Monodnaviria	Shotokuvirae	Cressdnaviricota	Repensiviricetes	Geplafuvirales	Geminiviridae
1394	vOTU28939	Viruses	Monodnaviria	Sangervirae	Phixviricota	Malgrandaviricetes	Petitvirales	Microviridae
1395	vOTU28956	Viruses	Monodnaviria	Sangervirae	Phixviricota	Malgrandaviricetes	Petitvirales	Microviridae
1396	vOTU28958	Viruses	Duplodnaviria	Heunggongvirae	Uroviricota	Caudoviricetes	Unclassified_O	Unclassified_F
1397	vOTU28964	Viruses	Monodnaviria	Shotokuvirae	Cressdnaviricota	Arfiviricetes	Cremevirales	Smacoviridae
1398	vOTU29013	Viruses	Monodnaviria	Shotokuvirae	Cressdnaviricota	Arfiviricetes	Cirlivirales	Circoviridae
1399	vOTU29023	Viruses	Monodnaviria	Shotokuvirae	Cressdnaviricota	Arfiviricetes	Mulpavirales	Nanoviridae
1400	vOTU29030	Viruses	Riboviria	Orthornavirae	Kitrinoviricota	Tolucaviricetes	Tolivirales	Tombusviridae
1401	vOTU29054	Viruses	Duplodnaviria	Heunggongvirae	Uroviricota	Caudoviricetes	Unclassified_O	Unclassified_F
1402	vOTU29064	Viruses	Monodnaviria	Shotokuvirae	Cressdnaviricota	Arfiviricetes	Rivendellvirales	Naryaviridae
1403	vOTU29086	Viruses	Monodnaviria	Shotokuvirae	Cressdnaviricota	Unclassified_C	Unclassified_O	Unclassified_F
1404	vOTU29091	Viruses	Monodnaviria	Shotokuvirae	Cressdnaviricota	Arfiviricetes	Rivendellvirales	Naryaviridae
1405	vOTU29093	Viruses	Monodnaviria	Shotokuvirae	Cressdnaviricota	Arfiviricetes	Cremevirales	Smacoviridae
1406	vOTU29117	Viruses	Monodnaviria	Sangervirae	Phixviricota	Malgrandaviricetes	Petitvirales	Microviridae
1407	vOTU29149	Viruses	Duplodnaviria	Heunggongvirae	Uroviricota	Caudoviricetes	Unclassified_O	Unclassified_F
1408	vOTU29207	Viruses	Monodnaviria	Sangervirae	Phixviricota	Malgrandaviricetes	Petitvirales	Microviridae
1409	vOTU29219	Viruses	Monodnaviria	Sangervirae	Phixviricota	Malgrandaviricetes	Petitvirales	Microviridae
1410	vOTU29221	Viruses	Monodnaviria	Shotokuvirae	Cressdnaviricota	Arfiviricetes	Cirlivirales	Circoviridae
1411	vOTU29223	Viruses	Monodnaviria	Shotokuvirae	Cressdnaviricota	Arfiviricetes	Mulpavirales	Nanoviridae
1412	vOTU29224	Viruses	Monodnaviria	Shotokuvirae	Cressdnaviricota	Arfiviricetes	Cirlivirales	Circoviridae
1413	vOTU29254	Viruses	Monodnaviria	Shotokuvirae	Cressdnaviricota	Arfiviricetes	Cirlivirales	Circoviridae
1414	vOTU29263	Viruses	Unclassified_R	Unclassified_K	Unclassified_P	Unclassified_C	Unclassified_O	Unclassified_F
1415	vOTU29308	Viruses	Monodnaviria	Shotokuvirae	Cressdnaviricota	Arfiviricetes	Cirlivirales	Circoviridae
1416	vOTU29321	Viruses	Monodnaviria	Sangervirae	Phixviricota	Malgrandaviricetes	Petitvirales	Microviridae
1417	vOTU29346	Viruses	Monodnaviria	Sangervirae	Phixviricota	Malgrandaviricetes	Petitvirales	Microviridae
1418	vOTU29362	Viruses	Monodnaviria	Sangervirae	Phixviricota	Malgrandaviricetes	Petitvirales	Microviridae
1419	vOTU29747	Viruses	Unclassified_R	Unclassified_K	Unclassified_P	Unclassified_C	Unclassified_O	Anelloviridae
1420	vOTU298	Viruses	Duplodnaviria	Heunggongvirae	Uroviricota	Caudoviricetes	Unclassified_O	Unclassified_F
1421	vOTU29850	Viruses	Monodnaviria	Sangervirae	Phixviricota	Malgrandaviricetes	Petitvirales	Microviridae
1422	vOTU29854	Viruses	Monodnaviria	Sangervirae	Phixviricota	Malgrandaviricetes	Petitvirales	Microviridae
1423	vOTU29855	Viruses	Monodnaviria	Shotokuvirae	Cressdnaviricota	Arfiviricetes	Cirlivirales	Circoviridae
1424	vOTU29856	Viruses	Monodnaviria	Shotokuvirae	Cressdnaviricota	Arfiviricetes	Cirlivirales	Circoviridae
1425	vOTU29857	Viruses	Monodnaviria	Shotokuvirae	Cressdnaviricota	Arfiviricetes	Cirlivirales	Circoviridae
1426	vOTU29862	Viruses	Monodnaviria	Shotokuvirae	Cressdnaviricota	Repensiviricetes	Geplafuvirales	Geminiviridae
1427	vOTU29864	Viruses	Monodnaviria	Shotokuvirae	Cressdnaviricota	Arfiviricetes	Cirlivirales	Circoviridae
1428	vOTU29866	Viruses	Monodnaviria	Shotokuvirae	Cressdnaviricota	Arfiviricetes	Cremevirales	Smacoviridae
1429	vOTU29877	Viruses	Monodnaviria	Shotokuvirae	Cressdnaviricota	Unclassified_C	Unclassified_O	Unclassified_F
1430	vOTU29882	Viruses	Duplodnaviria	Heunggongvirae	Uroviricota	Caudoviricetes	Unclassified_O	Guelinviridae
1431	vOTU29886	Viruses	Monodnaviria	Shotokuvirae	Cressdnaviricota	Arfiviricetes	Cirlivirales	Circoviridae
1432	vOTU29892	Viruses	Monodnaviria	Shotokuvirae	Cressdnaviricota	Arfiviricetes	Cirlivirales	Circoviridae
1433	vOTU29897	Viruses	Monodnaviria	Shotokuvirae	Cressdnaviricota	Unclassified_C	Unclassified_O	Unclassified_F
1434	vOTU29898	Viruses	Duplodnaviria	Heunggongvirae	Uroviricota	Caudoviricetes	Unclassified_O	Unclassified_F
1435	vOTU29918	Viruses	Unclassified_R	Unclassified_K	Unclassified_P	Unclassified_C	Unclassified_O	Unclassified_F
1436	vOTU29920	Viruses	Monodnaviria	Shotokuvirae	Cressdnaviricota	Arfiviricetes	Cirlivirales	Circoviridae
1437	vOTU29921	Viruses	Duplodnaviria	Heunggongvirae	Uroviricota	Caudoviricetes	Unclassified_O	Unclassified_F
1438	vOTU29922	Viruses	Monodnaviria	Shotokuvirae	Cressdnaviricota	Arfiviricetes	Cirlivirales	Circoviridae
1439	vOTU29932	Viruses	Unclassified_R	Unclassified_K	Unclassified_P	Unclassified_C	Unclassified_O	Unclassified_F
1440	vOTU29934	Viruses	Duplodnaviria	Heunggongvirae	Uroviricota	Caudoviricetes	Unclassified_O	Unclassified_F
1441	vOTU29938	Viruses	Monodnaviria	Shotokuvirae	Cressdnaviricota	Arfiviricetes	Cirlivirales	Circoviridae
1442	vOTU29940	Viruses	Duplodnaviria	Heunggongvirae	Uroviricota	Caudoviricetes	Unclassified_O	Unclassified_F
1443	vOTU29943	Viruses	Monodnaviria	Shotokuvirae	Cressdnaviricota	Arfiviricetes	Cirlivirales	Circoviridae
1444	vOTU29947	Viruses	Unclassified_R	Unclassified_K	Unclassified_P	Unclassified_C	Unclassified_O	Unclassified_F
1445	vOTU29959	Viruses	Duplodnaviria	Heunggongvirae	Uroviricota	Caudoviricetes	Unclassified_O	Unclassified_F
1446	vOTU29962	Viruses	Monodnaviria	Shotokuvirae	Cressdnaviricota	Arfiviricetes	Cirlivirales	Circoviridae
1447	vOTU29964	Viruses	Monodnaviria	Sangervirae	Phixviricota	Malgrandaviricetes	Petitvirales	Microviridae
1448	vOTU29973	Viruses	Monodnaviria	Shotokuvirae	Cressdnaviricota	Arfiviricetes	Cremevirales	Smacoviridae
1449	vOTU29974	Viruses	Monodnaviria	Shotokuvirae	Cressdnaviricota	Arfiviricetes	Cremevirales	Smacoviridae
1450	vOTU29976	Viruses	Monodnaviria	Sangervirae	Phixviricota	Malgrandaviricetes	Petitvirales	Microviridae
1451	vOTU29978	Viruses	Monodnaviria	Shotokuvirae	Cressdnaviricota	Arfiviricetes	Cremevirales	Smacoviridae
1452	vOTU29980	Viruses	Monodnaviria	Shotokuvirae	Cressdnaviricota	Arfiviricetes	Cirlivirales	Circoviridae
1453	vOTU29983	Viruses	Monodnaviria	Shotokuvirae	Cressdnaviricota	Arfiviricetes	Cirlivirales	Circoviridae
1454	vOTU29984	Viruses	Monodnaviria	Shotokuvirae	Cressdnaviricota	Arfiviricetes	Cirlivirales	Circoviridae
1455	vOTU29986	Viruses	Monodnaviria	Shotokuvirae	Cressdnaviricota	Arfiviricetes	Cirlivirales	Circoviridae
1456	vOTU29993	Viruses	Monodnaviria	Sangervirae	Phixviricota	Malgrandaviricetes	Petitvirales	Microviridae
1457	vOTU29995	Viruses	Monodnaviria	Shotokuvirae	Cressdnaviricota	Arfiviricetes	Cremevirales	Smacoviridae
1458	vOTU3	Viruses	Monodnaviria	Loebvirae	Hofneiviricota	Faserviricetes	Tubulavirales	Inoviridae
1459	vOTU30006	Viruses	Duplodnaviria	Heunggongvirae	Uroviricota	Caudoviricetes	Unclassified_O	Unclassified_F
1460	vOTU30007	Viruses	Monodnaviria	Shotokuvirae	Cressdnaviricota	Arfiviricetes	Cirlivirales	Circoviridae
1461	vOTU30017	Viruses	Monodnaviria	Shotokuvirae	Cressdnaviricota	Arfiviricetes	Cirlivirales	Circoviridae
1462	vOTU30032	Viruses	Monodnaviria	Shotokuvirae	Cressdnaviricota	Arfiviricetes	Cirlivirales	Circoviridae
1463	vOTU30037	Viruses	Unclassified_R	Unclassified_K	Unclassified_P	Unclassified_C	Unclassified_O	Unclassified_F
1464	vOTU30048	Viruses	Monodnaviria	Shotokuvirae	Cressdnaviricota	Arfiviricetes	Mulpavirales	Nanoviridae
1465	vOTU30050	Viruses	Monodnaviria	Shotokuvirae	Cressdnaviricota	Arfiviricetes	Mulpavirales	Nanoviridae
1466	vOTU30052	Viruses	Monodnaviria	Shotokuvirae	Cressdnaviricota	Unclassified_C	Unclassified_O	Unclassified_F
1467	vOTU30053	Viruses	Monodnaviria	Shotokuvirae	Cressdnaviricota	Arfiviricetes	Cremevirales	Smacoviridae
1468	vOTU30060	Viruses	Monodnaviria	Sangervirae	Phixviricota	Malgrandaviricetes	Petitvirales	Microviridae
1469	vOTU30064	Viruses	Monodnaviria	Shotokuvirae	Cressdnaviricota	Arfiviricetes	Cirlivirales	Circoviridae
1470	vOTU30070	Viruses	Duplodnaviria	Heunggongvirae	Uroviricota	Caudoviricetes	Unclassified_O	Unclassified_F
1471	vOTU30079	Viruses	Monodnaviria	Sangervirae	Phixviricota	Malgrandaviricetes	Petitvirales	Microviridae
1472	vOTU30108	Viruses	Monodnaviria	Loebvirae	Hofneiviricota	Faserviricetes	Tubulavirales	Inoviridae
1473	vOTU30115	Viruses	Unclassified_R	Unclassified_K	Unclassified_P	Unclassified_C	Unclassified_O	Unclassified_F
1474	vOTU30131	Viruses	Monodnaviria	Shotokuvirae	Cressdnaviricota	Repensiviricetes	Geplafuvirales	Genomoviridae
1475	vOTU30220	Viruses	Monodnaviria	Shotokuvirae	Cressdnaviricota	Arfiviricetes	Cirlivirales	Circoviridae
1476	vOTU30270	Viruses	Monodnaviria	Shotokuvirae	Cressdnaviricota	Repensiviricetes	Geplafuvirales	Geminiviridae
1477	vOTU30403	Viruses	Monodnaviria	Shotokuvirae	Cressdnaviricota	Arfiviricetes	Cirlivirales	Circoviridae
1478	vOTU30452	Unassigned	Unassigned	Unassigned	Unassigned	Unassigned	Unassigned	Unassigned
1479	vOTU30457	Unassigned	Unassigned	Unassigned	Unassigned	Unassigned	Unassigned	Unassigned
1480	vOTU30476	Viruses	Unclassified_R	Unclassified_K	Unclassified_P	Unclassified_C	Unclassified_O	Anelloviridae
1481	vOTU3064	Viruses	Monodnaviria	Sangervirae	Phixviricota	Malgrandaviricetes	Petitvirales	Microviridae
1482	vOTU30643	Viruses	Unclassified_R	Unclassified_K	Unclassified_P	Unclassified_C	Unclassified_O	Unclassified_F
1483	vOTU30648	Viruses	Monodnaviria	Shotokuvirae	Cressdnaviricota	Arfiviricetes	Cirlivirales	Circoviridae
1484	vOTU30650	Viruses	Monodnaviria	Shotokuvirae	Cressdnaviricota	Arfiviricetes	Cirlivirales	Circoviridae
1485	vOTU30651	Viruses	Monodnaviria	Sangervirae	Phixviricota	Malgrandaviricetes	Petitvirales	Microviridae
1486	vOTU30653	Viruses	Monodnaviria	Shotokuvirae	Cressdnaviricota	Arfiviricetes	Cirlivirales	Circoviridae
1487	vOTU30655	Viruses	Monodnaviria	Shotokuvirae	Cressdnaviricota	Arfiviricetes	Mulpavirales	Nanoviridae
1488	vOTU30657	Viruses	Unclassified_R	Unclassified_K	Unclassified_P	Unclassified_C	Unclassified_O	Unclassified_F
1489	vOTU30660	Viruses	Monodnaviria	Sangervirae	Phixviricota	Malgrandaviricetes	Petitvirales	Microviridae
1490	vOTU30661	Viruses	Monodnaviria	Sangervirae	Phixviricota	Malgrandaviricetes	Petitvirales	Microviridae
1491	vOTU30662	Viruses	Monodnaviria	Shotokuvirae	Cressdnaviricota	Arfiviricetes	Cremevirales	Smacoviridae
1492	vOTU30663	Viruses	Monodnaviria	Sangervirae	Phixviricota	Malgrandaviricetes	Petitvirales	Microviridae
1493	vOTU30670	Viruses	Unclassified_R	Unclassified_K	Unclassified_P	Unclassified_C	Unclassified_O	Unclassified_F
1494	vOTU30672	Viruses	Monodnaviria	Sangervirae	Phixviricota	Malgrandaviricetes	Petitvirales	Microviridae
1495	vOTU30674	Viruses	Monodnaviria	Shotokuvirae	Cressdnaviricota	Arfiviricetes	Cirlivirales	Circoviridae
1496	vOTU30681	Viruses	Monodnaviria	Shotokuvirae	Cressdnaviricota	Arfiviricetes	Cremevirales	Smacoviridae
1497	vOTU30682	Viruses	Unclassified_R	Unclassified_K	Unclassified_P	Unclassified_C	Unclassified_O	Unclassified_F
1498	vOTU30684	Viruses	Unclassified_R	Unclassified_K	Unclassified_P	Unclassified_C	Unclassified_O	Unclassified_F
1499	vOTU30687	Viruses	Monodnaviria	Shotokuvirae	Cressdnaviricota	Arfiviricetes	Rivendellvirales	Naryaviridae
1500	vOTU30690	Viruses	Monodnaviria	Shotokuvirae	Cressdnaviricota	Arfiviricetes	Rivendellvirales	Naryaviridae
1501	vOTU30696	Viruses	Duplodnaviria	Heunggongvirae	Uroviricota	Caudoviricetes	Unclassified_O	Unclassified_F
1502	vOTU3070	Viruses	Duplodnaviria	Heunggongvirae	Uroviricota	Caudoviricetes	Unclassified_O	Unclassified_F
1503	vOTU30707	Viruses	Monodnaviria	Shotokuvirae	Cressdnaviricota	Arfiviricetes	Mulpavirales	Nanoviridae
1504	vOTU30726	Viruses	Monodnaviria	Sangervirae	Phixviricota	Malgrandaviricetes	Petitvirales	Microviridae
1505	vOTU30728	Viruses	Monodnaviria	Sangervirae	Phixviricota	Malgrandaviricetes	Petitvirales	Microviridae
1506	vOTU30739	Viruses	Monodnaviria	Sangervirae	Phixviricota	Malgrandaviricetes	Petitvirales	Microviridae
1507	vOTU30747	Viruses	Monodnaviria	Shotokuvirae	Cressdnaviricota	Arfiviricetes	Mulpavirales	Nanoviridae
1508	vOTU30750	Viruses	Monodnaviria	Sangervirae	Phixviricota	Malgrandaviricetes	Petitvirales	Microviridae
1509	vOTU30753	Viruses	Monodnaviria	Shotokuvirae	Cressdnaviricota	Arfiviricetes	Mulpavirales	Nanoviridae
1510	vOTU30756	Viruses	Monodnaviria	Shotokuvirae	Cressdnaviricota	Arfiviricetes	Cirlivirales	Circoviridae
1511	vOTU30758	Viruses	Monodnaviria	Sangervirae	Phixviricota	Malgrandaviricetes	Petitvirales	Microviridae
1512	vOTU30759	Viruses	Monodnaviria	Shotokuvirae	Cressdnaviricota	Arfiviricetes	Cirlivirales	Circoviridae
1513	vOTU3076	Viruses	Monodnaviria	Shotokuvirae	Cressdnaviricota	Arfiviricetes	Cirlivirales	Circoviridae
1514	vOTU30785	Viruses	Unclassified_R	Unclassified_K	Unclassified_P	Unclassified_C	Unclassified_O	Unclassified_F
1515	vOTU30786	Viruses	Monodnaviria	Sangervirae	Phixviricota	Malgrandaviricetes	Petitvirales	Microviridae
1516	vOTU30788	Viruses	Monodnaviria	Sangervirae	Phixviricota	Malgrandaviricetes	Petitvirales	Microviridae
1517	vOTU30790	Viruses	Monodnaviria	Shotokuvirae	Cressdnaviricota	Arfiviricetes	Cremevirales	Smacoviridae
1518	vOTU30792	Viruses	Unclassified_R	Unclassified_K	Unclassified_P	Unclassified_C	Unclassified_O	Unclassified_F
1519	vOTU30795	Viruses	Monodnaviria	Sangervirae	Phixviricota	Malgrandaviricetes	Petitvirales	Microviridae
1520	vOTU30797	Viruses	Monodnaviria	Sangervirae	Phixviricota	Malgrandaviricetes	Petitvirales	Microviridae
1521	vOTU30801	Viruses	Monodnaviria	Shotokuvirae	Cressdnaviricota	Arfiviricetes	Cirlivirales	Circoviridae
1522	vOTU30802	Viruses	Monodnaviria	Sangervirae	Phixviricota	Malgrandaviricetes	Petitvirales	Microviridae
1523	vOTU30806	Viruses	Unclassified_R	Unclassified_K	Unclassified_P	Unclassified_C	Unclassified_O	Unclassified_F
1524	vOTU3081	Viruses	Duplodnaviria	Heunggongvirae	Uroviricota	Caudoviricetes	Unclassified_O	Unclassified_F
1525	vOTU30813	Viruses	Monodnaviria	Shotokuvirae	Cressdnaviricota	Arfiviricetes	Cirlivirales	Circoviridae
1526	vOTU30815	Viruses	Unclassified_R	Unclassified_K	Unclassified_P	Unclassified_C	Unclassified_O	Unclassified_F
1527	vOTU3082	Viruses	Duplodnaviria	Heunggongvirae	Uroviricota	Caudoviricetes	Unclassified_O	Unclassified_F
1528	vOTU30828	Viruses	Monodnaviria	Sangervirae	Phixviricota	Malgrandaviricetes	Petitvirales	Microviridae
1529	vOTU3083	Viruses	Duplodnaviria	Heunggongvirae	Uroviricota	Caudoviricetes	Unclassified_O	Unclassified_F
1530	vOTU30832	Viruses	Monodnaviria	Shotokuvirae	Cressdnaviricota	Arfiviricetes	Rivendellvirales	Naryaviridae
1531	vOTU30834	Viruses	Monodnaviria	Shotokuvirae	Cressdnaviricota	Arfiviricetes	Cremevirales	Smacoviridae
1532	vOTU30836	Viruses	Monodnaviria	Shotokuvirae	Cressdnaviricota	Arfiviricetes	Rivendellvirales	Naryaviridae
1533	vOTU30839	Viruses	Monodnaviria	Shotokuvirae	Cressdnaviricota	Arfiviricetes	Cremevirales	Smacoviridae
1534	vOTU30840	Viruses	Unclassified_R	Unclassified_K	Unclassified_P	Unclassified_C	Unclassified_O	Unclassified_F
1535	vOTU30842	Viruses	Unclassified_R	Unclassified_K	Unclassified_P	Unclassified_C	Unclassified_O	Unclassified_F
1536	vOTU30844	Viruses	Monodnaviria	Shotokuvirae	Cressdnaviricota	Arfiviricetes	Cirlivirales	Circoviridae
1537	vOTU30845	Viruses	Monodnaviria	Sangervirae	Phixviricota	Malgrandaviricetes	Petitvirales	Microviridae
1538	vOTU3085	Viruses	Monodnaviria	Sangervirae	Phixviricota	Malgrandaviricetes	Petitvirales	Microviridae
1539	vOTU30850	Viruses	Monodnaviria	Shotokuvirae	Cressdnaviricota	Arfiviricetes	Cirlivirales	Circoviridae
1540	vOTU30852	Viruses	Unclassified_R	Unclassified_K	Unclassified_P	Unclassified_C	Unclassified_O	Unclassified_F
1541	vOTU30859	Viruses	Monodnaviria	Shotokuvirae	Cressdnaviricota	Arfiviricetes	Mulpavirales	Nanoviridae
1542	vOTU3086	Viruses	Monodnaviria	Shotokuvirae	Cressdnaviricota	Arfiviricetes	Mulpavirales	Nanoviridae
1543	vOTU3087	Viruses	Monodnaviria	Sangervirae	Phixviricota	Malgrandaviricetes	Petitvirales	Microviridae
1544	vOTU3088	Viruses	Monodnaviria	Sangervirae	Phixviricota	Malgrandaviricetes	Petitvirales	Microviridae
1545	vOTU30885	Viruses	Monodnaviria	Shotokuvirae	Cressdnaviricota	Arfiviricetes	Cirlivirales	Circoviridae
1546	vOTU30888	Viruses	Monodnaviria	Shotokuvirae	Cressdnaviricota	Arfiviricetes	Cirlivirales	Circoviridae
1547	vOTU30895	Viruses	Duplodnaviria	Heunggongvirae	Uroviricota	Caudoviricetes	Unclassified_O	Unclassified_F
1548	vOTU30898	Viruses	Monodnaviria	Shotokuvirae	Cressdnaviricota	Arfiviricetes	Cirlivirales	Circoviridae
1549	vOTU30901	Viruses	Duplodnaviria	Heunggongvirae	Uroviricota	Caudoviricetes	Unclassified_O	Unclassified_F
1550	vOTU3091	Viruses	Duplodnaviria	Heunggongvirae	Uroviricota	Caudoviricetes	Unclassified_O	Unclassified_F
1551	vOTU30911	Viruses	Monodnaviria	Sangervirae	Phixviricota	Malgrandaviricetes	Petitvirales	Microviridae
1552	vOTU30913	Viruses	Monodnaviria	Sangervirae	Phixviricota	Malgrandaviricetes	Petitvirales	Microviridae
1553	vOTU30916	Viruses	Monodnaviria	Shotokuvirae	Cressdnaviricota	Arfiviricetes	Mulpavirales	Nanoviridae
1554	vOTU30918	Viruses	Monodnaviria	Sangervirae	Phixviricota	Malgrandaviricetes	Petitvirales	Microviridae
1555	vOTU30930	Viruses	Duplodnaviria	Heunggongvirae	Uroviricota	Caudoviricetes	Unclassified_O	Unclassified_F
1556	vOTU30934	Viruses	Monodnaviria	Shotokuvirae	Cressdnaviricota	Arfiviricetes	Cirlivirales	Circoviridae
1557	vOTU3094	Viruses	Monodnaviria	Sangervirae	Phixviricota	Malgrandaviricetes	Petitvirales	Microviridae
1558	vOTU30943	Viruses	Monodnaviria	Sangervirae	Phixviricota	Malgrandaviricetes	Petitvirales	Microviridae
1559	vOTU30944	Viruses	Unclassified_R	Unclassified_K	Unclassified_P	Unclassified_C	Unclassified_O	Unclassified_F
1560	vOTU30945	Viruses	Monodnaviria	Shotokuvirae	Cressdnaviricota	Repensiviricetes	Geplafuvirales	Geminiviridae
1561	vOTU3095	Viruses	Monodnaviria	Shotokuvirae	Cressdnaviricota	Arfiviricetes	Mulpavirales	Nanoviridae
1562	vOTU30960	Viruses	Monodnaviria	Shotokuvirae	Cressdnaviricota	Arfiviricetes	Mulpavirales	Nanoviridae
1563	vOTU3099	Viruses	Duplodnaviria	Heunggongvirae	Uroviricota	Caudoviricetes	Unclassified_O	Unclassified_F
1564	vOTU3101	Viruses	Duplodnaviria	Heunggongvirae	Uroviricota	Caudoviricetes	Unclassified_O	Unclassified_F
1565	vOTU3110	Viruses	Duplodnaviria	Heunggongvirae	Uroviricota	Caudoviricetes	Unclassified_O	Unclassified_F
1566	vOTU31333	Viruses	Monodnaviria	Sangervirae	Phixviricota	Malgrandaviricetes	Petitvirales	Microviridae
1567	vOTU3143	Viruses	Duplodnaviria	Heunggongvirae	Uroviricota	Caudoviricetes	Unclassified_O	Unclassified_F
1568	vOTU3154	Viruses	Duplodnaviria	Heunggongvirae	Uroviricota	Caudoviricetes	Unclassified_O	Unclassified_F
1569	vOTU3159	Viruses	Monodnaviria	Shotokuvirae	Cressdnaviricota	Arfiviricetes	Cremevirales	Smacoviridae
1570	vOTU31646	Viruses	Monodnaviria	Shotokuvirae	Cressdnaviricota	Repensiviricetes	Geplafuvirales	Genomoviridae
1571	vOTU31759	Viruses	Monodnaviria	Shotokuvirae	Cressdnaviricota	Arfiviricetes	Cirlivirales	Circoviridae
1572	vOTU31780	Viruses	Unclassified_R	Unclassified_K	Unclassified_P	Unclassified_C	Unclassified_O	Anelloviridae
1573	vOTU31782	Viruses	Unclassified_R	Unclassified_K	Unclassified_P	Unclassified_C	Unclassified_O	Anelloviridae
1574	vOTU31795	Viruses	Unclassified_R	Unclassified_K	Unclassified_P	Unclassified_C	Unclassified_O	Anelloviridae
1575	vOTU31870	Viruses	Monodnaviria	Shotokuvirae	Cressdnaviricota	Arfiviricetes	Cremevirales	Smacoviridae
1576	vOTU31908	Viruses	Unclassified_R	Unclassified_K	Unclassified_P	Unclassified_C	Unclassified_O	Anelloviridae
1577	vOTU31923	Viruses	Unclassified_R	Unclassified_K	Unclassified_P	Unclassified_C	Unclassified_O	Anelloviridae
1578	vOTU31931	Viruses	Monodnaviria	Shotokuvirae	Cressdnaviricota	Repensiviricetes	Geplafuvirales	Geminiviridae
1579	vOTU31937	Viruses	Monodnaviria	Shotokuvirae	Cressdnaviricota	Arfiviricetes	Cremevirales	Smacoviridae
1580	vOTU31956	Viruses	Monodnaviria	Shotokuvirae	Cossaviricota	Quintoviricetes	Piccovirales	Parvoviridae
1581	vOTU32063	Unassigned	Unassigned	Unassigned	Unassigned	Unassigned	Unassigned	Unassigned
1582	vOTU32070	Viruses	Unclassified_R	Unclassified_K	Unclassified_P	Unclassified_C	Unclassified_O	Anelloviridae
1583	vOTU32082	Viruses	Unclassified_R	Unclassified_K	Unclassified_P	Unclassified_C	Unclassified_O	Anelloviridae
1584	vOTU32112	Viruses	Monodnaviria	Shotokuvirae	Cressdnaviricota	Unclassified_C	Unclassified_O	Unclassified_F
1585	vOTU32119	Viruses	Monodnaviria	Shotokuvirae	Cressdnaviricota	Unclassified_C	Unclassified_O	Unclassified_F
1586	vOTU32120	Viruses	Monodnaviria	Sangervirae	Phixviricota	Malgrandaviricetes	Petitvirales	Microviridae
1587	vOTU32122	Viruses	Monodnaviria	Shotokuvirae	Cressdnaviricota	Arfiviricetes	Rivendellvirales	Naryaviridae
1588	vOTU32147	Viruses	Monodnaviria	Sangervirae	Phixviricota	Malgrandaviricetes	Petitvirales	Microviridae
1589	vOTU32156	Viruses	Monodnaviria	Shotokuvirae	Cressdnaviricota	Arfiviricetes	Cirlivirales	Circoviridae
1590	vOTU32159	Viruses	Monodnaviria	Shotokuvirae	Cressdnaviricota	Arfiviricetes	Mulpavirales	Nanoviridae
1591	vOTU32171	Viruses	Monodnaviria	Sangervirae	Phixviricota	Malgrandaviricetes	Petitvirales	Microviridae
1592	vOTU32173	Viruses	Monodnaviria	Sangervirae	Phixviricota	Malgrandaviricetes	Petitvirales	Microviridae
1593	vOTU32179	Viruses	Monodnaviria	Sangervirae	Phixviricota	Malgrandaviricetes	Petitvirales	Microviridae
1594	vOTU32187	Viruses	Monodnaviria	Sangervirae	Phixviricota	Malgrandaviricetes	Petitvirales	Microviridae
1595	vOTU32193	Viruses	Monodnaviria	Shotokuvirae	Cressdnaviricota	Repensiviricetes	Geplafuvirales	Geminiviridae
1596	vOTU32197	Viruses	Monodnaviria	Sangervirae	Phixviricota	Malgrandaviricetes	Petitvirales	Microviridae
1597	vOTU32198	Viruses	Monodnaviria	Sangervirae	Phixviricota	Malgrandaviricetes	Petitvirales	Microviridae
1598	vOTU32199	Viruses	Duplodnaviria	Heunggongvirae	Uroviricota	Caudoviricetes	Unclassified_O	Unclassified_F
1599	vOTU32210	Viruses	Monodnaviria	Shotokuvirae	Cressdnaviricota	Arfiviricetes	Mulpavirales	Nanoviridae
1600	vOTU32243	Viruses	Monodnaviria	Shotokuvirae	Cressdnaviricota	Arfiviricetes	Cirlivirales	Circoviridae
1601	vOTU32249	Viruses	Monodnaviria	Sangervirae	Phixviricota	Malgrandaviricetes	Petitvirales	Microviridae
1602	vOTU32260	Viruses	Monodnaviria	Shotokuvirae	Cressdnaviricota	Arfiviricetes	Mulpavirales	Nanoviridae
1603	vOTU32262	Viruses	Monodnaviria	Sangervirae	Phixviricota	Malgrandaviricetes	Petitvirales	Microviridae
1604	vOTU32272	Viruses	Monodnaviria	Sangervirae	Phixviricota	Malgrandaviricetes	Petitvirales	Microviridae
1605	vOTU32276	Viruses	Monodnaviria	Sangervirae	Phixviricota	Malgrandaviricetes	Petitvirales	Microviridae
1606	vOTU32278	Viruses	Monodnaviria	Shotokuvirae	Cressdnaviricota	Arfiviricetes	Cirlivirales	Circoviridae
1607	vOTU32279	Viruses	Monodnaviria	Sangervirae	Phixviricota	Malgrandaviricetes	Petitvirales	Microviridae
1608	vOTU32280	Viruses	Unclassified_R	Unclassified_K	Unclassified_P	Unclassified_C	Unclassified_O	Unclassified_F
1609	vOTU32287	Viruses	Monodnaviria	Sangervirae	Phixviricota	Malgrandaviricetes	Petitvirales	Microviridae
1610	vOTU32299	Viruses	Monodnaviria	Sangervirae	Phixviricota	Malgrandaviricetes	Petitvirales	Microviridae
1611	vOTU32305	Viruses	Monodnaviria	Shotokuvirae	Cressdnaviricota	Arfiviricetes	Cirlivirales	Circoviridae
1612	vOTU32324	Viruses	Monodnaviria	Shotokuvirae	Cressdnaviricota	Arfiviricetes	Cirlivirales	Circoviridae
1613	vOTU32331	Viruses	Unclassified_R	Unclassified_K	Unclassified_P	Unclassified_C	Unclassified_O	Unclassified_F
1614	vOTU32336	Viruses	Monodnaviria	Sangervirae	Phixviricota	Malgrandaviricetes	Petitvirales	Microviridae
1615	vOTU32339	Viruses	Monodnaviria	Shotokuvirae	Cressdnaviricota	Arfiviricetes	Cirlivirales	Circoviridae
1616	vOTU32346	Viruses	Monodnaviria	Sangervirae	Phixviricota	Malgrandaviricetes	Petitvirales	Microviridae
1617	vOTU32356	Viruses	Monodnaviria	Sangervirae	Phixviricota	Malgrandaviricetes	Petitvirales	Microviridae
1618	vOTU32376	Viruses	Monodnaviria	Shotokuvirae	Cressdnaviricota	Arfiviricetes	Cirlivirales	Circoviridae
1619	vOTU32381	Viruses	Monodnaviria	Sangervirae	Phixviricota	Malgrandaviricetes	Petitvirales	Microviridae
1620	vOTU32383	Viruses	Monodnaviria	Shotokuvirae	Cressdnaviricota	Arfiviricetes	Cremevirales	Smacoviridae
1621	vOTU32386	Viruses	Monodnaviria	Sangervirae	Phixviricota	Malgrandaviricetes	Petitvirales	Microviridae
1622	vOTU32398	Viruses	Monodnaviria	Sangervirae	Phixviricota	Malgrandaviricetes	Petitvirales	Microviridae
1623	vOTU32402	Viruses	Monodnaviria	Shotokuvirae	Cressdnaviricota	Arfiviricetes	Cremevirales	Smacoviridae
1624	vOTU32406	Viruses	Monodnaviria	Sangervirae	Phixviricota	Malgrandaviricetes	Petitvirales	Microviridae
1625	vOTU32407	Viruses	Monodnaviria	Shotokuvirae	Cressdnaviricota	Arfiviricetes	Rivendellvirales	Naryaviridae
1626	vOTU32412	Viruses	Monodnaviria	Sangervirae	Phixviricota	Malgrandaviricetes	Petitvirales	Microviridae
1627	vOTU32415	Viruses	Monodnaviria	Sangervirae	Phixviricota	Malgrandaviricetes	Petitvirales	Microviridae
1628	vOTU32416	Viruses	Monodnaviria	Sangervirae	Phixviricota	Malgrandaviricetes	Petitvirales	Microviridae
1629	vOTU32417	Viruses	Monodnaviria	Sangervirae	Phixviricota	Malgrandaviricetes	Petitvirales	Microviridae
1630	vOTU32419	Viruses	Monodnaviria	Sangervirae	Phixviricota	Malgrandaviricetes	Petitvirales	Microviridae
1631	vOTU32421	Viruses	Monodnaviria	Sangervirae	Phixviricota	Malgrandaviricetes	Petitvirales	Microviridae
1632	vOTU32423	Viruses	Monodnaviria	Shotokuvirae	Cressdnaviricota	Arfiviricetes	Cremevirales	Smacoviridae
1633	vOTU32425	Viruses	Monodnaviria	Sangervirae	Phixviricota	Malgrandaviricetes	Petitvirales	Microviridae
1634	vOTU32426	Viruses	Monodnaviria	Shotokuvirae	Cressdnaviricota	Unclassified_C	Unclassified_O	Unclassified_F
1635	vOTU32428	Viruses	Monodnaviria	Sangervirae	Phixviricota	Malgrandaviricetes	Petitvirales	Microviridae
1636	vOTU32430	Viruses	Monodnaviria	Sangervirae	Phixviricota	Malgrandaviricetes	Petitvirales	Microviridae
1637	vOTU32435	Viruses	Monodnaviria	Shotokuvirae	Cressdnaviricota	Arfiviricetes	Cirlivirales	Circoviridae
1638	vOTU32436	Viruses	Monodnaviria	Shotokuvirae	Cressdnaviricota	Repensiviricetes	Geplafuvirales	Geminiviridae
1639	vOTU32439	Viruses	Monodnaviria	Sangervirae	Phixviricota	Malgrandaviricetes	Petitvirales	Microviridae
1640	vOTU32441	Viruses	Monodnaviria	Shotokuvirae	Cressdnaviricota	Arfiviricetes	Cirlivirales	Circoviridae
1641	vOTU32445	Viruses	Monodnaviria	Sangervirae	Phixviricota	Malgrandaviricetes	Petitvirales	Microviridae
1642	vOTU32446	Viruses	Monodnaviria	Sangervirae	Phixviricota	Malgrandaviricetes	Petitvirales	Microviridae
1643	vOTU32449	Viruses	Monodnaviria	Sangervirae	Phixviricota	Malgrandaviricetes	Petitvirales	Microviridae
1644	vOTU32451	Viruses	Monodnaviria	Sangervirae	Phixviricota	Malgrandaviricetes	Petitvirales	Microviridae
1645	vOTU32452	Viruses	Monodnaviria	Sangervirae	Phixviricota	Malgrandaviricetes	Petitvirales	Microviridae
1646	vOTU32455	Viruses	Monodnaviria	Shotokuvirae	Cressdnaviricota	Repensiviricetes	Geplafuvirales	Genomoviridae
1647	vOTU32456	Viruses	Monodnaviria	Sangervirae	Phixviricota	Malgrandaviricetes	Petitvirales	Microviridae
1648	vOTU32458	Viruses	Monodnaviria	Shotokuvirae	Cressdnaviricota	Unclassified_C	Unclassified_O	Unclassified_F
1649	vOTU32460	Viruses	Monodnaviria	Shotokuvirae	Cressdnaviricota	Arfiviricetes	Cirlivirales	Circoviridae
1650	vOTU32461	Viruses	Monodnaviria	Sangervirae	Phixviricota	Malgrandaviricetes	Petitvirales	Microviridae
1651	vOTU32463	Viruses	Monodnaviria	Sangervirae	Phixviricota	Malgrandaviricetes	Petitvirales	Microviridae
1652	vOTU32464	Viruses	Monodnaviria	Sangervirae	Phixviricota	Malgrandaviricetes	Petitvirales	Microviridae
1653	vOTU32468	Viruses	Monodnaviria	Shotokuvirae	Cressdnaviricota	Unclassified_C	Unclassified_O	Unclassified_F
1654	vOTU32470	Viruses	Monodnaviria	Sangervirae	Phixviricota	Malgrandaviricetes	Petitvirales	Microviridae
1655	vOTU32473	Viruses	Monodnaviria	Sangervirae	Phixviricota	Malgrandaviricetes	Petitvirales	Microviridae
1656	vOTU32476	Viruses	Monodnaviria	Shotokuvirae	Cressdnaviricota	Arfiviricetes	Cirlivirales	Circoviridae
1657	vOTU32479	Viruses	Monodnaviria	Shotokuvirae	Cressdnaviricota	Arfiviricetes	Cirlivirales	Circoviridae
1658	vOTU32481	Viruses	Unclassified_R	Unclassified_K	Unclassified_P	Unclassified_C	Unclassified_O	Unclassified_F
1659	vOTU32482	Viruses	Monodnaviria	Sangervirae	Phixviricota	Malgrandaviricetes	Petitvirales	Microviridae
1660	vOTU32491	Viruses	Monodnaviria	Sangervirae	Phixviricota	Malgrandaviricetes	Petitvirales	Microviridae
1661	vOTU32495	Viruses	Monodnaviria	Sangervirae	Phixviricota	Malgrandaviricetes	Petitvirales	Microviridae
1662	vOTU32509	Viruses	Monodnaviria	Sangervirae	Phixviricota	Malgrandaviricetes	Petitvirales	Microviridae
1663	vOTU32546	Viruses	Monodnaviria	Shotokuvirae	Cressdnaviricota	Arfiviricetes	Cirlivirales	Circoviridae
1664	vOTU32560	Viruses	Monodnaviria	Sangervirae	Phixviricota	Malgrandaviricetes	Petitvirales	Microviridae
1665	vOTU32575	Viruses	Monodnaviria	Sangervirae	Phixviricota	Malgrandaviricetes	Petitvirales	Microviridae
1666	vOTU32576	Viruses	Monodnaviria	Sangervirae	Phixviricota	Malgrandaviricetes	Petitvirales	Microviridae
1667	vOTU32590	Viruses	Monodnaviria	Sangervirae	Phixviricota	Malgrandaviricetes	Petitvirales	Microviridae
1668	vOTU32594	Viruses	Monodnaviria	Sangervirae	Phixviricota	Malgrandaviricetes	Petitvirales	Microviridae
1669	vOTU32609	Viruses	Monodnaviria	Sangervirae	Phixviricota	Malgrandaviricetes	Petitvirales	Microviridae
1670	vOTU32628	Viruses	Monodnaviria	Sangervirae	Phixviricota	Malgrandaviricetes	Petitvirales	Microviridae
1671	vOTU32639	Viruses	Monodnaviria	Shotokuvirae	Cressdnaviricota	Arfiviricetes	Mulpavirales	Nanoviridae
1672	vOTU32647	Viruses	Monodnaviria	Sangervirae	Phixviricota	Malgrandaviricetes	Petitvirales	Microviridae
1673	vOTU32652	Viruses	Monodnaviria	Sangervirae	Phixviricota	Malgrandaviricetes	Petitvirales	Microviridae
1674	vOTU32669	Viruses	Monodnaviria	Sangervirae	Phixviricota	Malgrandaviricetes	Petitvirales	Microviridae
1675	vOTU32680	Viruses	Monodnaviria	Sangervirae	Phixviricota	Malgrandaviricetes	Petitvirales	Microviridae
1676	vOTU32696	Viruses	Duplodnaviria	Heunggongvirae	Uroviricota	Caudoviricetes	Unclassified_O	Unclassified_F
1677	vOTU32697	Viruses	Monodnaviria	Shotokuvirae	Cressdnaviricota	Arfiviricetes	Mulpavirales	Nanoviridae
1678	vOTU32701	Viruses	Monodnaviria	Sangervirae	Phixviricota	Malgrandaviricetes	Petitvirales	Microviridae
1679	vOTU32708	Viruses	Monodnaviria	Sangervirae	Phixviricota	Malgrandaviricetes	Petitvirales	Microviridae
1680	vOTU32709	Viruses	Monodnaviria	Shotokuvirae	Cressdnaviricota	Arfiviricetes	Cirlivirales	Circoviridae
1681	vOTU32886	Viruses	Monodnaviria	Shotokuvirae	Cressdnaviricota	Arfiviricetes	Cremevirales	Smacoviridae
1682	vOTU32904	Viruses	Monodnaviria	Shotokuvirae	Cressdnaviricota	Repensiviricetes	Geplafuvirales	Genomoviridae
1683	vOTU32906	Viruses	Monodnaviria	Sangervirae	Phixviricota	Malgrandaviricetes	Petitvirales	Microviridae
1684	vOTU32999	Viruses	Unclassified_R	Unclassified_K	Unclassified_P	Unclassified_C	Unclassified_O	Anelloviridae
1685	vOTU33010	Viruses	Unclassified_R	Unclassified_K	Unclassified_P	Unclassified_C	Unclassified_O	Anelloviridae
1686	vOTU33041	Viruses	Unclassified_R	Unclassified_K	Unclassified_P	Unclassified_C	Unclassified_O	Anelloviridae
1687	vOTU33054	Viruses	Unclassified_R	Unclassified_K	Unclassified_P	Unclassified_C	Unclassified_O	Anelloviridae
1688	vOTU33087	Viruses	Unclassified_R	Unclassified_K	Unclassified_P	Unclassified_C	Unclassified_O	Anelloviridae
1689	vOTU33133	Viruses	Unclassified_R	Unclassified_K	Unclassified_P	Unclassified_C	Unclassified_O	Anelloviridae
1690	vOTU33135	Viruses	Monodnaviria	Shotokuvirae	Cressdnaviricota	Arfiviricetes	Cremevirales	Smacoviridae
1691	vOTU33141	Viruses	Duplodnaviria	Heunggongvirae	Uroviricota	Caudoviricetes	Unclassified_O	Unclassified_F
1692	vOTU33142	Viruses	Unclassified_R	Unclassified_K	Unclassified_P	Unclassified_C	Unclassified_O	Unclassified_F
1693	vOTU33144	Viruses	Duplodnaviria	Heunggongvirae	Uroviricota	Caudoviricetes	Unclassified_O	Unclassified_F
1694	vOTU33150	Viruses	Monodnaviria	Sangervirae	Phixviricota	Malgrandaviricetes	Petitvirales	Microviridae
1695	vOTU33172	Viruses	Monodnaviria	Shotokuvirae	Cressdnaviricota	Arfiviricetes	Mulpavirales	Nanoviridae
1696	vOTU33173	Viruses	Duplodnaviria	Heunggongvirae	Uroviricota	Caudoviricetes	Unclassified_O	Unclassified_F
1697	vOTU33184	Viruses	Monodnaviria	Loebvirae	Hofneiviricota	Faserviricetes	Tubulavirales	Inoviridae
1698	vOTU33185	Viruses	Monodnaviria	Shotokuvirae	Cressdnaviricota	Unclassified_C	Unclassified_O	Unclassified_F
1699	vOTU33193	Viruses	Monodnaviria	Sangervirae	Phixviricota	Malgrandaviricetes	Petitvirales	Microviridae
1700	vOTU33199	Viruses	Monodnaviria	Sangervirae	Phixviricota	Malgrandaviricetes	Petitvirales	Microviridae
1701	vOTU33210	Viruses	Monodnaviria	Sangervirae	Phixviricota	Malgrandaviricetes	Petitvirales	Microviridae
1702	vOTU33217	Viruses	Monodnaviria	Sangervirae	Phixviricota	Malgrandaviricetes	Petitvirales	Microviridae
1703	vOTU33218	Viruses	Monodnaviria	Sangervirae	Phixviricota	Malgrandaviricetes	Petitvirales	Microviridae
1704	vOTU33222	Viruses	Monodnaviria	Sangervirae	Phixviricota	Malgrandaviricetes	Petitvirales	Microviridae
1705	vOTU33235	Viruses	Monodnaviria	Shotokuvirae	Cressdnaviricota	Arfiviricetes	Cremevirales	Smacoviridae
1706	vOTU33245	Viruses	Riboviria	Orthornavirae	Kitrinoviricota	Tolucaviricetes	Tolivirales	Tombusviridae
1707	vOTU33250	Viruses	Monodnaviria	Shotokuvirae	Cressdnaviricota	Arfiviricetes	Cirlivirales	Circoviridae
1708	vOTU33265	Viruses	Monodnaviria	Sangervirae	Phixviricota	Malgrandaviricetes	Petitvirales	Microviridae
1709	vOTU33268	Viruses	Monodnaviria	Shotokuvirae	Cressdnaviricota	Arfiviricetes	Cirlivirales	Circoviridae
1710	vOTU33269	Viruses	Monodnaviria	Sangervirae	Phixviricota	Malgrandaviricetes	Petitvirales	Microviridae
1711	vOTU33271	Viruses	Monodnaviria	Sangervirae	Phixviricota	Malgrandaviricetes	Petitvirales	Microviridae
1712	vOTU33272	Viruses	Monodnaviria	Sangervirae	Phixviricota	Malgrandaviricetes	Petitvirales	Microviridae
1713	vOTU33274	Viruses	Monodnaviria	Shotokuvirae	Cressdnaviricota	Arfiviricetes	Cirlivirales	Circoviridae
1714	vOTU33277	Viruses	Monodnaviria	Shotokuvirae	Cressdnaviricota	Arfiviricetes	Mulpavirales	Nanoviridae
1715	vOTU33279	Viruses	Monodnaviria	Shotokuvirae	Cressdnaviricota	Arfiviricetes	Cirlivirales	Circoviridae
1716	vOTU33283	Viruses	Monodnaviria	Shotokuvirae	Cressdnaviricota	Arfiviricetes	Cremevirales	Smacoviridae
1717	vOTU33284	Viruses	Monodnaviria	Shotokuvirae	Cressdnaviricota	Arfiviricetes	Mulpavirales	Nanoviridae
1718	vOTU33286	Viruses	Monodnaviria	Shotokuvirae	Cressdnaviricota	Arfiviricetes	Cirlivirales	Circoviridae
1719	vOTU33288	Viruses	Monodnaviria	Shotokuvirae	Cressdnaviricota	Arfiviricetes	Cirlivirales	Circoviridae
1720	vOTU33289	Viruses	Monodnaviria	Shotokuvirae	Cressdnaviricota	Arfiviricetes	Cremevirales	Smacoviridae
1721	vOTU33295	Viruses	Monodnaviria	Sangervirae	Phixviricota	Malgrandaviricetes	Petitvirales	Microviridae
1722	vOTU33296	Viruses	Monodnaviria	Sangervirae	Phixviricota	Malgrandaviricetes	Petitvirales	Microviridae
1723	vOTU33299	Viruses	Monodnaviria	Shotokuvirae	Cressdnaviricota	Arfiviricetes	Cirlivirales	Circoviridae
1724	vOTU33301	Viruses	Monodnaviria	Shotokuvirae	Cressdnaviricota	Arfiviricetes	Cirlivirales	Circoviridae
1725	vOTU33303	Viruses	Monodnaviria	Shotokuvirae	Cressdnaviricota	Arfiviricetes	Rivendellvirales	Naryaviridae
1726	vOTU33318	Viruses	Monodnaviria	Sangervirae	Phixviricota	Malgrandaviricetes	Petitvirales	Microviridae
1727	vOTU33330	Viruses	Riboviria	Orthornavirae	Kitrinoviricota	Tolucaviricetes	Tolivirales	Tombusviridae
1728	vOTU33353	Viruses	Monodnaviria	Sangervirae	Phixviricota	Malgrandaviricetes	Petitvirales	Microviridae
1729	vOTU33377	Viruses	Monodnaviria	Sangervirae	Phixviricota	Malgrandaviricetes	Petitvirales	Microviridae
1730	vOTU33444	Unassigned	Unassigned	Unassigned	Unassigned	Unassigned	Unassigned	Unassigned
1731	vOTU33539	Viruses	Monodnaviria	Shotokuvirae	Cressdnaviricota	Repensiviricetes	Geplafuvirales	Genomoviridae
1732	vOTU33547	Viruses	Monodnaviria	Sangervirae	Phixviricota	Malgrandaviricetes	Petitvirales	Microviridae
1733	vOTU33556	Viruses	Monodnaviria	Shotokuvirae	Cressdnaviricota	Unclassified_C	Unclassified_O	Unclassified_F
1734	vOTU33576	Viruses	Monodnaviria	Sangervirae	Phixviricota	Malgrandaviricetes	Petitvirales	Microviridae
1735	vOTU33606	Viruses	Monodnaviria	Shotokuvirae	Cressdnaviricota	Repensiviricetes	Geplafuvirales	Genomoviridae
1736	vOTU33621	Viruses	Monodnaviria	Shotokuvirae	Cressdnaviricota	Repensiviricetes	Geplafuvirales	Genomoviridae
1737	vOTU33853	Viruses	Monodnaviria	Shotokuvirae	Cressdnaviricota	Arfiviricetes	Cirlivirales	Circoviridae
1738	vOTU34175	Viruses	Monodnaviria	Shotokuvirae	Cressdnaviricota	Repensiviricetes	Geplafuvirales	Geminiviridae
1739	vOTU34305	Unassigned	Unassigned	Unassigned	Unassigned	Unassigned	Unassigned	Unassigned
1740	vOTU34316	Viruses	Unclassified_R	Unclassified_K	Unclassified_P	Unclassified_C	Unclassified_O	Unclassified_F
1741	vOTU34358	Viruses	Monodnaviria	Sangervirae	Phixviricota	Malgrandaviricetes	Petitvirales	Microviridae
1742	vOTU34365	Viruses	Monodnaviria	Sangervirae	Phixviricota	Malgrandaviricetes	Petitvirales	Microviridae
1743	vOTU34372	Viruses	Monodnaviria	Sangervirae	Phixviricota	Malgrandaviricetes	Petitvirales	Microviridae
1744	vOTU34376	Viruses	Monodnaviria	Sangervirae	Phixviricota	Malgrandaviricetes	Petitvirales	Microviridae
1745	vOTU34380	Viruses	Monodnaviria	Shotokuvirae	Cressdnaviricota	Arfiviricetes	Cremevirales	Smacoviridae
1746	vOTU34386	Viruses	Riboviria	Orthornavirae	Kitrinoviricota	Tolucaviricetes	Tolivirales	Tombusviridae
1747	vOTU34390	Viruses	Monodnaviria	Sangervirae	Phixviricota	Malgrandaviricetes	Petitvirales	Microviridae
1748	vOTU34395	Viruses	Monodnaviria	Shotokuvirae	Cressdnaviricota	Arfiviricetes	Cremevirales	Smacoviridae
1749	vOTU34398	Viruses	Monodnaviria	Sangervirae	Phixviricota	Malgrandaviricetes	Petitvirales	Microviridae
1750	vOTU34401	Viruses	Monodnaviria	Shotokuvirae	Cressdnaviricota	Arfiviricetes	Cirlivirales	Circoviridae
1751	vOTU34403	Viruses	Monodnaviria	Shotokuvirae	Cressdnaviricota	Arfiviricetes	Cremevirales	Smacoviridae
1752	vOTU34406	Viruses	Unclassified_R	Unclassified_K	Unclassified_P	Unclassified_C	Unclassified_O	Unclassified_F
1753	vOTU34410	Viruses	Monodnaviria	Shotokuvirae	Cressdnaviricota	Arfiviricetes	Cirlivirales	Circoviridae
1754	vOTU34412	Viruses	Monodnaviria	Sangervirae	Phixviricota	Malgrandaviricetes	Petitvirales	Microviridae
1755	vOTU34413	Viruses	Monodnaviria	Sangervirae	Phixviricota	Malgrandaviricetes	Petitvirales	Microviridae
1756	vOTU34423	Viruses	Monodnaviria	Shotokuvirae	Cressdnaviricota	Arfiviricetes	Cremevirales	Smacoviridae
1757	vOTU34433	Viruses	Monodnaviria	Sangervirae	Phixviricota	Malgrandaviricetes	Petitvirales	Microviridae
1758	vOTU34436	Viruses	Monodnaviria	Shotokuvirae	Cressdnaviricota	Arfiviricetes	Cremevirales	Smacoviridae
1759	vOTU34437	Viruses	Monodnaviria	Shotokuvirae	Cressdnaviricota	Arfiviricetes	Cremevirales	Smacoviridae
1760	vOTU34483	Viruses	Monodnaviria	Shotokuvirae	Cressdnaviricota	Arfiviricetes	Cirlivirales	Circoviridae
1761	vOTU34484	Viruses	Monodnaviria	Shotokuvirae	Cressdnaviricota	Arfiviricetes	Cirlivirales	Circoviridae
1762	vOTU34485	Viruses	Monodnaviria	Sangervirae	Phixviricota	Malgrandaviricetes	Petitvirales	Microviridae
1763	vOTU34486	Viruses	Monodnaviria	Sangervirae	Phixviricota	Malgrandaviricetes	Petitvirales	Microviridae
1764	vOTU34488	Viruses	Monodnaviria	Sangervirae	Phixviricota	Malgrandaviricetes	Petitvirales	Microviridae
1765	vOTU34489	Viruses	Monodnaviria	Sangervirae	Phixviricota	Malgrandaviricetes	Petitvirales	Microviridae
1766	vOTU34490	Viruses	Monodnaviria	Sangervirae	Phixviricota	Malgrandaviricetes	Petitvirales	Microviridae
1767	vOTU34491	Viruses	Duplodnaviria	Heunggongvirae	Uroviricota	Caudoviricetes	Unclassified_O	Unclassified_F
1768	vOTU34494	Viruses	Monodnaviria	Shotokuvirae	Cressdnaviricota	Arfiviricetes	Cirlivirales	Circoviridae
1769	vOTU34496	Viruses	Monodnaviria	Shotokuvirae	Cressdnaviricota	Arfiviricetes	Mulpavirales	Nanoviridae
1770	vOTU34497	Viruses	Monodnaviria	Shotokuvirae	Cressdnaviricota	Arfiviricetes	Cremevirales	Smacoviridae
1771	vOTU34499	Viruses	Monodnaviria	Shotokuvirae	Cressdnaviricota	Arfiviricetes	Mulpavirales	Nanoviridae
1772	vOTU34500	Viruses	Monodnaviria	Shotokuvirae	Cressdnaviricota	Arfiviricetes	Mulpavirales	Nanoviridae
1773	vOTU34504	Viruses	Monodnaviria	Shotokuvirae	Cressdnaviricota	Arfiviricetes	Mulpavirales	Nanoviridae
1774	vOTU34506	Viruses	Monodnaviria	Sangervirae	Phixviricota	Malgrandaviricetes	Petitvirales	Microviridae
1775	vOTU34508	Viruses	Monodnaviria	Shotokuvirae	Cressdnaviricota	Arfiviricetes	Cirlivirales	Circoviridae
1776	vOTU34510	Viruses	Monodnaviria	Shotokuvirae	Cressdnaviricota	Arfiviricetes	Mulpavirales	Nanoviridae
1777	vOTU34518	Viruses	Monodnaviria	Sangervirae	Phixviricota	Malgrandaviricetes	Petitvirales	Microviridae
1778	vOTU34519	Viruses	Monodnaviria	Shotokuvirae	Cressdnaviricota	Arfiviricetes	Cirlivirales	Circoviridae
1779	vOTU34521	Viruses	Monodnaviria	Sangervirae	Phixviricota	Malgrandaviricetes	Petitvirales	Microviridae
1780	vOTU34524	Viruses	Monodnaviria	Shotokuvirae	Cressdnaviricota	Arfiviricetes	Cirlivirales	Circoviridae
1781	vOTU34527	Viruses	Monodnaviria	Sangervirae	Phixviricota	Malgrandaviricetes	Petitvirales	Microviridae
1782	vOTU34542	Viruses	Monodnaviria	Sangervirae	Phixviricota	Malgrandaviricetes	Petitvirales	Microviridae
1783	vOTU34543	Viruses	Monodnaviria	Shotokuvirae	Cressdnaviricota	Arfiviricetes	Cirlivirales	Circoviridae
1784	vOTU34568	Viruses	Unclassified_R	Unclassified_K	Unclassified_P	Unclassified_C	Unclassified_O	Unclassified_F
1785	vOTU34604	Viruses	Monodnaviria	Shotokuvirae	Cressdnaviricota	Arfiviricetes	Cirlivirales	Circoviridae
1786	vOTU34614	Viruses	Monodnaviria	Shotokuvirae	Cressdnaviricota	Arfiviricetes	Cirlivirales	Circoviridae
1787	vOTU34615	Viruses	Monodnaviria	Sangervirae	Phixviricota	Malgrandaviricetes	Petitvirales	Microviridae
1788	vOTU34628	Viruses	Monodnaviria	Shotokuvirae	Cressdnaviricota	Arfiviricetes	Mulpavirales	Nanoviridae
1789	vOTU34631	Viruses	Monodnaviria	Shotokuvirae	Cressdnaviricota	Arfiviricetes	Mulpavirales	Nanoviridae
1790	vOTU34634	Viruses	Monodnaviria	Shotokuvirae	Cressdnaviricota	Arfiviricetes	Cirlivirales	Circoviridae
1791	vOTU34650	Viruses	Monodnaviria	Sangervirae	Phixviricota	Malgrandaviricetes	Petitvirales	Microviridae
1792	vOTU34651	Viruses	Duplodnaviria	Heunggongvirae	Uroviricota	Caudoviricetes	Unclassified_O	Autographiviridae
1793	vOTU34656	Viruses	Monodnaviria	Sangervirae	Phixviricota	Malgrandaviricetes	Petitvirales	Microviridae
1794	vOTU34657	Viruses	Monodnaviria	Sangervirae	Phixviricota	Malgrandaviricetes	Petitvirales	Microviridae
1795	vOTU34660	Viruses	Monodnaviria	Sangervirae	Phixviricota	Malgrandaviricetes	Petitvirales	Microviridae
1796	vOTU34665	Viruses	Monodnaviria	Sangervirae	Phixviricota	Malgrandaviricetes	Petitvirales	Microviridae
1797	vOTU34666	Viruses	Unclassified_R	Unclassified_K	Unclassified_P	Unclassified_C	Unclassified_O	Unclassified_F
1798	vOTU34672	Viruses	Monodnaviria	Shotokuvirae	Cressdnaviricota	Arfiviricetes	Cirlivirales	Circoviridae
1799	vOTU34678	Viruses	Unclassified_R	Unclassified_K	Unclassified_P	Unclassified_C	Unclassified_O	Unclassified_F
1800	vOTU34682	Viruses	Monodnaviria	Shotokuvirae	Cressdnaviricota	Arfiviricetes	Cirlivirales	Circoviridae
1801	vOTU34685	Viruses	Monodnaviria	Shotokuvirae	Cressdnaviricota	Arfiviricetes	Rivendellvirales	Naryaviridae
1802	vOTU34701	Viruses	Duplodnaviria	Heunggongvirae	Uroviricota	Caudoviricetes	Unclassified_O	Unclassified_F
1803	vOTU34716	Viruses	Monodnaviria	Sangervirae	Phixviricota	Malgrandaviricetes	Petitvirales	Microviridae
1804	vOTU34718	Viruses	Monodnaviria	Sangervirae	Phixviricota	Malgrandaviricetes	Petitvirales	Microviridae
1805	vOTU34722	Viruses	Monodnaviria	Shotokuvirae	Cressdnaviricota	Arfiviricetes	Cremevirales	Smacoviridae
1806	vOTU34734	Viruses	Unclassified_R	Unclassified_K	Unclassified_P	Unclassified_C	Unclassified_O	Unclassified_F
1807	vOTU34735	Viruses	Monodnaviria	Sangervirae	Phixviricota	Malgrandaviricetes	Petitvirales	Microviridae
1808	vOTU34761	Viruses	Monodnaviria	Sangervirae	Phixviricota	Malgrandaviricetes	Petitvirales	Microviridae
1809	vOTU34771	Viruses	Monodnaviria	Shotokuvirae	Cressdnaviricota	Arfiviricetes	Cirlivirales	Circoviridae
1810	vOTU34773	Viruses	Monodnaviria	Sangervirae	Phixviricota	Malgrandaviricetes	Petitvirales	Microviridae
1811	vOTU34779	Viruses	Monodnaviria	Sangervirae	Phixviricota	Malgrandaviricetes	Petitvirales	Microviridae
1812	vOTU34799	Viruses	Monodnaviria	Shotokuvirae	Cressdnaviricota	Arfiviricetes	Cirlivirales	Circoviridae
1813	vOTU34843	Viruses	Monodnaviria	Loebvirae	Hofneiviricota	Faserviricetes	Tubulavirales	Inoviridae
1814	vOTU34858	Viruses	Monodnaviria	Shotokuvirae	Cressdnaviricota	Repensiviricetes	Geplafuvirales	Genomoviridae
1815	vOTU35087	Viruses	Monodnaviria	Shotokuvirae	Cressdnaviricota	Arfiviricetes	Cremevirales	Smacoviridae
1816	vOTU35179	Viruses	Monodnaviria	Shotokuvirae	Cressdnaviricota	Repensiviricetes	Geplafuvirales	Genomoviridae
1817	vOTU35300	Viruses	Monodnaviria	Shotokuvirae	Cressdnaviricota	Arfiviricetes	Cremevirales	Smacoviridae
1818	vOTU35437	Viruses	Monodnaviria	Shotokuvirae	Cressdnaviricota	Arfiviricetes	Cremevirales	Smacoviridae
1819	vOTU35481	Viruses	Monodnaviria	Sangervirae	Phixviricota	Malgrandaviricetes	Petitvirales	Microviridae
1820	vOTU35482	Viruses	Monodnaviria	Sangervirae	Phixviricota	Malgrandaviricetes	Petitvirales	Microviridae
1821	vOTU35494	Viruses	Monodnaviria	Sangervirae	Phixviricota	Malgrandaviricetes	Petitvirales	Microviridae
1822	vOTU35499	Viruses	Monodnaviria	Shotokuvirae	Cressdnaviricota	Arfiviricetes	Cirlivirales	Circoviridae
1823	vOTU35502	Viruses	Monodnaviria	Shotokuvirae	Cressdnaviricota	Arfiviricetes	Cremevirales	Smacoviridae
1824	vOTU35503	Viruses	Unclassified_R	Unclassified_K	Unclassified_P	Unclassified_C	Unclassified_O	Unclassified_F
1825	vOTU35523	Viruses	Unclassified_R	Unclassified_K	Unclassified_P	Unclassified_C	Unclassified_O	Unclassified_F
1826	vOTU35529	Viruses	Monodnaviria	Shotokuvirae	Cressdnaviricota	Arfiviricetes	Cirlivirales	Circoviridae
1827	vOTU35532	Viruses	Monodnaviria	Sangervirae	Phixviricota	Malgrandaviricetes	Petitvirales	Microviridae
1828	vOTU35537	Viruses	Monodnaviria	Shotokuvirae	Cressdnaviricota	Arfiviricetes	Mulpavirales	Nanoviridae
1829	vOTU35544	Viruses	Monodnaviria	Shotokuvirae	Cressdnaviricota	Arfiviricetes	Mulpavirales	Nanoviridae
1830	vOTU35554	Viruses	Duplodnaviria	Heunggongvirae	Uroviricota	Caudoviricetes	Unclassified_O	Unclassified_F
1831	vOTU35573	Viruses	Monodnaviria	Sangervirae	Phixviricota	Malgrandaviricetes	Petitvirales	Microviridae
1832	vOTU35576	Viruses	Duplodnaviria	Heunggongvirae	Uroviricota	Caudoviricetes	Unclassified_O	Unclassified_F
1833	vOTU35580	Viruses	Monodnaviria	Shotokuvirae	Cressdnaviricota	Arfiviricetes	Cirlivirales	Circoviridae
1834	vOTU35588	Viruses	Monodnaviria	Sangervirae	Phixviricota	Malgrandaviricetes	Petitvirales	Microviridae
1835	vOTU35595	Viruses	Monodnaviria	Shotokuvirae	Cressdnaviricota	Arfiviricetes	Cremevirales	Smacoviridae
1836	vOTU35614	Viruses	Monodnaviria	Shotokuvirae	Cressdnaviricota	Arfiviricetes	Cremevirales	Smacoviridae
1837	vOTU35619	Viruses	Monodnaviria	Sangervirae	Phixviricota	Malgrandaviricetes	Petitvirales	Microviridae
1838	vOTU35644	Viruses	Monodnaviria	Shotokuvirae	Cressdnaviricota	Repensiviricetes	Geplafuvirales	Geminiviridae
1839	vOTU35653	Viruses	Monodnaviria	Shotokuvirae	Cressdnaviricota	Arfiviricetes	Cirlivirales	Circoviridae
1840	vOTU35657	Viruses	Monodnaviria	Shotokuvirae	Cressdnaviricota	Arfiviricetes	Mulpavirales	Nanoviridae
1841	vOTU35663	Viruses	Monodnaviria	Shotokuvirae	Cressdnaviricota	Arfiviricetes	Cremevirales	Smacoviridae
1842	vOTU35666	Viruses	Monodnaviria	Shotokuvirae	Cressdnaviricota	Unclassified_C	Unclassified_O	Unclassified_F
1843	vOTU35681	Viruses	Monodnaviria	Sangervirae	Phixviricota	Malgrandaviricetes	Petitvirales	Microviridae
1844	vOTU35688	Viruses	Monodnaviria	Shotokuvirae	Cressdnaviricota	Arfiviricetes	Cremevirales	Smacoviridae
1845	vOTU35698	Viruses	Monodnaviria	Sangervirae	Phixviricota	Malgrandaviricetes	Petitvirales	Microviridae
1846	vOTU35708	Viruses	Monodnaviria	Sangervirae	Phixviricota	Malgrandaviricetes	Petitvirales	Microviridae
1847	vOTU35712	Viruses	Monodnaviria	Shotokuvirae	Cressdnaviricota	Arfiviricetes	Mulpavirales	Nanoviridae
1848	vOTU35716	Viruses	Monodnaviria	Shotokuvirae	Cressdnaviricota	Arfiviricetes	Cirlivirales	Circoviridae
1849	vOTU35719	Viruses	Unclassified_R	Unclassified_K	Unclassified_P	Unclassified_C	Unclassified_O	Unclassified_F
1850	vOTU35723	Viruses	Monodnaviria	Shotokuvirae	Cressdnaviricota	Arfiviricetes	Cremevirales	Smacoviridae
1851	vOTU35726	Viruses	Monodnaviria	Sangervirae	Phixviricota	Malgrandaviricetes	Petitvirales	Microviridae
1852	vOTU35731	Viruses	Monodnaviria	Shotokuvirae	Cressdnaviricota	Arfiviricetes	Cirlivirales	Circoviridae
1853	vOTU35741	Viruses	Monodnaviria	Shotokuvirae	Cressdnaviricota	Arfiviricetes	Cirlivirales	Circoviridae
1854	vOTU35751	Viruses	Monodnaviria	Shotokuvirae	Cressdnaviricota	Unclassified_C	Unclassified_O	Unclassified_F
1855	vOTU35762	Viruses	Duplodnaviria	Heunggongvirae	Uroviricota	Caudoviricetes	Unclassified_O	Unclassified_F
1856	vOTU35768	Viruses	Monodnaviria	Sangervirae	Phixviricota	Malgrandaviricetes	Petitvirales	Microviridae
1857	vOTU35771	Viruses	Monodnaviria	Sangervirae	Phixviricota	Malgrandaviricetes	Petitvirales	Microviridae
1858	vOTU35784	Viruses	Monodnaviria	Shotokuvirae	Cressdnaviricota	Arfiviricetes	Cirlivirales	Circoviridae
1859	vOTU35787	Viruses	Monodnaviria	Shotokuvirae	Cressdnaviricota	Arfiviricetes	Mulpavirales	Nanoviridae
1860	vOTU35794	Viruses	Monodnaviria	Shotokuvirae	Cressdnaviricota	Unclassified_C	Unclassified_O	Unclassified_F
1861	vOTU35812	Viruses	Monodnaviria	Shotokuvirae	Cressdnaviricota	Arfiviricetes	Cirlivirales	Circoviridae
1862	vOTU35816	Viruses	Monodnaviria	Shotokuvirae	Cressdnaviricota	Arfiviricetes	Cirlivirales	Circoviridae
1863	vOTU35838	Viruses	Monodnaviria	Sangervirae	Phixviricota	Malgrandaviricetes	Petitvirales	Microviridae
1864	vOTU35843	Viruses	Monodnaviria	Shotokuvirae	Cressdnaviricota	Arfiviricetes	Cremevirales	Smacoviridae
1865	vOTU35845	Viruses	Monodnaviria	Shotokuvirae	Cressdnaviricota	Arfiviricetes	Cirlivirales	Circoviridae
1866	vOTU35863	Viruses	Riboviria	Orthornavirae	Kitrinoviricota	Tolucaviricetes	Tolivirales	Tombusviridae
1867	vOTU35870	Viruses	Unclassified_R	Unclassified_K	Unclassified_P	Unclassified_C	Unclassified_O	Unclassified_F
1868	vOTU35876	Viruses	Monodnaviria	Sangervirae	Phixviricota	Malgrandaviricetes	Petitvirales	Microviridae
1869	vOTU35890	Viruses	Monodnaviria	Shotokuvirae	Cressdnaviricota	Arfiviricetes	Cirlivirales	Circoviridae
1870	vOTU36001	Viruses	Monodnaviria	Shotokuvirae	Cressdnaviricota	Arfiviricetes	Cirlivirales	Circoviridae
1871	vOTU36002	Viruses	Monodnaviria	Shotokuvirae	Cressdnaviricota	Arfiviricetes	Cremevirales	Smacoviridae
1872	vOTU36005	Viruses	Monodnaviria	Shotokuvirae	Cressdnaviricota	Arfiviricetes	Cirlivirales	Circoviridae
1873	vOTU36006	Viruses	Monodnaviria	Shotokuvirae	Cressdnaviricota	Arfiviricetes	Cirlivirales	Circoviridae
1874	vOTU36007	Viruses	Unclassified_R	Unclassified_K	Unclassified_P	Unclassified_C	Unclassified_O	Unclassified_F
1875	vOTU36008	Viruses	Monodnaviria	Sangervirae	Phixviricota	Malgrandaviricetes	Petitvirales	Microviridae
1876	vOTU36014	Viruses	Monodnaviria	Shotokuvirae	Cressdnaviricota	Arfiviricetes	Cirlivirales	Circoviridae
1877	vOTU36015	Viruses	Monodnaviria	Shotokuvirae	Cressdnaviricota	Arfiviricetes	Cirlivirales	Circoviridae
1878	vOTU36019	Viruses	Monodnaviria	Sangervirae	Phixviricota	Malgrandaviricetes	Petitvirales	Microviridae
1879	vOTU36021	Viruses	Duplodnaviria	Heunggongvirae	Uroviricota	Caudoviricetes	Unclassified_O	Unclassified_F
1880	vOTU36022	Viruses	Monodnaviria	Shotokuvirae	Cressdnaviricota	Arfiviricetes	Cirlivirales	Circoviridae
1881	vOTU36025	Viruses	Duplodnaviria	Heunggongvirae	Uroviricota	Caudoviricetes	Unclassified_O	Unclassified_F
1882	vOTU36027	Viruses	Monodnaviria	Shotokuvirae	Cressdnaviricota	Arfiviricetes	Rivendellvirales	Naryaviridae
1883	vOTU36028	Viruses	Monodnaviria	Shotokuvirae	Cressdnaviricota	Arfiviricetes	Cremevirales	Smacoviridae
[truncated: 676 more rows]
