# Supplementary material for: Metagenomic analysis of the DNA virome communities in swine lungs
Source: Front Microbiol. 2026 May 28;17:1798033. doi: 10.3389/fmicb.2026.1798033 (PMC13253880; doi:10.3389/fmicb.2026.1798033)
Supplement: Supplementary file 11 [file Table_4.XLSX]

## Sheet: Membrane_size_Overall
Supplementary Table 4.α-diversity with comparison of viral data based on membrane size and lavage fluid sampling methods
Diversity	P value
Shannon	1
Richness	0.444

## Sheet: Method_shannon__Pairwise
Group1	Group2	adj_p value
LTE	BAL	0.495105
LTH	BAL	0.495105
LTH	LTE	0.685714

## Sheet: Method_richness_Pairwise
Group1	Group2	adj_p value
LTE	BAL	0.00839161
LTH	BAL	0.00839161
LTH	LTE	1
