# Supplementary material for: Metagenomic analysis of the DNA virome communities in swine lungs
Source: Front Microbiol. 2026 May 28;17:1798033. doi: 10.3389/fmicb.2026.1798033 (PMC13253880; doi:10.3389/fmicb.2026.1798033)
Supplement: Supplementary file 12 [file Table_5.XLSX]

## Sheet: Sheet1
Supplementary Table 5.Virus taxonomic classification for ≥50%-completeness vOTUs (n = 3,565) before filtering
NO.	vOTU_ID	Virus	Realm	Kingdom	Phylum	Class	Order	Family
1	vOTU3	Viruses	Duplodnaviria	Heunggongvirae	Uroviricota	Caudoviricetes	Unclassified_O	Unclassified_F
2	vOTU4	Viruses	Duplodnaviria	Heunggongvirae	Uroviricota	Caudoviricetes	Unclassified_O	Unclassified_F
3	vOTU57	Viruses	Duplodnaviria	Heunggongvirae	Uroviricota	Caudoviricetes	Unclassified_O	Unclassified_F
4	vOTU65	Viruses	Duplodnaviria	Heunggongvirae	Uroviricota	Caudoviricetes	Unclassified_O	Unclassified_F
5	vOTU95	Viruses	Duplodnaviria	Heunggongvirae	Uroviricota	Caudoviricetes	Unclassified_O	Unclassified_F
6	vOTU99	Viruses	Duplodnaviria	Heunggongvirae	Uroviricota	Caudoviricetes	Unclassified_O	Unclassified_F
7	vOTU100	Viruses	Duplodnaviria	Heunggongvirae	Uroviricota	Caudoviricetes	Unclassified_O	Unclassified_F
8	vOTU101	Viruses	Duplodnaviria	Heunggongvirae	Uroviricota	Caudoviricetes	Unclassified_O	Unclassified_F
9	vOTU102	Viruses	Duplodnaviria	Heunggongvirae	Uroviricota	Caudoviricetes	Unclassified_O	Unclassified_F
10	vOTU103	Viruses	Duplodnaviria	Heunggongvirae	Uroviricota	Caudoviricetes	Unclassified_O	Unclassified_F
11	vOTU104	Viruses	Duplodnaviria	Heunggongvirae	Uroviricota	Caudoviricetes	Unclassified_O	Unclassified_F
12	vOTU105	Viruses	Duplodnaviria	Heunggongvirae	Uroviricota	Caudoviricetes	Unclassified_O	Unclassified_F
13	vOTU108	Viruses	Duplodnaviria	Heunggongvirae	Uroviricota	Caudoviricetes	Unclassified_O	Unclassified_F
14	vOTU109	Viruses	Duplodnaviria	Heunggongvirae	Uroviricota	Caudoviricetes	Unclassified_O	Unclassified_F
15	vOTU110	Viruses	Duplodnaviria	Heunggongvirae	Uroviricota	Caudoviricetes	Unclassified_O	Unclassified_F
16	vOTU112	Viruses	Monodnaviria	Shotokuvirae	Cressdnaviricota	Repensiviricetes	Geplafuvirales	Genomoviridae
17	vOTU113	Viruses	Monodnaviria	Shotokuvirae	Cressdnaviricota	Repensiviricetes	Geplafuvirales	Genomoviridae
18	vOTU122	Viruses	Monodnaviria	Shotokuvirae	Cressdnaviricota	Repensiviricetes	Geplafuvirales	Genomoviridae
19	vOTU211	Viruses	Duplodnaviria	Heunggongvirae	Uroviricota	Caudoviricetes	Unclassified_O	Unclassified_F
20	vOTU270	Viruses	Monodnaviria	Shotokuvirae	Cressdnaviricota	Arfiviricetes	Cremevirales	Smacoviridae
21	vOTU271	Viruses	Duplodnaviria	Heunggongvirae	Uroviricota	Caudoviricetes	Unclassified_O	Autographiviridae
22	vOTU272	Viruses	Duplodnaviria	Heunggongvirae	Uroviricota	Caudoviricetes	Unclassified_O	Unclassified_F
23	vOTU273	Viruses	Monodnaviria	Sangervirae	Phixviricota	Malgrandaviricetes	Petitvirales	Microviridae
24	vOTU274	Viruses	Monodnaviria	Sangervirae	Phixviricota	Malgrandaviricetes	Petitvirales	Microviridae
25	vOTU276	Viruses	Duplodnaviria	Heunggongvirae	Uroviricota	Caudoviricetes	Unclassified_O	Unclassified_F
26	vOTU277	Viruses	Duplodnaviria	Heunggongvirae	Uroviricota	Caudoviricetes	Unclassified_O	Unclassified_F
27	vOTU279	Viruses	Duplodnaviria	Heunggongvirae	Uroviricota	Caudoviricetes	Unclassified_O	Unclassified_F
28	vOTU282	Viruses	Duplodnaviria	Heunggongvirae	Uroviricota	Caudoviricetes	Unclassified_O	Zobellviridae
29	vOTU283	Viruses	Monodnaviria	Sangervirae	Phixviricota	Malgrandaviricetes	Petitvirales	Microviridae
30	vOTU285	Viruses	Duplodnaviria	Heunggongvirae	Uroviricota	Caudoviricetes	Unclassified_O	Unclassified_F
31	vOTU286	Viruses	Monodnaviria	Sangervirae	Phixviricota	Malgrandaviricetes	Petitvirales	Microviridae
32	vOTU298	Viruses	Duplodnaviria	Heunggongvirae	Uroviricota	Caudoviricetes	Unclassified_O	Unclassified_F
33	vOTU484	Viruses	Duplodnaviria	Heunggongvirae	Uroviricota	Caudoviricetes	Unclassified_O	Unclassified_F
34	vOTU485	Viruses	Unclassified_R	Unclassified_K	Unclassified_P	Unclassified_C	Unclassified_O	Unclassified_F
35	vOTU493	Viruses	Duplodnaviria	Heunggongvirae	Uroviricota	Caudoviricetes	Unclassified_O	Unclassified_F
36	vOTU497	Viruses	Duplodnaviria	Heunggongvirae	Uroviricota	Caudoviricetes	Unclassified_O	Unclassified_F
37	vOTU506	Viruses	Duplodnaviria	Heunggongvirae	Uroviricota	Caudoviricetes	Unclassified_O	Unclassified_F
38	vOTU507	Viruses	Duplodnaviria	Heunggongvirae	Uroviricota	Caudoviricetes	Unclassified_O	Unclassified_F
39	vOTU508	Viruses	Duplodnaviria	Heunggongvirae	Uroviricota	Caudoviricetes	Unclassified_O	Unclassified_F
40	vOTU543	Viruses	Duplodnaviria	Heunggongvirae	Uroviricota	Caudoviricetes	Unclassified_O	Unclassified_F
41	vOTU580	Viruses	Duplodnaviria	Heunggongvirae	Uroviricota	Caudoviricetes	Unclassified_O	Unclassified_F
42	vOTU581	Viruses	Duplodnaviria	Heunggongvirae	Uroviricota	Caudoviricetes	Unclassified_O	Unclassified_F
43	vOTU584	Viruses	Duplodnaviria	Heunggongvirae	Uroviricota	Caudoviricetes	Unclassified_O	Unclassified_F
44	vOTU586	Viruses	Duplodnaviria	Heunggongvirae	Uroviricota	Caudoviricetes	Unclassified_O	Unclassified_F
45	vOTU587	Viruses	Duplodnaviria	Heunggongvirae	Uroviricota	Caudoviricetes	Unclassified_O	Unclassified_F
46	vOTU589	Viruses	Duplodnaviria	Heunggongvirae	Uroviricota	Caudoviricetes	Unclassified_O	Unclassified_F
47	vOTU590	Viruses	Duplodnaviria	Heunggongvirae	Uroviricota	Caudoviricetes	Unclassified_O	Unclassified_F
48	vOTU591	Viruses	Duplodnaviria	Heunggongvirae	Uroviricota	Caudoviricetes	Unclassified_O	Unclassified_F
49	vOTU592	Viruses	Duplodnaviria	Heunggongvirae	Uroviricota	Caudoviricetes	Unclassified_O	Unclassified_F
50	vOTU593	Viruses	Duplodnaviria	Heunggongvirae	Uroviricota	Caudoviricetes	Unclassified_O	Unclassified_F
51	vOTU594	Viruses	Unclassified_R	Unclassified_K	Unclassified_P	Unclassified_C	Unclassified_O	Unclassified_F
52	vOTU595	Viruses	Duplodnaviria	Heunggongvirae	Uroviricota	Caudoviricetes	Unclassified_O	Unclassified_F
53	vOTU596	Viruses	Duplodnaviria	Heunggongvirae	Uroviricota	Caudoviricetes	Unclassified_O	Unclassified_F
54	vOTU597	Viruses	Monodnaviria	Shotokuvirae	Cressdnaviricota	Arfiviricetes	Cirlivirales	Circoviridae
55	vOTU601	Viruses	Duplodnaviria	Heunggongvirae	Uroviricota	Caudoviricetes	Unclassified_O	Unclassified_F
56	vOTU627	Viruses	Duplodnaviria	Heunggongvirae	Uroviricota	Caudoviricetes	Unclassified_O	Unclassified_F
57	vOTU672	Viruses	Duplodnaviria	Heunggongvirae	Uroviricota	Caudoviricetes	Unclassified_O	Unclassified_F
58	vOTU708	Viruses	Duplodnaviria	Heunggongvirae	Uroviricota	Caudoviricetes	Unclassified_O	Unclassified_F
59	vOTU728	Viruses	Duplodnaviria	Heunggongvirae	Uroviricota	Caudoviricetes	Unclassified_O	Unclassified_F
60	vOTU738	Viruses	Duplodnaviria	Heunggongvirae	Uroviricota	Caudoviricetes	Unclassified_O	Unclassified_F
61	vOTU741	Viruses	Duplodnaviria	Heunggongvirae	Uroviricota	Caudoviricetes	Unclassified_O	Unclassified_F
62	vOTU758	Viruses	Duplodnaviria	Heunggongvirae	Uroviricota	Caudoviricetes	Unclassified_O	Unclassified_F
63	vOTU763	Viruses	Duplodnaviria	Heunggongvirae	Uroviricota	Caudoviricetes	Unclassified_O	Unclassified_F
64	vOTU779	Viruses	Duplodnaviria	Heunggongvirae	Uroviricota	Caudoviricetes	Unclassified_O	Unclassified_F
65	vOTU782	Viruses	Duplodnaviria	Heunggongvirae	Uroviricota	Caudoviricetes	Unclassified_O	Unclassified_F
66	vOTU790	Viruses	Duplodnaviria	Heunggongvirae	Uroviricota	Caudoviricetes	Unclassified_O	Unclassified_F
67	vOTU791	Unassigned	Unassigned	Unassigned	Unassigned	Unassigned	Unassigned	Unassigned
68	vOTU809	Viruses	Duplodnaviria	Heunggongvirae	Uroviricota	Caudoviricetes	Unclassified_O	Unclassified_F
69	vOTU811	Viruses	Duplodnaviria	Heunggongvirae	Uroviricota	Caudoviricetes	Unclassified_O	Unclassified_F
70	vOTU1023	Viruses	Duplodnaviria	Heunggongvirae	Uroviricota	Caudoviricetes	Unclassified_O	Unclassified_F
71	vOTU1233	Viruses	Monodnaviria	Shotokuvirae	Cressdnaviricota	Repensiviricetes	Geplafuvirales	Genomoviridae
72	vOTU1335	Viruses	Varidnaviria	Bamfordvirae	Preplasmiviricota	Polintoviricetes	Orthopolintovirales	Adintoviridae
73	vOTU1349	Viruses	Varidnaviria	Bamfordvirae	Preplasmiviricota	Polintoviricetes	Orthopolintovirales	Adintoviridae
74	vOTU1353	Viruses	Varidnaviria	Bamfordvirae	Preplasmiviricota	Polintoviricetes	Orthopolintovirales	Adintoviridae
75	vOTU1372	Viruses	Varidnaviria	Bamfordvirae	Preplasmiviricota	Polintoviricetes	Orthopolintovirales	Adintoviridae
76	vOTU1392	Viruses	Varidnaviria	Bamfordvirae	Preplasmiviricota	Polintoviricetes	Orthopolintovirales	Adintoviridae
77	vOTU1393	Viruses	Varidnaviria	Bamfordvirae	Preplasmiviricota	Polintoviricetes	Orthopolintovirales	Adintoviridae
78	vOTU1395	Viruses	Varidnaviria	Bamfordvirae	Preplasmiviricota	Polintoviricetes	Orthopolintovirales	Adintoviridae
79	vOTU1396	Viruses	Varidnaviria	Bamfordvirae	Preplasmiviricota	Polintoviricetes	Orthopolintovirales	Adintoviridae
80	vOTU1398	Viruses	Varidnaviria	Bamfordvirae	Preplasmiviricota	Polintoviricetes	Orthopolintovirales	Adintoviridae
81	vOTU1399	Viruses	Varidnaviria	Bamfordvirae	Preplasmiviricota	Polintoviricetes	Orthopolintovirales	Adintoviridae
82	vOTU1409	Viruses	Varidnaviria	Bamfordvirae	Preplasmiviricota	Polintoviricetes	Orthopolintovirales	Adintoviridae
83	vOTU1416	Viruses	Varidnaviria	Bamfordvirae	Preplasmiviricota	Polintoviricetes	Orthopolintovirales	Adintoviridae
84	vOTU1418	Viruses	Varidnaviria	Bamfordvirae	Preplasmiviricota	Polintoviricetes	Orthopolintovirales	Adintoviridae
85	vOTU1421	Viruses	Varidnaviria	Bamfordvirae	Preplasmiviricota	Polintoviricetes	Orthopolintovirales	Adintoviridae
86	vOTU1422	Viruses	Varidnaviria	Bamfordvirae	Preplasmiviricota	Polintoviricetes	Orthopolintovirales	Adintoviridae
87	vOTU1423	Viruses	Varidnaviria	Bamfordvirae	Preplasmiviricota	Polintoviricetes	Orthopolintovirales	Adintoviridae
88	vOTU1424	Viruses	Varidnaviria	Bamfordvirae	Preplasmiviricota	Polintoviricetes	Orthopolintovirales	Adintoviridae
89	vOTU1425	Viruses	Varidnaviria	Bamfordvirae	Preplasmiviricota	Polintoviricetes	Orthopolintovirales	Adintoviridae
90	vOTU1426	Viruses	Varidnaviria	Bamfordvirae	Preplasmiviricota	Polintoviricetes	Orthopolintovirales	Adintoviridae
91	vOTU1427	Viruses	Varidnaviria	Bamfordvirae	Preplasmiviricota	Polintoviricetes	Orthopolintovirales	Adintoviridae
92	vOTU1429	Viruses	Varidnaviria	Bamfordvirae	Preplasmiviricota	Polintoviricetes	Orthopolintovirales	Adintoviridae
93	vOTU1430	Viruses	Varidnaviria	Bamfordvirae	Preplasmiviricota	Polintoviricetes	Orthopolintovirales	Adintoviridae
94	vOTU1431	Viruses	Varidnaviria	Bamfordvirae	Preplasmiviricota	Polintoviricetes	Orthopolintovirales	Adintoviridae
95	vOTU1432	Viruses	Varidnaviria	Bamfordvirae	Preplasmiviricota	Polintoviricetes	Orthopolintovirales	Adintoviridae
96	vOTU1433	Viruses	Varidnaviria	Bamfordvirae	Preplasmiviricota	Polintoviricetes	Orthopolintovirales	Adintoviridae
97	vOTU1435	Viruses	Varidnaviria	Bamfordvirae	Preplasmiviricota	Polintoviricetes	Orthopolintovirales	Adintoviridae
98	vOTU1438	Viruses	Varidnaviria	Bamfordvirae	Preplasmiviricota	Polintoviricetes	Orthopolintovirales	Adintoviridae
99	vOTU1439	Viruses	Varidnaviria	Bamfordvirae	Preplasmiviricota	Polintoviricetes	Orthopolintovirales	Adintoviridae
100	vOTU1440	Viruses	Duplodnaviria	Heunggongvirae	Uroviricota	Caudoviricetes	Unclassified_O	Unclassified_F
101	vOTU1441	Viruses	Duplodnaviria	Heunggongvirae	Uroviricota	Caudoviricetes	Unclassified_O	Unclassified_F
102	vOTU1443	Viruses	Duplodnaviria	Heunggongvirae	Uroviricota	Caudoviricetes	Unclassified_O	Unclassified_F
103	vOTU1446	Viruses	Duplodnaviria	Heunggongvirae	Uroviricota	Caudoviricetes	Unclassified_O	Unclassified_F
104	vOTU1493	Viruses	Duplodnaviria	Heunggongvirae	Uroviricota	Caudoviricetes	Unclassified_O	Unclassified_F
105	vOTU1495	Viruses	Duplodnaviria	Heunggongvirae	Uroviricota	Caudoviricetes	Unclassified_O	Unclassified_F
106	vOTU1500	Unassigned	Unassigned	Unassigned	Unassigned	Unassigned	Unassigned	Unassigned
107	vOTU1512	Viruses	Duplodnaviria	Heunggongvirae	Uroviricota	Caudoviricetes	Unclassified_O	Unclassified_F
108	vOTU1686	Viruses	Duplodnaviria	Heunggongvirae	Uroviricota	Caudoviricetes	Unclassified_O	Unclassified_F
109	vOTU1687	Viruses	Duplodnaviria	Heunggongvirae	Uroviricota	Caudoviricetes	Unclassified_O	Unclassified_F
110	vOTU1688	Viruses	Duplodnaviria	Heunggongvirae	Uroviricota	Caudoviricetes	Unclassified_O	Unclassified_F
111	vOTU1689	Viruses	Duplodnaviria	Heunggongvirae	Uroviricota	Caudoviricetes	Unclassified_O	Unclassified_F
112	vOTU1690	Viruses	Duplodnaviria	Heunggongvirae	Uroviricota	Caudoviricetes	Unclassified_O	Unclassified_F
113	vOTU1691	Viruses	Duplodnaviria	Heunggongvirae	Uroviricota	Caudoviricetes	Unclassified_O	Unclassified_F
114	vOTU1692	Viruses	Duplodnaviria	Heunggongvirae	Uroviricota	Caudoviricetes	Unclassified_O	Unclassified_F
115	vOTU1693	Viruses	Duplodnaviria	Heunggongvirae	Uroviricota	Caudoviricetes	Unclassified_O	Unclassified_F
116	vOTU1695	Viruses	Duplodnaviria	Heunggongvirae	Uroviricota	Caudoviricetes	Unclassified_O	Unclassified_F
117	vOTU1696	Viruses	Duplodnaviria	Heunggongvirae	Uroviricota	Caudoviricetes	Unclassified_O	Unclassified_F
118	vOTU1698	Viruses	Duplodnaviria	Heunggongvirae	Uroviricota	Caudoviricetes	Unclassified_O	Unclassified_F
119	vOTU1700	Viruses	Duplodnaviria	Heunggongvirae	Uroviricota	Caudoviricetes	Unclassified_O	Unclassified_F
120	vOTU1702	Viruses	Duplodnaviria	Heunggongvirae	Uroviricota	Caudoviricetes	Unclassified_O	Unclassified_F
121	vOTU1703	Viruses	Duplodnaviria	Heunggongvirae	Uroviricota	Caudoviricetes	Unclassified_O	Unclassified_F
122	vOTU1704	Viruses	Duplodnaviria	Heunggongvirae	Uroviricota	Caudoviricetes	Unclassified_O	Unclassified_F
123	vOTU1705	Viruses	Duplodnaviria	Heunggongvirae	Uroviricota	Caudoviricetes	Unclassified_O	Unclassified_F
124	vOTU1709	Viruses	Duplodnaviria	Heunggongvirae	Uroviricota	Caudoviricetes	Unclassified_O	Unclassified_F
125	vOTU1714	Viruses	Duplodnaviria	Heunggongvirae	Uroviricota	Caudoviricetes	Unclassified_O	Unclassified_F
126	vOTU1716	Viruses	Duplodnaviria	Heunggongvirae	Uroviricota	Caudoviricetes	Unclassified_O	Unclassified_F
127	vOTU1811	Viruses	Duplodnaviria	Heunggongvirae	Uroviricota	Caudoviricetes	Unclassified_O	Unclassified_F
128	vOTU1816	Viruses	Duplodnaviria	Heunggongvirae	Uroviricota	Caudoviricetes	Unclassified_O	Unclassified_F
129	vOTU1818	Viruses	Duplodnaviria	Heunggongvirae	Uroviricota	Caudoviricetes	Unclassified_O	Unclassified_F
130	vOTU1912	Viruses	Duplodnaviria	Heunggongvirae	Uroviricota	Caudoviricetes	Unclassified_O	Unclassified_F
131	vOTU1927	Viruses	Monodnaviria	Shotokuvirae	Cressdnaviricota	Arfiviricetes	Mulpavirales	Nanoviridae
132	vOTU1939	Viruses	Monodnaviria	Sangervirae	Phixviricota	Malgrandaviricetes	Petitvirales	Microviridae
133	vOTU1968	Viruses	Duplodnaviria	Heunggongvirae	Uroviricota	Caudoviricetes	Unclassified_O	Unclassified_F
134	vOTU1987	Viruses	Duplodnaviria	Heunggongvirae	Uroviricota	Caudoviricetes	Unclassified_O	Unclassified_F
135	vOTU2028	Viruses	Duplodnaviria	Heunggongvirae	Uroviricota	Caudoviricetes	Unclassified_O	Autographiviridae
136	vOTU2039	Viruses	Monodnaviria	Sangervirae	Phixviricota	Malgrandaviricetes	Petitvirales	Microviridae
137	vOTU2143	Viruses	Duplodnaviria	Heunggongvirae	Uroviricota	Caudoviricetes	Unclassified_O	Unclassified_F
138	vOTU2273	Viruses	Duplodnaviria	Heunggongvirae	Uroviricota	Caudoviricetes	Unclassified_O	Drexlerviridae
139	vOTU2278	Viruses	Duplodnaviria	Heunggongvirae	Uroviricota	Caudoviricetes	Unclassified_O	Unclassified_F
140	vOTU2299	Viruses	Duplodnaviria	Heunggongvirae	Uroviricota	Caudoviricetes	Unclassified_O	Unclassified_F
141	vOTU2300	Viruses	Duplodnaviria	Heunggongvirae	Uroviricota	Caudoviricetes	Unclassified_O	Unclassified_F
142	vOTU2310	Viruses	Duplodnaviria	Heunggongvirae	Uroviricota	Caudoviricetes	Unclassified_O	Unclassified_F
143	vOTU2320	Viruses	Duplodnaviria	Heunggongvirae	Uroviricota	Caudoviricetes	Unclassified_O	Unclassified_F
144	vOTU2321	Viruses	Duplodnaviria	Heunggongvirae	Uroviricota	Caudoviricetes	Unclassified_O	Unclassified_F
145	vOTU2326	Viruses	Duplodnaviria	Heunggongvirae	Uroviricota	Caudoviricetes	Unclassified_O	Unclassified_F
146	vOTU2342	Viruses	Duplodnaviria	Heunggongvirae	Uroviricota	Caudoviricetes	Unclassified_O	Unclassified_F
147	vOTU2351	Viruses	Duplodnaviria	Heunggongvirae	Uroviricota	Caudoviricetes	Unclassified_O	Unclassified_F
148	vOTU2408	Unassigned	Unassigned	Unassigned	Unassigned	Unassigned	Unassigned	Unassigned
149	vOTU2428	Unassigned	Unassigned	Unassigned	Unassigned	Unassigned	Unassigned	Unassigned
150	vOTU2508	Unassigned	Unassigned	Unassigned	Unassigned	Unassigned	Unassigned	Unassigned
151	vOTU2511	Viruses	Duplodnaviria	Heunggongvirae	Uroviricota	Caudoviricetes	Unclassified_O	Unclassified_F
152	vOTU2602	Viruses	Riboviria	Pararnavirae	Artverviricota	Revtraviricetes	Ortervirales	Metaviridae
153	vOTU2603	Viruses	Duplodnaviria	Heunggongvirae	Uroviricota	Caudoviricetes	Unclassified_O	Unclassified_F
154	vOTU2668	Unassigned	Unassigned	Unassigned	Unassigned	Unassigned	Unassigned	Unassigned
155	vOTU3062	Unassigned	Unassigned	Unassigned	Unassigned	Unassigned	Unassigned	Unassigned
156	vOTU3064	Viruses	Monodnaviria	Sangervirae	Phixviricota	Malgrandaviricetes	Petitvirales	Microviridae
157	vOTU3070	Viruses	Duplodnaviria	Heunggongvirae	Uroviricota	Caudoviricetes	Unclassified_O	Unclassified_F
158	vOTU3076	Viruses	Monodnaviria	Shotokuvirae	Cressdnaviricota	Arfiviricetes	Cirlivirales	Circoviridae
159	vOTU3081	Viruses	Duplodnaviria	Heunggongvirae	Uroviricota	Caudoviricetes	Unclassified_O	Unclassified_F
160	vOTU3082	Viruses	Duplodnaviria	Heunggongvirae	Uroviricota	Caudoviricetes	Unclassified_O	Unclassified_F
161	vOTU3083	Viruses	Duplodnaviria	Heunggongvirae	Uroviricota	Caudoviricetes	Unclassified_O	Unclassified_F
162	vOTU3084	Viruses	Monodnaviria	Shotokuvirae	Cressdnaviricota	Arfiviricetes	Cremevirales	Smacoviridae
163	vOTU3085	Viruses	Duplodnaviria	Heunggongvirae	Uroviricota	Caudoviricetes	Unclassified_O	Unclassified_F
164	vOTU3086	Viruses	Monodnaviria	Shotokuvirae	Cressdnaviricota	Arfiviricetes	Mulpavirales	Nanoviridae
165	vOTU3087	Viruses	Duplodnaviria	Heunggongvirae	Uroviricota	Caudoviricetes	Unclassified_O	Unclassified_F
166	vOTU3088	Viruses	Duplodnaviria	Heunggongvirae	Uroviricota	Caudoviricetes	Unclassified_O	Unclassified_F
167	vOTU3090	Viruses	Duplodnaviria	Heunggongvirae	Uroviricota	Caudoviricetes	Unclassified_O	Unclassified_F
168	vOTU3091	Viruses	Duplodnaviria	Heunggongvirae	Uroviricota	Caudoviricetes	Unclassified_O	Unclassified_F
169	vOTU3094	Viruses	Duplodnaviria	Heunggongvirae	Uroviricota	Caudoviricetes	Unclassified_O	Unclassified_F
170	vOTU3095	Viruses	Monodnaviria	Shotokuvirae	Cressdnaviricota	Arfiviricetes	Mulpavirales	Nanoviridae
171	vOTU3099	Viruses	Duplodnaviria	Heunggongvirae	Uroviricota	Caudoviricetes	Unclassified_O	Unclassified_F
172	vOTU3101	Viruses	Duplodnaviria	Heunggongvirae	Uroviricota	Caudoviricetes	Unclassified_O	Unclassified_F
173	vOTU3110	Viruses	Duplodnaviria	Heunggongvirae	Uroviricota	Caudoviricetes	Unclassified_O	Unclassified_F
174	vOTU3125	Viruses	Duplodnaviria	Heunggongvirae	Uroviricota	Caudoviricetes	Unclassified_O	Unclassified_F
175	vOTU3143	Viruses	Duplodnaviria	Heunggongvirae	Uroviricota	Caudoviricetes	Unclassified_O	Unclassified_F
176	vOTU3154	Viruses	Duplodnaviria	Heunggongvirae	Uroviricota	Caudoviricetes	Unclassified_O	Unclassified_F
177	vOTU3159	Viruses	Duplodnaviria	Heunggongvirae	Uroviricota	Caudoviricetes	Unclassified_O	Unclassified_F
178	vOTU4084	Viruses	Duplodnaviria	Heunggongvirae	Uroviricota	Caudoviricetes	Unclassified_O	Unclassified_F
179	vOTU4088	Viruses	Duplodnaviria	Heunggongvirae	Uroviricota	Caudoviricetes	Unclassified_O	Unclassified_F
180	vOTU4089	Viruses	Duplodnaviria	Heunggongvirae	Uroviricota	Caudoviricetes	Unclassified_O	Unclassified_F
181	vOTU4090	Viruses	Duplodnaviria	Heunggongvirae	Uroviricota	Caudoviricetes	Unclassified_O	Unclassified_F
182	vOTU4095	Viruses	Duplodnaviria	Heunggongvirae	Uroviricota	Caudoviricetes	Unclassified_O	Unclassified_F
183	vOTU4115	Viruses	Duplodnaviria	Heunggongvirae	Uroviricota	Caudoviricetes	Unclassified_O	Unclassified_F
184	vOTU4117	Viruses	Duplodnaviria	Heunggongvirae	Uroviricota	Caudoviricetes	Unclassified_O	Unclassified_F
185	vOTU4119	Viruses	Duplodnaviria	Heunggongvirae	Uroviricota	Caudoviricetes	Unclassified_O	Unclassified_F
186	vOTU4121	Viruses	Duplodnaviria	Heunggongvirae	Uroviricota	Caudoviricetes	Unclassified_O	Unclassified_F
187	vOTU4124	Viruses	Duplodnaviria	Heunggongvirae	Uroviricota	Caudoviricetes	Unclassified_O	Unclassified_F
188	vOTU4131	Viruses	Duplodnaviria	Heunggongvirae	Uroviricota	Caudoviricetes	Unclassified_O	Unclassified_F
189	vOTU4137	Viruses	Duplodnaviria	Heunggongvirae	Uroviricota	Caudoviricetes	Unclassified_O	Unclassified_F
190	vOTU4139	Viruses	Duplodnaviria	Heunggongvirae	Uroviricota	Caudoviricetes	Unclassified_O	Unclassified_F
191	vOTU4148	Viruses	Duplodnaviria	Heunggongvirae	Uroviricota	Caudoviricetes	Unclassified_O	Unclassified_F
192	vOTU4155	Viruses	Duplodnaviria	Heunggongvirae	Uroviricota	Caudoviricetes	Unclassified_O	Unclassified_F
193	vOTU4162	Viruses	Duplodnaviria	Heunggongvirae	Uroviricota	Caudoviricetes	Unclassified_O	Unclassified_F
194	vOTU4163	Viruses	Duplodnaviria	Heunggongvirae	Uroviricota	Caudoviricetes	Unclassified_O	Unclassified_F
195	vOTU4201	Viruses	Duplodnaviria	Heunggongvirae	Uroviricota	Caudoviricetes	Unclassified_O	Unclassified_F
196	vOTU4276	Viruses	Duplodnaviria	Heunggongvirae	Uroviricota	Caudoviricetes	Unclassified_O	Unclassified_F
197	vOTU4333	Viruses	Duplodnaviria	Heunggongvirae	Uroviricota	Caudoviricetes	Unclassified_O	Unclassified_F
198	vOTU4365	Viruses	Duplodnaviria	Heunggongvirae	Uroviricota	Caudoviricetes	Unclassified_O	Unclassified_F
199	vOTU4537	Viruses	Duplodnaviria	Heunggongvirae	Uroviricota	Caudoviricetes	Unclassified_O	Unclassified_F
200	vOTU4766	Viruses	Monodnaviria	Shotokuvirae	Cressdnaviricota	Arfiviricetes	Cirlivirales	Circoviridae
201	vOTU4768	Viruses	Duplodnaviria	Heunggongvirae	Uroviricota	Caudoviricetes	Unclassified_O	Unclassified_F
202	vOTU4852	Viruses	Unclassified_R	Unclassified_K	Unclassified_P	Unclassified_C	Unclassified_O	Unclassified_F
203	vOTU4866	Viruses	DNA satellites	Unclassified_K	Unclassified_P	Unclassified_C	Unclassified_O	Unclassified_F
204	vOTU4897	Viruses	Duplodnaviria	Heunggongvirae	Uroviricota	Caudoviricetes	Unclassified_O	Unclassified_F
205	vOTU4905	Viruses	Duplodnaviria	Heunggongvirae	Uroviricota	Caudoviricetes	Unclassified_O	Unclassified_F
206	vOTU4934	Viruses	Unclassified_R	Unclassified_K	Unclassified_P	Unclassified_C	Unclassified_O	Unclassified_F
207	vOTU4950	Viruses	Duplodnaviria	Heunggongvirae	Uroviricota	Caudoviricetes	Unclassified_O	Unclassified_F
208	vOTU4952	Viruses	Duplodnaviria	Heunggongvirae	Uroviricota	Caudoviricetes	Unclassified_O	Unclassified_F
209	vOTU4990	Unassigned	Unassigned	Unassigned	Unassigned	Unassigned	Unassigned	Unassigned
210	vOTU5002	Unassigned	Unassigned	Unassigned	Unassigned	Unassigned	Unassigned	Unassigned
211	vOTU5016	Unassigned	Unassigned	Unassigned	Unassigned	Unassigned	Unassigned	Unassigned
212	vOTU5023	Viruses	Duplodnaviria	Heunggongvirae	Uroviricota	Caudoviricetes	Unclassified_O	Unclassified_F
213	vOTU5026	Unassigned	Unassigned	Unassigned	Unassigned	Unassigned	Unassigned	Unassigned
214	vOTU5051	Viruses	Duplodnaviria	Heunggongvirae	Uroviricota	Caudoviricetes	Unclassified_O	Unclassified_F
215	vOTU5092	Viruses	Duplodnaviria	Heunggongvirae	Uroviricota	Caudoviricetes	Unclassified_O	Unclassified_F
216	vOTU5162	Viruses	Unclassified_R	Unclassified_K	Unclassified_P	Unclassified_C	Unclassified_O	Unclassified_F
217	vOTU5246	Viruses	Duplodnaviria	Heunggongvirae	Uroviricota	Caudoviricetes	Unclassified_O	Unclassified_F
218	vOTU5336	Viruses	Duplodnaviria	Heunggongvirae	Uroviricota	Caudoviricetes	Unclassified_O	Unclassified_F
219	vOTU5337	Viruses	Unclassified_R	Unclassified_K	Unclassified_P	Unclassified_C	Unclassified_O	Unclassified_F
220	vOTU5341	Viruses	Duplodnaviria	Heunggongvirae	Uroviricota	Caudoviricetes	Unclassified_O	Unclassified_F
221	vOTU5350	Viruses	Duplodnaviria	Heunggongvirae	Uroviricota	Caudoviricetes	Unclassified_O	Unclassified_F
222	vOTU5351	Viruses	Duplodnaviria	Heunggongvirae	Uroviricota	Caudoviricetes	Unclassified_O	Unclassified_F
223	vOTU5357	Viruses	Duplodnaviria	Heunggongvirae	Uroviricota	Caudoviricetes	Unclassified_O	Unclassified_F
224	vOTU5358	Viruses	Duplodnaviria	Heunggongvirae	Uroviricota	Caudoviricetes	Unclassified_O	Unclassified_F
225	vOTU5361	Viruses	Duplodnaviria	Heunggongvirae	Uroviricota	Caudoviricetes	Unclassified_O	Unclassified_F
226	vOTU5363	Viruses	Duplodnaviria	Heunggongvirae	Uroviricota	Caudoviricetes	Unclassified_O	Unclassified_F
227	vOTU5365	Viruses	Unclassified_R	Unclassified_K	Unclassified_P	Unclassified_C	Unclassified_O	Unclassified_F
228	vOTU5367	Viruses	Duplodnaviria	Heunggongvirae	Uroviricota	Caudoviricetes	Unclassified_O	Unclassified_F
229	vOTU5370	Viruses	Duplodnaviria	Heunggongvirae	Uroviricota	Caudoviricetes	Unclassified_O	Unclassified_F
230	vOTU5371	Viruses	Duplodnaviria	Heunggongvirae	Uroviricota	Caudoviricetes	Unclassified_O	Unclassified_F
231	vOTU5372	Viruses	Duplodnaviria	Heunggongvirae	Uroviricota	Caudoviricetes	Unclassified_O	Unclassified_F
232	vOTU5373	Viruses	Duplodnaviria	Heunggongvirae	Uroviricota	Caudoviricetes	Unclassified_O	Unclassified_F
233	vOTU5374	Viruses	Duplodnaviria	Heunggongvirae	Uroviricota	Caudoviricetes	Unclassified_O	Unclassified_F
234	vOTU5375	Viruses	Duplodnaviria	Heunggongvirae	Uroviricota	Caudoviricetes	Unclassified_O	Unclassified_F
235	vOTU5376	Viruses	Duplodnaviria	Heunggongvirae	Uroviricota	Caudoviricetes	Unclassified_O	Unclassified_F
236	vOTU5377	Viruses	Duplodnaviria	Heunggongvirae	Uroviricota	Caudoviricetes	Unclassified_O	Unclassified_F
237	vOTU5378	Viruses	Duplodnaviria	Heunggongvirae	Uroviricota	Caudoviricetes	Unclassified_O	Unclassified_F
238	vOTU5379	Viruses	Duplodnaviria	Heunggongvirae	Uroviricota	Caudoviricetes	Unclassified_O	Unclassified_F
239	vOTU5381	Viruses	Duplodnaviria	Heunggongvirae	Uroviricota	Caudoviricetes	Unclassified_O	Unclassified_F
240	vOTU5384	Viruses	Duplodnaviria	Heunggongvirae	Uroviricota	Caudoviricetes	Unclassified_O	Unclassified_F
241	vOTU5385	Viruses	Duplodnaviria	Heunggongvirae	Uroviricota	Caudoviricetes	Unclassified_O	Unclassified_F
242	vOTU5388	Viruses	Duplodnaviria	Heunggongvirae	Uroviricota	Caudoviricetes	Unclassified_O	Unclassified_F
243	vOTU5389	Viruses	Duplodnaviria	Heunggongvirae	Uroviricota	Caudoviricetes	Unclassified_O	Unclassified_F
244	vOTU5390	Viruses	Unclassified_R	Unclassified_K	Unclassified_P	Unclassified_C	Unclassified_O	Unclassified_F
245	vOTU5391	Viruses	Duplodnaviria	Heunggongvirae	Uroviricota	Caudoviricetes	Unclassified_O	Unclassified_F
246	vOTU5392	Viruses	Duplodnaviria	Heunggongvirae	Uroviricota	Caudoviricetes	Unclassified_O	Unclassified_F
247	vOTU5393	Viruses	Duplodnaviria	Heunggongvirae	Uroviricota	Caudoviricetes	Unclassified_O	Unclassified_F
248	vOTU5395	Viruses	Duplodnaviria	Heunggongvirae	Uroviricota	Caudoviricetes	Unclassified_O	Unclassified_F
249	vOTU5397	Viruses	Duplodnaviria	Heunggongvirae	Uroviricota	Caudoviricetes	Unclassified_O	Unclassified_F
250	vOTU5400	Viruses	Duplodnaviria	Heunggongvirae	Uroviricota	Caudoviricetes	Unclassified_O	Unclassified_F
251	vOTU5403	Viruses	Duplodnaviria	Heunggongvirae	Uroviricota	Caudoviricetes	Unclassified_O	Unclassified_F
252	vOTU5404	Viruses	Duplodnaviria	Heunggongvirae	Uroviricota	Caudoviricetes	Unclassified_O	Unclassified_F
253	vOTU5405	Viruses	Duplodnaviria	Heunggongvirae	Uroviricota	Caudoviricetes	Unclassified_O	Unclassified_F
254	vOTU5407	Viruses	Duplodnaviria	Heunggongvirae	Uroviricota	Caudoviricetes	Unclassified_O	Unclassified_F
255	vOTU5410	Viruses	Duplodnaviria	Heunggongvirae	Uroviricota	Caudoviricetes	Unclassified_O	Unclassified_F
256	vOTU5411	Viruses	Duplodnaviria	Heunggongvirae	Uroviricota	Caudoviricetes	Unclassified_O	Unclassified_F
257	vOTU5415	Viruses	Duplodnaviria	Heunggongvirae	Uroviricota	Caudoviricetes	Unclassified_O	Unclassified_F
258	vOTU5419	Viruses	Duplodnaviria	Heunggongvirae	Uroviricota	Caudoviricetes	Unclassified_O	Unclassified_F
259	vOTU5421	Viruses	Duplodnaviria	Heunggongvirae	Uroviricota	Caudoviricetes	Unclassified_O	Unclassified_F
260	vOTU5422	Viruses	Duplodnaviria	Heunggongvirae	Uroviricota	Caudoviricetes	Unclassified_O	Unclassified_F
261	vOTU5423	Viruses	Duplodnaviria	Heunggongvirae	Uroviricota	Caudoviricetes	Unclassified_O	Unclassified_F
262	vOTU5424	Viruses	Duplodnaviria	Heunggongvirae	Uroviricota	Caudoviricetes	Unclassified_O	Unclassified_F
263	vOTU5425	Viruses	Duplodnaviria	Heunggongvirae	Uroviricota	Caudoviricetes	Unclassified_O	Unclassified_F
264	vOTU5426	Viruses	Duplodnaviria	Heunggongvirae	Uroviricota	Caudoviricetes	Unclassified_O	Unclassified_F
265	vOTU5428	Viruses	Duplodnaviria	Heunggongvirae	Uroviricota	Caudoviricetes	Unclassified_O	Unclassified_F
266	vOTU5430	Viruses	Duplodnaviria	Heunggongvirae	Uroviricota	Caudoviricetes	Unclassified_O	Unclassified_F
267	vOTU5432	Viruses	Monodnaviria	Shotokuvirae	Cressdnaviricota	Arfiviricetes	Rivendellvirales	Naryaviridae
268	vOTU5435	Viruses	Duplodnaviria	Heunggongvirae	Uroviricota	Caudoviricetes	Unclassified_O	Unclassified_F
269	vOTU5437	Viruses	Duplodnaviria	Heunggongvirae	Uroviricota	Caudoviricetes	Unclassified_O	Unclassified_F
270	vOTU5439	Viruses	Duplodnaviria	Heunggongvirae	Uroviricota	Caudoviricetes	Unclassified_O	Unclassified_F
271	vOTU5440	Viruses	Duplodnaviria	Heunggongvirae	Uroviricota	Caudoviricetes	Unclassified_O	Unclassified_F
272	vOTU5441	Viruses	Duplodnaviria	Heunggongvirae	Uroviricota	Caudoviricetes	Unclassified_O	Unclassified_F
273	vOTU5442	Viruses	Duplodnaviria	Heunggongvirae	Uroviricota	Caudoviricetes	Unclassified_O	Unclassified_F
274	vOTU5443	Viruses	Duplodnaviria	Heunggongvirae	Uroviricota	Caudoviricetes	Unclassified_O	Unclassified_F
275	vOTU5444	Viruses	Duplodnaviria	Heunggongvirae	Uroviricota	Caudoviricetes	Unclassified_O	Unclassified_F
276	vOTU5445	Viruses	Duplodnaviria	Heunggongvirae	Uroviricota	Caudoviricetes	Unclassified_O	Unclassified_F
277	vOTU5447	Viruses	Duplodnaviria	Heunggongvirae	Uroviricota	Caudoviricetes	Unclassified_O	Unclassified_F
278	vOTU5448	Viruses	Duplodnaviria	Heunggongvirae	Uroviricota	Caudoviricetes	Unclassified_O	Unclassified_F
279	vOTU5450	Viruses	Duplodnaviria	Heunggongvirae	Uroviricota	Caudoviricetes	Unclassified_O	Unclassified_F
280	vOTU5451	Viruses	Duplodnaviria	Heunggongvirae	Uroviricota	Caudoviricetes	Unclassified_O	Unclassified_F
281	vOTU5452	Viruses	Duplodnaviria	Heunggongvirae	Uroviricota	Caudoviricetes	Unclassified_O	Unclassified_F
282	vOTU5453	Viruses	Duplodnaviria	Heunggongvirae	Uroviricota	Caudoviricetes	Unclassified_O	Unclassified_F
283	vOTU5456	Viruses	Duplodnaviria	Heunggongvirae	Uroviricota	Caudoviricetes	Unclassified_O	Unclassified_F
284	vOTU5457	Viruses	Duplodnaviria	Heunggongvirae	Uroviricota	Caudoviricetes	Unclassified_O	Unclassified_F
285	vOTU5458	Viruses	Duplodnaviria	Heunggongvirae	Uroviricota	Caudoviricetes	Unclassified_O	Unclassified_F
286	vOTU5460	Viruses	Duplodnaviria	Heunggongvirae	Uroviricota	Caudoviricetes	Unclassified_O	Unclassified_F
287	vOTU5462	Viruses	Duplodnaviria	Heunggongvirae	Uroviricota	Caudoviricetes	Unclassified_O	Unclassified_F
288	vOTU5463	Viruses	Duplodnaviria	Heunggongvirae	Uroviricota	Caudoviricetes	Unclassified_O	Unclassified_F
289	vOTU5465	Viruses	Duplodnaviria	Heunggongvirae	Uroviricota	Caudoviricetes	Unclassified_O	Unclassified_F
290	vOTU5466	Viruses	Duplodnaviria	Heunggongvirae	Uroviricota	Caudoviricetes	Unclassified_O	Unclassified_F
291	vOTU5468	Viruses	Unclassified_R	Unclassified_K	Unclassified_P	Unclassified_C	Unclassified_O	Unclassified_F
292	vOTU5469	Viruses	Duplodnaviria	Heunggongvirae	Uroviricota	Caudoviricetes	Unclassified_O	Unclassified_F
293	vOTU5470	Viruses	Duplodnaviria	Heunggongvirae	Uroviricota	Caudoviricetes	Unclassified_O	Unclassified_F
294	vOTU5472	Viruses	Duplodnaviria	Heunggongvirae	Uroviricota	Caudoviricetes	Unclassified_O	Unclassified_F
295	vOTU5475	Viruses	Duplodnaviria	Heunggongvirae	Uroviricota	Caudoviricetes	Unclassified_O	Unclassified_F
296	vOTU5476	Viruses	Duplodnaviria	Heunggongvirae	Uroviricota	Caudoviricetes	Unclassified_O	Unclassified_F
297	vOTU5477	Viruses	Duplodnaviria	Heunggongvirae	Uroviricota	Caudoviricetes	Unclassified_O	Unclassified_F
298	vOTU5478	Viruses	Duplodnaviria	Heunggongvirae	Uroviricota	Caudoviricetes	Unclassified_O	Unclassified_F
299	vOTU5479	Viruses	Duplodnaviria	Heunggongvirae	Uroviricota	Caudoviricetes	Unclassified_O	Unclassified_F
300	vOTU5480	Viruses	Duplodnaviria	Heunggongvirae	Uroviricota	Caudoviricetes	Unclassified_O	Unclassified_F
301	vOTU5482	Viruses	Duplodnaviria	Heunggongvirae	Uroviricota	Caudoviricetes	Unclassified_O	Unclassified_F
302	vOTU5483	Viruses	Duplodnaviria	Heunggongvirae	Uroviricota	Caudoviricetes	Unclassified_O	Unclassified_F
303	vOTU5484	Viruses	Duplodnaviria	Heunggongvirae	Uroviricota	Caudoviricetes	Unclassified_O	Unclassified_F
304	vOTU5485	Viruses	Duplodnaviria	Heunggongvirae	Uroviricota	Caudoviricetes	Unclassified_O	Unclassified_F
305	vOTU5486	Viruses	Duplodnaviria	Heunggongvirae	Uroviricota	Caudoviricetes	Unclassified_O	Unclassified_F
306	vOTU5487	Viruses	Duplodnaviria	Heunggongvirae	Uroviricota	Caudoviricetes	Unclassified_O	Unclassified_F
307	vOTU5488	Viruses	Duplodnaviria	Heunggongvirae	Uroviricota	Caudoviricetes	Unclassified_O	Unclassified_F
308	vOTU5489	Viruses	Duplodnaviria	Heunggongvirae	Uroviricota	Caudoviricetes	Unclassified_O	Unclassified_F
309	vOTU5490	Viruses	Duplodnaviria	Heunggongvirae	Uroviricota	Caudoviricetes	Unclassified_O	Unclassified_F
310	vOTU5491	Viruses	Duplodnaviria	Heunggongvirae	Uroviricota	Caudoviricetes	Unclassified_O	Unclassified_F
311	vOTU5492	Viruses	Duplodnaviria	Heunggongvirae	Uroviricota	Caudoviricetes	Unclassified_O	Unclassified_F
312	vOTU5493	Viruses	Duplodnaviria	Heunggongvirae	Uroviricota	Caudoviricetes	Unclassified_O	Unclassified_F
313	vOTU5495	Viruses	Duplodnaviria	Heunggongvirae	Uroviricota	Caudoviricetes	Unclassified_O	Unclassified_F
314	vOTU5496	Viruses	Duplodnaviria	Heunggongvirae	Uroviricota	Caudoviricetes	Unclassified_O	Unclassified_F
315	vOTU5497	Viruses	Monodnaviria	Shotokuvirae	Cressdnaviricota	Arfiviricetes	Rivendellvirales	Naryaviridae
316	vOTU5500	Viruses	Duplodnaviria	Heunggongvirae	Uroviricota	Caudoviricetes	Unclassified_O	Unclassified_F
317	vOTU5501	Viruses	Duplodnaviria	Heunggongvirae	Uroviricota	Caudoviricetes	Unclassified_O	Unclassified_F
318	vOTU5503	Viruses	Duplodnaviria	Heunggongvirae	Uroviricota	Caudoviricetes	Unclassified_O	Unclassified_F
319	vOTU5505	Viruses	Duplodnaviria	Heunggongvirae	Uroviricota	Caudoviricetes	Unclassified_O	Unclassified_F
320	vOTU5506	Viruses	Duplodnaviria	Heunggongvirae	Uroviricota	Caudoviricetes	Unclassified_O	Unclassified_F
321	vOTU5509	Viruses	Duplodnaviria	Heunggongvirae	Uroviricota	Caudoviricetes	Unclassified_O	Unclassified_F
322	vOTU5510	Viruses	Duplodnaviria	Heunggongvirae	Uroviricota	Caudoviricetes	Unclassified_O	Unclassified_F
323	vOTU5513	Viruses	Duplodnaviria	Heunggongvirae	Uroviricota	Caudoviricetes	Unclassified_O	Unclassified_F
324	vOTU5516	Viruses	Duplodnaviria	Heunggongvirae	Uroviricota	Caudoviricetes	Unclassified_O	Unclassified_F
325	vOTU5517	Viruses	Duplodnaviria	Heunggongvirae	Uroviricota	Caudoviricetes	Unclassified_O	Unclassified_F
326	vOTU5519	Viruses	Duplodnaviria	Heunggongvirae	Uroviricota	Caudoviricetes	Unclassified_O	Unclassified_F
327	vOTU5520	Viruses	Duplodnaviria	Heunggongvirae	Uroviricota	Caudoviricetes	Unclassified_O	Unclassified_F
328	vOTU5521	Viruses	Duplodnaviria	Heunggongvirae	Uroviricota	Caudoviricetes	Unclassified_O	Unclassified_F
329	vOTU5522	Viruses	Duplodnaviria	Heunggongvirae	Uroviricota	Caudoviricetes	Unclassified_O	Unclassified_F
330	vOTU5524	Viruses	Duplodnaviria	Heunggongvirae	Uroviricota	Caudoviricetes	Unclassified_O	Unclassified_F
331	vOTU5526	Viruses	Duplodnaviria	Heunggongvirae	Uroviricota	Caudoviricetes	Unclassified_O	Unclassified_F
332	vOTU5530	Viruses	Duplodnaviria	Heunggongvirae	Uroviricota	Caudoviricetes	Unclassified_O	Unclassified_F
333	vOTU5532	Viruses	Duplodnaviria	Heunggongvirae	Uroviricota	Caudoviricetes	Unclassified_O	Unclassified_F
334	vOTU5533	Viruses	Duplodnaviria	Heunggongvirae	Uroviricota	Caudoviricetes	Unclassified_O	Unclassified_F
335	vOTU5535	Viruses	Duplodnaviria	Heunggongvirae	Uroviricota	Caudoviricetes	Unclassified_O	Unclassified_F
336	vOTU5539	Viruses	Duplodnaviria	Heunggongvirae	Uroviricota	Caudoviricetes	Unclassified_O	Unclassified_F
337	vOTU5540	Viruses	Duplodnaviria	Heunggongvirae	Uroviricota	Caudoviricetes	Unclassified_O	Unclassified_F
338	vOTU5542	Viruses	Duplodnaviria	Heunggongvirae	Uroviricota	Caudoviricetes	Unclassified_O	Unclassified_F
339	vOTU5543	Viruses	Duplodnaviria	Heunggongvirae	Uroviricota	Caudoviricetes	Unclassified_O	Unclassified_F
340	vOTU5544	Viruses	Duplodnaviria	Heunggongvirae	Uroviricota	Caudoviricetes	Unclassified_O	Unclassified_F
341	vOTU5545	Viruses	Duplodnaviria	Heunggongvirae	Uroviricota	Caudoviricetes	Unclassified_O	Unclassified_F
342	vOTU5546	Viruses	Duplodnaviria	Heunggongvirae	Uroviricota	Caudoviricetes	Unclassified_O	Unclassified_F
343	vOTU5547	Viruses	Duplodnaviria	Heunggongvirae	Uroviricota	Caudoviricetes	Unclassified_O	Unclassified_F
344	vOTU5548	Viruses	Duplodnaviria	Heunggongvirae	Uroviricota	Caudoviricetes	Unclassified_O	Unclassified_F
345	vOTU5551	Viruses	Unclassified_R	Unclassified_K	Unclassified_P	Unclassified_C	Unclassified_O	Unclassified_F
346	vOTU5552	Viruses	Duplodnaviria	Heunggongvirae	Uroviricota	Caudoviricetes	Unclassified_O	Unclassified_F
347	vOTU5553	Viruses	Duplodnaviria	Heunggongvirae	Uroviricota	Caudoviricetes	Unclassified_O	Unclassified_F
348	vOTU5554	Viruses	Duplodnaviria	Heunggongvirae	Uroviricota	Caudoviricetes	Unclassified_O	Unclassified_F
349	vOTU5557	Viruses	Duplodnaviria	Heunggongvirae	Uroviricota	Caudoviricetes	Unclassified_O	Unclassified_F
350	vOTU5558	Viruses	Duplodnaviria	Heunggongvirae	Uroviricota	Caudoviricetes	Unclassified_O	Unclassified_F
351	vOTU5559	Viruses	Duplodnaviria	Heunggongvirae	Uroviricota	Caudoviricetes	Unclassified_O	Unclassified_F
352	vOTU5560	Viruses	Duplodnaviria	Heunggongvirae	Uroviricota	Caudoviricetes	Unclassified_O	Unclassified_F
353	vOTU5562	Viruses	Duplodnaviria	Heunggongvirae	Uroviricota	Caudoviricetes	Unclassified_O	Unclassified_F
354	vOTU5564	Viruses	Duplodnaviria	Heunggongvirae	Uroviricota	Caudoviricetes	Unclassified_O	Unclassified_F
355	vOTU5566	Viruses	Duplodnaviria	Heunggongvirae	Uroviricota	Caudoviricetes	Unclassified_O	Unclassified_F
356	vOTU5570	Viruses	Duplodnaviria	Heunggongvirae	Uroviricota	Caudoviricetes	Unclassified_O	Unclassified_F
357	vOTU5571	Viruses	Duplodnaviria	Heunggongvirae	Uroviricota	Caudoviricetes	Unclassified_O	Unclassified_F
358	vOTU5572	Viruses	Duplodnaviria	Heunggongvirae	Uroviricota	Caudoviricetes	Unclassified_O	Unclassified_F
359	vOTU5576	Viruses	Duplodnaviria	Heunggongvirae	Uroviricota	Caudoviricetes	Unclassified_O	Unclassified_F
360	vOTU5577	Viruses	Duplodnaviria	Heunggongvirae	Uroviricota	Caudoviricetes	Unclassified_O	Unclassified_F
361	vOTU5578	Viruses	Duplodnaviria	Heunggongvirae	Uroviricota	Caudoviricetes	Unclassified_O	Unclassified_F
362	vOTU5581	Viruses	Duplodnaviria	Heunggongvirae	Uroviricota	Caudoviricetes	Unclassified_O	Unclassified_F
363	vOTU5582	Viruses	Duplodnaviria	Heunggongvirae	Uroviricota	Caudoviricetes	Unclassified_O	Unclassified_F
364	vOTU5584	Viruses	Duplodnaviria	Heunggongvirae	Uroviricota	Caudoviricetes	Unclassified_O	Unclassified_F
365	vOTU5585	Viruses	Duplodnaviria	Heunggongvirae	Uroviricota	Caudoviricetes	Unclassified_O	Unclassified_F
366	vOTU5586	Viruses	Duplodnaviria	Heunggongvirae	Uroviricota	Caudoviricetes	Unclassified_O	Unclassified_F
367	vOTU5587	Viruses	Duplodnaviria	Heunggongvirae	Uroviricota	Caudoviricetes	Unclassified_O	Unclassified_F
368	vOTU5588	Viruses	Duplodnaviria	Heunggongvirae	Uroviricota	Caudoviricetes	Unclassified_O	Unclassified_F
369	vOTU5593	Viruses	Duplodnaviria	Heunggongvirae	Uroviricota	Caudoviricetes	Unclassified_O	Unclassified_F
370	vOTU5594	Viruses	Duplodnaviria	Heunggongvirae	Uroviricota	Caudoviricetes	Unclassified_O	Unclassified_F
371	vOTU5595	Viruses	Duplodnaviria	Heunggongvirae	Uroviricota	Caudoviricetes	Unclassified_O	Unclassified_F
372	vOTU5597	Viruses	Duplodnaviria	Heunggongvirae	Uroviricota	Caudoviricetes	Unclassified_O	Unclassified_F
373	vOTU5599	Viruses	Duplodnaviria	Heunggongvirae	Uroviricota	Caudoviricetes	Unclassified_O	Unclassified_F
374	vOTU5600	Viruses	Duplodnaviria	Heunggongvirae	Uroviricota	Caudoviricetes	Unclassified_O	Unclassified_F
375	vOTU5601	Viruses	Duplodnaviria	Heunggongvirae	Uroviricota	Caudoviricetes	Unclassified_O	Unclassified_F
376	vOTU5603	Viruses	Duplodnaviria	Heunggongvirae	Uroviricota	Caudoviricetes	Unclassified_O	Unclassified_F
377	vOTU5605	Viruses	Duplodnaviria	Heunggongvirae	Uroviricota	Caudoviricetes	Unclassified_O	Unclassified_F
378	vOTU5606	Viruses	Duplodnaviria	Heunggongvirae	Uroviricota	Caudoviricetes	Unclassified_O	Unclassified_F
379	vOTU5608	Viruses	Duplodnaviria	Heunggongvirae	Uroviricota	Caudoviricetes	Unclassified_O	Unclassified_F
380	vOTU5612	Viruses	Duplodnaviria	Heunggongvirae	Uroviricota	Caudoviricetes	Unclassified_O	Unclassified_F
381	vOTU5615	Viruses	Duplodnaviria	Heunggongvirae	Uroviricota	Caudoviricetes	Unclassified_O	Unclassified_F
382	vOTU5617	Viruses	Duplodnaviria	Heunggongvirae	Uroviricota	Caudoviricetes	Unclassified_O	Unclassified_F
383	vOTU5620	Viruses	Duplodnaviria	Heunggongvirae	Uroviricota	Caudoviricetes	Unclassified_O	Unclassified_F
384	vOTU5621	Viruses	Duplodnaviria	Heunggongvirae	Uroviricota	Caudoviricetes	Unclassified_O	Unclassified_F
385	vOTU5622	Viruses	Duplodnaviria	Heunggongvirae	Uroviricota	Caudoviricetes	Unclassified_O	Unclassified_F
386	vOTU5625	Viruses	Duplodnaviria	Heunggongvirae	Uroviricota	Caudoviricetes	Unclassified_O	Unclassified_F
387	vOTU5626	Viruses	Duplodnaviria	Heunggongvirae	Uroviricota	Caudoviricetes	Unclassified_O	Unclassified_F
388	vOTU5629	Viruses	Duplodnaviria	Heunggongvirae	Uroviricota	Caudoviricetes	Unclassified_O	Unclassified_F
389	vOTU5635	Viruses	Duplodnaviria	Heunggongvirae	Uroviricota	Caudoviricetes	Unclassified_O	Unclassified_F
390	vOTU5636	Viruses	Duplodnaviria	Heunggongvirae	Uroviricota	Caudoviricetes	Unclassified_O	Unclassified_F
391	vOTU5640	Viruses	Duplodnaviria	Heunggongvirae	Uroviricota	Caudoviricetes	Unclassified_O	Unclassified_F
392	vOTU5643	Viruses	Duplodnaviria	Heunggongvirae	Uroviricota	Caudoviricetes	Unclassified_O	Unclassified_F
393	vOTU5644	Viruses	Duplodnaviria	Heunggongvirae	Uroviricota	Caudoviricetes	Unclassified_O	Unclassified_F
394	vOTU5645	Viruses	Duplodnaviria	Heunggongvirae	Uroviricota	Caudoviricetes	Unclassified_O	Unclassified_F
395	vOTU5646	Viruses	Duplodnaviria	Heunggongvirae	Uroviricota	Caudoviricetes	Unclassified_O	Unclassified_F
396	vOTU5650	Viruses	Duplodnaviria	Heunggongvirae	Uroviricota	Caudoviricetes	Unclassified_O	Unclassified_F
397	vOTU5653	Viruses	Duplodnaviria	Heunggongvirae	Uroviricota	Caudoviricetes	Unclassified_O	Unclassified_F
398	vOTU5654	Viruses	Duplodnaviria	Heunggongvirae	Uroviricota	Caudoviricetes	Unclassified_O	Unclassified_F
399	vOTU5656	Viruses	Duplodnaviria	Heunggongvirae	Uroviricota	Caudoviricetes	Unclassified_O	Unclassified_F
400	vOTU5657	Viruses	Duplodnaviria	Heunggongvirae	Uroviricota	Caudoviricetes	Unclassified_O	Unclassified_F
401	vOTU5660	Viruses	Duplodnaviria	Heunggongvirae	Uroviricota	Caudoviricetes	Unclassified_O	Unclassified_F
402	vOTU5661	Viruses	Duplodnaviria	Heunggongvirae	Uroviricota	Caudoviricetes	Unclassified_O	Unclassified_F
403	vOTU5662	Viruses	Duplodnaviria	Heunggongvirae	Uroviricota	Caudoviricetes	Unclassified_O	Unclassified_F
404	vOTU5663	Viruses	Duplodnaviria	Heunggongvirae	Uroviricota	Caudoviricetes	Unclassified_O	Unclassified_F
405	vOTU5666	Viruses	Duplodnaviria	Heunggongvirae	Uroviricota	Caudoviricetes	Unclassified_O	Unclassified_F
406	vOTU5667	Viruses	Duplodnaviria	Heunggongvirae	Uroviricota	Caudoviricetes	Unclassified_O	Unclassified_F
407	vOTU5668	Viruses	Duplodnaviria	Heunggongvirae	Uroviricota	Caudoviricetes	Unclassified_O	Unclassified_F
408	vOTU5672	Viruses	Duplodnaviria	Heunggongvirae	Uroviricota	Caudoviricetes	Unclassified_O	Unclassified_F
409	vOTU5673	Viruses	Duplodnaviria	Heunggongvirae	Uroviricota	Caudoviricetes	Unclassified_O	Unclassified_F
410	vOTU5674	Viruses	Duplodnaviria	Heunggongvirae	Uroviricota	Caudoviricetes	Unclassified_O	Unclassified_F
411	vOTU5676	Viruses	Duplodnaviria	Heunggongvirae	Uroviricota	Caudoviricetes	Unclassified_O	Unclassified_F
412	vOTU5677	Viruses	Unclassified_R	Unclassified_K	Unclassified_P	Unclassified_C	Unclassified_O	Unclassified_F
413	vOTU5679	Viruses	Duplodnaviria	Heunggongvirae	Uroviricota	Caudoviricetes	Unclassified_O	Unclassified_F
414	vOTU5682	Viruses	Duplodnaviria	Heunggongvirae	Uroviricota	Caudoviricetes	Unclassified_O	Unclassified_F
415	vOTU5685	Viruses	Duplodnaviria	Heunggongvirae	Uroviricota	Caudoviricetes	Unclassified_O	Unclassified_F
416	vOTU5689	Viruses	Duplodnaviria	Heunggongvirae	Uroviricota	Caudoviricetes	Unclassified_O	Unclassified_F
417	vOTU5690	Viruses	Duplodnaviria	Heunggongvirae	Uroviricota	Caudoviricetes	Unclassified_O	Unclassified_F
418	vOTU5691	Viruses	Duplodnaviria	Heunggongvirae	Uroviricota	Caudoviricetes	Unclassified_O	Unclassified_F
419	vOTU5693	Viruses	Duplodnaviria	Heunggongvirae	Uroviricota	Caudoviricetes	Unclassified_O	Unclassified_F
420	vOTU5694	Viruses	Duplodnaviria	Heunggongvirae	Uroviricota	Caudoviricetes	Unclassified_O	Unclassified_F
421	vOTU5696	Viruses	Duplodnaviria	Heunggongvirae	Uroviricota	Caudoviricetes	Unclassified_O	Unclassified_F
422	vOTU5699	Viruses	Duplodnaviria	Heunggongvirae	Uroviricota	Caudoviricetes	Unclassified_O	Unclassified_F
423	vOTU5702	Viruses	Duplodnaviria	Heunggongvirae	Uroviricota	Caudoviricetes	Unclassified_O	Unclassified_F
424	vOTU5703	Viruses	Duplodnaviria	Heunggongvirae	Uroviricota	Caudoviricetes	Unclassified_O	Unclassified_F
425	vOTU5704	Viruses	Duplodnaviria	Heunggongvirae	Uroviricota	Caudoviricetes	Unclassified_O	Unclassified_F
426	vOTU5705	Viruses	Duplodnaviria	Heunggongvirae	Uroviricota	Caudoviricetes	Unclassified_O	Unclassified_F
427	vOTU5708	Viruses	Duplodnaviria	Heunggongvirae	Uroviricota	Caudoviricetes	Unclassified_O	Unclassified_F
428	vOTU5711	Viruses	Duplodnaviria	Heunggongvirae	Uroviricota	Caudoviricetes	Unclassified_O	Unclassified_F
429	vOTU5713	Viruses	Duplodnaviria	Heunggongvirae	Uroviricota	Caudoviricetes	Unclassified_O	Unclassified_F
430	vOTU5716	Viruses	Duplodnaviria	Heunggongvirae	Uroviricota	Caudoviricetes	Unclassified_O	Unclassified_F
431	vOTU5719	Viruses	Duplodnaviria	Heunggongvirae	Uroviricota	Caudoviricetes	Unclassified_O	Unclassified_F
432	vOTU5721	Viruses	Duplodnaviria	Heunggongvirae	Uroviricota	Caudoviricetes	Unclassified_O	Unclassified_F
433	vOTU5725	Viruses	Duplodnaviria	Heunggongvirae	Uroviricota	Caudoviricetes	Unclassified_O	Unclassified_F
434	vOTU5727	Viruses	Duplodnaviria	Heunggongvirae	Uroviricota	Caudoviricetes	Unclassified_O	Unclassified_F
435	vOTU5728	Viruses	Duplodnaviria	Heunggongvirae	Uroviricota	Caudoviricetes	Unclassified_O	Unclassified_F
436	vOTU5729	Viruses	Duplodnaviria	Heunggongvirae	Uroviricota	Caudoviricetes	Unclassified_O	Unclassified_F
437	vOTU5730	Viruses	Duplodnaviria	Heunggongvirae	Uroviricota	Caudoviricetes	Unclassified_O	Unclassified_F
438	vOTU5732	Viruses	Unclassified_R	Unclassified_K	Unclassified_P	Unclassified_C	Unclassified_O	Unclassified_F
439	vOTU5734	Viruses	Duplodnaviria	Heunggongvirae	Uroviricota	Caudoviricetes	Unclassified_O	Unclassified_F
440	vOTU5736	Viruses	Duplodnaviria	Heunggongvirae	Uroviricota	Caudoviricetes	Unclassified_O	Unclassified_F
441	vOTU5739	Viruses	Duplodnaviria	Heunggongvirae	Uroviricota	Caudoviricetes	Unclassified_O	Unclassified_F
442	vOTU5740	Viruses	Duplodnaviria	Heunggongvirae	Uroviricota	Caudoviricetes	Unclassified_O	Unclassified_F
443	vOTU5742	Viruses	Duplodnaviria	Heunggongvirae	Uroviricota	Caudoviricetes	Unclassified_O	Unclassified_F
444	vOTU5744	Viruses	Duplodnaviria	Heunggongvirae	Uroviricota	Caudoviricetes	Unclassified_O	Unclassified_F
445	vOTU5745	Viruses	Duplodnaviria	Heunggongvirae	Uroviricota	Caudoviricetes	Unclassified_O	Unclassified_F
446	vOTU5752	Viruses	Duplodnaviria	Heunggongvirae	Uroviricota	Caudoviricetes	Unclassified_O	Unclassified_F
447	vOTU5757	Viruses	Duplodnaviria	Heunggongvirae	Uroviricota	Caudoviricetes	Unclassified_O	Unclassified_F
448	vOTU5759	Viruses	Duplodnaviria	Heunggongvirae	Uroviricota	Caudoviricetes	Unclassified_O	Unclassified_F
449	vOTU5760	Viruses	Duplodnaviria	Heunggongvirae	Uroviricota	Caudoviricetes	Unclassified_O	Unclassified_F
450	vOTU5762	Viruses	Duplodnaviria	Heunggongvirae	Uroviricota	Caudoviricetes	Unclassified_O	Unclassified_F
451	vOTU5763	Viruses	Duplodnaviria	Heunggongvirae	Uroviricota	Caudoviricetes	Unclassified_O	Unclassified_F
452	vOTU5767	Viruses	Duplodnaviria	Heunggongvirae	Uroviricota	Caudoviricetes	Unclassified_O	Unclassified_F
453	vOTU5772	Viruses	Duplodnaviria	Heunggongvirae	Uroviricota	Caudoviricetes	Unclassified_O	Unclassified_F
454	vOTU5778	Viruses	Duplodnaviria	Heunggongvirae	Uroviricota	Caudoviricetes	Unclassified_O	Unclassified_F
455	vOTU5779	Viruses	Duplodnaviria	Heunggongvirae	Uroviricota	Caudoviricetes	Unclassified_O	Unclassified_F
456	vOTU5781	Viruses	Duplodnaviria	Heunggongvirae	Uroviricota	Caudoviricetes	Unclassified_O	Unclassified_F
457	vOTU5782	Viruses	Duplodnaviria	Heunggongvirae	Uroviricota	Caudoviricetes	Unclassified_O	Unclassified_F
458	vOTU5783	Viruses	Duplodnaviria	Heunggongvirae	Uroviricota	Caudoviricetes	Unclassified_O	Unclassified_F
459	vOTU5787	Viruses	Duplodnaviria	Heunggongvirae	Uroviricota	Caudoviricetes	Unclassified_O	Unclassified_F
460	vOTU5788	Viruses	Duplodnaviria	Heunggongvirae	Uroviricota	Caudoviricetes	Unclassified_O	Unclassified_F
461	vOTU5791	Viruses	Duplodnaviria	Heunggongvirae	Uroviricota	Caudoviricetes	Unclassified_O	Unclassified_F
462	vOTU5792	Viruses	Duplodnaviria	Heunggongvirae	Uroviricota	Caudoviricetes	Unclassified_O	Unclassified_F
463	vOTU5798	Viruses	Duplodnaviria	Heunggongvirae	Uroviricota	Caudoviricetes	Unclassified_O	Unclassified_F
464	vOTU5800	Viruses	Duplodnaviria	Heunggongvirae	Uroviricota	Caudoviricetes	Unclassified_O	Unclassified_F
465	vOTU5804	Viruses	Duplodnaviria	Heunggongvirae	Uroviricota	Caudoviricetes	Unclassified_O	Unclassified_F
466	vOTU5806	Viruses	Duplodnaviria	Heunggongvirae	Uroviricota	Caudoviricetes	Unclassified_O	Unclassified_F
467	vOTU5810	Viruses	Duplodnaviria	Heunggongvirae	Uroviricota	Caudoviricetes	Unclassified_O	Unclassified_F
468	vOTU5811	Viruses	Duplodnaviria	Heunggongvirae	Uroviricota	Caudoviricetes	Unclassified_O	Unclassified_F
469	vOTU5812	Viruses	Duplodnaviria	Heunggongvirae	Uroviricota	Caudoviricetes	Unclassified_O	Unclassified_F
470	vOTU5813	Viruses	Duplodnaviria	Heunggongvirae	Uroviricota	Caudoviricetes	Unclassified_O	Unclassified_F
471	vOTU5814	Viruses	Duplodnaviria	Heunggongvirae	Uroviricota	Caudoviricetes	Unclassified_O	Unclassified_F
472	vOTU5822	Viruses	Duplodnaviria	Heunggongvirae	Uroviricota	Caudoviricetes	Unclassified_O	Unclassified_F
473	vOTU5824	Viruses	Duplodnaviria	Heunggongvirae	Uroviricota	Caudoviricetes	Unclassified_O	Unclassified_F
474	vOTU5826	Viruses	Duplodnaviria	Heunggongvirae	Uroviricota	Caudoviricetes	Unclassified_O	Unclassified_F
475	vOTU5827	Viruses	Duplodnaviria	Heunggongvirae	Uroviricota	Caudoviricetes	Unclassified_O	Unclassified_F
476	vOTU5830	Viruses	Duplodnaviria	Heunggongvirae	Uroviricota	Caudoviricetes	Unclassified_O	Unclassified_F
477	vOTU5831	Viruses	Duplodnaviria	Heunggongvirae	Uroviricota	Caudoviricetes	Unclassified_O	Unclassified_F
478	vOTU5832	Viruses	Duplodnaviria	Heunggongvirae	Uroviricota	Caudoviricetes	Unclassified_O	Unclassified_F
479	vOTU5833	Viruses	Duplodnaviria	Heunggongvirae	Uroviricota	Caudoviricetes	Unclassified_O	Unclassified_F
480	vOTU5835	Viruses	Duplodnaviria	Heunggongvirae	Uroviricota	Caudoviricetes	Unclassified_O	Unclassified_F
481	vOTU5837	Viruses	Duplodnaviria	Heunggongvirae	Uroviricota	Caudoviricetes	Unclassified_O	Unclassified_F
482	vOTU5839	Viruses	Duplodnaviria	Heunggongvirae	Uroviricota	Caudoviricetes	Unclassified_O	Unclassified_F
483	vOTU5840	Viruses	Duplodnaviria	Heunggongvirae	Uroviricota	Caudoviricetes	Unclassified_O	Unclassified_F
484	vOTU5843	Viruses	Duplodnaviria	Heunggongvirae	Uroviricota	Caudoviricetes	Unclassified_O	Unclassified_F
485	vOTU5844	Viruses	Duplodnaviria	Heunggongvirae	Uroviricota	Caudoviricetes	Unclassified_O	Unclassified_F
486	vOTU5848	Viruses	Duplodnaviria	Heunggongvirae	Uroviricota	Caudoviricetes	Unclassified_O	Unclassified_F
487	vOTU5852	Viruses	Duplodnaviria	Heunggongvirae	Uroviricota	Caudoviricetes	Unclassified_O	Unclassified_F
488	vOTU5854	Viruses	Duplodnaviria	Heunggongvirae	Uroviricota	Caudoviricetes	Unclassified_O	Unclassified_F
489	vOTU5855	Viruses	Duplodnaviria	Heunggongvirae	Uroviricota	Caudoviricetes	Unclassified_O	Unclassified_F
490	vOTU5857	Viruses	Duplodnaviria	Heunggongvirae	Uroviricota	Caudoviricetes	Unclassified_O	Unclassified_F
491	vOTU5860	Viruses	Duplodnaviria	Heunggongvirae	Uroviricota	Caudoviricetes	Unclassified_O	Unclassified_F
492	vOTU5861	Viruses	Duplodnaviria	Heunggongvirae	Uroviricota	Caudoviricetes	Unclassified_O	Unclassified_F
493	vOTU5863	Viruses	Duplodnaviria	Heunggongvirae	Uroviricota	Caudoviricetes	Unclassified_O	Unclassified_F
494	vOTU5868	Viruses	Duplodnaviria	Heunggongvirae	Uroviricota	Caudoviricetes	Unclassified_O	Unclassified_F
495	vOTU5869	Viruses	Duplodnaviria	Heunggongvirae	Uroviricota	Caudoviricetes	Unclassified_O	Unclassified_F
496	vOTU5873	Viruses	Duplodnaviria	Heunggongvirae	Uroviricota	Caudoviricetes	Unclassified_O	Unclassified_F
497	vOTU5876	Viruses	Duplodnaviria	Heunggongvirae	Uroviricota	Caudoviricetes	Unclassified_O	Unclassified_F
498	vOTU5878	Viruses	Duplodnaviria	Heunggongvirae	Uroviricota	Caudoviricetes	Unclassified_O	Unclassified_F
499	vOTU5884	Viruses	Duplodnaviria	Heunggongvirae	Uroviricota	Caudoviricetes	Unclassified_O	Unclassified_F
500	vOTU5886	Viruses	Duplodnaviria	Heunggongvirae	Uroviricota	Caudoviricetes	Unclassified_O	Unclassified_F
501	vOTU5893	Viruses	Duplodnaviria	Heunggongvirae	Uroviricota	Caudoviricetes	Unclassified_O	Unclassified_F
502	vOTU5894	Viruses	Duplodnaviria	Heunggongvirae	Uroviricota	Caudoviricetes	Unclassified_O	Unclassified_F
503	vOTU5896	Viruses	Duplodnaviria	Heunggongvirae	Uroviricota	Caudoviricetes	Unclassified_O	Unclassified_F
504	vOTU5898	Viruses	Duplodnaviria	Heunggongvirae	Uroviricota	Caudoviricetes	Unclassified_O	Unclassified_F
505	vOTU5899	Viruses	Duplodnaviria	Heunggongvirae	Uroviricota	Caudoviricetes	Unclassified_O	Unclassified_F
506	vOTU5901	Viruses	Duplodnaviria	Heunggongvirae	Uroviricota	Caudoviricetes	Unclassified_O	Unclassified_F
507	vOTU5902	Viruses	Duplodnaviria	Heunggongvirae	Uroviricota	Caudoviricetes	Unclassified_O	Unclassified_F
508	vOTU5906	Viruses	Duplodnaviria	Heunggongvirae	Uroviricota	Caudoviricetes	Unclassified_O	Unclassified_F
509	vOTU5908	Viruses	Duplodnaviria	Heunggongvirae	Uroviricota	Caudoviricetes	Unclassified_O	Unclassified_F
510	vOTU5909	Viruses	Duplodnaviria	Heunggongvirae	Uroviricota	Caudoviricetes	Unclassified_O	Unclassified_F
511	vOTU5914	Viruses	Duplodnaviria	Heunggongvirae	Uroviricota	Caudoviricetes	Unclassified_O	Unclassified_F
512	vOTU5918	Viruses	Unclassified_R	Unclassified_K	Unclassified_P	Unclassified_C	Unclassified_O	Unclassified_F
513	vOTU5922	Viruses	Duplodnaviria	Heunggongvirae	Uroviricota	Caudoviricetes	Unclassified_O	Unclassified_F
514	vOTU5925	Viruses	Duplodnaviria	Heunggongvirae	Uroviricota	Caudoviricetes	Unclassified_O	Unclassified_F
515	vOTU5927	Viruses	Duplodnaviria	Heunggongvirae	Uroviricota	Caudoviricetes	Unclassified_O	Unclassified_F
516	vOTU5930	Viruses	Duplodnaviria	Heunggongvirae	Uroviricota	Caudoviricetes	Unclassified_O	Unclassified_F
517	vOTU5934	Viruses	Duplodnaviria	Heunggongvirae	Uroviricota	Caudoviricetes	Unclassified_O	Unclassified_F
518	vOTU5936	Viruses	Duplodnaviria	Heunggongvirae	Uroviricota	Caudoviricetes	Unclassified_O	Unclassified_F
519	vOTU5937	Viruses	Duplodnaviria	Heunggongvirae	Uroviricota	Caudoviricetes	Unclassified_O	Unclassified_F
520	vOTU5942	Viruses	Duplodnaviria	Heunggongvirae	Uroviricota	Caudoviricetes	Unclassified_O	Unclassified_F
521	vOTU5944	Viruses	Duplodnaviria	Heunggongvirae	Uroviricota	Caudoviricetes	Unclassified_O	Unclassified_F
522	vOTU5946	Viruses	Duplodnaviria	Heunggongvirae	Uroviricota	Caudoviricetes	Unclassified_O	Unclassified_F
523	vOTU5948	Viruses	Duplodnaviria	Heunggongvirae	Uroviricota	Caudoviricetes	Unclassified_O	Unclassified_F
524	vOTU5951	Viruses	Duplodnaviria	Heunggongvirae	Uroviricota	Caudoviricetes	Unclassified_O	Unclassified_F
525	vOTU5952	Viruses	Duplodnaviria	Heunggongvirae	Uroviricota	Caudoviricetes	Unclassified_O	Unclassified_F
526	vOTU5953	Viruses	Duplodnaviria	Heunggongvirae	Uroviricota	Caudoviricetes	Unclassified_O	Unclassified_F
527	vOTU5954	Viruses	Duplodnaviria	Heunggongvirae	Uroviricota	Caudoviricetes	Unclassified_O	Unclassified_F
528	vOTU5957	Viruses	Duplodnaviria	Heunggongvirae	Uroviricota	Caudoviricetes	Unclassified_O	Unclassified_F
529	vOTU5964	Viruses	Duplodnaviria	Heunggongvirae	Uroviricota	Caudoviricetes	Unclassified_O	Unclassified_F
530	vOTU5965	Viruses	Duplodnaviria	Heunggongvirae	Uroviricota	Caudoviricetes	Unclassified_O	Unclassified_F
531	vOTU5970	Viruses	Duplodnaviria	Heunggongvirae	Uroviricota	Caudoviricetes	Unclassified_O	Unclassified_F
532	vOTU5972	Viruses	Duplodnaviria	Heunggongvirae	Uroviricota	Caudoviricetes	Unclassified_O	Unclassified_F
533	vOTU5977	Viruses	Duplodnaviria	Heunggongvirae	Uroviricota	Caudoviricetes	Unclassified_O	Unclassified_F
534	vOTU5978	Viruses	Duplodnaviria	Heunggongvirae	Uroviricota	Caudoviricetes	Unclassified_O	Unclassified_F
535	vOTU5982	Viruses	Monodnaviria	Shotokuvirae	Cressdnaviricota	Arfiviricetes	Cirlivirales	Circoviridae
536	vOTU5985	Viruses	Duplodnaviria	Heunggongvirae	Uroviricota	Caudoviricetes	Unclassified_O	Unclassified_F
537	vOTU5986	Viruses	Duplodnaviria	Heunggongvirae	Uroviricota	Caudoviricetes	Unclassified_O	Unclassified_F
538	vOTU5988	Viruses	Duplodnaviria	Heunggongvirae	Uroviricota	Caudoviricetes	Unclassified_O	Unclassified_F
539	vOTU5994	Viruses	Duplodnaviria	Heunggongvirae	Uroviricota	Caudoviricetes	Unclassified_O	Unclassified_F
540	vOTU5996	Viruses	Duplodnaviria	Heunggongvirae	Uroviricota	Caudoviricetes	Unclassified_O	Unclassified_F
541	vOTU5998	Viruses	Duplodnaviria	Heunggongvirae	Uroviricota	Caudoviricetes	Unclassified_O	Unclassified_F
542	vOTU6004	Viruses	Duplodnaviria	Heunggongvirae	Uroviricota	Caudoviricetes	Unclassified_O	Unclassified_F
543	vOTU6007	Viruses	Unclassified_R	Unclassified_K	Unclassified_P	Unclassified_C	Unclassified_O	Unclassified_F
544	vOTU6008	Viruses	Duplodnaviria	Heunggongvirae	Uroviricota	Caudoviricetes	Unclassified_O	Unclassified_F
545	vOTU6011	Viruses	Duplodnaviria	Heunggongvirae	Uroviricota	Caudoviricetes	Unclassified_O	Unclassified_F
546	vOTU6020	Viruses	Duplodnaviria	Heunggongvirae	Uroviricota	Caudoviricetes	Unclassified_O	Unclassified_F
547	vOTU6021	Viruses	Duplodnaviria	Heunggongvirae	Uroviricota	Caudoviricetes	Unclassified_O	Unclassified_F
548	vOTU6028	Viruses	Duplodnaviria	Heunggongvirae	Uroviricota	Caudoviricetes	Unclassified_O	Unclassified_F
549	vOTU6040	Viruses	Duplodnaviria	Heunggongvirae	Uroviricota	Caudoviricetes	Unclassified_O	Unclassified_F
550	vOTU6043	Viruses	Duplodnaviria	Heunggongvirae	Uroviricota	Caudoviricetes	Unclassified_O	Unclassified_F
551	vOTU6047	Viruses	Duplodnaviria	Heunggongvirae	Uroviricota	Caudoviricetes	Unclassified_O	Unclassified_F
552	vOTU6049	Viruses	Duplodnaviria	Heunggongvirae	Uroviricota	Caudoviricetes	Unclassified_O	Unclassified_F
553	vOTU6055	Viruses	Duplodnaviria	Heunggongvirae	Uroviricota	Caudoviricetes	Unclassified_O	Unclassified_F
554	vOTU6065	Viruses	Duplodnaviria	Heunggongvirae	Uroviricota	Caudoviricetes	Unclassified_O	Unclassified_F
555	vOTU6066	Viruses	Duplodnaviria	Heunggongvirae	Uroviricota	Caudoviricetes	Unclassified_O	Unclassified_F
556	vOTU6069	Viruses	Duplodnaviria	Heunggongvirae	Uroviricota	Caudoviricetes	Unclassified_O	Unclassified_F
557	vOTU6071	Viruses	Duplodnaviria	Heunggongvirae	Uroviricota	Caudoviricetes	Unclassified_O	Unclassified_F
558	vOTU6073	Viruses	Duplodnaviria	Heunggongvirae	Uroviricota	Caudoviricetes	Unclassified_O	Unclassified_F
559	vOTU6079	Viruses	Duplodnaviria	Heunggongvirae	Uroviricota	Caudoviricetes	Unclassified_O	Unclassified_F
560	vOTU6083	Viruses	Duplodnaviria	Heunggongvirae	Uroviricota	Caudoviricetes	Unclassified_O	Unclassified_F
561	vOTU6085	Viruses	Duplodnaviria	Heunggongvirae	Uroviricota	Caudoviricetes	Unclassified_O	Unclassified_F
562	vOTU6089	Viruses	Duplodnaviria	Heunggongvirae	Uroviricota	Caudoviricetes	Unclassified_O	Unclassified_F
563	vOTU6091	Viruses	Duplodnaviria	Heunggongvirae	Uroviricota	Caudoviricetes	Unclassified_O	Unclassified_F
564	vOTU6094	Viruses	Duplodnaviria	Heunggongvirae	Uroviricota	Caudoviricetes	Unclassified_O	Unclassified_F
565	vOTU6096	Viruses	Unclassified_R	Unclassified_K	Unclassified_P	Unclassified_C	Unclassified_O	Unclassified_F
566	vOTU6098	Viruses	Unclassified_R	Unclassified_K	Unclassified_P	Unclassified_C	Unclassified_O	Unclassified_F
567	vOTU6101	Viruses	Duplodnaviria	Heunggongvirae	Uroviricota	Caudoviricetes	Unclassified_O	Unclassified_F
568	vOTU6103	Viruses	Duplodnaviria	Heunggongvirae	Uroviricota	Caudoviricetes	Unclassified_O	Unclassified_F
569	vOTU6104	Viruses	Duplodnaviria	Heunggongvirae	Uroviricota	Caudoviricetes	Unclassified_O	Unclassified_F
570	vOTU6110	Viruses	Duplodnaviria	Heunggongvirae	Uroviricota	Caudoviricetes	Unclassified_O	Unclassified_F
571	vOTU6115	Viruses	Duplodnaviria	Heunggongvirae	Uroviricota	Caudoviricetes	Unclassified_O	Unclassified_F
572	vOTU6117	Viruses	Duplodnaviria	Heunggongvirae	Uroviricota	Caudoviricetes	Unclassified_O	Unclassified_F
573	vOTU6121	Viruses	Duplodnaviria	Heunggongvirae	Uroviricota	Caudoviricetes	Unclassified_O	Unclassified_F
574	vOTU6123	Viruses	Duplodnaviria	Heunggongvirae	Uroviricota	Caudoviricetes	Unclassified_O	Unclassified_F
575	vOTU6130	Viruses	Duplodnaviria	Heunggongvirae	Uroviricota	Caudoviricetes	Unclassified_O	Unclassified_F
576	vOTU6142	Viruses	Duplodnaviria	Heunggongvirae	Uroviricota	Caudoviricetes	Unclassified_O	Unclassified_F
577	vOTU6150	Viruses	Duplodnaviria	Heunggongvirae	Uroviricota	Caudoviricetes	Unclassified_O	Unclassified_F
578	vOTU6152	Viruses	Duplodnaviria	Heunggongvirae	Uroviricota	Caudoviricetes	Unclassified_O	Unclassified_F
579	vOTU6156	Viruses	Duplodnaviria	Heunggongvirae	Uroviricota	Caudoviricetes	Unclassified_O	Unclassified_F
580	vOTU6158	Viruses	Duplodnaviria	Heunggongvirae	Uroviricota	Caudoviricetes	Unclassified_O	Unclassified_F
581	vOTU6161	Viruses	Duplodnaviria	Heunggongvirae	Uroviricota	Caudoviricetes	Unclassified_O	Unclassified_F
582	vOTU6162	Viruses	Duplodnaviria	Heunggongvirae	Uroviricota	Caudoviricetes	Unclassified_O	Unclassified_F
583	vOTU6168	Viruses	Duplodnaviria	Heunggongvirae	Uroviricota	Caudoviricetes	Unclassified_O	Unclassified_F
584	vOTU6171	Viruses	Duplodnaviria	Heunggongvirae	Uroviricota	Caudoviricetes	Unclassified_O	Unclassified_F
585	vOTU6174	Viruses	Duplodnaviria	Heunggongvirae	Uroviricota	Caudoviricetes	Unclassified_O	Unclassified_F
586	vOTU6175	Viruses	Duplodnaviria	Heunggongvirae	Uroviricota	Caudoviricetes	Unclassified_O	Unclassified_F
587	vOTU6177	Viruses	Unclassified_R	Unclassified_K	Unclassified_P	Unclassified_C	Unclassified_O	Unclassified_F
588	vOTU6184	Viruses	Monodnaviria	Shotokuvirae	Cressdnaviricota	Arfiviricetes	Rivendellvirales	Naryaviridae
589	vOTU6187	Viruses	Duplodnaviria	Heunggongvirae	Uroviricota	Caudoviricetes	Unclassified_O	Unclassified_F
590	vOTU6188	Viruses	Duplodnaviria	Heunggongvirae	Uroviricota	Caudoviricetes	Unclassified_O	Unclassified_F
591	vOTU6192	Viruses	Duplodnaviria	Heunggongvirae	Uroviricota	Caudoviricetes	Unclassified_O	Unclassified_F
592	vOTU6196	Viruses	Duplodnaviria	Heunggongvirae	Uroviricota	Caudoviricetes	Unclassified_O	Unclassified_F
593	vOTU6197	Viruses	Duplodnaviria	Heunggongvirae	Uroviricota	Caudoviricetes	Unclassified_O	Unclassified_F
594	vOTU6204	Viruses	Duplodnaviria	Heunggongvirae	Uroviricota	Caudoviricetes	Unclassified_O	Unclassified_F
595	vOTU6208	Viruses	Duplodnaviria	Heunggongvirae	Uroviricota	Caudoviricetes	Unclassified_O	Unclassified_F
596	vOTU6213	Viruses	Duplodnaviria	Heunggongvirae	Uroviricota	Caudoviricetes	Unclassified_O	Unclassified_F
597	vOTU6218	Viruses	Duplodnaviria	Heunggongvirae	Uroviricota	Caudoviricetes	Unclassified_O	Unclassified_F
598	vOTU6219	Viruses	Duplodnaviria	Heunggongvirae	Uroviricota	Caudoviricetes	Unclassified_O	Unclassified_F
599	vOTU6220	Viruses	Duplodnaviria	Heunggongvirae	Uroviricota	Caudoviricetes	Unclassified_O	Unclassified_F
600	vOTU6224	Viruses	Unclassified_R	Unclassified_K	Unclassified_P	Unclassified_C	Unclassified_O	Unclassified_F
601	vOTU6229	Viruses	Duplodnaviria	Heunggongvirae	Uroviricota	Caudoviricetes	Unclassified_O	Unclassified_F
602	vOTU6238	Viruses	Duplodnaviria	Heunggongvirae	Uroviricota	Caudoviricetes	Unclassified_O	Unclassified_F
603	vOTU6242	Viruses	Duplodnaviria	Heunggongvirae	Uroviricota	Caudoviricetes	Unclassified_O	Unclassified_F
604	vOTU6246	Viruses	Duplodnaviria	Heunggongvirae	Uroviricota	Caudoviricetes	Unclassified_O	Unclassified_F
605	vOTU6251	Viruses	Duplodnaviria	Heunggongvirae	Uroviricota	Caudoviricetes	Unclassified_O	Unclassified_F
606	vOTU6252	Viruses	Duplodnaviria	Heunggongvirae	Uroviricota	Caudoviricetes	Unclassified_O	Unclassified_F
607	vOTU6255	Viruses	Duplodnaviria	Heunggongvirae	Uroviricota	Caudoviricetes	Unclassified_O	Unclassified_F
608	vOTU6257	Viruses	Duplodnaviria	Heunggongvirae	Uroviricota	Caudoviricetes	Unclassified_O	Unclassified_F
609	vOTU6258	Viruses	Duplodnaviria	Heunggongvirae	Uroviricota	Caudoviricetes	Unclassified_O	Unclassified_F
610	vOTU6259	Viruses	Duplodnaviria	Heunggongvirae	Uroviricota	Caudoviricetes	Unclassified_O	Unclassified_F
611	vOTU6270	Viruses	Duplodnaviria	Heunggongvirae	Uroviricota	Caudoviricetes	Unclassified_O	Unclassified_F
612	vOTU6276	Viruses	Duplodnaviria	Heunggongvirae	Uroviricota	Caudoviricetes	Unclassified_O	Unclassified_F
613	vOTU6277	Viruses	Duplodnaviria	Heunggongvirae	Uroviricota	Caudoviricetes	Unclassified_O	Unclassified_F
614	vOTU6282	Viruses	Duplodnaviria	Heunggongvirae	Uroviricota	Caudoviricetes	Unclassified_O	Unclassified_F
615	vOTU6283	Viruses	Duplodnaviria	Heunggongvirae	Uroviricota	Caudoviricetes	Unclassified_O	Unclassified_F
616	vOTU6286	Viruses	Duplodnaviria	Heunggongvirae	Uroviricota	Caudoviricetes	Unclassified_O	Unclassified_F
617	vOTU6288	Viruses	Duplodnaviria	Heunggongvirae	Uroviricota	Caudoviricetes	Unclassified_O	Unclassified_F
618	vOTU6289	Viruses	Duplodnaviria	Heunggongvirae	Uroviricota	Caudoviricetes	Unclassified_O	Unclassified_F
619	vOTU6291	Viruses	Duplodnaviria	Heunggongvirae	Uroviricota	Caudoviricetes	Unclassified_O	Unclassified_F
620	vOTU6299	Viruses	Duplodnaviria	Heunggongvirae	Uroviricota	Caudoviricetes	Unclassified_O	Unclassified_F
621	vOTU6301	Viruses	Duplodnaviria	Heunggongvirae	Uroviricota	Caudoviricetes	Unclassified_O	Unclassified_F
622	vOTU6303	Viruses	Duplodnaviria	Heunggongvirae	Uroviricota	Caudoviricetes	Unclassified_O	Unclassified_F
623	vOTU6304	Viruses	Duplodnaviria	Heunggongvirae	Uroviricota	Caudoviricetes	Unclassified_O	Unclassified_F
624	vOTU6305	Viruses	Duplodnaviria	Heunggongvirae	Uroviricota	Caudoviricetes	Unclassified_O	Unclassified_F
625	vOTU6312	Viruses	Duplodnaviria	Heunggongvirae	Uroviricota	Caudoviricetes	Unclassified_O	Unclassified_F
626	vOTU6316	Viruses	Duplodnaviria	Heunggongvirae	Uroviricota	Caudoviricetes	Unclassified_O	Unclassified_F
627	vOTU6320	Viruses	Duplodnaviria	Heunggongvirae	Uroviricota	Caudoviricetes	Unclassified_O	Unclassified_F
628	vOTU6324	Viruses	Unclassified_R	Unclassified_K	Unclassified_P	Unclassified_C	Unclassified_O	Unclassified_F
629	vOTU6325	Viruses	Duplodnaviria	Heunggongvirae	Uroviricota	Caudoviricetes	Unclassified_O	Unclassified_F
630	vOTU6332	Viruses	Duplodnaviria	Heunggongvirae	Uroviricota	Caudoviricetes	Unclassified_O	Unclassified_F
631	vOTU6336	Viruses	Duplodnaviria	Heunggongvirae	Uroviricota	Caudoviricetes	Unclassified_O	Unclassified_F
632	vOTU6339	Viruses	Duplodnaviria	Heunggongvirae	Uroviricota	Caudoviricetes	Unclassified_O	Unclassified_F
633	vOTU6341	Viruses	Duplodnaviria	Heunggongvirae	Uroviricota	Caudoviricetes	Unclassified_O	Unclassified_F
634	vOTU6346	Viruses	Duplodnaviria	Heunggongvirae	Uroviricota	Caudoviricetes	Unclassified_O	Unclassified_F
635	vOTU6348	Viruses	Duplodnaviria	Heunggongvirae	Uroviricota	Caudoviricetes	Unclassified_O	Unclassified_F
636	vOTU6349	Viruses	Duplodnaviria	Heunggongvirae	Uroviricota	Caudoviricetes	Unclassified_O	Unclassified_F
637	vOTU6354	Viruses	Duplodnaviria	Heunggongvirae	Uroviricota	Caudoviricetes	Unclassified_O	Unclassified_F
638	vOTU6357	Viruses	Duplodnaviria	Heunggongvirae	Uroviricota	Caudoviricetes	Unclassified_O	Unclassified_F
639	vOTU6360	Viruses	Duplodnaviria	Heunggongvirae	Uroviricota	Caudoviricetes	Unclassified_O	Unclassified_F
640	vOTU6363	Viruses	Duplodnaviria	Heunggongvirae	Uroviricota	Caudoviricetes	Unclassified_O	Unclassified_F
641	vOTU6364	Viruses	Duplodnaviria	Heunggongvirae	Uroviricota	Caudoviricetes	Unclassified_O	Unclassified_F
642	vOTU6371	Viruses	Duplodnaviria	Heunggongvirae	Uroviricota	Caudoviricetes	Unclassified_O	Unclassified_F
643	vOTU6373	Viruses	Duplodnaviria	Heunggongvirae	Uroviricota	Caudoviricetes	Unclassified_O	Unclassified_F
644	vOTU6374	Viruses	Duplodnaviria	Heunggongvirae	Uroviricota	Caudoviricetes	Unclassified_O	Unclassified_F
645	vOTU6379	Viruses	Duplodnaviria	Heunggongvirae	Uroviricota	Caudoviricetes	Unclassified_O	Unclassified_F
646	vOTU6380	Viruses	Duplodnaviria	Heunggongvirae	Uroviricota	Caudoviricetes	Unclassified_O	Unclassified_F
647	vOTU6382	Viruses	Duplodnaviria	Heunggongvirae	Uroviricota	Caudoviricetes	Unclassified_O	Unclassified_F
648	vOTU6383	Viruses	Duplodnaviria	Heunggongvirae	Uroviricota	Caudoviricetes	Unclassified_O	Unclassified_F
649	vOTU6395	Viruses	Duplodnaviria	Heunggongvirae	Uroviricota	Caudoviricetes	Unclassified_O	Unclassified_F
650	vOTU6396	Viruses	Duplodnaviria	Heunggongvirae	Uroviricota	Caudoviricetes	Unclassified_O	Unclassified_F
651	vOTU6400	Viruses	Duplodnaviria	Heunggongvirae	Uroviricota	Caudoviricetes	Unclassified_O	Unclassified_F
652	vOTU6403	Viruses	Duplodnaviria	Heunggongvirae	Uroviricota	Caudoviricetes	Unclassified_O	Unclassified_F
653	vOTU6406	Viruses	Duplodnaviria	Heunggongvirae	Uroviricota	Caudoviricetes	Unclassified_O	Unclassified_F
654	vOTU6407	Viruses	Duplodnaviria	Heunggongvirae	Uroviricota	Caudoviricetes	Unclassified_O	Unclassified_F
655	vOTU6409	Viruses	Unclassified_R	Unclassified_K	Unclassified_P	Unclassified_C	Unclassified_O	Unclassified_F
656	vOTU6416	Viruses	Duplodnaviria	Heunggongvirae	Uroviricota	Caudoviricetes	Unclassified_O	Unclassified_F
657	vOTU6421	Viruses	Duplodnaviria	Heunggongvirae	Uroviricota	Caudoviricetes	Unclassified_O	Unclassified_F
658	vOTU6423	Viruses	Duplodnaviria	Heunggongvirae	Uroviricota	Caudoviricetes	Unclassified_O	Unclassified_F
659	vOTU6424	Viruses	Duplodnaviria	Heunggongvirae	Uroviricota	Caudoviricetes	Unclassified_O	Unclassified_F
660	vOTU6425	Viruses	Duplodnaviria	Heunggongvirae	Uroviricota	Caudoviricetes	Unclassified_O	Unclassified_F
661	vOTU6426	Viruses	Duplodnaviria	Heunggongvirae	Uroviricota	Caudoviricetes	Unclassified_O	Unclassified_F
662	vOTU6432	Viruses	Duplodnaviria	Heunggongvirae	Uroviricota	Caudoviricetes	Unclassified_O	Unclassified_F
663	vOTU6435	Viruses	Duplodnaviria	Heunggongvirae	Uroviricota	Caudoviricetes	Unclassified_O	Unclassified_F
664	vOTU6436	Viruses	Duplodnaviria	Heunggongvirae	Uroviricota	Caudoviricetes	Unclassified_O	Unclassified_F
665	vOTU6437	Viruses	Monodnaviria	Shotokuvirae	Cressdnaviricota	Arfiviricetes	Rivendellvirales	Naryaviridae
666	vOTU6444	Viruses	Duplodnaviria	Heunggongvirae	Uroviricota	Caudoviricetes	Unclassified_O	Unclassified_F
667	vOTU6451	Viruses	Duplodnaviria	Heunggongvirae	Uroviricota	Caudoviricetes	Unclassified_O	Unclassified_F
668	vOTU6452	Viruses	Duplodnaviria	Heunggongvirae	Uroviricota	Caudoviricetes	Unclassified_O	Unclassified_F
669	vOTU6455	Viruses	Monodnaviria	Shotokuvirae	Cressdnaviricota	Arfiviricetes	Rivendellvirales	Naryaviridae
670	vOTU6457	Viruses	Duplodnaviria	Heunggongvirae	Uroviricota	Caudoviricetes	Unclassified_O	Unclassified_F
671	vOTU6473	Viruses	Duplodnaviria	Heunggongvirae	Uroviricota	Caudoviricetes	Unclassified_O	Unclassified_F
672	vOTU6476	Viruses	Duplodnaviria	Heunggongvirae	Uroviricota	Caudoviricetes	Unclassified_O	Unclassified_F
673	vOTU6479	Viruses	Duplodnaviria	Heunggongvirae	Uroviricota	Caudoviricetes	Unclassified_O	Unclassified_F
674	vOTU6483	Viruses	Duplodnaviria	Heunggongvirae	Uroviricota	Caudoviricetes	Unclassified_O	Unclassified_F
675	vOTU6485	Viruses	Duplodnaviria	Heunggongvirae	Uroviricota	Caudoviricetes	Unclassified_O	Unclassified_F
676	vOTU6486	Viruses	Duplodnaviria	Heunggongvirae	Uroviricota	Caudoviricetes	Unclassified_O	Unclassified_F
677	vOTU6488	Viruses	Duplodnaviria	Heunggongvirae	Uroviricota	Caudoviricetes	Unclassified_O	Unclassified_F
678	vOTU6505	Unassigned	Unassigned	Unassigned	Unassigned	Unassigned	Unassigned	Unassigned
679	vOTU6518	Viruses	Duplodnaviria	Heunggongvirae	Uroviricota	Caudoviricetes	Unclassified_O	Unclassified_F
680	vOTU6526	Viruses	Duplodnaviria	Heunggongvirae	Uroviricota	Caudoviricetes	Unclassified_O	Unclassified_F
681	vOTU6530	Viruses	Duplodnaviria	Heunggongvirae	Uroviricota	Caudoviricetes	Unclassified_O	Unclassified_F
682	vOTU6568	Viruses	Duplodnaviria	Heunggongvirae	Uroviricota	Caudoviricetes	Unclassified_O	Unclassified_F
683	vOTU6617	Viruses	Duplodnaviria	Heunggongvirae	Uroviricota	Caudoviricetes	Unclassified_O	Unclassified_F
684	vOTU6807	Viruses	Duplodnaviria	Heunggongvirae	Uroviricota	Caudoviricetes	Unclassified_O	Unclassified_F
685	vOTU6955	Viruses	Duplodnaviria	Heunggongvirae	Uroviricota	Caudoviricetes	Unclassified_O	Unclassified_F
686	vOTU6971	Viruses	Duplodnaviria	Heunggongvirae	Uroviricota	Caudoviricetes	Unclassified_O	Unclassified_F
687	vOTU6995	Viruses	Duplodnaviria	Heunggongvirae	Uroviricota	Caudoviricetes	Unclassified_O	Unclassified_F
688	vOTU7055	Viruses	Duplodnaviria	Heunggongvirae	Uroviricota	Caudoviricetes	Unclassified_O	Unclassified_F
689	vOTU7056	Unassigned	Unassigned	Unassigned	Unassigned	Unassigned	Unassigned	Unassigned
690	vOTU7063	Viruses	Unclassified_R	Unclassified_K	Unclassified_P	Unclassified_C	Unclassified_O	Anelloviridae
691	vOTU7115	Viruses	Duplodnaviria	Heunggongvirae	Uroviricota	Caudoviricetes	Unclassified_O	Unclassified_F
692	vOTU7142	Viruses	Duplodnaviria	Heunggongvirae	Uroviricota	Caudoviricetes	Unclassified_O	Unclassified_F
693	vOTU7292	Viruses	Duplodnaviria	Heunggongvirae	Uroviricota	Caudoviricetes	Unclassified_O	Unclassified_F
694	vOTU7307	Viruses	Unclassified_R	Unclassified_K	Unclassified_P	Unclassified_C	Unclassified_O	Anelloviridae
695	vOTU7318	Viruses	Duplodnaviria	Heunggongvirae	Uroviricota	Caudoviricetes	Unclassified_O	Unclassified_F
696	vOTU7324	Viruses	Duplodnaviria	Heunggongvirae	Uroviricota	Caudoviricetes	Unclassified_O	Unclassified_F
697	vOTU7325	Viruses	Duplodnaviria	Heunggongvirae	Uroviricota	Caudoviricetes	Unclassified_O	Unclassified_F
698	vOTU7334	Viruses	Duplodnaviria	Heunggongvirae	Uroviricota	Caudoviricetes	Unclassified_O	Unclassified_F
699	vOTU7337	Viruses	Duplodnaviria	Heunggongvirae	Uroviricota	Caudoviricetes	Unclassified_O	Unclassified_F
700	vOTU7342	Viruses	Duplodnaviria	Heunggongvirae	Uroviricota	Caudoviricetes	Unclassified_O	Unclassified_F
701	vOTU7344	Viruses	Duplodnaviria	Heunggongvirae	Uroviricota	Caudoviricetes	Unclassified_O	Unclassified_F
702	vOTU7347	Viruses	Duplodnaviria	Heunggongvirae	Uroviricota	Caudoviricetes	Unclassified_O	Unclassified_F
703	vOTU7349	Viruses	Duplodnaviria	Heunggongvirae	Uroviricota	Caudoviricetes	Unclassified_O	Unclassified_F
704	vOTU7350	Viruses	Duplodnaviria	Heunggongvirae	Uroviricota	Caudoviricetes	Unclassified_O	Unclassified_F
705	vOTU7351	Viruses	Duplodnaviria	Heunggongvirae	Uroviricota	Caudoviricetes	Unclassified_O	Unclassified_F
706	vOTU7356	Viruses	Duplodnaviria	Heunggongvirae	Uroviricota	Caudoviricetes	Unclassified_O	Unclassified_F
707	vOTU7357	Viruses	Duplodnaviria	Heunggongvirae	Uroviricota	Caudoviricetes	Unclassified_O	Unclassified_F
708	vOTU7359	Viruses	Duplodnaviria	Heunggongvirae	Uroviricota	Caudoviricetes	Unclassified_O	Unclassified_F
709	vOTU7363	Viruses	Duplodnaviria	Heunggongvirae	Uroviricota	Caudoviricetes	Unclassified_O	Unclassified_F
710	vOTU7365	Viruses	Duplodnaviria	Heunggongvirae	Uroviricota	Caudoviricetes	Unclassified_O	Unclassified_F
711	vOTU7370	Viruses	Duplodnaviria	Heunggongvirae	Uroviricota	Caudoviricetes	Unclassified_O	Unclassified_F
712	vOTU7372	Viruses	Duplodnaviria	Heunggongvirae	Uroviricota	Caudoviricetes	Unclassified_O	Unclassified_F
713	vOTU7373	Viruses	Duplodnaviria	Heunggongvirae	Uroviricota	Caudoviricetes	Unclassified_O	Unclassified_F
714	vOTU7377	Viruses	Duplodnaviria	Heunggongvirae	Uroviricota	Caudoviricetes	Unclassified_O	Unclassified_F
715	vOTU7378	Viruses	Duplodnaviria	Heunggongvirae	Uroviricota	Caudoviricetes	Unclassified_O	Unclassified_F
716	vOTU7380	Viruses	Duplodnaviria	Heunggongvirae	Uroviricota	Caudoviricetes	Unclassified_O	Unclassified_F
717	vOTU7382	Viruses	Duplodnaviria	Heunggongvirae	Uroviricota	Caudoviricetes	Unclassified_O	Unclassified_F
718	vOTU7384	Viruses	Duplodnaviria	Heunggongvirae	Uroviricota	Caudoviricetes	Unclassified_O	Unclassified_F
719	vOTU7386	Viruses	Duplodnaviria	Heunggongvirae	Uroviricota	Caudoviricetes	Unclassified_O	Unclassified_F
720	vOTU7388	Viruses	Duplodnaviria	Heunggongvirae	Uroviricota	Caudoviricetes	Unclassified_O	Unclassified_F
721	vOTU7389	Viruses	Duplodnaviria	Heunggongvirae	Uroviricota	Caudoviricetes	Unclassified_O	Unclassified_F
722	vOTU7390	Viruses	Duplodnaviria	Heunggongvirae	Uroviricota	Caudoviricetes	Unclassified_O	Unclassified_F
723	vOTU7392	Viruses	Duplodnaviria	Heunggongvirae	Uroviricota	Caudoviricetes	Unclassified_O	Unclassified_F
724	vOTU7393	Viruses	Duplodnaviria	Heunggongvirae	Uroviricota	Caudoviricetes	Unclassified_O	Unclassified_F
725	vOTU7394	Viruses	Unclassified_R	Unclassified_K	Unclassified_P	Unclassified_C	Unclassified_O	Unclassified_F
726	vOTU7395	Viruses	Duplodnaviria	Heunggongvirae	Uroviricota	Caudoviricetes	Unclassified_O	Unclassified_F
727	vOTU7397	Viruses	Duplodnaviria	Heunggongvirae	Uroviricota	Caudoviricetes	Unclassified_O	Unclassified_F
728	vOTU7399	Viruses	Duplodnaviria	Heunggongvirae	Uroviricota	Caudoviricetes	Unclassified_O	Unclassified_F
729	vOTU7401	Viruses	Duplodnaviria	Heunggongvirae	Uroviricota	Caudoviricetes	Unclassified_O	Unclassified_F
730	vOTU7403	Viruses	Duplodnaviria	Heunggongvirae	Uroviricota	Caudoviricetes	Unclassified_O	Unclassified_F
731	vOTU7406	Viruses	Unclassified_R	Unclassified_K	Unclassified_P	Unclassified_C	Unclassified_O	Unclassified_F
732	vOTU7408	Viruses	Duplodnaviria	Heunggongvirae	Uroviricota	Caudoviricetes	Unclassified_O	Unclassified_F
733	vOTU7410	Viruses	Duplodnaviria	Heunggongvirae	Uroviricota	Caudoviricetes	Unclassified_O	Unclassified_F
734	vOTU7411	Viruses	Duplodnaviria	Heunggongvirae	Uroviricota	Caudoviricetes	Unclassified_O	Unclassified_F
735	vOTU7412	Viruses	Duplodnaviria	Heunggongvirae	Uroviricota	Caudoviricetes	Unclassified_O	Unclassified_F
736	vOTU7413	Viruses	Duplodnaviria	Heunggongvirae	Uroviricota	Caudoviricetes	Unclassified_O	Unclassified_F
737	vOTU7415	Viruses	Duplodnaviria	Heunggongvirae	Uroviricota	Caudoviricetes	Unclassified_O	Unclassified_F
738	vOTU7417	Viruses	Duplodnaviria	Heunggongvirae	Uroviricota	Caudoviricetes	Unclassified_O	Unclassified_F
739	vOTU7418	Viruses	Duplodnaviria	Heunggongvirae	Uroviricota	Caudoviricetes	Unclassified_O	Unclassified_F
740	vOTU7420	Viruses	Unclassified_R	Unclassified_K	Unclassified_P	Unclassified_C	Unclassified_O	Unclassified_F
741	vOTU7423	Viruses	Duplodnaviria	Heunggongvirae	Uroviricota	Caudoviricetes	Unclassified_O	Unclassified_F
742	vOTU7426	Viruses	Duplodnaviria	Heunggongvirae	Uroviricota	Caudoviricetes	Unclassified_O	Unclassified_F
743	vOTU7427	Viruses	Duplodnaviria	Heunggongvirae	Uroviricota	Caudoviricetes	Unclassified_O	Unclassified_F
744	vOTU7428	Viruses	Duplodnaviria	Heunggongvirae	Uroviricota	Caudoviricetes	Unclassified_O	Unclassified_F
745	vOTU7429	Viruses	Duplodnaviria	Heunggongvirae	Uroviricota	Caudoviricetes	Unclassified_O	Unclassified_F
746	vOTU7433	Viruses	Duplodnaviria	Heunggongvirae	Uroviricota	Caudoviricetes	Unclassified_O	Unclassified_F
747	vOTU7435	Viruses	Duplodnaviria	Heunggongvirae	Uroviricota	Caudoviricetes	Unclassified_O	Unclassified_F
748	vOTU7439	Viruses	Duplodnaviria	Heunggongvirae	Uroviricota	Caudoviricetes	Unclassified_O	Unclassified_F
749	vOTU7441	Viruses	Duplodnaviria	Heunggongvirae	Uroviricota	Caudoviricetes	Unclassified_O	Unclassified_F
750	vOTU7444	Viruses	Duplodnaviria	Heunggongvirae	Uroviricota	Caudoviricetes	Unclassified_O	Unclassified_F
751	vOTU7445	Viruses	Duplodnaviria	Heunggongvirae	Uroviricota	Caudoviricetes	Unclassified_O	Unclassified_F
752	vOTU7448	Viruses	Duplodnaviria	Heunggongvirae	Uroviricota	Caudoviricetes	Unclassified_O	Unclassified_F
753	vOTU7449	Viruses	Duplodnaviria	Heunggongvirae	Uroviricota	Caudoviricetes	Unclassified_O	Unclassified_F
754	vOTU7452	Viruses	Duplodnaviria	Heunggongvirae	Uroviricota	Caudoviricetes	Unclassified_O	Unclassified_F
755	vOTU7460	Viruses	Duplodnaviria	Heunggongvirae	Uroviricota	Caudoviricetes	Unclassified_O	Unclassified_F
756	vOTU7461	Viruses	Duplodnaviria	Heunggongvirae	Uroviricota	Caudoviricetes	Unclassified_O	Unclassified_F
757	vOTU7463	Viruses	Duplodnaviria	Heunggongvirae	Uroviricota	Caudoviricetes	Unclassified_O	Unclassified_F
758	vOTU7465	Viruses	Duplodnaviria	Heunggongvirae	Uroviricota	Caudoviricetes	Unclassified_O	Unclassified_F
759	vOTU7472	Viruses	Duplodnaviria	Heunggongvirae	Uroviricota	Caudoviricetes	Unclassified_O	Unclassified_F
760	vOTU7473	Viruses	Duplodnaviria	Heunggongvirae	Uroviricota	Caudoviricetes	Unclassified_O	Unclassified_F
761	vOTU7477	Viruses	Duplodnaviria	Heunggongvirae	Uroviricota	Caudoviricetes	Unclassified_O	Unclassified_F
762	vOTU7479	Viruses	Duplodnaviria	Heunggongvirae	Uroviricota	Caudoviricetes	Unclassified_O	Unclassified_F
763	vOTU7482	Viruses	Duplodnaviria	Heunggongvirae	Uroviricota	Caudoviricetes	Unclassified_O	Unclassified_F
764	vOTU7483	Viruses	Duplodnaviria	Heunggongvirae	Uroviricota	Caudoviricetes	Unclassified_O	Unclassified_F
765	vOTU7486	Viruses	Duplodnaviria	Heunggongvirae	Uroviricota	Caudoviricetes	Unclassified_O	Unclassified_F
766	vOTU7497	Viruses	Duplodnaviria	Heunggongvirae	Uroviricota	Caudoviricetes	Unclassified_O	Unclassified_F
767	vOTU7506	Viruses	Duplodnaviria	Heunggongvirae	Uroviricota	Caudoviricetes	Unclassified_O	Unclassified_F
768	vOTU7507	Viruses	Monodnaviria	Shotokuvirae	Cressdnaviricota	Arfiviricetes	Rivendellvirales	Naryaviridae
769	vOTU7519	Viruses	Duplodnaviria	Heunggongvirae	Uroviricota	Caudoviricetes	Unclassified_O	Unclassified_F
770	vOTU7520	Viruses	Duplodnaviria	Heunggongvirae	Uroviricota	Caudoviricetes	Unclassified_O	Unclassified_F
771	vOTU7522	Viruses	Duplodnaviria	Heunggongvirae	Uroviricota	Caudoviricetes	Unclassified_O	Unclassified_F
772	vOTU7527	Viruses	Duplodnaviria	Heunggongvirae	Uroviricota	Caudoviricetes	Unclassified_O	Unclassified_F
773	vOTU7536	Viruses	Duplodnaviria	Heunggongvirae	Uroviricota	Caudoviricetes	Unclassified_O	Unclassified_F
774	vOTU7539	Viruses	Unclassified_R	Unclassified_K	Unclassified_P	Unclassified_C	Unclassified_O	Unclassified_F
775	vOTU7562	Viruses	Duplodnaviria	Heunggongvirae	Uroviricota	Caudoviricetes	Unclassified_O	Unclassified_F
776	vOTU7569	Viruses	Duplodnaviria	Heunggongvirae	Uroviricota	Caudoviricetes	Unclassified_O	Unclassified_F
777	vOTU7580	Viruses	Duplodnaviria	Heunggongvirae	Uroviricota	Caudoviricetes	Unclassified_O	Unclassified_F
778	vOTU7581	Viruses	Duplodnaviria	Heunggongvirae	Uroviricota	Caudoviricetes	Unclassified_O	Unclassified_F
779	vOTU7589	Viruses	Duplodnaviria	Heunggongvirae	Uroviricota	Caudoviricetes	Unclassified_O	Unclassified_F
780	vOTU7609	Viruses	Duplodnaviria	Heunggongvirae	Uroviricota	Caudoviricetes	Unclassified_O	Unclassified_F
781	vOTU7627	Unassigned	Unassigned	Unassigned	Unassigned	Unassigned	Unassigned	Unassigned
782	vOTU7636	Viruses	Duplodnaviria	Heunggongvirae	Uroviricota	Caudoviricetes	Unclassified_O	Unclassified_F
783	vOTU7645	Viruses	Unclassified_R	Unclassified_K	Unclassified_P	Unclassified_C	Unclassified_O	Unclassified_F
784	vOTU7651	Viruses	Duplodnaviria	Heunggongvirae	Uroviricota	Caudoviricetes	Unclassified_O	Unclassified_F
785	vOTU7652	Viruses	Duplodnaviria	Heunggongvirae	Uroviricota	Caudoviricetes	Unclassified_O	Unclassified_F
786	vOTU7666	Viruses	Duplodnaviria	Heunggongvirae	Uroviricota	Caudoviricetes	Unclassified_O	Unclassified_F
787	vOTU7670	Viruses	Duplodnaviria	Heunggongvirae	Uroviricota	Caudoviricetes	Unclassified_O	Unclassified_F
788	vOTU7679	Viruses	Duplodnaviria	Heunggongvirae	Uroviricota	Caudoviricetes	Unclassified_O	Unclassified_F
789	vOTU7687	Viruses	Duplodnaviria	Heunggongvirae	Uroviricota	Caudoviricetes	Unclassified_O	Unclassified_F
790	vOTU7705	Viruses	Duplodnaviria	Heunggongvirae	Uroviricota	Caudoviricetes	Unclassified_O	Unclassified_F
791	vOTU7724	Viruses	Duplodnaviria	Heunggongvirae	Uroviricota	Caudoviricetes	Unclassified_O	Unclassified_F
792	vOTU7728	Viruses	Duplodnaviria	Heunggongvirae	Uroviricota	Caudoviricetes	Unclassified_O	Unclassified_F
793	vOTU7730	Viruses	Duplodnaviria	Heunggongvirae	Uroviricota	Caudoviricetes	Unclassified_O	Unclassified_F
794	vOTU7731	Viruses	Duplodnaviria	Heunggongvirae	Uroviricota	Caudoviricetes	Unclassified_O	Unclassified_F
795	vOTU7741	Viruses	Duplodnaviria	Heunggongvirae	Uroviricota	Caudoviricetes	Unclassified_O	Unclassified_F
796	vOTU7750	Viruses	Duplodnaviria	Heunggongvirae	Uroviricota	Caudoviricetes	Unclassified_O	Unclassified_F
797	vOTU7767	Viruses	Duplodnaviria	Heunggongvirae	Uroviricota	Caudoviricetes	Unclassified_O	Unclassified_F
798	vOTU7769	Viruses	Duplodnaviria	Heunggongvirae	Uroviricota	Caudoviricetes	Unclassified_O	Unclassified_F
799	vOTU7771	Viruses	Duplodnaviria	Heunggongvirae	Uroviricota	Caudoviricetes	Unclassified_O	Unclassified_F
800	vOTU7792	Viruses	Duplodnaviria	Heunggongvirae	Uroviricota	Caudoviricetes	Unclassified_O	Unclassified_F
801	vOTU7795	Viruses	Duplodnaviria	Heunggongvirae	Uroviricota	Caudoviricetes	Unclassified_O	Unclassified_F
802	vOTU7797	Viruses	Duplodnaviria	Heunggongvirae	Uroviricota	Caudoviricetes	Unclassified_O	Unclassified_F
803	vOTU7813	Viruses	Duplodnaviria	Heunggongvirae	Uroviricota	Caudoviricetes	Unclassified_O	Unclassified_F
804	vOTU7818	Viruses	Duplodnaviria	Heunggongvirae	Uroviricota	Caudoviricetes	Unclassified_O	Unclassified_F
805	vOTU7825	Viruses	Duplodnaviria	Heunggongvirae	Uroviricota	Caudoviricetes	Unclassified_O	Unclassified_F
806	vOTU7828	Viruses	Duplodnaviria	Heunggongvirae	Uroviricota	Caudoviricetes	Unclassified_O	Unclassified_F
807	vOTU7860	Viruses	Unclassified_R	Unclassified_K	Unclassified_P	Unclassified_C	Unclassified_O	Anelloviridae
808	vOTU7881	Viruses	Duplodnaviria	Heunggongvirae	Uroviricota	Caudoviricetes	Unclassified_O	Unclassified_F
809	vOTU7890	Viruses	Duplodnaviria	Heunggongvirae	Uroviricota	Caudoviricetes	Unclassified_O	Unclassified_F
810	vOTU7897	Viruses	Monodnaviria	Shotokuvirae	Cressdnaviricota	Arfiviricetes	Rivendellvirales	Naryaviridae
811	vOTU7899	Viruses	Duplodnaviria	Heunggongvirae	Uroviricota	Caudoviricetes	Unclassified_O	Unclassified_F
812	vOTU7924	Viruses	Duplodnaviria	Heunggongvirae	Uroviricota	Caudoviricetes	Unclassified_O	Unclassified_F
813	vOTU7947	Viruses	Unclassified_R	Unclassified_K	Unclassified_P	Unclassified_C	Unclassified_O	Anelloviridae
814	vOTU7985	Viruses	Duplodnaviria	Heunggongvirae	Uroviricota	Caudoviricetes	Unclassified_O	Unclassified_F
815	vOTU8061	Viruses	Duplodnaviria	Heunggongvirae	Uroviricota	Caudoviricetes	Unclassified_O	Unclassified_F
816	vOTU8170	Unassigned	Unassigned	Unassigned	Unassigned	Unassigned	Unassigned	Unassigned
817	vOTU8175	Viruses	Duplodnaviria	Heunggongvirae	Uroviricota	Caudoviricetes	Unclassified_O	Unclassified_F
818	vOTU8179	Viruses	Unclassified_R	Unclassified_K	Unclassified_P	Unclassified_C	Unclassified_O	Unclassified_F
819	vOTU8196	Viruses	Duplodnaviria	Heunggongvirae	Uroviricota	Caudoviricetes	Unclassified_O	Unclassified_F
820	vOTU8197	Viruses	Duplodnaviria	Heunggongvirae	Uroviricota	Caudoviricetes	Unclassified_O	Unclassified_F
821	vOTU8198	Viruses	Duplodnaviria	Heunggongvirae	Uroviricota	Caudoviricetes	Unclassified_O	Unclassified_F
822	vOTU8199	Viruses	Varidnaviria	Bamfordvirae	Nucleocytoviricota	Megaviricetes	Algavirales	Phycodnaviridae
823	vOTU8200	Viruses	Duplodnaviria	Heunggongvirae	Uroviricota	Caudoviricetes	Unclassified_O	Unclassified_F
824	vOTU8202	Viruses	Unclassified_R	Unclassified_K	Unclassified_P	Unclassified_C	Unclassified_O	Unclassified_F
825	vOTU8204	Viruses	Duplodnaviria	Heunggongvirae	Uroviricota	Caudoviricetes	Unclassified_O	Unclassified_F
826	vOTU8207	Viruses	Monodnaviria	Shotokuvirae	Cressdnaviricota	Arfiviricetes	Cirlivirales	Circoviridae
827	vOTU8210	Viruses	Duplodnaviria	Heunggongvirae	Uroviricota	Caudoviricetes	Unclassified_O	Unclassified_F
828	vOTU8211	Viruses	Duplodnaviria	Heunggongvirae	Uroviricota	Caudoviricetes	Unclassified_O	Unclassified_F
829	vOTU8212	Viruses	Duplodnaviria	Heunggongvirae	Uroviricota	Caudoviricetes	Unclassified_O	Unclassified_F
830	vOTU8213	Viruses	Duplodnaviria	Heunggongvirae	Uroviricota	Caudoviricetes	Unclassified_O	Unclassified_F
831	vOTU8214	Viruses	Monodnaviria	Shotokuvirae	Cressdnaviricota	Arfiviricetes	Cirlivirales	Circoviridae
832	vOTU8215	Viruses	Unclassified_R	Unclassified_K	Unclassified_P	Unclassified_C	Unclassified_O	Unclassified_F
833	vOTU8216	Viruses	Unclassified_R	Unclassified_K	Unclassified_P	Unclassified_C	Unclassified_O	Unclassified_F
834	vOTU8218	Viruses	Duplodnaviria	Heunggongvirae	Uroviricota	Caudoviricetes	Unclassified_O	Unclassified_F
835	vOTU8219	Viruses	Duplodnaviria	Heunggongvirae	Uroviricota	Caudoviricetes	Unclassified_O	Unclassified_F
836	vOTU8220	Viruses	Duplodnaviria	Heunggongvirae	Uroviricota	Caudoviricetes	Unclassified_O	Unclassified_F
837	vOTU8221	Viruses	Duplodnaviria	Heunggongvirae	Uroviricota	Caudoviricetes	Unclassified_O	Unclassified_F
838	vOTU8223	Viruses	Duplodnaviria	Heunggongvirae	Uroviricota	Caudoviricetes	Unclassified_O	Unclassified_F
839	vOTU8231	Unassigned	Unassigned	Unassigned	Unassigned	Unassigned	Unassigned	Unassigned
840	vOTU8265	Unassigned	Unassigned	Unassigned	Unassigned	Unassigned	Unassigned	Unassigned
841	vOTU8285	Viruses	Duplodnaviria	Heunggongvirae	Uroviricota	Caudoviricetes	Unclassified_O	Unclassified_F
842	vOTU8303	Viruses	Riboviria	Pararnavirae	Artverviricota	Revtraviricetes	Ortervirales	Retroviridae
843	vOTU8346	Unassigned	Unassigned	Unassigned	Unassigned	Unassigned	Unassigned	Unassigned
844	vOTU8351	Viruses	Riboviria	Pararnavirae	Artverviricota	Revtraviricetes	Ortervirales	Retroviridae
845	vOTU8363	Viruses	Duplodnaviria	Heunggongvirae	Uroviricota	Caudoviricetes	Unclassified_O	Unclassified_F
846	vOTU8784	Viruses	Duplodnaviria	Heunggongvirae	Uroviricota	Caudoviricetes	Unclassified_O	Unclassified_F
847	vOTU8806	Unassigned	Unassigned	Unassigned	Unassigned	Unassigned	Unassigned	Unassigned
848	vOTU8811	Viruses	Duplodnaviria	Heunggongvirae	Uroviricota	Caudoviricetes	Unclassified_O	Unclassified_F
849	vOTU8845	Viruses	Duplodnaviria	Heunggongvirae	Uroviricota	Caudoviricetes	Unclassified_O	Unclassified_F
850	vOTU8849	Viruses	Duplodnaviria	Heunggongvirae	Uroviricota	Caudoviricetes	Unclassified_O	Unclassified_F
851	vOTU8871	Viruses	Duplodnaviria	Heunggongvirae	Uroviricota	Caudoviricetes	Unclassified_O	Unclassified_F
852	vOTU8888	Unassigned	Unassigned	Unassigned	Unassigned	Unassigned	Unassigned	Unassigned
853	vOTU8923	Unassigned	Unassigned	Unassigned	Unassigned	Unassigned	Unassigned	Unassigned
854	vOTU9549	Unassigned	Unassigned	Unassigned	Unassigned	Unassigned	Unassigned	Unassigned
855	vOTU9661	Viruses	Duplodnaviria	Heunggongvirae	Uroviricota	Caudoviricetes	Unclassified_O	Unclassified_F
856	vOTU9679	Viruses	Duplodnaviria	Heunggongvirae	Uroviricota	Caudoviricetes	Unclassified_O	Unclassified_F
857	vOTU9681	Viruses	Duplodnaviria	Heunggongvirae	Uroviricota	Caudoviricetes	Unclassified_O	Unclassified_F
858	vOTU9682	Viruses	Duplodnaviria	Heunggongvirae	Uroviricota	Caudoviricetes	Unclassified_O	Unclassified_F
859	vOTU9687	Viruses	Duplodnaviria	Heunggongvirae	Uroviricota	Caudoviricetes	Unclassified_O	Unclassified_F
860	vOTU9695	Viruses	Duplodnaviria	Heunggongvirae	Uroviricota	Caudoviricetes	Unclassified_O	Unclassified_F
861	vOTU9697	Viruses	Duplodnaviria	Heunggongvirae	Uroviricota	Caudoviricetes	Unclassified_O	Unclassified_F
862	vOTU9698	Viruses	Duplodnaviria	Heunggongvirae	Uroviricota	Caudoviricetes	Unclassified_O	Unclassified_F
863	vOTU9699	Viruses	Duplodnaviria	Heunggongvirae	Uroviricota	Caudoviricetes	Unclassified_O	Unclassified_F
864	vOTU9700	Viruses	Duplodnaviria	Heunggongvirae	Uroviricota	Caudoviricetes	Unclassified_O	Unclassified_F
865	vOTU9701	Viruses	Duplodnaviria	Heunggongvirae	Uroviricota	Caudoviricetes	Unclassified_O	Unclassified_F
866	vOTU9702	Viruses	Duplodnaviria	Heunggongvirae	Uroviricota	Caudoviricetes	Unclassified_O	Unclassified_F
867	vOTU9704	Viruses	Duplodnaviria	Heunggongvirae	Uroviricota	Caudoviricetes	Unclassified_O	Unclassified_F
868	vOTU9705	Viruses	Duplodnaviria	Heunggongvirae	Uroviricota	Caudoviricetes	Unclassified_O	Unclassified_F
869	vOTU9710	Viruses	Duplodnaviria	Heunggongvirae	Uroviricota	Caudoviricetes	Unclassified_O	Unclassified_F
870	vOTU9711	Viruses	Duplodnaviria	Heunggongvirae	Uroviricota	Caudoviricetes	Unclassified_O	Unclassified_F
871	vOTU9712	Viruses	Duplodnaviria	Heunggongvirae	Uroviricota	Caudoviricetes	Unclassified_O	Unclassified_F
872	vOTU9715	Viruses	Duplodnaviria	Heunggongvirae	Uroviricota	Caudoviricetes	Unclassified_O	Unclassified_F
873	vOTU9716	Viruses	Duplodnaviria	Heunggongvirae	Uroviricota	Caudoviricetes	Unclassified_O	Unclassified_F
874	vOTU9717	Viruses	Duplodnaviria	Heunggongvirae	Uroviricota	Caudoviricetes	Unclassified_O	Unclassified_F
875	vOTU9732	Viruses	Duplodnaviria	Heunggongvirae	Uroviricota	Caudoviricetes	Unclassified_O	Unclassified_F
876	vOTU9746	Viruses	Duplodnaviria	Heunggongvirae	Uroviricota	Caudoviricetes	Unclassified_O	Unclassified_F
877	vOTU9754	Viruses	Duplodnaviria	Heunggongvirae	Uroviricota	Caudoviricetes	Unclassified_O	Unclassified_F
878	vOTU9756	Viruses	Duplodnaviria	Heunggongvirae	Uroviricota	Caudoviricetes	Unclassified_O	Unclassified_F
879	vOTU9766	Viruses	Duplodnaviria	Heunggongvirae	Uroviricota	Caudoviricetes	Unclassified_O	Unclassified_F
880	vOTU9773	Viruses	Duplodnaviria	Heunggongvirae	Uroviricota	Caudoviricetes	Unclassified_O	Unclassified_F
881	vOTU9781	Viruses	Duplodnaviria	Heunggongvirae	Uroviricota	Caudoviricetes	Unclassified_O	Unclassified_F
882	vOTU9783	Viruses	Duplodnaviria	Heunggongvirae	Uroviricota	Caudoviricetes	Unclassified_O	Unclassified_F
883	vOTU9786	Viruses	Duplodnaviria	Heunggongvirae	Uroviricota	Caudoviricetes	Unclassified_O	Unclassified_F
884	vOTU9811	Unassigned	Unassigned	Unassigned	Unassigned	Unassigned	Unassigned	Unassigned
885	vOTU9829	Unassigned	Unassigned	Unassigned	Unassigned	Unassigned	Unassigned	Unassigned
886	vOTU9838	Viruses	Riboviria	Pararnavirae	Artverviricota	Revtraviricetes	Ortervirales	Retroviridae
887	vOTU9839	Unassigned	Unassigned	Unassigned	Unassigned	Unassigned	Unassigned	Unassigned
888	vOTU9862	Unassigned	Unassigned	Unassigned	Unassigned	Unassigned	Unassigned	Unassigned
889	vOTU9871	Unassigned	Unassigned	Unassigned	Unassigned	Unassigned	Unassigned	Unassigned
890	vOTU9872	Unassigned	Unassigned	Unassigned	Unassigned	Unassigned	Unassigned	Unassigned
891	vOTU9875	Unassigned	Unassigned	Unassigned	Unassigned	Unassigned	Unassigned	Unassigned
892	vOTU9879	Viruses	Duplodnaviria	Heunggongvirae	Uroviricota	Caudoviricetes	Unclassified_O	Unclassified_F
893	vOTU9883	Unassigned	Unassigned	Unassigned	Unassigned	Unassigned	Unassigned	Unassigned
894	vOTU9910	Unassigned	Unassigned	Unassigned	Unassigned	Unassigned	Unassigned	Unassigned
895	vOTU9912	Viruses	Riboviria	Pararnavirae	Artverviricota	Revtraviricetes	Ortervirales	Retroviridae
896	vOTU9923	Viruses	Duplodnaviria	Heunggongvirae	Uroviricota	Caudoviricetes	Unclassified_O	Unclassified_F
897	vOTU9943	Unassigned	Unassigned	Unassigned	Unassigned	Unassigned	Unassigned	Unassigned
898	vOTU9960	Unassigned	Unassigned	Unassigned	Unassigned	Unassigned	Unassigned	Unassigned
899	vOTU9961	Unassigned	Unassigned	Unassigned	Unassigned	Unassigned	Unassigned	Unassigned
900	vOTU10026	Unassigned	Unassigned	Unassigned	Unassigned	Unassigned	Unassigned	Unassigned
901	vOTU10039	Unassigned	Unassigned	Unassigned	Unassigned	Unassigned	Unassigned	Unassigned
902	vOTU10041	Unassigned	Unassigned	Unassigned	Unassigned	Unassigned	Unassigned	Unassigned
903	vOTU10411	Unassigned	Unassigned	Unassigned	Unassigned	Unassigned	Unassigned	Unassigned
904	vOTU10555	Unassigned	Unassigned	Unassigned	Unassigned	Unassigned	Unassigned	Unassigned
905	vOTU10732	Viruses	Riboviria	Pararnavirae	Artverviricota	Revtraviricetes	Ortervirales	Retroviridae
906	vOTU10742	Unassigned	Unassigned	Unassigned	Unassigned	Unassigned	Unassigned	Unassigned
907	vOTU11162	Unassigned	Unassigned	Unassigned	Unassigned	Unassigned	Unassigned	Unassigned
908	vOTU11355	Unassigned	Unassigned	Unassigned	Unassigned	Unassigned	Unassigned	Unassigned
909	vOTU11480	Unassigned	Unassigned	Unassigned	Unassigned	Unassigned	Unassigned	Unassigned
910	vOTU11516	Viruses	Duplodnaviria	Heunggongvirae	Uroviricota	Caudoviricetes	Unclassified_O	Unclassified_F
911	vOTU11657	Viruses	Riboviria	Pararnavirae	Artverviricota	Revtraviricetes	Ortervirales	Retroviridae
912	vOTU11855	Unassigned	Unassigned	Unassigned	Unassigned	Unassigned	Unassigned	Unassigned
913	vOTU11983	Unassigned	Unassigned	Unassigned	Unassigned	Unassigned	Unassigned	Unassigned
914	vOTU12114	Viruses	Duplodnaviria	Heunggongvirae	Uroviricota	Caudoviricetes	Unclassified_O	Unclassified_F
915	vOTU12552	Unassigned	Unassigned	Unassigned	Unassigned	Unassigned	Unassigned	Unassigned
916	vOTU12554	Unassigned	Unassigned	Unassigned	Unassigned	Unassigned	Unassigned	Unassigned
917	vOTU12606	Unassigned	Unassigned	Unassigned	Unassigned	Unassigned	Unassigned	Unassigned
918	vOTU12614	Unassigned	Unassigned	Unassigned	Unassigned	Unassigned	Unassigned	Unassigned
919	vOTU13049	Viruses	Monodnaviria	Shotokuvirae	Cressdnaviricota	Repensiviricetes	Geplafuvirales	Genomoviridae
920	vOTU13050	Viruses	Monodnaviria	Shotokuvirae	Cressdnaviricota	Repensiviricetes	Geplafuvirales	Genomoviridae
921	vOTU13051	Viruses	Monodnaviria	Shotokuvirae	Cressdnaviricota	Repensiviricetes	Geplafuvirales	Genomoviridae
922	vOTU13052	Viruses	Monodnaviria	Shotokuvirae	Cressdnaviricota	Repensiviricetes	Geplafuvirales	Genomoviridae
923	vOTU13054	Viruses	Monodnaviria	Shotokuvirae	Cressdnaviricota	Repensiviricetes	Geplafuvirales	Genomoviridae
924	vOTU13056	Viruses	Monodnaviria	Shotokuvirae	Cressdnaviricota	Repensiviricetes	Geplafuvirales	Genomoviridae
925	vOTU13060	Viruses	Monodnaviria	Shotokuvirae	Cressdnaviricota	Repensiviricetes	Geplafuvirales	Genomoviridae
926	vOTU13061	Viruses	Monodnaviria	Shotokuvirae	Cressdnaviricota	Repensiviricetes	Geplafuvirales	Genomoviridae
927	vOTU13062	Viruses	Monodnaviria	Shotokuvirae	Cressdnaviricota	Repensiviricetes	Geplafuvirales	Genomoviridae
928	vOTU13063	Viruses	Monodnaviria	Shotokuvirae	Cressdnaviricota	Repensiviricetes	Geplafuvirales	Genomoviridae
929	vOTU13067	Viruses	Monodnaviria	Shotokuvirae	Cressdnaviricota	Repensiviricetes	Geplafuvirales	Genomoviridae
930	vOTU13069	Viruses	Monodnaviria	Shotokuvirae	Cressdnaviricota	Repensiviricetes	Geplafuvirales	Genomoviridae
931	vOTU13072	Viruses	Monodnaviria	Shotokuvirae	Cressdnaviricota	Repensiviricetes	Geplafuvirales	Genomoviridae
932	vOTU13074	Viruses	Monodnaviria	Shotokuvirae	Cressdnaviricota	Repensiviricetes	Geplafuvirales	Genomoviridae
933	vOTU13082	Viruses	Monodnaviria	Shotokuvirae	Cressdnaviricota	Repensiviricetes	Geplafuvirales	Genomoviridae
934	vOTU13095	Viruses	Monodnaviria	Shotokuvirae	Cressdnaviricota	Repensiviricetes	Geplafuvirales	Genomoviridae
935	vOTU13096	Viruses	Monodnaviria	Shotokuvirae	Cressdnaviricota	Repensiviricetes	Geplafuvirales	Genomoviridae
936	vOTU13104	Viruses	Monodnaviria	Shotokuvirae	Cressdnaviricota	Repensiviricetes	Geplafuvirales	Genomoviridae
937	vOTU13105	Viruses	Monodnaviria	Shotokuvirae	Cressdnaviricota	Repensiviricetes	Geplafuvirales	Genomoviridae
938	vOTU13106	Viruses	Monodnaviria	Shotokuvirae	Cressdnaviricota	Repensiviricetes	Geplafuvirales	Genomoviridae
939	vOTU13107	Viruses	Monodnaviria	Shotokuvirae	Cressdnaviricota	Repensiviricetes	Geplafuvirales	Genomoviridae
940	vOTU13108	Viruses	Monodnaviria	Shotokuvirae	Cressdnaviricota	Repensiviricetes	Geplafuvirales	Genomoviridae
941	vOTU13109	Viruses	Monodnaviria	Shotokuvirae	Cressdnaviricota	Repensiviricetes	Geplafuvirales	Genomoviridae
942	vOTU13112	Viruses	Monodnaviria	Shotokuvirae	Cressdnaviricota	Repensiviricetes	Geplafuvirales	Genomoviridae
943	vOTU13113	Viruses	Monodnaviria	Shotokuvirae	Cressdnaviricota	Repensiviricetes	Geplafuvirales	Genomoviridae
944	vOTU13115	Viruses	Monodnaviria	Shotokuvirae	Cressdnaviricota	Repensiviricetes	Geplafuvirales	Genomoviridae
945	vOTU13117	Viruses	Monodnaviria	Shotokuvirae	Cressdnaviricota	Repensiviricetes	Geplafuvirales	Genomoviridae
946	vOTU13118	Viruses	Monodnaviria	Shotokuvirae	Cressdnaviricota	Repensiviricetes	Geplafuvirales	Genomoviridae
947	vOTU13120	Viruses	Monodnaviria	Shotokuvirae	Cressdnaviricota	Repensiviricetes	Geplafuvirales	Genomoviridae
948	vOTU13121	Viruses	Monodnaviria	Shotokuvirae	Cressdnaviricota	Repensiviricetes	Geplafuvirales	Genomoviridae
949	vOTU13122	Viruses	Monodnaviria	Shotokuvirae	Cressdnaviricota	Repensiviricetes	Geplafuvirales	Genomoviridae
950	vOTU13125	Viruses	Monodnaviria	Shotokuvirae	Cressdnaviricota	Arfiviricetes	Cirlivirales	Circoviridae
951	vOTU13126	Viruses	Monodnaviria	Shotokuvirae	Cressdnaviricota	Repensiviricetes	Geplafuvirales	Genomoviridae
952	vOTU13127	Viruses	Monodnaviria	Shotokuvirae	Cressdnaviricota	Repensiviricetes	Geplafuvirales	Genomoviridae
953	vOTU13128	Viruses	Monodnaviria	Shotokuvirae	Cressdnaviricota	Repensiviricetes	Geplafuvirales	Genomoviridae
954	vOTU13129	Viruses	Monodnaviria	Shotokuvirae	Cressdnaviricota	Repensiviricetes	Geplafuvirales	Genomoviridae
955	vOTU13130	Viruses	Monodnaviria	Shotokuvirae	Cressdnaviricota	Repensiviricetes	Geplafuvirales	Genomoviridae
956	vOTU13257	Unassigned	Unassigned	Unassigned	Unassigned	Unassigned	Unassigned	Unassigned
957	vOTU13270	Unassigned	Unassigned	Unassigned	Unassigned	Unassigned	Unassigned	Unassigned
958	vOTU13311	Viruses	Varidnaviria	Bamfordvirae	Preplasmiviricota	Polintoviricetes	Orthopolintovirales	Adintoviridae
959	vOTU13318	Viruses	Varidnaviria	Bamfordvirae	Preplasmiviricota	Polintoviricetes	Orthopolintovirales	Adintoviridae
960	vOTU13594	Viruses	Varidnaviria	Bamfordvirae	Preplasmiviricota	Polintoviricetes	Orthopolintovirales	Adintoviridae
961	vOTU13977	Viruses	Riboviria	Pararnavirae	Artverviricota	Revtraviricetes	Ortervirales	Retroviridae
962	vOTU14041	Viruses	Varidnaviria	Bamfordvirae	Preplasmiviricota	Polintoviricetes	Orthopolintovirales	Adintoviridae
963	vOTU14056	Viruses	Varidnaviria	Bamfordvirae	Preplasmiviricota	Polintoviricetes	Orthopolintovirales	Adintoviridae
964	vOTU14066	Viruses	Varidnaviria	Bamfordvirae	Preplasmiviricota	Polintoviricetes	Orthopolintovirales	Adintoviridae
965	vOTU14067	Viruses	Varidnaviria	Bamfordvirae	Preplasmiviricota	Polintoviricetes	Orthopolintovirales	Adintoviridae
966	vOTU14070	Viruses	Varidnaviria	Bamfordvirae	Preplasmiviricota	Polintoviricetes	Orthopolintovirales	Adintoviridae
967	vOTU14097	Viruses	Varidnaviria	Bamfordvirae	Preplasmiviricota	Polintoviricetes	Orthopolintovirales	Adintoviridae
968	vOTU14113	Viruses	Varidnaviria	Bamfordvirae	Preplasmiviricota	Polintoviricetes	Orthopolintovirales	Adintoviridae
969	vOTU14126	Viruses	Varidnaviria	Bamfordvirae	Preplasmiviricota	Polintoviricetes	Orthopolintovirales	Adintoviridae
970	vOTU14206	Viruses	Varidnaviria	Bamfordvirae	Preplasmiviricota	Polintoviricetes	Orthopolintovirales	Adintoviridae
971	vOTU14254	Viruses	Varidnaviria	Bamfordvirae	Preplasmiviricota	Polintoviricetes	Orthopolintovirales	Adintoviridae
972	vOTU14289	Viruses	Varidnaviria	Bamfordvirae	Preplasmiviricota	Polintoviricetes	Orthopolintovirales	Adintoviridae
973	vOTU14334	Viruses	Varidnaviria	Bamfordvirae	Preplasmiviricota	Polintoviricetes	Orthopolintovirales	Adintoviridae
974	vOTU14351	Viruses	Varidnaviria	Bamfordvirae	Preplasmiviricota	Polintoviricetes	Orthopolintovirales	Adintoviridae
975	vOTU14492	Unassigned	Unassigned	Unassigned	Unassigned	Unassigned	Unassigned	Unassigned
976	vOTU14682	Viruses	Duplodnaviria	Heunggongvirae	Uroviricota	Caudoviricetes	Unclassified_O	Unclassified_F
977	vOTU14699	Viruses	Duplodnaviria	Heunggongvirae	Uroviricota	Caudoviricetes	Unclassified_O	Unclassified_F
978	vOTU14703	Viruses	Duplodnaviria	Heunggongvirae	Uroviricota	Caudoviricetes	Unclassified_O	Unclassified_F
979	vOTU14705	Viruses	Duplodnaviria	Heunggongvirae	Uroviricota	Caudoviricetes	Unclassified_O	Unclassified_F
980	vOTU14706	Viruses	Duplodnaviria	Heunggongvirae	Uroviricota	Caudoviricetes	Unclassified_O	Unclassified_F
981	vOTU14708	Viruses	Duplodnaviria	Heunggongvirae	Uroviricota	Caudoviricetes	Unclassified_O	Unclassified_F
982	vOTU14712	Viruses	Duplodnaviria	Heunggongvirae	Uroviricota	Caudoviricetes	Unclassified_O	Unclassified_F
983	vOTU14718	Viruses	Duplodnaviria	Heunggongvirae	Uroviricota	Caudoviricetes	Unclassified_O	Unclassified_F
984	vOTU14735	Viruses	Duplodnaviria	Heunggongvirae	Uroviricota	Caudoviricetes	Unclassified_O	Unclassified_F
985	vOTU14736	Viruses	Unclassified_R	Unclassified_K	Unclassified_P	Unclassified_C	Unclassified_O	Unclassified_F
986	vOTU14752	Viruses	Duplodnaviria	Heunggongvirae	Uroviricota	Caudoviricetes	Unclassified_O	Unclassified_F
987	vOTU14775	Viruses	Duplodnaviria	Heunggongvirae	Uroviricota	Caudoviricetes	Unclassified_O	Unclassified_F
988	vOTU14777	Viruses	Duplodnaviria	Heunggongvirae	Uroviricota	Caudoviricetes	Unclassified_O	Unclassified_F
989	vOTU14779	Viruses	Duplodnaviria	Heunggongvirae	Uroviricota	Caudoviricetes	Unclassified_O	Unclassified_F
990	vOTU14784	Viruses	Duplodnaviria	Heunggongvirae	Uroviricota	Caudoviricetes	Unclassified_O	Unclassified_F
991	vOTU14792	Viruses	Duplodnaviria	Heunggongvirae	Uroviricota	Caudoviricetes	Unclassified_O	Unclassified_F
992	vOTU14793	Viruses	Duplodnaviria	Heunggongvirae	Uroviricota	Caudoviricetes	Unclassified_O	Unclassified_F
993	vOTU14797	Viruses	Duplodnaviria	Heunggongvirae	Uroviricota	Caudoviricetes	Unclassified_O	Unclassified_F
994	vOTU14801	Viruses	Duplodnaviria	Heunggongvirae	Uroviricota	Caudoviricetes	Unclassified_O	Unclassified_F
995	vOTU14809	Viruses	Duplodnaviria	Heunggongvirae	Uroviricota	Caudoviricetes	Unclassified_O	Unclassified_F
996	vOTU14810	Viruses	Duplodnaviria	Heunggongvirae	Uroviricota	Caudoviricetes	Unclassified_O	Unclassified_F
997	vOTU14818	Viruses	Duplodnaviria	Heunggongvirae	Uroviricota	Caudoviricetes	Unclassified_O	Unclassified_F
998	vOTU14827	Viruses	Duplodnaviria	Heunggongvirae	Uroviricota	Caudoviricetes	Unclassified_O	Unclassified_F
999	vOTU14840	Viruses	Duplodnaviria	Heunggongvirae	Uroviricota	Caudoviricetes	Unclassified_O	Unclassified_F
1000	vOTU14844	Viruses	Duplodnaviria	Heunggongvirae	Uroviricota	Caudoviricetes	Unclassified_O	Unclassified_F
1001	vOTU14845	Viruses	Duplodnaviria	Heunggongvirae	Uroviricota	Caudoviricetes	Unclassified_O	Unclassified_F
1002	vOTU14857	Viruses	Duplodnaviria	Heunggongvirae	Uroviricota	Caudoviricetes	Unclassified_O	Unclassified_F
1003	vOTU14859	Viruses	Duplodnaviria	Heunggongvirae	Uroviricota	Caudoviricetes	Unclassified_O	Unclassified_F
1004	vOTU14863	Viruses	Duplodnaviria	Heunggongvirae	Uroviricota	Caudoviricetes	Unclassified_O	Unclassified_F
1005	vOTU14866	Viruses	Monodnaviria	Shotokuvirae	Cressdnaviricota	Arfiviricetes	Cirlivirales	Circoviridae
1006	vOTU14875	Viruses	Duplodnaviria	Heunggongvirae	Uroviricota	Caudoviricetes	Unclassified_O	Unclassified_F
1007	vOTU14883	Viruses	Duplodnaviria	Heunggongvirae	Uroviricota	Caudoviricetes	Unclassified_O	Unclassified_F
1008	vOTU14888	Viruses	Duplodnaviria	Heunggongvirae	Uroviricota	Caudoviricetes	Unclassified_O	Unclassified_F
1009	vOTU14891	Viruses	Duplodnaviria	Heunggongvirae	Uroviricota	Caudoviricetes	Unclassified_O	Unclassified_F
1010	vOTU14905	Viruses	Duplodnaviria	Heunggongvirae	Uroviricota	Caudoviricetes	Unclassified_O	Unclassified_F
1011	vOTU14908	Viruses	Duplodnaviria	Heunggongvirae	Uroviricota	Caudoviricetes	Unclassified_O	Unclassified_F
1012	vOTU14913	Viruses	Duplodnaviria	Heunggongvirae	Uroviricota	Caudoviricetes	Unclassified_O	Unclassified_F
1013	vOTU14914	Viruses	Duplodnaviria	Heunggongvirae	Uroviricota	Caudoviricetes	Unclassified_O	Unclassified_F
1014	vOTU14924	Viruses	Duplodnaviria	Heunggongvirae	Uroviricota	Caudoviricetes	Unclassified_O	Unclassified_F
1015	vOTU14936	Viruses	Duplodnaviria	Heunggongvirae	Uroviricota	Caudoviricetes	Unclassified_O	Unclassified_F
1016	vOTU14954	Viruses	Duplodnaviria	Heunggongvirae	Uroviricota	Caudoviricetes	Unclassified_O	Unclassified_F
1017	vOTU14955	Viruses	Duplodnaviria	Heunggongvirae	Uroviricota	Caudoviricetes	Unclassified_O	Unclassified_F
1018	vOTU14957	Viruses	Duplodnaviria	Heunggongvirae	Uroviricota	Caudoviricetes	Unclassified_O	Unclassified_F
1019	vOTU14959	Viruses	Duplodnaviria	Heunggongvirae	Uroviricota	Caudoviricetes	Unclassified_O	Unclassified_F
1020	vOTU14961	Viruses	Duplodnaviria	Heunggongvirae	Uroviricota	Caudoviricetes	Unclassified_O	Unclassified_F
1021	vOTU14963	Viruses	Duplodnaviria	Heunggongvirae	Uroviricota	Caudoviricetes	Unclassified_O	Unclassified_F
1022	vOTU14968	Viruses	Duplodnaviria	Heunggongvirae	Uroviricota	Caudoviricetes	Unclassified_O	Unclassified_F
1023	vOTU14970	Viruses	Duplodnaviria	Heunggongvirae	Uroviricota	Caudoviricetes	Unclassified_O	Unclassified_F
1024	vOTU14971	Viruses	Duplodnaviria	Heunggongvirae	Uroviricota	Caudoviricetes	Unclassified_O	Unclassified_F
1025	vOTU14978	Viruses	Duplodnaviria	Heunggongvirae	Uroviricota	Caudoviricetes	Unclassified_O	Unclassified_F
1026	vOTU14991	Viruses	Duplodnaviria	Heunggongvirae	Uroviricota	Caudoviricetes	Unclassified_O	Unclassified_F
1027	vOTU14998	Viruses	Duplodnaviria	Heunggongvirae	Uroviricota	Caudoviricetes	Unclassified_O	Unclassified_F
1028	vOTU15010	Viruses	Duplodnaviria	Heunggongvirae	Uroviricota	Caudoviricetes	Unclassified_O	Unclassified_F
1029	vOTU15014	Viruses	Duplodnaviria	Heunggongvirae	Uroviricota	Caudoviricetes	Unclassified_O	Unclassified_F
1030	vOTU15020	Viruses	Duplodnaviria	Heunggongvirae	Uroviricota	Caudoviricetes	Unclassified_O	Unclassified_F
1031	vOTU15029	Viruses	Duplodnaviria	Heunggongvirae	Uroviricota	Caudoviricetes	Unclassified_O	Unclassified_F
1032	vOTU15035	Viruses	Duplodnaviria	Heunggongvirae	Uroviricota	Caudoviricetes	Unclassified_O	Unclassified_F
1033	vOTU15036	Viruses	Duplodnaviria	Heunggongvirae	Uroviricota	Caudoviricetes	Unclassified_O	Unclassified_F
1034	vOTU15038	Viruses	Duplodnaviria	Heunggongvirae	Uroviricota	Caudoviricetes	Unclassified_O	Unclassified_F
1035	vOTU15044	Viruses	Duplodnaviria	Heunggongvirae	Uroviricota	Caudoviricetes	Unclassified_O	Unclassified_F
1036	vOTU15059	Viruses	Duplodnaviria	Heunggongvirae	Uroviricota	Caudoviricetes	Unclassified_O	Unclassified_F
1037	vOTU15070	Viruses	Duplodnaviria	Heunggongvirae	Uroviricota	Caudoviricetes	Unclassified_O	Unclassified_F
1038	vOTU15074	Viruses	Duplodnaviria	Heunggongvirae	Uroviricota	Caudoviricetes	Unclassified_O	Unclassified_F
1039	vOTU15080	Viruses	Duplodnaviria	Heunggongvirae	Uroviricota	Caudoviricetes	Unclassified_O	Unclassified_F
1040	vOTU15081	Viruses	Duplodnaviria	Heunggongvirae	Uroviricota	Caudoviricetes	Unclassified_O	Unclassified_F
1041	vOTU15086	Viruses	Duplodnaviria	Heunggongvirae	Uroviricota	Caudoviricetes	Unclassified_O	Unclassified_F
1042	vOTU15088	Viruses	Duplodnaviria	Heunggongvirae	Uroviricota	Caudoviricetes	Unclassified_O	Unclassified_F
1043	vOTU15090	Viruses	Duplodnaviria	Heunggongvirae	Uroviricota	Caudoviricetes	Unclassified_O	Unclassified_F
1044	vOTU15095	Viruses	Duplodnaviria	Heunggongvirae	Uroviricota	Caudoviricetes	Unclassified_O	Unclassified_F
1045	vOTU15114	Viruses	Duplodnaviria	Heunggongvirae	Uroviricota	Caudoviricetes	Unclassified_O	Unclassified_F
1046	vOTU15116	Viruses	Duplodnaviria	Heunggongvirae	Uroviricota	Caudoviricetes	Unclassified_O	Unclassified_F
1047	vOTU15118	Viruses	Duplodnaviria	Heunggongvirae	Uroviricota	Caudoviricetes	Unclassified_O	Unclassified_F
1048	vOTU15124	Viruses	Duplodnaviria	Heunggongvirae	Uroviricota	Caudoviricetes	Unclassified_O	Unclassified_F
1049	vOTU15131	Viruses	Duplodnaviria	Heunggongvirae	Uroviricota	Caudoviricetes	Unclassified_O	Unclassified_F
1050	vOTU15132	Viruses	Duplodnaviria	Heunggongvirae	Uroviricota	Caudoviricetes	Unclassified_O	Unclassified_F
1051	vOTU15134	Viruses	Duplodnaviria	Heunggongvirae	Uroviricota	Caudoviricetes	Unclassified_O	Unclassified_F
1052	vOTU15146	Viruses	Duplodnaviria	Heunggongvirae	Uroviricota	Caudoviricetes	Unclassified_O	Unclassified_F
1053	vOTU15147	Viruses	Duplodnaviria	Heunggongvirae	Uroviricota	Caudoviricetes	Unclassified_O	Unclassified_F
1054	vOTU15148	Viruses	Duplodnaviria	Heunggongvirae	Uroviricota	Caudoviricetes	Unclassified_O	Unclassified_F
1055	vOTU15150	Viruses	Duplodnaviria	Heunggongvirae	Uroviricota	Caudoviricetes	Unclassified_O	Unclassified_F
1056	vOTU15151	Viruses	Duplodnaviria	Heunggongvirae	Uroviricota	Caudoviricetes	Unclassified_O	Unclassified_F
1057	vOTU15153	Viruses	Duplodnaviria	Heunggongvirae	Uroviricota	Caudoviricetes	Unclassified_O	Unclassified_F
1058	vOTU15154	Viruses	Duplodnaviria	Heunggongvirae	Uroviricota	Caudoviricetes	Unclassified_O	Unclassified_F
1059	vOTU15155	Viruses	Duplodnaviria	Heunggongvirae	Uroviricota	Caudoviricetes	Unclassified_O	Unclassified_F
1060	vOTU15287	Viruses	Duplodnaviria	Heunggongvirae	Uroviricota	Caudoviricetes	Unclassified_O	Unclassified_F
1061	vOTU15288	Viruses	Duplodnaviria	Heunggongvirae	Uroviricota	Caudoviricetes	Unclassified_O	Unclassified_F
1062	vOTU15291	Unassigned	Unassigned	Unassigned	Unassigned	Unassigned	Unassigned	Unassigned
1063	vOTU15293	Unassigned	Unassigned	Unassigned	Unassigned	Unassigned	Unassigned	Unassigned
1064	vOTU15327	Viruses	Duplodnaviria	Heunggongvirae	Uroviricota	Caudoviricetes	Unclassified_O	Unclassified_F
1065	vOTU15359	Viruses	Duplodnaviria	Heunggongvirae	Uroviricota	Caudoviricetes	Unclassified_O	Unclassified_F
1066	vOTU15365	Viruses	Duplodnaviria	Heunggongvirae	Uroviricota	Caudoviricetes	Unclassified_O	Unclassified_F
1067	vOTU15370	Viruses	Duplodnaviria	Heunggongvirae	Uroviricota	Caudoviricetes	Unclassified_O	Unclassified_F
1068	vOTU15384	Viruses	Duplodnaviria	Heunggongvirae	Uroviricota	Caudoviricetes	Unclassified_O	Unclassified_F
1069	vOTU15390	Viruses	Duplodnaviria	Heunggongvirae	Uroviricota	Caudoviricetes	Unclassified_O	Unclassified_F
1070	vOTU15411	Viruses	Duplodnaviria	Heunggongvirae	Uroviricota	Caudoviricetes	Unclassified_O	Unclassified_F
1071	vOTU15419	Viruses	Duplodnaviria	Heunggongvirae	Uroviricota	Caudoviricetes	Unclassified_O	Unclassified_F
1072	vOTU15433	Viruses	Duplodnaviria	Heunggongvirae	Uroviricota	Caudoviricetes	Unclassified_O	Unclassified_F
1073	vOTU15434	Viruses	Duplodnaviria	Heunggongvirae	Uroviricota	Caudoviricetes	Unclassified_O	Unclassified_F
1074	vOTU15441	Viruses	Duplodnaviria	Heunggongvirae	Uroviricota	Caudoviricetes	Unclassified_O	Unclassified_F
1075	vOTU15442	Viruses	Duplodnaviria	Heunggongvirae	Uroviricota	Caudoviricetes	Unclassified_O	Unclassified_F
1076	vOTU15444	Viruses	Unclassified_R	Unclassified_K	Unclassified_P	Unclassified_C	Unclassified_O	Unclassified_F
1077	vOTU15446	Viruses	Duplodnaviria	Heunggongvirae	Uroviricota	Caudoviricetes	Unclassified_O	Unclassified_F
1078	vOTU15450	Viruses	Duplodnaviria	Heunggongvirae	Uroviricota	Caudoviricetes	Unclassified_O	Unclassified_F
1079	vOTU15451	Viruses	Monodnaviria	Shotokuvirae	Cressdnaviricota	Arfiviricetes	Rivendellvirales	Naryaviridae
1080	vOTU15470	Viruses	Duplodnaviria	Heunggongvirae	Uroviricota	Caudoviricetes	Unclassified_O	Unclassified_F
1081	vOTU15471	Viruses	Duplodnaviria	Heunggongvirae	Uroviricota	Caudoviricetes	Unclassified_O	Unclassified_F
1082	vOTU15474	Viruses	Unclassified_R	Unclassified_K	Unclassified_P	Unclassified_C	Unclassified_O	Unclassified_F
1083	vOTU15476	Viruses	Duplodnaviria	Heunggongvirae	Uroviricota	Caudoviricetes	Unclassified_O	Unclassified_F
1084	vOTU15477	Viruses	Duplodnaviria	Heunggongvirae	Uroviricota	Caudoviricetes	Unclassified_O	Unclassified_F
1085	vOTU15478	Viruses	Duplodnaviria	Heunggongvirae	Uroviricota	Caudoviricetes	Unclassified_O	Unclassified_F
1086	vOTU15482	Viruses	Duplodnaviria	Heunggongvirae	Uroviricota	Caudoviricetes	Unclassified_O	Unclassified_F
1087	vOTU15484	Viruses	Duplodnaviria	Heunggongvirae	Uroviricota	Caudoviricetes	Unclassified_O	Unclassified_F
1088	vOTU15506	Viruses	Duplodnaviria	Heunggongvirae	Uroviricota	Caudoviricetes	Unclassified_O	Unclassified_F
1089	vOTU15510	Viruses	Duplodnaviria	Heunggongvirae	Uroviricota	Caudoviricetes	Unclassified_O	Unclassified_F
1090	vOTU15513	Viruses	Duplodnaviria	Heunggongvirae	Uroviricota	Caudoviricetes	Unclassified_O	Unclassified_F
1091	vOTU15527	Viruses	Duplodnaviria	Heunggongvirae	Uroviricota	Caudoviricetes	Unclassified_O	Unclassified_F
1092	vOTU15533	Viruses	Duplodnaviria	Heunggongvirae	Uroviricota	Caudoviricetes	Unclassified_O	Unclassified_F
1093	vOTU15537	Viruses	Duplodnaviria	Heunggongvirae	Uroviricota	Caudoviricetes	Unclassified_O	Unclassified_F
1094	vOTU15539	Viruses	Duplodnaviria	Heunggongvirae	Uroviricota	Caudoviricetes	Unclassified_O	Unclassified_F
1095	vOTU15540	Viruses	Duplodnaviria	Heunggongvirae	Uroviricota	Caudoviricetes	Unclassified_O	Unclassified_F
1096	vOTU15543	Viruses	Duplodnaviria	Heunggongvirae	Uroviricota	Caudoviricetes	Unclassified_O	Unclassified_F
1097	vOTU15544	Viruses	Duplodnaviria	Heunggongvirae	Uroviricota	Caudoviricetes	Unclassified_O	Unclassified_F
1098	vOTU15545	Viruses	Duplodnaviria	Heunggongvirae	Uroviricota	Caudoviricetes	Unclassified_O	Unclassified_F
1099	vOTU15546	Viruses	Duplodnaviria	Heunggongvirae	Uroviricota	Caudoviricetes	Unclassified_O	Unclassified_F
1100	vOTU15547	Viruses	Duplodnaviria	Heunggongvirae	Uroviricota	Caudoviricetes	Unclassified_O	Unclassified_F
1101	vOTU15549	Viruses	Duplodnaviria	Heunggongvirae	Uroviricota	Caudoviricetes	Unclassified_O	Unclassified_F
1102	vOTU15550	Viruses	Duplodnaviria	Heunggongvirae	Uroviricota	Caudoviricetes	Unclassified_O	Unclassified_F
1103	vOTU15552	Viruses	Duplodnaviria	Heunggongvirae	Uroviricota	Caudoviricetes	Unclassified_O	Unclassified_F
1104	vOTU15553	Viruses	Duplodnaviria	Heunggongvirae	Uroviricota	Caudoviricetes	Unclassified_O	Unclassified_F
1105	vOTU15554	Viruses	Duplodnaviria	Heunggongvirae	Uroviricota	Caudoviricetes	Unclassified_O	Unclassified_F
1106	vOTU15555	Viruses	Duplodnaviria	Heunggongvirae	Uroviricota	Caudoviricetes	Unclassified_O	Unclassified_F
1107	vOTU15557	Viruses	Duplodnaviria	Heunggongvirae	Uroviricota	Caudoviricetes	Unclassified_O	Unclassified_F
1108	vOTU15558	Viruses	Monodnaviria	Shotokuvirae	Cressdnaviricota	Arfiviricetes	Cirlivirales	Circoviridae
1109	vOTU15559	Viruses	Duplodnaviria	Heunggongvirae	Uroviricota	Caudoviricetes	Unclassified_O	Unclassified_F
1110	vOTU15562	Viruses	Duplodnaviria	Heunggongvirae	Uroviricota	Caudoviricetes	Unclassified_O	Unclassified_F
1111	vOTU15563	Viruses	Duplodnaviria	Heunggongvirae	Uroviricota	Caudoviricetes	Unclassified_O	Unclassified_F
1112	vOTU15566	Viruses	Duplodnaviria	Heunggongvirae	Uroviricota	Caudoviricetes	Unclassified_O	Unclassified_F
1113	vOTU15568	Viruses	Unclassified_R	Unclassified_K	Unclassified_P	Unclassified_C	Unclassified_O	Unclassified_F
1114	vOTU15570	Viruses	Duplodnaviria	Heunggongvirae	Uroviricota	Caudoviricetes	Unclassified_O	Unclassified_F
1115	vOTU15571	Viruses	Duplodnaviria	Heunggongvirae	Uroviricota	Caudoviricetes	Unclassified_O	Unclassified_F
1116	vOTU15573	Viruses	Duplodnaviria	Heunggongvirae	Uroviricota	Caudoviricetes	Unclassified_O	Unclassified_F
1117	vOTU15574	Viruses	Duplodnaviria	Heunggongvirae	Uroviricota	Caudoviricetes	Unclassified_O	Unclassified_F
1118	vOTU15575	Viruses	Duplodnaviria	Heunggongvirae	Uroviricota	Caudoviricetes	Unclassified_O	Unclassified_F
1119	vOTU15576	Viruses	Duplodnaviria	Heunggongvirae	Uroviricota	Caudoviricetes	Unclassified_O	Unclassified_F
1120	vOTU15578	Viruses	Duplodnaviria	Heunggongvirae	Uroviricota	Caudoviricetes	Unclassified_O	Unclassified_F
1121	vOTU15581	Viruses	Duplodnaviria	Heunggongvirae	Uroviricota	Caudoviricetes	Unclassified_O	Unclassified_F
1122	vOTU15591	Viruses	Duplodnaviria	Heunggongvirae	Uroviricota	Caudoviricetes	Unclassified_O	Unclassified_F
1123	vOTU15597	Viruses	Unclassified_R	Unclassified_K	Unclassified_P	Unclassified_C	Unclassified_O	Unclassified_F
1124	vOTU15599	Unassigned	Unassigned	Unassigned	Unassigned	Unassigned	Unassigned	Unassigned
1125	vOTU15706	Viruses	Duplodnaviria	Heunggongvirae	Uroviricota	Caudoviricetes	Unclassified_O	Unclassified_F
1126	vOTU15707	Viruses	Duplodnaviria	Heunggongvirae	Uroviricota	Caudoviricetes	Unclassified_O	Unclassified_F
1127	vOTU15760	Viruses	Unclassified_R	Unclassified_K	Unclassified_P	Unclassified_C	Unclassified_O	Unclassified_F
1128	vOTU15763	Viruses	Duplodnaviria	Heunggongvirae	Uroviricota	Caudoviricetes	Unclassified_O	Unclassified_F
1129	vOTU15771	Viruses	Duplodnaviria	Heunggongvirae	Uroviricota	Caudoviricetes	Unclassified_O	Unclassified_F
1130	vOTU15778	Unassigned	Unassigned	Unassigned	Unassigned	Unassigned	Unassigned	Unassigned
1131	vOTU15804	Viruses	Duplodnaviria	Heunggongvirae	Uroviricota	Caudoviricetes	Unclassified_O	Unclassified_F
1132	vOTU15805	Viruses	Duplodnaviria	Heunggongvirae	Uroviricota	Caudoviricetes	Unclassified_O	Unclassified_F
1133	vOTU15814	Unassigned	Unassigned	Unassigned	Unassigned	Unassigned	Unassigned	Unassigned
1134	vOTU15820	Viruses	Unclassified_R	Unclassified_K	Unclassified_P	Unclassified_C	Unclassified_O	Unclassified_F
1135	vOTU15824	Viruses	Duplodnaviria	Heunggongvirae	Uroviricota	Caudoviricetes	Unclassified_O	Unclassified_F
1136	vOTU15826	Viruses	Duplodnaviria	Heunggongvirae	Uroviricota	Caudoviricetes	Unclassified_O	Unclassified_F
1137	vOTU15827	Viruses	Duplodnaviria	Heunggongvirae	Uroviricota	Caudoviricetes	Unclassified_O	Unclassified_F
1138	vOTU15828	Viruses	Duplodnaviria	Heunggongvirae	Uroviricota	Caudoviricetes	Unclassified_O	Unclassified_F
1139	vOTU15829	Viruses	Duplodnaviria	Heunggongvirae	Uroviricota	Caudoviricetes	Unclassified_O	Unclassified_F
1140	vOTU15830	Viruses	Duplodnaviria	Heunggongvirae	Uroviricota	Caudoviricetes	Unclassified_O	Unclassified_F
1141	vOTU15831	Viruses	Monodnaviria	Shotokuvirae	Cressdnaviricota	Arfiviricetes	Rivendellvirales	Naryaviridae
1142	vOTU15833	Viruses	Duplodnaviria	Heunggongvirae	Uroviricota	Caudoviricetes	Unclassified_O	Unclassified_F
1143	vOTU15835	Viruses	Duplodnaviria	Heunggongvirae	Uroviricota	Caudoviricetes	Unclassified_O	Unclassified_F
1144	vOTU15836	Viruses	Duplodnaviria	Heunggongvirae	Uroviricota	Caudoviricetes	Unclassified_O	Unclassified_F
1145	vOTU15837	Viruses	Duplodnaviria	Heunggongvirae	Uroviricota	Caudoviricetes	Unclassified_O	Unclassified_F
1146	vOTU15838	Viruses	Duplodnaviria	Heunggongvirae	Uroviricota	Caudoviricetes	Unclassified_O	Unclassified_F
1147	vOTU15841	Viruses	Duplodnaviria	Heunggongvirae	Uroviricota	Caudoviricetes	Unclassified_O	Unclassified_F
1148	vOTU15843	Viruses	Unclassified_R	Unclassified_K	Unclassified_P	Unclassified_C	Unclassified_O	Unclassified_F
1149	vOTU15846	Viruses	Duplodnaviria	Heunggongvirae	Uroviricota	Caudoviricetes	Unclassified_O	Unclassified_F
1150	vOTU15850	Viruses	Duplodnaviria	Heunggongvirae	Uroviricota	Caudoviricetes	Unclassified_O	Unclassified_F
1151	vOTU15851	Viruses	Duplodnaviria	Heunggongvirae	Uroviricota	Caudoviricetes	Unclassified_O	Unclassified_F
1152	vOTU15852	Viruses	Unclassified_R	Unclassified_K	Unclassified_P	Unclassified_C	Unclassified_O	Unclassified_F
1153	vOTU15854	Viruses	Duplodnaviria	Heunggongvirae	Uroviricota	Caudoviricetes	Unclassified_O	Unclassified_F
1154	vOTU15855	Viruses	Duplodnaviria	Heunggongvirae	Uroviricota	Caudoviricetes	Unclassified_O	Unclassified_F
1155	vOTU15856	Viruses	Duplodnaviria	Heunggongvirae	Uroviricota	Caudoviricetes	Unclassified_O	Unclassified_F
1156	vOTU15857	Viruses	Unclassified_R	Unclassified_K	Unclassified_P	Unclassified_C	Unclassified_O	Unclassified_F
1157	vOTU15858	Viruses	Duplodnaviria	Heunggongvirae	Uroviricota	Caudoviricetes	Unclassified_O	Unclassified_F
1158	vOTU15860	Viruses	Duplodnaviria	Heunggongvirae	Uroviricota	Caudoviricetes	Unclassified_O	Unclassified_F
1159	vOTU15863	Viruses	Duplodnaviria	Heunggongvirae	Uroviricota	Caudoviricetes	Unclassified_O	Unclassified_F
1160	vOTU15864	Viruses	Duplodnaviria	Heunggongvirae	Uroviricota	Caudoviricetes	Unclassified_O	Unclassified_F
1161	vOTU15865	Viruses	Duplodnaviria	Heunggongvirae	Uroviricota	Caudoviricetes	Unclassified_O	Unclassified_F
1162	vOTU15866	Viruses	Duplodnaviria	Heunggongvirae	Uroviricota	Caudoviricetes	Unclassified_O	Unclassified_F
1163	vOTU15867	Viruses	Duplodnaviria	Heunggongvirae	Uroviricota	Caudoviricetes	Unclassified_O	Unclassified_F
1164	vOTU15868	Viruses	Duplodnaviria	Heunggongvirae	Uroviricota	Caudoviricetes	Unclassified_O	Unclassified_F
1165	vOTU15869	Viruses	Duplodnaviria	Heunggongvirae	Uroviricota	Caudoviricetes	Unclassified_O	Unclassified_F
1166	vOTU15871	Viruses	Duplodnaviria	Heunggongvirae	Uroviricota	Caudoviricetes	Unclassified_O	Unclassified_F
1167	vOTU15872	Viruses	Unclassified_R	Unclassified_K	Unclassified_P	Unclassified_C	Unclassified_O	Unclassified_F
1168	vOTU15875	Viruses	Duplodnaviria	Heunggongvirae	Uroviricota	Caudoviricetes	Unclassified_O	Unclassified_F
1169	vOTU15877	Viruses	Duplodnaviria	Heunggongvirae	Uroviricota	Caudoviricetes	Unclassified_O	Unclassified_F
1170	vOTU15878	Viruses	Duplodnaviria	Heunggongvirae	Uroviricota	Caudoviricetes	Unclassified_O	Unclassified_F
1171	vOTU15879	Viruses	Duplodnaviria	Heunggongvirae	Uroviricota	Caudoviricetes	Unclassified_O	Unclassified_F
1172	vOTU15883	Unassigned	Unassigned	Unassigned	Unassigned	Unassigned	Unassigned	Unassigned
1173	vOTU15884	Viruses	Duplodnaviria	Heunggongvirae	Uroviricota	Caudoviricetes	Unclassified_O	Unclassified_F
1174	vOTU15885	Viruses	Duplodnaviria	Heunggongvirae	Uroviricota	Caudoviricetes	Unclassified_O	Unclassified_F
1175	vOTU15887	Viruses	Duplodnaviria	Heunggongvirae	Uroviricota	Caudoviricetes	Unclassified_O	Unclassified_F
1176	vOTU15888	Viruses	Monodnaviria	Shotokuvirae	Cressdnaviricota	Repensiviricetes	Geplafuvirales	Genomoviridae
1177	vOTU15889	Viruses	Duplodnaviria	Heunggongvirae	Uroviricota	Caudoviricetes	Unclassified_O	Unclassified_F
1178	vOTU15890	Viruses	Duplodnaviria	Heunggongvirae	Uroviricota	Caudoviricetes	Unclassified_O	Unclassified_F
1179	vOTU15892	Viruses	Duplodnaviria	Heunggongvirae	Uroviricota	Caudoviricetes	Unclassified_O	Unclassified_F
1180	vOTU16160	Viruses	Unclassified_R	Unclassified_K	Unclassified_P	Unclassified_C	Unclassified_O	Unclassified_F
1181	vOTU16190	Viruses	Duplodnaviria	Heunggongvirae	Uroviricota	Caudoviricetes	Unclassified_O	Unclassified_F
1182	vOTU16315	Viruses	Duplodnaviria	Heunggongvirae	Uroviricota	Caudoviricetes	Unclassified_O	Unclassified_F
1183	vOTU16368	Viruses	Duplodnaviria	Heunggongvirae	Uroviricota	Caudoviricetes	Unclassified_O	Unclassified_F
1184	vOTU16615	Viruses	Duplodnaviria	Heunggongvirae	Uroviricota	Caudoviricetes	Unclassified_O	Unclassified_F
1185	vOTU16708	Viruses	Duplodnaviria	Heunggongvirae	Uroviricota	Caudoviricetes	Unclassified_O	Unclassified_F
1186	vOTU16718	Unassigned	Unassigned	Unassigned	Unassigned	Unassigned	Unassigned	Unassigned
1187	vOTU16723	Viruses	Duplodnaviria	Heunggongvirae	Uroviricota	Caudoviricetes	Unclassified_O	Unclassified_F
1188	vOTU16725	Unassigned	Unassigned	Unassigned	Unassigned	Unassigned	Unassigned	Unassigned
1189	vOTU16735	Viruses	Duplodnaviria	Heunggongvirae	Uroviricota	Caudoviricetes	Unclassified_O	Unclassified_F
1190	vOTU16741	Viruses	Duplodnaviria	Heunggongvirae	Uroviricota	Caudoviricetes	Unclassified_O	Unclassified_F
1191	vOTU16747	Viruses	Duplodnaviria	Heunggongvirae	Uroviricota	Caudoviricetes	Unclassified_O	Unclassified_F
1192	vOTU16775	Viruses	Duplodnaviria	Heunggongvirae	Uroviricota	Caudoviricetes	Unclassified_O	Unclassified_F
1193	vOTU16779	Viruses	Duplodnaviria	Heunggongvirae	Uroviricota	Caudoviricetes	Unclassified_O	Unclassified_F
1194	vOTU16784	Viruses	Duplodnaviria	Heunggongvirae	Uroviricota	Caudoviricetes	Unclassified_O	Unclassified_F
1195	vOTU16788	Viruses	Monodnaviria	Shotokuvirae	Cressdnaviricota	Arfiviricetes	Rivendellvirales	Naryaviridae
1196	vOTU16790	Viruses	Monodnaviria	Shotokuvirae	Cressdnaviricota	Arfiviricetes	Cirlivirales	Circoviridae
1197	vOTU16799	Viruses	Duplodnaviria	Heunggongvirae	Uroviricota	Caudoviricetes	Unclassified_O	Unclassified_F
1198	vOTU16800	Viruses	Duplodnaviria	Heunggongvirae	Uroviricota	Caudoviricetes	Unclassified_O	Unclassified_F
1199	vOTU16803	Viruses	Duplodnaviria	Heunggongvirae	Uroviricota	Caudoviricetes	Unclassified_O	Unclassified_F
1200	vOTU16806	Viruses	Duplodnaviria	Heunggongvirae	Uroviricota	Caudoviricetes	Unclassified_O	Unclassified_F
1201	vOTU16825	Viruses	Duplodnaviria	Heunggongvirae	Uroviricota	Caudoviricetes	Unclassified_O	Unclassified_F
1202	vOTU16837	Viruses	Duplodnaviria	Heunggongvirae	Uroviricota	Caudoviricetes	Unclassified_O	Unclassified_F
1203	vOTU16843	Viruses	Duplodnaviria	Heunggongvirae	Uroviricota	Caudoviricetes	Unclassified_O	Unclassified_F
1204	vOTU16845	Viruses	Duplodnaviria	Heunggongvirae	Uroviricota	Caudoviricetes	Unclassified_O	Unclassified_F
1205	vOTU16859	Viruses	Duplodnaviria	Heunggongvirae	Uroviricota	Caudoviricetes	Unclassified_O	Unclassified_F
1206	vOTU16860	Viruses	Unclassified_R	Unclassified_K	Unclassified_P	Unclassified_C	Unclassified_O	Unclassified_F
1207	vOTU16861	Viruses	Duplodnaviria	Heunggongvirae	Uroviricota	Caudoviricetes	Unclassified_O	Unclassified_F
1208	vOTU16865	Viruses	Duplodnaviria	Heunggongvirae	Uroviricota	Caudoviricetes	Unclassified_O	Unclassified_F
1209	vOTU16874	Viruses	Duplodnaviria	Heunggongvirae	Uroviricota	Caudoviricetes	Unclassified_O	Unclassified_F
1210	vOTU16875	Viruses	Duplodnaviria	Heunggongvirae	Uroviricota	Caudoviricetes	Unclassified_O	Unclassified_F
1211	vOTU16882	Viruses	Duplodnaviria	Heunggongvirae	Uroviricota	Caudoviricetes	Unclassified_O	Unclassified_F
1212	vOTU16887	Viruses	Duplodnaviria	Heunggongvirae	Uroviricota	Caudoviricetes	Unclassified_O	Unclassified_F
1213	vOTU16896	Viruses	Duplodnaviria	Heunggongvirae	Uroviricota	Caudoviricetes	Unclassified_O	Unclassified_F
1214	vOTU16899	Viruses	Duplodnaviria	Heunggongvirae	Uroviricota	Caudoviricetes	Unclassified_O	Unclassified_F
1215	vOTU16902	Viruses	Duplodnaviria	Heunggongvirae	Uroviricota	Caudoviricetes	Unclassified_O	Unclassified_F
1216	vOTU16907	Viruses	Duplodnaviria	Heunggongvirae	Uroviricota	Caudoviricetes	Unclassified_O	Unclassified_F
1217	vOTU16915	Viruses	Duplodnaviria	Heunggongvirae	Uroviricota	Caudoviricetes	Unclassified_O	Unclassified_F
1218	vOTU16916	Viruses	Duplodnaviria	Heunggongvirae	Uroviricota	Caudoviricetes	Unclassified_O	Unclassified_F
1219	vOTU16919	Viruses	Duplodnaviria	Heunggongvirae	Uroviricota	Caudoviricetes	Unclassified_O	Unclassified_F
1220	vOTU16924	Viruses	Duplodnaviria	Heunggongvirae	Uroviricota	Caudoviricetes	Unclassified_O	Unclassified_F
1221	vOTU16932	Viruses	Duplodnaviria	Heunggongvirae	Uroviricota	Caudoviricetes	Unclassified_O	Unclassified_F
1222	vOTU16935	Viruses	Duplodnaviria	Heunggongvirae	Uroviricota	Caudoviricetes	Unclassified_O	Unclassified_F
1223	vOTU16947	Viruses	Duplodnaviria	Heunggongvirae	Uroviricota	Caudoviricetes	Unclassified_O	Unclassified_F
1224	vOTU16952	Viruses	Duplodnaviria	Heunggongvirae	Uroviricota	Caudoviricetes	Unclassified_O	Unclassified_F
1225	vOTU16960	Viruses	Duplodnaviria	Heunggongvirae	Uroviricota	Caudoviricetes	Unclassified_O	Unclassified_F
1226	vOTU16965	Viruses	Duplodnaviria	Heunggongvirae	Uroviricota	Caudoviricetes	Unclassified_O	Unclassified_F
1227	vOTU16974	Viruses	Duplodnaviria	Heunggongvirae	Uroviricota	Caudoviricetes	Unclassified_O	Unclassified_F
1228	vOTU16979	Viruses	Duplodnaviria	Heunggongvirae	Uroviricota	Caudoviricetes	Unclassified_O	Unclassified_F
1229	vOTU16984	Viruses	Duplodnaviria	Heunggongvirae	Uroviricota	Caudoviricetes	Unclassified_O	Unclassified_F
1230	vOTU16987	Viruses	Duplodnaviria	Heunggongvirae	Uroviricota	Caudoviricetes	Unclassified_O	Unclassified_F
1231	vOTU16990	Viruses	Duplodnaviria	Heunggongvirae	Uroviricota	Caudoviricetes	Unclassified_O	Unclassified_F
1232	vOTU17005	Viruses	Duplodnaviria	Heunggongvirae	Uroviricota	Caudoviricetes	Unclassified_O	Unclassified_F
1233	vOTU17013	Viruses	Monodnaviria	Shotokuvirae	Cressdnaviricota	Arfiviricetes	Rivendellvirales	Naryaviridae
1234	vOTU17018	Viruses	Duplodnaviria	Heunggongvirae	Uroviricota	Caudoviricetes	Unclassified_O	Unclassified_F
1235	vOTU17021	Viruses	Duplodnaviria	Heunggongvirae	Uroviricota	Caudoviricetes	Unclassified_O	Unclassified_F
1236	vOTU17023	Viruses	Duplodnaviria	Heunggongvirae	Uroviricota	Caudoviricetes	Unclassified_O	Unclassified_F
1237	vOTU17035	Viruses	Duplodnaviria	Heunggongvirae	Uroviricota	Caudoviricetes	Unclassified_O	Unclassified_F
1238	vOTU17050	Viruses	Duplodnaviria	Heunggongvirae	Uroviricota	Caudoviricetes	Unclassified_O	Unclassified_F
1239	vOTU17069	Viruses	Duplodnaviria	Heunggongvirae	Uroviricota	Caudoviricetes	Unclassified_O	Unclassified_F
1240	vOTU17070	Viruses	Duplodnaviria	Heunggongvirae	Uroviricota	Caudoviricetes	Unclassified_O	Unclassified_F
1241	vOTU17076	Viruses	Duplodnaviria	Heunggongvirae	Uroviricota	Caudoviricetes	Unclassified_O	Unclassified_F
1242	vOTU17077	Viruses	Duplodnaviria	Heunggongvirae	Uroviricota	Caudoviricetes	Unclassified_O	Unclassified_F
1243	vOTU17088	Viruses	Duplodnaviria	Heunggongvirae	Uroviricota	Caudoviricetes	Unclassified_O	Unclassified_F
1244	vOTU17090	Viruses	Duplodnaviria	Heunggongvirae	Uroviricota	Caudoviricetes	Unclassified_O	Unclassified_F
1245	vOTU17092	Viruses	Duplodnaviria	Heunggongvirae	Uroviricota	Caudoviricetes	Unclassified_O	Unclassified_F
1246	vOTU17094	Viruses	Duplodnaviria	Heunggongvirae	Uroviricota	Caudoviricetes	Unclassified_O	Unclassified_F
1247	vOTU17114	Viruses	Duplodnaviria	Heunggongvirae	Uroviricota	Caudoviricetes	Unclassified_O	Unclassified_F
1248	vOTU17129	Viruses	Duplodnaviria	Heunggongvirae	Uroviricota	Caudoviricetes	Unclassified_O	Unclassified_F
1249	vOTU17131	Viruses	Duplodnaviria	Heunggongvirae	Uroviricota	Caudoviricetes	Unclassified_O	Unclassified_F
1250	vOTU17133	Viruses	Duplodnaviria	Heunggongvirae	Uroviricota	Caudoviricetes	Unclassified_O	Unclassified_F
1251	vOTU17136	Viruses	Monodnaviria	Shotokuvirae	Cressdnaviricota	Repensiviricetes	Geplafuvirales	Genomoviridae
1252	vOTU17138	Viruses	Duplodnaviria	Heunggongvirae	Uroviricota	Caudoviricetes	Unclassified_O	Unclassified_F
1253	vOTU17141	Viruses	Duplodnaviria	Heunggongvirae	Uroviricota	Caudoviricetes	Unclassified_O	Unclassified_F
1254	vOTU17155	Viruses	Duplodnaviria	Heunggongvirae	Uroviricota	Caudoviricetes	Unclassified_O	Unclassified_F
1255	vOTU17164	Viruses	Duplodnaviria	Heunggongvirae	Uroviricota	Caudoviricetes	Unclassified_O	Unclassified_F
1256	vOTU17167	Viruses	Duplodnaviria	Heunggongvirae	Uroviricota	Caudoviricetes	Unclassified_O	Unclassified_F
1257	vOTU17179	Viruses	Duplodnaviria	Heunggongvirae	Uroviricota	Caudoviricetes	Unclassified_O	Unclassified_F
1258	vOTU17184	Viruses	Duplodnaviria	Heunggongvirae	Uroviricota	Caudoviricetes	Unclassified_O	Unclassified_F
1259	vOTU17185	Viruses	Duplodnaviria	Heunggongvirae	Uroviricota	Caudoviricetes	Unclassified_O	Unclassified_F
1260	vOTU17202	Viruses	Duplodnaviria	Heunggongvirae	Uroviricota	Caudoviricetes	Unclassified_O	Unclassified_F
1261	vOTU17203	Viruses	Duplodnaviria	Heunggongvirae	Uroviricota	Caudoviricetes	Unclassified_O	Unclassified_F
1262	vOTU17204	Viruses	Duplodnaviria	Heunggongvirae	Uroviricota	Caudoviricetes	Unclassified_O	Unclassified_F
1263	vOTU17206	Viruses	Duplodnaviria	Heunggongvirae	Uroviricota	Caudoviricetes	Unclassified_O	Unclassified_F
1264	vOTU17207	Viruses	Duplodnaviria	Heunggongvirae	Uroviricota	Caudoviricetes	Unclassified_O	Unclassified_F
1265	vOTU17208	Viruses	Duplodnaviria	Heunggongvirae	Uroviricota	Caudoviricetes	Unclassified_O	Unclassified_F
1266	vOTU17209	Viruses	Duplodnaviria	Heunggongvirae	Uroviricota	Caudoviricetes	Unclassified_O	Unclassified_F
1267	vOTU17211	Viruses	Duplodnaviria	Heunggongvirae	Uroviricota	Caudoviricetes	Unclassified_O	Unclassified_F
1268	vOTU17212	Viruses	Duplodnaviria	Heunggongvirae	Uroviricota	Caudoviricetes	Unclassified_O	Unclassified_F
1269	vOTU17215	Viruses	Duplodnaviria	Heunggongvirae	Uroviricota	Caudoviricetes	Unclassified_O	Unclassified_F
1270	vOTU17218	Viruses	Duplodnaviria	Heunggongvirae	Uroviricota	Caudoviricetes	Unclassified_O	Unclassified_F
1271	vOTU17220	Viruses	Duplodnaviria	Heunggongvirae	Uroviricota	Caudoviricetes	Unclassified_O	Unclassified_F
1272	vOTU17223	Viruses	Duplodnaviria	Heunggongvirae	Uroviricota	Caudoviricetes	Unclassified_O	Unclassified_F
1273	vOTU17224	Viruses	Duplodnaviria	Heunggongvirae	Uroviricota	Caudoviricetes	Unclassified_O	Unclassified_F
1274	vOTU17225	Viruses	Duplodnaviria	Heunggongvirae	Uroviricota	Caudoviricetes	Unclassified_O	Unclassified_F
1275	vOTU17231	Viruses	Duplodnaviria	Heunggongvirae	Uroviricota	Caudoviricetes	Unclassified_O	Unclassified_F
1276	vOTU17233	Viruses	Duplodnaviria	Heunggongvirae	Uroviricota	Caudoviricetes	Unclassified_O	Unclassified_F
1277	vOTU17235	Viruses	Duplodnaviria	Heunggongvirae	Uroviricota	Caudoviricetes	Unclassified_O	Unclassified_F
1278	vOTU17236	Viruses	Unclassified_R	Unclassified_K	Unclassified_P	Unclassified_C	Unclassified_O	Unclassified_F
1279	vOTU17237	Viruses	Duplodnaviria	Heunggongvirae	Uroviricota	Caudoviricetes	Unclassified_O	Unclassified_F
1280	vOTU17238	Viruses	Duplodnaviria	Heunggongvirae	Uroviricota	Caudoviricetes	Unclassified_O	Unclassified_F
1281	vOTU17240	Viruses	Duplodnaviria	Heunggongvirae	Uroviricota	Caudoviricetes	Unclassified_O	Unclassified_F
1282	vOTU17241	Viruses	Duplodnaviria	Heunggongvirae	Uroviricota	Caudoviricetes	Unclassified_O	Unclassified_F
1283	vOTU17243	Viruses	Duplodnaviria	Heunggongvirae	Uroviricota	Caudoviricetes	Unclassified_O	Unclassified_F
1284	vOTU17244	Viruses	Duplodnaviria	Heunggongvirae	Uroviricota	Caudoviricetes	Unclassified_O	Unclassified_F
1285	vOTU17247	Viruses	Duplodnaviria	Heunggongvirae	Uroviricota	Caudoviricetes	Unclassified_O	Unclassified_F
1286	vOTU17250	Viruses	Duplodnaviria	Heunggongvirae	Uroviricota	Caudoviricetes	Unclassified_O	Unclassified_F
1287	vOTU17251	Viruses	Unclassified_R	Unclassified_K	Unclassified_P	Unclassified_C	Unclassified_O	Unclassified_F
1288	vOTU17252	Viruses	Duplodnaviria	Heunggongvirae	Uroviricota	Caudoviricetes	Unclassified_O	Unclassified_F
1289	vOTU17254	Viruses	Duplodnaviria	Heunggongvirae	Uroviricota	Caudoviricetes	Unclassified_O	Unclassified_F
1290	vOTU17256	Viruses	Duplodnaviria	Heunggongvirae	Uroviricota	Caudoviricetes	Unclassified_O	Unclassified_F
1291	vOTU17257	Viruses	Duplodnaviria	Heunggongvirae	Uroviricota	Caudoviricetes	Unclassified_O	Unclassified_F
1292	vOTU17259	Viruses	Duplodnaviria	Heunggongvirae	Uroviricota	Caudoviricetes	Unclassified_O	Unclassified_F
1293	vOTU17260	Viruses	Duplodnaviria	Heunggongvirae	Uroviricota	Caudoviricetes	Unclassified_O	Unclassified_F
1294	vOTU17261	Viruses	Duplodnaviria	Heunggongvirae	Uroviricota	Caudoviricetes	Unclassified_O	Unclassified_F
1295	vOTU17262	Viruses	Duplodnaviria	Heunggongvirae	Uroviricota	Caudoviricetes	Unclassified_O	Unclassified_F
1296	vOTU17263	Viruses	Duplodnaviria	Heunggongvirae	Uroviricota	Caudoviricetes	Unclassified_O	Unclassified_F
1297	vOTU17264	Viruses	Duplodnaviria	Heunggongvirae	Uroviricota	Caudoviricetes	Unclassified_O	Unclassified_F
1298	vOTU17265	Viruses	Duplodnaviria	Heunggongvirae	Uroviricota	Caudoviricetes	Unclassified_O	Unclassified_F
1299	vOTU17266	Viruses	Duplodnaviria	Heunggongvirae	Uroviricota	Caudoviricetes	Unclassified_O	Unclassified_F
1300	vOTU17267	Viruses	Duplodnaviria	Heunggongvirae	Uroviricota	Caudoviricetes	Unclassified_O	Unclassified_F
1301	vOTU17269	Viruses	Duplodnaviria	Heunggongvirae	Uroviricota	Caudoviricetes	Unclassified_O	Unclassified_F
1302	vOTU17271	Viruses	Duplodnaviria	Heunggongvirae	Uroviricota	Caudoviricetes	Unclassified_O	Unclassified_F
1303	vOTU17273	Viruses	Duplodnaviria	Heunggongvirae	Uroviricota	Caudoviricetes	Unclassified_O	Unclassified_F
1304	vOTU17274	Viruses	Duplodnaviria	Heunggongvirae	Uroviricota	Caudoviricetes	Unclassified_O	Unclassified_F
1305	vOTU17275	Viruses	Duplodnaviria	Heunggongvirae	Uroviricota	Caudoviricetes	Unclassified_O	Unclassified_F
1306	vOTU17279	Viruses	Duplodnaviria	Heunggongvirae	Uroviricota	Caudoviricetes	Unclassified_O	Unclassified_F
1307	vOTU17281	Viruses	Duplodnaviria	Heunggongvirae	Uroviricota	Caudoviricetes	Unclassified_O	Unclassified_F
1308	vOTU17285	Viruses	Duplodnaviria	Heunggongvirae	Uroviricota	Caudoviricetes	Unclassified_O	Unclassified_F
1309	vOTU17286	Viruses	Duplodnaviria	Heunggongvirae	Uroviricota	Caudoviricetes	Unclassified_O	Unclassified_F
1310	vOTU17288	Viruses	Duplodnaviria	Heunggongvirae	Uroviricota	Caudoviricetes	Unclassified_O	Unclassified_F
1311	vOTU17291	Viruses	Duplodnaviria	Heunggongvirae	Uroviricota	Caudoviricetes	Unclassified_O	Unclassified_F
1312	vOTU17292	Viruses	Duplodnaviria	Heunggongvirae	Uroviricota	Caudoviricetes	Unclassified_O	Unclassified_F
1313	vOTU17295	Viruses	Duplodnaviria	Heunggongvirae	Uroviricota	Caudoviricetes	Unclassified_O	Unclassified_F
1314	vOTU17297	Viruses	Duplodnaviria	Heunggongvirae	Uroviricota	Caudoviricetes	Unclassified_O	Unclassified_F
1315	vOTU17298	Viruses	Duplodnaviria	Heunggongvirae	Uroviricota	Caudoviricetes	Unclassified_O	Unclassified_F
1316	vOTU17300	Viruses	Duplodnaviria	Heunggongvirae	Uroviricota	Caudoviricetes	Unclassified_O	Unclassified_F
1317	vOTU17301	Viruses	Duplodnaviria	Heunggongvirae	Uroviricota	Caudoviricetes	Unclassified_O	Unclassified_F
1318	vOTU17302	Viruses	Monodnaviria	Shotokuvirae	Cressdnaviricota	Arfiviricetes	Cirlivirales	Circoviridae
1319	vOTU17304	Viruses	Duplodnaviria	Heunggongvirae	Uroviricota	Caudoviricetes	Unclassified_O	Unclassified_F
1320	vOTU17307	Viruses	Duplodnaviria	Heunggongvirae	Uroviricota	Caudoviricetes	Unclassified_O	Unclassified_F
1321	vOTU17308	Viruses	Duplodnaviria	Heunggongvirae	Uroviricota	Caudoviricetes	Unclassified_O	Unclassified_F
1322	vOTU17309	Viruses	Monodnaviria	Shotokuvirae	Cressdnaviricota	Arfiviricetes	Cirlivirales	Circoviridae
1323	vOTU17311	Viruses	Duplodnaviria	Heunggongvirae	Uroviricota	Caudoviricetes	Unclassified_O	Unclassified_F
1324	vOTU17312	Viruses	Duplodnaviria	Heunggongvirae	Uroviricota	Caudoviricetes	Unclassified_O	Unclassified_F
1325	vOTU17315	Viruses	Duplodnaviria	Heunggongvirae	Uroviricota	Caudoviricetes	Unclassified_O	Unclassified_F
1326	vOTU17316	Viruses	Duplodnaviria	Heunggongvirae	Uroviricota	Caudoviricetes	Unclassified_O	Unclassified_F
1327	vOTU17320	Viruses	Duplodnaviria	Heunggongvirae	Uroviricota	Caudoviricetes	Unclassified_O	Unclassified_F
1328	vOTU17322	Viruses	Duplodnaviria	Heunggongvirae	Uroviricota	Caudoviricetes	Unclassified_O	Unclassified_F
1329	vOTU17324	Viruses	Duplodnaviria	Heunggongvirae	Uroviricota	Caudoviricetes	Unclassified_O	Unclassified_F
1330	vOTU17325	Viruses	Duplodnaviria	Heunggongvirae	Uroviricota	Caudoviricetes	Unclassified_O	Unclassified_F
1331	vOTU17326	Viruses	Duplodnaviria	Heunggongvirae	Uroviricota	Caudoviricetes	Unclassified_O	Unclassified_F
1332	vOTU17328	Viruses	Duplodnaviria	Heunggongvirae	Uroviricota	Caudoviricetes	Unclassified_O	Unclassified_F
1333	vOTU17330	Viruses	Duplodnaviria	Heunggongvirae	Uroviricota	Caudoviricetes	Unclassified_O	Unclassified_F
1334	vOTU17331	Viruses	Unclassified_R	Unclassified_K	Unclassified_P	Unclassified_C	Unclassified_O	Unclassified_F
1335	vOTU17333	Viruses	Duplodnaviria	Heunggongvirae	Uroviricota	Caudoviricetes	Unclassified_O	Unclassified_F
1336	vOTU17334	Viruses	Unclassified_R	Unclassified_K	Unclassified_P	Unclassified_C	Unclassified_O	Unclassified_F
1337	vOTU17335	Viruses	Duplodnaviria	Heunggongvirae	Uroviricota	Caudoviricetes	Unclassified_O	Unclassified_F
1338	vOTU17336	Viruses	Monodnaviria	Shotokuvirae	Cressdnaviricota	Arfiviricetes	Rivendellvirales	Naryaviridae
1339	vOTU17339	Viruses	Duplodnaviria	Heunggongvirae	Uroviricota	Caudoviricetes	Unclassified_O	Unclassified_F
1340	vOTU17340	Viruses	Duplodnaviria	Heunggongvirae	Uroviricota	Caudoviricetes	Unclassified_O	Unclassified_F
1341	vOTU17342	Viruses	Duplodnaviria	Heunggongvirae	Uroviricota	Caudoviricetes	Unclassified_O	Unclassified_F
1342	vOTU17346	Viruses	Duplodnaviria	Heunggongvirae	Uroviricota	Caudoviricetes	Unclassified_O	Unclassified_F
1343	vOTU17347	Viruses	Duplodnaviria	Heunggongvirae	Uroviricota	Caudoviricetes	Unclassified_O	Unclassified_F
1344	vOTU17348	Viruses	Duplodnaviria	Heunggongvirae	Uroviricota	Caudoviricetes	Unclassified_O	Unclassified_F
1345	vOTU17349	Viruses	Duplodnaviria	Heunggongvirae	Uroviricota	Caudoviricetes	Unclassified_O	Unclassified_F
1346	vOTU17350	Viruses	Duplodnaviria	Heunggongvirae	Uroviricota	Caudoviricetes	Unclassified_O	Unclassified_F
1347	vOTU17351	Viruses	Duplodnaviria	Heunggongvirae	Uroviricota	Caudoviricetes	Unclassified_O	Unclassified_F
1348	vOTU17353	Viruses	Duplodnaviria	Heunggongvirae	Uroviricota	Caudoviricetes	Unclassified_O	Unclassified_F
1349	vOTU17358	Viruses	Duplodnaviria	Heunggongvirae	Uroviricota	Caudoviricetes	Unclassified_O	Unclassified_F
1350	vOTU17372	Viruses	Duplodnaviria	Heunggongvirae	Uroviricota	Caudoviricetes	Unclassified_O	Unclassified_F
1351	vOTU17381	Viruses	Duplodnaviria	Heunggongvirae	Uroviricota	Caudoviricetes	Unclassified_O	Unclassified_F
1352	vOTU17389	Viruses	Unclassified_R	Unclassified_K	Unclassified_P	Unclassified_C	Unclassified_O	Unclassified_F
1353	vOTU17404	Viruses	Duplodnaviria	Heunggongvirae	Uroviricota	Caudoviricetes	Unclassified_O	Unclassified_F
1354	vOTU17405	Viruses	Duplodnaviria	Heunggongvirae	Uroviricota	Caudoviricetes	Unclassified_O	Unclassified_F
1355	vOTU17412	Viruses	Duplodnaviria	Heunggongvirae	Uroviricota	Caudoviricetes	Unclassified_O	Unclassified_F
1356	vOTU17417	Viruses	Duplodnaviria	Heunggongvirae	Uroviricota	Caudoviricetes	Unclassified_O	Unclassified_F
1357	vOTU17425	Viruses	Duplodnaviria	Heunggongvirae	Uroviricota	Caudoviricetes	Unclassified_O	Unclassified_F
1358	vOTU17430	Viruses	Duplodnaviria	Heunggongvirae	Uroviricota	Caudoviricetes	Unclassified_O	Unclassified_F
1359	vOTU17438	Viruses	Duplodnaviria	Heunggongvirae	Uroviricota	Caudoviricetes	Unclassified_O	Unclassified_F
1360	vOTU17450	Viruses	Duplodnaviria	Heunggongvirae	Uroviricota	Caudoviricetes	Unclassified_O	Unclassified_F
1361	vOTU17545	Viruses	Duplodnaviria	Heunggongvirae	Uroviricota	Caudoviricetes	Unclassified_O	Unclassified_F
1362	vOTU17571	Viruses	Duplodnaviria	Heunggongvirae	Uroviricota	Caudoviricetes	Unclassified_O	Unclassified_F
1363	vOTU17578	Viruses	Duplodnaviria	Heunggongvirae	Uroviricota	Caudoviricetes	Unclassified_O	Unclassified_F
1364	vOTU17583	Viruses	Duplodnaviria	Heunggongvirae	Uroviricota	Caudoviricetes	Unclassified_O	Unclassified_F
1365	vOTU17639	Viruses	Duplodnaviria	Heunggongvirae	Uroviricota	Caudoviricetes	Unclassified_O	Unclassified_F
1366	vOTU17704	Viruses	Duplodnaviria	Heunggongvirae	Uroviricota	Caudoviricetes	Unclassified_O	Unclassified_F
1367	vOTU17711	Unassigned	Unassigned	Unassigned	Unassigned	Unassigned	Unassigned	Unassigned
1368	vOTU17712	Viruses	Duplodnaviria	Heunggongvirae	Uroviricota	Caudoviricetes	Unclassified_O	Unclassified_F
1369	vOTU17750	Unassigned	Unassigned	Unassigned	Unassigned	Unassigned	Unassigned	Unassigned
1370	vOTU17757	Viruses	Unclassified_R	Unclassified_K	Unclassified_P	Unclassified_C	Unclassified_O	Unclassified_F
1371	vOTU17763	Viruses	Duplodnaviria	Heunggongvirae	Uroviricota	Caudoviricetes	Unclassified_O	Unclassified_F
1372	vOTU17775	Viruses	Duplodnaviria	Heunggongvirae	Uroviricota	Caudoviricetes	Unclassified_O	Unclassified_F
1373	vOTU17788	Viruses	Duplodnaviria	Heunggongvirae	Uroviricota	Caudoviricetes	Unclassified_O	Unclassified_F
1374	vOTU17790	Viruses	Duplodnaviria	Heunggongvirae	Uroviricota	Caudoviricetes	Unclassified_O	Unclassified_F
1375	vOTU17800	Viruses	Duplodnaviria	Heunggongvirae	Uroviricota	Caudoviricetes	Unclassified_O	Unclassified_F
1376	vOTU17804	Viruses	Duplodnaviria	Heunggongvirae	Uroviricota	Caudoviricetes	Unclassified_O	Unclassified_F
1377	vOTU17808	Viruses	Duplodnaviria	Heunggongvirae	Uroviricota	Caudoviricetes	Unclassified_O	Unclassified_F
1378	vOTU17811	Viruses	Duplodnaviria	Heunggongvirae	Uroviricota	Caudoviricetes	Unclassified_O	Unclassified_F
1379	vOTU17820	Viruses	Duplodnaviria	Heunggongvirae	Uroviricota	Caudoviricetes	Unclassified_O	Unclassified_F
1380	vOTU17821	Viruses	Duplodnaviria	Heunggongvirae	Uroviricota	Caudoviricetes	Unclassified_O	Unclassified_F
1381	vOTU17830	Viruses	Duplodnaviria	Heunggongvirae	Uroviricota	Caudoviricetes	Unclassified_O	Unclassified_F
1382	vOTU17841	Viruses	Duplodnaviria	Heunggongvirae	Uroviricota	Caudoviricetes	Unclassified_O	Unclassified_F
1383	vOTU17842	Viruses	Duplodnaviria	Heunggongvirae	Uroviricota	Caudoviricetes	Unclassified_O	Unclassified_F
1384	vOTU17845	Viruses	Duplodnaviria	Heunggongvirae	Uroviricota	Caudoviricetes	Unclassified_O	Unclassified_F
1385	vOTU17846	Viruses	Duplodnaviria	Heunggongvirae	Uroviricota	Caudoviricetes	Unclassified_O	Unclassified_F
1386	vOTU17852	Viruses	Duplodnaviria	Heunggongvirae	Uroviricota	Caudoviricetes	Unclassified_O	Unclassified_F
1387	vOTU17855	Viruses	Duplodnaviria	Heunggongvirae	Uroviricota	Caudoviricetes	Unclassified_O	Unclassified_F
1388	vOTU17857	Viruses	Duplodnaviria	Heunggongvirae	Uroviricota	Caudoviricetes	Unclassified_O	Unclassified_F
1389	vOTU17859	Viruses	Duplodnaviria	Heunggongvirae	Uroviricota	Caudoviricetes	Unclassified_O	Unclassified_F
1390	vOTU17868	Viruses	Duplodnaviria	Heunggongvirae	Uroviricota	Caudoviricetes	Unclassified_O	Unclassified_F
1391	vOTU17873	Viruses	Duplodnaviria	Heunggongvirae	Uroviricota	Caudoviricetes	Unclassified_O	Unclassified_F
1392	vOTU17877	Viruses	Duplodnaviria	Heunggongvirae	Uroviricota	Caudoviricetes	Unclassified_O	Unclassified_F
1393	vOTU17878	Viruses	Duplodnaviria	Heunggongvirae	Uroviricota	Caudoviricetes	Unclassified_O	Unclassified_F
1394	vOTU17888	Viruses	Duplodnaviria	Heunggongvirae	Uroviricota	Caudoviricetes	Unclassified_O	Unclassified_F
1395	vOTU17889	Viruses	Duplodnaviria	Heunggongvirae	Uroviricota	Caudoviricetes	Unclassified_O	Unclassified_F
1396	vOTU17890	Viruses	Duplodnaviria	Heunggongvirae	Uroviricota	Caudoviricetes	Unclassified_O	Unclassified_F
1397	vOTU17892	Viruses	Duplodnaviria	Heunggongvirae	Uroviricota	Caudoviricetes	Unclassified_O	Unclassified_F
1398	vOTU17893	Viruses	Duplodnaviria	Heunggongvirae	Uroviricota	Caudoviricetes	Unclassified_O	Unclassified_F
1399	vOTU17894	Viruses	Duplodnaviria	Heunggongvirae	Uroviricota	Caudoviricetes	Unclassified_O	Unclassified_F
1400	vOTU17895	Viruses	Duplodnaviria	Heunggongvirae	Uroviricota	Caudoviricetes	Unclassified_O	Unclassified_F
1401	vOTU17896	Viruses	Duplodnaviria	Heunggongvirae	Uroviricota	Caudoviricetes	Unclassified_O	Unclassified_F
1402	vOTU17898	Viruses	Duplodnaviria	Heunggongvirae	Uroviricota	Caudoviricetes	Unclassified_O	Unclassified_F
1403	vOTU17899	Viruses	Duplodnaviria	Heunggongvirae	Uroviricota	Caudoviricetes	Unclassified_O	Unclassified_F
1404	vOTU17900	Viruses	Duplodnaviria	Heunggongvirae	Uroviricota	Caudoviricetes	Unclassified_O	Unclassified_F
1405	vOTU17901	Viruses	Duplodnaviria	Heunggongvirae	Uroviricota	Caudoviricetes	Unclassified_O	Unclassified_F
1406	vOTU17902	Viruses	Duplodnaviria	Heunggongvirae	Uroviricota	Caudoviricetes	Unclassified_O	Unclassified_F
1407	vOTU17903	Viruses	Duplodnaviria	Heunggongvirae	Uroviricota	Caudoviricetes	Unclassified_O	Unclassified_F
1408	vOTU17904	Viruses	Duplodnaviria	Heunggongvirae	Uroviricota	Caudoviricetes	Unclassified_O	Unclassified_F
1409	vOTU17906	Viruses	Duplodnaviria	Heunggongvirae	Uroviricota	Caudoviricetes	Unclassified_O	Unclassified_F
1410	vOTU17907	Viruses	Duplodnaviria	Heunggongvirae	Uroviricota	Caudoviricetes	Unclassified_O	Unclassified_F
1411	vOTU17910	Viruses	Duplodnaviria	Heunggongvirae	Uroviricota	Caudoviricetes	Unclassified_O	Unclassified_F
1412	vOTU17911	Viruses	Duplodnaviria	Heunggongvirae	Uroviricota	Caudoviricetes	Unclassified_O	Unclassified_F
1413	vOTU17914	Viruses	Duplodnaviria	Heunggongvirae	Uroviricota	Caudoviricetes	Unclassified_O	Unclassified_F
1414	vOTU17915	Viruses	Duplodnaviria	Heunggongvirae	Uroviricota	Caudoviricetes	Unclassified_O	Unclassified_F
1415	vOTU17918	Viruses	Unclassified_R	Unclassified_K	Unclassified_P	Unclassified_C	Unclassified_O	Unclassified_F
1416	vOTU17920	Viruses	Duplodnaviria	Heunggongvirae	Uroviricota	Caudoviricetes	Unclassified_O	Unclassified_F
1417	vOTU17923	Viruses	Monodnaviria	Shotokuvirae	Cressdnaviricota	Arfiviricetes	Rivendellvirales	Naryaviridae
1418	vOTU17925	Viruses	Duplodnaviria	Heunggongvirae	Uroviricota	Caudoviricetes	Unclassified_O	Unclassified_F
1419	vOTU17927	Viruses	Duplodnaviria	Heunggongvirae	Uroviricota	Caudoviricetes	Unclassified_O	Unclassified_F
1420	vOTU17928	Viruses	Duplodnaviria	Heunggongvirae	Uroviricota	Caudoviricetes	Unclassified_O	Unclassified_F
1421	vOTU17930	Viruses	Duplodnaviria	Heunggongvirae	Uroviricota	Caudoviricetes	Unclassified_O	Unclassified_F
1422	vOTU17931	Viruses	Duplodnaviria	Heunggongvirae	Uroviricota	Caudoviricetes	Unclassified_O	Unclassified_F
1423	vOTU17932	Viruses	Duplodnaviria	Heunggongvirae	Uroviricota	Caudoviricetes	Unclassified_O	Unclassified_F
1424	vOTU17933	Viruses	Duplodnaviria	Heunggongvirae	Uroviricota	Caudoviricetes	Unclassified_O	Unclassified_F
1425	vOTU17934	Viruses	Duplodnaviria	Heunggongvirae	Uroviricota	Caudoviricetes	Unclassified_O	Unclassified_F
1426	vOTU17935	Viruses	Duplodnaviria	Heunggongvirae	Uroviricota	Caudoviricetes	Unclassified_O	Unclassified_F
1427	vOTU17936	Viruses	Duplodnaviria	Heunggongvirae	Uroviricota	Caudoviricetes	Unclassified_O	Unclassified_F
1428	vOTU17938	Viruses	Duplodnaviria	Heunggongvirae	Uroviricota	Caudoviricetes	Unclassified_O	Unclassified_F
1429	vOTU17940	Viruses	Duplodnaviria	Heunggongvirae	Uroviricota	Caudoviricetes	Unclassified_O	Unclassified_F
1430	vOTU17941	Viruses	Duplodnaviria	Heunggongvirae	Uroviricota	Caudoviricetes	Unclassified_O	Unclassified_F
1431	vOTU17949	Viruses	Duplodnaviria	Heunggongvirae	Uroviricota	Caudoviricetes	Unclassified_O	Unclassified_F
1432	vOTU17954	Viruses	Duplodnaviria	Heunggongvirae	Uroviricota	Caudoviricetes	Unclassified_O	Unclassified_F
1433	vOTU17955	Viruses	Duplodnaviria	Heunggongvirae	Uroviricota	Caudoviricetes	Unclassified_O	Unclassified_F
1434	vOTU17958	Viruses	Duplodnaviria	Heunggongvirae	Uroviricota	Caudoviricetes	Unclassified_O	Unclassified_F
1435	vOTU17961	Viruses	Duplodnaviria	Heunggongvirae	Uroviricota	Caudoviricetes	Unclassified_O	Unclassified_F
1436	vOTU17964	Viruses	Duplodnaviria	Heunggongvirae	Uroviricota	Caudoviricetes	Unclassified_O	Unclassified_F
1437	vOTU17967	Viruses	Duplodnaviria	Heunggongvirae	Uroviricota	Caudoviricetes	Unclassified_O	Unclassified_F
1438	vOTU17969	Viruses	Duplodnaviria	Heunggongvirae	Uroviricota	Caudoviricetes	Unclassified_O	Unclassified_F
1439	vOTU17975	Viruses	Duplodnaviria	Heunggongvirae	Uroviricota	Caudoviricetes	Unclassified_O	Unclassified_F
1440	vOTU17977	Viruses	Duplodnaviria	Heunggongvirae	Uroviricota	Caudoviricetes	Unclassified_O	Unclassified_F
1441	vOTU17981	Viruses	Duplodnaviria	Heunggongvirae	Uroviricota	Caudoviricetes	Unclassified_O	Unclassified_F
1442	vOTU17982	Viruses	Duplodnaviria	Heunggongvirae	Uroviricota	Caudoviricetes	Unclassified_O	Unclassified_F
1443	vOTU17987	Viruses	Duplodnaviria	Heunggongvirae	Uroviricota	Caudoviricetes	Unclassified_O	Unclassified_F
1444	vOTU17991	Viruses	Duplodnaviria	Heunggongvirae	Uroviricota	Caudoviricetes	Unclassified_O	Unclassified_F
1445	vOTU17994	Viruses	Duplodnaviria	Heunggongvirae	Uroviricota	Caudoviricetes	Unclassified_O	Unclassified_F
1446	vOTU18048	Viruses	Duplodnaviria	Heunggongvirae	Uroviricota	Caudoviricetes	Unclassified_O	Unclassified_F
1447	vOTU18121	Viruses	Duplodnaviria	Heunggongvirae	Uroviricota	Caudoviricetes	Unclassified_O	Unclassified_F
1448	vOTU18141	Viruses	Duplodnaviria	Heunggongvirae	Uroviricota	Caudoviricetes	Unclassified_O	Unclassified_F
1449	vOTU18145	Unassigned	Unassigned	Unassigned	Unassigned	Unassigned	Unassigned	Unassigned
1450	vOTU18198	Viruses	Duplodnaviria	Heunggongvirae	Uroviricota	Caudoviricetes	Unclassified_O	Unclassified_F
1451	vOTU18229	Viruses	Duplodnaviria	Heunggongvirae	Uroviricota	Caudoviricetes	Unclassified_O	Unclassified_F
1452	vOTU18241	Viruses	Duplodnaviria	Heunggongvirae	Uroviricota	Caudoviricetes	Unclassified_O	Unclassified_F
1453	vOTU18306	Viruses	Duplodnaviria	Heunggongvirae	Uroviricota	Caudoviricetes	Unclassified_O	Unclassified_F
1454	vOTU18342	Viruses	Duplodnaviria	Heunggongvirae	Uroviricota	Caudoviricetes	Unclassified_O	Unclassified_F
1455	vOTU18347	Viruses	Duplodnaviria	Heunggongvirae	Uroviricota	Caudoviricetes	Unclassified_O	Unclassified_F
1456	vOTU18361	Viruses	Duplodnaviria	Heunggongvirae	Uroviricota	Caudoviricetes	Unclassified_O	Unclassified_F
1457	vOTU18373	Viruses	Duplodnaviria	Heunggongvirae	Uroviricota	Caudoviricetes	Unclassified_O	Unclassified_F
1458	vOTU18374	Viruses	Duplodnaviria	Heunggongvirae	Uroviricota	Caudoviricetes	Unclassified_O	Unclassified_F
1459	vOTU18384	Viruses	Duplodnaviria	Heunggongvirae	Uroviricota	Caudoviricetes	Unclassified_O	Unclassified_F
1460	vOTU18385	Viruses	Duplodnaviria	Heunggongvirae	Uroviricota	Caudoviricetes	Unclassified_O	Unclassified_F
1461	vOTU18397	Viruses	Duplodnaviria	Heunggongvirae	Uroviricota	Caudoviricetes	Unclassified_O	Unclassified_F
1462	vOTU18403	Viruses	Duplodnaviria	Heunggongvirae	Uroviricota	Caudoviricetes	Unclassified_O	Unclassified_F
1463	vOTU18406	Viruses	Duplodnaviria	Heunggongvirae	Uroviricota	Caudoviricetes	Unclassified_O	Unclassified_F
1464	vOTU18425	Viruses	Duplodnaviria	Heunggongvirae	Uroviricota	Caudoviricetes	Unclassified_O	Unclassified_F
1465	vOTU18433	Viruses	Duplodnaviria	Heunggongvirae	Uroviricota	Caudoviricetes	Unclassified_O	Unclassified_F
1466	vOTU18440	Viruses	Duplodnaviria	Heunggongvirae	Uroviricota	Caudoviricetes	Unclassified_O	Unclassified_F
1467	vOTU18456	Viruses	Duplodnaviria	Heunggongvirae	Uroviricota	Caudoviricetes	Unclassified_O	Unclassified_F
1468	vOTU18464	Viruses	Duplodnaviria	Heunggongvirae	Uroviricota	Caudoviricetes	Unclassified_O	Unclassified_F
1469	vOTU18495	Viruses	Duplodnaviria	Heunggongvirae	Uroviricota	Caudoviricetes	Unclassified_O	Unclassified_F
1470	vOTU18512	Viruses	Duplodnaviria	Heunggongvirae	Uroviricota	Caudoviricetes	Unclassified_O	Unclassified_F
1471	vOTU18546	Viruses	Duplodnaviria	Heunggongvirae	Uroviricota	Caudoviricetes	Unclassified_O	Unclassified_F
1472	vOTU18614	Viruses	Duplodnaviria	Heunggongvirae	Uroviricota	Caudoviricetes	Unclassified_O	Unclassified_F
1473	vOTU18619	Viruses	Duplodnaviria	Heunggongvirae	Uroviricota	Caudoviricetes	Unclassified_O	Unclassified_F
1474	vOTU18621	Viruses	Duplodnaviria	Heunggongvirae	Uroviricota	Caudoviricetes	Unclassified_O	Unclassified_F
1475	vOTU18623	Unassigned	Unassigned	Unassigned	Unassigned	Unassigned	Unassigned	Unassigned
1476	vOTU18624	Viruses	Duplodnaviria	Heunggongvirae	Uroviricota	Caudoviricetes	Unclassified_O	Unclassified_F
1477	vOTU18626	Unassigned	Unassigned	Unassigned	Unassigned	Unassigned	Unassigned	Unassigned
1478	vOTU18636	Viruses	Duplodnaviria	Heunggongvirae	Uroviricota	Caudoviricetes	Unclassified_O	Unclassified_F
1479	vOTU18640	Viruses	Duplodnaviria	Heunggongvirae	Uroviricota	Caudoviricetes	Unclassified_O	Unclassified_F
1480	vOTU18674	Viruses	Duplodnaviria	Heunggongvirae	Uroviricota	Caudoviricetes	Unclassified_O	Unclassified_F
1481	vOTU18675	Viruses	Duplodnaviria	Heunggongvirae	Uroviricota	Caudoviricetes	Unclassified_O	Unclassified_F
1482	vOTU18679	Viruses	Duplodnaviria	Heunggongvirae	Uroviricota	Caudoviricetes	Unclassified_O	Unclassified_F
1483	vOTU18682	Viruses	Duplodnaviria	Heunggongvirae	Uroviricota	Caudoviricetes	Unclassified_O	Unclassified_F
1484	vOTU18683	Viruses	Duplodnaviria	Heunggongvirae	Uroviricota	Caudoviricetes	Unclassified_O	Unclassified_F
1485	vOTU18684	Viruses	Duplodnaviria	Heunggongvirae	Uroviricota	Caudoviricetes	Unclassified_O	Unclassified_F
1486	vOTU18687	Viruses	Duplodnaviria	Heunggongvirae	Uroviricota	Caudoviricetes	Unclassified_O	Unclassified_F
1487	vOTU18688	Viruses	Duplodnaviria	Heunggongvirae	Uroviricota	Caudoviricetes	Unclassified_O	Unclassified_F
1488	vOTU18700	Viruses	Duplodnaviria	Heunggongvirae	Uroviricota	Caudoviricetes	Unclassified_O	Unclassified_F
1489	vOTU18702	Viruses	Duplodnaviria	Heunggongvirae	Uroviricota	Caudoviricetes	Unclassified_O	Unclassified_F
1490	vOTU18703	Viruses	Duplodnaviria	Heunggongvirae	Uroviricota	Caudoviricetes	Unclassified_O	Unclassified_F
1491	vOTU18707	Viruses	Duplodnaviria	Heunggongvirae	Uroviricota	Caudoviricetes	Unclassified_O	Unclassified_F
1492	vOTU18709	Viruses	Duplodnaviria	Heunggongvirae	Uroviricota	Caudoviricetes	Unclassified_O	Unclassified_F
1493	vOTU18711	Viruses	Duplodnaviria	Heunggongvirae	Uroviricota	Caudoviricetes	Unclassified_O	Unclassified_F
1494	vOTU18719	Viruses	Duplodnaviria	Heunggongvirae	Uroviricota	Caudoviricetes	Unclassified_O	Unclassified_F
1495	vOTU18720	Viruses	Unclassified_R	Unclassified_K	Unclassified_P	Unclassified_C	Unclassified_O	Unclassified_F
1496	vOTU18721	Viruses	Duplodnaviria	Heunggongvirae	Uroviricota	Caudoviricetes	Unclassified_O	Unclassified_F
1497	vOTU18722	Viruses	Duplodnaviria	Heunggongvirae	Uroviricota	Caudoviricetes	Unclassified_O	Unclassified_F
1498	vOTU18724	Viruses	Duplodnaviria	Heunggongvirae	Uroviricota	Caudoviricetes	Unclassified_O	Unclassified_F
1499	vOTU18727	Viruses	Duplodnaviria	Heunggongvirae	Uroviricota	Caudoviricetes	Unclassified_O	Unclassified_F
1500	vOTU18728	Viruses	Duplodnaviria	Heunggongvirae	Uroviricota	Caudoviricetes	Unclassified_O	Unclassified_F
1501	vOTU18732	Viruses	Duplodnaviria	Heunggongvirae	Uroviricota	Caudoviricetes	Unclassified_O	Unclassified_F
1502	vOTU18738	Viruses	Duplodnaviria	Heunggongvirae	Uroviricota	Caudoviricetes	Unclassified_O	Unclassified_F
1503	vOTU18742	Viruses	Duplodnaviria	Heunggongvirae	Uroviricota	Caudoviricetes	Unclassified_O	Unclassified_F
1504	vOTU18745	Viruses	Duplodnaviria	Heunggongvirae	Uroviricota	Caudoviricetes	Unclassified_O	Unclassified_F
1505	vOTU18747	Viruses	Duplodnaviria	Heunggongvirae	Uroviricota	Caudoviricetes	Unclassified_O	Unclassified_F
1506	vOTU18748	Viruses	Duplodnaviria	Heunggongvirae	Uroviricota	Caudoviricetes	Unclassified_O	Unclassified_F
1507	vOTU18750	Viruses	Duplodnaviria	Heunggongvirae	Uroviricota	Caudoviricetes	Unclassified_O	Unclassified_F
1508	vOTU18751	Viruses	Duplodnaviria	Heunggongvirae	Uroviricota	Caudoviricetes	Unclassified_O	Unclassified_F
1509	vOTU18754	Viruses	Duplodnaviria	Heunggongvirae	Uroviricota	Caudoviricetes	Unclassified_O	Unclassified_F
1510	vOTU18761	Viruses	Duplodnaviria	Heunggongvirae	Uroviricota	Caudoviricetes	Unclassified_O	Unclassified_F
1511	vOTU18762	Viruses	Unclassified_R	Unclassified_K	Unclassified_P	Unclassified_C	Unclassified_O	Unclassified_F
1512	vOTU18767	Viruses	Duplodnaviria	Heunggongvirae	Uroviricota	Caudoviricetes	Unclassified_O	Unclassified_F
1513	vOTU18769	Viruses	Duplodnaviria	Heunggongvirae	Uroviricota	Caudoviricetes	Unclassified_O	Unclassified_F
1514	vOTU18770	Viruses	Monodnaviria	Shotokuvirae	Cressdnaviricota	Arfiviricetes	Cirlivirales	Circoviridae
1515	vOTU18771	Viruses	Duplodnaviria	Heunggongvirae	Uroviricota	Caudoviricetes	Unclassified_O	Unclassified_F
1516	vOTU18772	Viruses	Unclassified_R	Unclassified_K	Unclassified_P	Unclassified_C	Unclassified_O	Unclassified_F
1517	vOTU18773	Viruses	Unclassified_R	Unclassified_K	Unclassified_P	Unclassified_C	Unclassified_O	Unclassified_F
1518	vOTU18774	Viruses	Duplodnaviria	Heunggongvirae	Uroviricota	Caudoviricetes	Unclassified_O	Unclassified_F
1519	vOTU18776	Viruses	Monodnaviria	Shotokuvirae	Cressdnaviricota	Arfiviricetes	Rivendellvirales	Naryaviridae
1520	vOTU18777	Viruses	Duplodnaviria	Heunggongvirae	Uroviricota	Caudoviricetes	Unclassified_O	Unclassified_F
1521	vOTU18779	Viruses	Duplodnaviria	Heunggongvirae	Uroviricota	Caudoviricetes	Unclassified_O	Unclassified_F
1522	vOTU18780	Viruses	Duplodnaviria	Heunggongvirae	Uroviricota	Caudoviricetes	Unclassified_O	Unclassified_F
1523	vOTU18785	Viruses	Duplodnaviria	Heunggongvirae	Uroviricota	Caudoviricetes	Unclassified_O	Unclassified_F
1524	vOTU18786	Viruses	Duplodnaviria	Heunggongvirae	Uroviricota	Caudoviricetes	Unclassified_O	Unclassified_F
1525	vOTU18788	Viruses	Duplodnaviria	Heunggongvirae	Uroviricota	Caudoviricetes	Unclassified_O	Unclassified_F
1526	vOTU18789	Viruses	Duplodnaviria	Heunggongvirae	Uroviricota	Caudoviricetes	Unclassified_O	Unclassified_F
1527	vOTU18792	Viruses	Duplodnaviria	Heunggongvirae	Uroviricota	Caudoviricetes	Unclassified_O	Unclassified_F
1528	vOTU18795	Viruses	Duplodnaviria	Heunggongvirae	Uroviricota	Caudoviricetes	Unclassified_O	Unclassified_F
1529	vOTU18802	Viruses	Duplodnaviria	Heunggongvirae	Uroviricota	Caudoviricetes	Unclassified_O	Unclassified_F
1530	vOTU18806	Viruses	Duplodnaviria	Heunggongvirae	Uroviricota	Caudoviricetes	Unclassified_O	Unclassified_F
1531	vOTU18808	Viruses	Duplodnaviria	Heunggongvirae	Uroviricota	Caudoviricetes	Unclassified_O	Unclassified_F
1532	vOTU18809	Viruses	Duplodnaviria	Heunggongvirae	Uroviricota	Caudoviricetes	Unclassified_O	Unclassified_F
1533	vOTU18816	Viruses	Duplodnaviria	Heunggongvirae	Uroviricota	Caudoviricetes	Unclassified_O	Unclassified_F
1534	vOTU18817	Viruses	Duplodnaviria	Heunggongvirae	Uroviricota	Caudoviricetes	Unclassified_O	Unclassified_F
1535	vOTU18818	Viruses	Duplodnaviria	Heunggongvirae	Uroviricota	Caudoviricetes	Unclassified_O	Unclassified_F
1536	vOTU18819	Viruses	Duplodnaviria	Heunggongvirae	Uroviricota	Caudoviricetes	Unclassified_O	Unclassified_F
1537	vOTU18820	Viruses	Duplodnaviria	Heunggongvirae	Uroviricota	Caudoviricetes	Unclassified_O	Unclassified_F
1538	vOTU18821	Viruses	Duplodnaviria	Heunggongvirae	Uroviricota	Caudoviricetes	Unclassified_O	Unclassified_F
1539	vOTU18822	Viruses	Duplodnaviria	Heunggongvirae	Uroviricota	Caudoviricetes	Unclassified_O	Unclassified_F
1540	vOTU18825	Viruses	Duplodnaviria	Heunggongvirae	Uroviricota	Caudoviricetes	Unclassified_O	Unclassified_F
1541	vOTU18826	Viruses	Duplodnaviria	Heunggongvirae	Uroviricota	Caudoviricetes	Unclassified_O	Unclassified_F
1542	vOTU18827	Viruses	Duplodnaviria	Heunggongvirae	Uroviricota	Caudoviricetes	Unclassified_O	Unclassified_F
1543	vOTU18828	Viruses	Duplodnaviria	Heunggongvirae	Uroviricota	Caudoviricetes	Unclassified_O	Unclassified_F
1544	vOTU18830	Viruses	Duplodnaviria	Heunggongvirae	Uroviricota	Caudoviricetes	Unclassified_O	Unclassified_F
1545	vOTU18834	Viruses	Duplodnaviria	Heunggongvirae	Uroviricota	Caudoviricetes	Unclassified_O	Unclassified_F
1546	vOTU18837	Viruses	Duplodnaviria	Heunggongvirae	Uroviricota	Caudoviricetes	Unclassified_O	Unclassified_F
1547	vOTU18840	Viruses	Duplodnaviria	Heunggongvirae	Uroviricota	Caudoviricetes	Unclassified_O	Unclassified_F
1548	vOTU18843	Viruses	Duplodnaviria	Heunggongvirae	Uroviricota	Caudoviricetes	Unclassified_O	Unclassified_F
1549	vOTU18848	Viruses	Duplodnaviria	Heunggongvirae	Uroviricota	Caudoviricetes	Unclassified_O	Unclassified_F
1550	vOTU18849	Viruses	Monodnaviria	Shotokuvirae	Cressdnaviricota	Arfiviricetes	Rivendellvirales	Naryaviridae
1551	vOTU18850	Viruses	Duplodnaviria	Heunggongvirae	Uroviricota	Caudoviricetes	Unclassified_O	Unclassified_F
1552	vOTU18854	Viruses	Duplodnaviria	Heunggongvirae	Uroviricota	Caudoviricetes	Unclassified_O	Unclassified_F
1553	vOTU18856	Viruses	Duplodnaviria	Heunggongvirae	Uroviricota	Caudoviricetes	Unclassified_O	Unclassified_F
1554	vOTU18870	Viruses	Duplodnaviria	Heunggongvirae	Uroviricota	Caudoviricetes	Unclassified_O	Unclassified_F
1555	vOTU18872	Viruses	Duplodnaviria	Heunggongvirae	Uroviricota	Caudoviricetes	Unclassified_O	Unclassified_F
1556	vOTU18873	Viruses	Duplodnaviria	Heunggongvirae	Uroviricota	Caudoviricetes	Unclassified_O	Unclassified_F
1557	vOTU18876	Viruses	Duplodnaviria	Heunggongvirae	Uroviricota	Caudoviricetes	Unclassified_O	Unclassified_F
1558	vOTU18881	Viruses	Duplodnaviria	Heunggongvirae	Uroviricota	Caudoviricetes	Unclassified_O	Unclassified_F
1559	vOTU18883	Viruses	Duplodnaviria	Heunggongvirae	Uroviricota	Caudoviricetes	Unclassified_O	Unclassified_F
1560	vOTU18884	Viruses	Duplodnaviria	Heunggongvirae	Uroviricota	Caudoviricetes	Unclassified_O	Unclassified_F
1561	vOTU18887	Viruses	Duplodnaviria	Heunggongvirae	Uroviricota	Caudoviricetes	Unclassified_O	Unclassified_F
1562	vOTU18889	Viruses	Duplodnaviria	Heunggongvirae	Uroviricota	Caudoviricetes	Unclassified_O	Unclassified_F
1563	vOTU18892	Viruses	Duplodnaviria	Heunggongvirae	Uroviricota	Caudoviricetes	Unclassified_O	Unclassified_F
1564	vOTU18895	Viruses	Duplodnaviria	Heunggongvirae	Uroviricota	Caudoviricetes	Unclassified_O	Unclassified_F
1565	vOTU18897	Viruses	Duplodnaviria	Heunggongvirae	Uroviricota	Caudoviricetes	Unclassified_O	Unclassified_F
1566	vOTU18898	Viruses	Duplodnaviria	Heunggongvirae	Uroviricota	Caudoviricetes	Unclassified_O	Unclassified_F
1567	vOTU18899	Viruses	Duplodnaviria	Heunggongvirae	Uroviricota	Caudoviricetes	Unclassified_O	Unclassified_F
1568	vOTU18904	Viruses	Unclassified_R	Unclassified_K	Unclassified_P	Unclassified_C	Unclassified_O	Unclassified_F
1569	vOTU18906	Viruses	Duplodnaviria	Heunggongvirae	Uroviricota	Caudoviricetes	Unclassified_O	Unclassified_F
1570	vOTU18909	Viruses	Duplodnaviria	Heunggongvirae	Uroviricota	Caudoviricetes	Unclassified_O	Unclassified_F
1571	vOTU18910	Viruses	Duplodnaviria	Heunggongvirae	Uroviricota	Caudoviricetes	Unclassified_O	Unclassified_F
1572	vOTU18911	Viruses	Duplodnaviria	Heunggongvirae	Uroviricota	Caudoviricetes	Unclassified_O	Unclassified_F
1573	vOTU18913	Viruses	Duplodnaviria	Heunggongvirae	Uroviricota	Caudoviricetes	Unclassified_O	Unclassified_F
1574	vOTU18914	Viruses	Duplodnaviria	Heunggongvirae	Uroviricota	Caudoviricetes	Unclassified_O	Unclassified_F
1575	vOTU18921	Viruses	Duplodnaviria	Heunggongvirae	Uroviricota	Caudoviricetes	Unclassified_O	Unclassified_F
1576	vOTU18924	Viruses	Duplodnaviria	Heunggongvirae	Uroviricota	Caudoviricetes	Unclassified_O	Unclassified_F
1577	vOTU18929	Viruses	Duplodnaviria	Heunggongvirae	Uroviricota	Caudoviricetes	Unclassified_O	Unclassified_F
1578	vOTU18931	Viruses	Duplodnaviria	Heunggongvirae	Uroviricota	Caudoviricetes	Unclassified_O	Unclassified_F
1579	vOTU18934	Viruses	Duplodnaviria	Heunggongvirae	Uroviricota	Caudoviricetes	Unclassified_O	Unclassified_F
1580	vOTU18938	Viruses	Duplodnaviria	Heunggongvirae	Uroviricota	Caudoviricetes	Unclassified_O	Unclassified_F
1581	vOTU18940	Viruses	Duplodnaviria	Heunggongvirae	Uroviricota	Caudoviricetes	Unclassified_O	Unclassified_F
1582	vOTU18941	Viruses	Duplodnaviria	Heunggongvirae	Uroviricota	Caudoviricetes	Unclassified_O	Unclassified_F
1583	vOTU18947	Viruses	Duplodnaviria	Heunggongvirae	Uroviricota	Caudoviricetes	Unclassified_O	Unclassified_F
1584	vOTU18951	Viruses	Duplodnaviria	Heunggongvirae	Uroviricota	Caudoviricetes	Unclassified_O	Unclassified_F
1585	vOTU18953	Viruses	Duplodnaviria	Heunggongvirae	Uroviricota	Caudoviricetes	Unclassified_O	Unclassified_F
1586	vOTU18956	Viruses	Duplodnaviria	Heunggongvirae	Uroviricota	Caudoviricetes	Unclassified_O	Unclassified_F
1587	vOTU18957	Viruses	Duplodnaviria	Heunggongvirae	Uroviricota	Caudoviricetes	Unclassified_O	Unclassified_F
1588	vOTU18959	Viruses	Duplodnaviria	Heunggongvirae	Uroviricota	Caudoviricetes	Unclassified_O	Unclassified_F
1589	vOTU18960	Viruses	Duplodnaviria	Heunggongvirae	Uroviricota	Caudoviricetes	Unclassified_O	Unclassified_F
1590	vOTU18961	Viruses	Duplodnaviria	Heunggongvirae	Uroviricota	Caudoviricetes	Unclassified_O	Unclassified_F
1591	vOTU18967	Viruses	Duplodnaviria	Heunggongvirae	Uroviricota	Caudoviricetes	Unclassified_O	Unclassified_F
1592	vOTU18969	Viruses	Duplodnaviria	Heunggongvirae	Uroviricota	Caudoviricetes	Unclassified_O	Unclassified_F
1593	vOTU18971	Viruses	Duplodnaviria	Heunggongvirae	Uroviricota	Caudoviricetes	Unclassified_O	Unclassified_F
1594	vOTU18974	Viruses	Duplodnaviria	Heunggongvirae	Uroviricota	Caudoviricetes	Unclassified_O	Unclassified_F
1595	vOTU18975	Viruses	Duplodnaviria	Heunggongvirae	Uroviricota	Caudoviricetes	Unclassified_O	Unclassified_F
1596	vOTU18980	Viruses	Duplodnaviria	Heunggongvirae	Uroviricota	Caudoviricetes	Unclassified_O	Unclassified_F
1597	vOTU18982	Viruses	Duplodnaviria	Heunggongvirae	Uroviricota	Caudoviricetes	Unclassified_O	Unclassified_F
1598	vOTU18983	Viruses	Duplodnaviria	Heunggongvirae	Uroviricota	Caudoviricetes	Unclassified_O	Unclassified_F
1599	vOTU18984	Viruses	Duplodnaviria	Heunggongvirae	Uroviricota	Caudoviricetes	Unclassified_O	Unclassified_F
1600	vOTU18985	Viruses	Duplodnaviria	Heunggongvirae	Uroviricota	Caudoviricetes	Unclassified_O	Unclassified_F
1601	vOTU18989	Viruses	Duplodnaviria	Heunggongvirae	Uroviricota	Caudoviricetes	Unclassified_O	Unclassified_F
1602	vOTU18990	Viruses	Unclassified_R	Unclassified_K	Unclassified_P	Unclassified_C	Unclassified_O	Unclassified_F
1603	vOTU18993	Viruses	Duplodnaviria	Heunggongvirae	Uroviricota	Caudoviricetes	Unclassified_O	Unclassified_F
1604	vOTU18995	Viruses	Duplodnaviria	Heunggongvirae	Uroviricota	Caudoviricetes	Unclassified_O	Unclassified_F
1605	vOTU19002	Viruses	Duplodnaviria	Heunggongvirae	Uroviricota	Caudoviricetes	Unclassified_O	Unclassified_F
1606	vOTU19005	Viruses	Duplodnaviria	Heunggongvirae	Uroviricota	Caudoviricetes	Unclassified_O	Unclassified_F
1607	vOTU19009	Viruses	Duplodnaviria	Heunggongvirae	Uroviricota	Caudoviricetes	Unclassified_O	Unclassified_F
1608	vOTU19010	Viruses	Duplodnaviria	Heunggongvirae	Uroviricota	Caudoviricetes	Unclassified_O	Unclassified_F
1609	vOTU19012	Viruses	Duplodnaviria	Heunggongvirae	Uroviricota	Caudoviricetes	Unclassified_O	Unclassified_F
1610	vOTU19015	Viruses	Duplodnaviria	Heunggongvirae	Uroviricota	Caudoviricetes	Unclassified_O	Unclassified_F
1611	vOTU19017	Viruses	Duplodnaviria	Heunggongvirae	Uroviricota	Caudoviricetes	Unclassified_O	Unclassified_F
1612	vOTU19020	Viruses	Duplodnaviria	Heunggongvirae	Uroviricota	Caudoviricetes	Unclassified_O	Unclassified_F
1613	vOTU19022	Viruses	Duplodnaviria	Heunggongvirae	Uroviricota	Caudoviricetes	Unclassified_O	Unclassified_F
1614	vOTU19028	Viruses	Duplodnaviria	Heunggongvirae	Uroviricota	Caudoviricetes	Unclassified_O	Unclassified_F
1615	vOTU19041	Viruses	Duplodnaviria	Heunggongvirae	Uroviricota	Caudoviricetes	Unclassified_O	Unclassified_F
1616	vOTU19042	Viruses	Duplodnaviria	Heunggongvirae	Uroviricota	Caudoviricetes	Unclassified_O	Unclassified_F
1617	vOTU19043	Viruses	Duplodnaviria	Heunggongvirae	Uroviricota	Caudoviricetes	Unclassified_O	Unclassified_F
1618	vOTU19052	Viruses	Duplodnaviria	Heunggongvirae	Uroviricota	Caudoviricetes	Unclassified_O	Unclassified_F
1619	vOTU19055	Viruses	Duplodnaviria	Heunggongvirae	Uroviricota	Caudoviricetes	Unclassified_O	Unclassified_F
1620	vOTU19058	Viruses	Duplodnaviria	Heunggongvirae	Uroviricota	Caudoviricetes	Unclassified_O	Unclassified_F
1621	vOTU19062	Viruses	Duplodnaviria	Heunggongvirae	Uroviricota	Caudoviricetes	Unclassified_O	Unclassified_F
1622	vOTU19067	Viruses	Duplodnaviria	Heunggongvirae	Uroviricota	Caudoviricetes	Unclassified_O	Unclassified_F
1623	vOTU19070	Viruses	Duplodnaviria	Heunggongvirae	Uroviricota	Caudoviricetes	Unclassified_O	Unclassified_F
1624	vOTU19071	Viruses	Duplodnaviria	Heunggongvirae	Uroviricota	Caudoviricetes	Unclassified_O	Unclassified_F
1625	vOTU19079	Viruses	Duplodnaviria	Heunggongvirae	Uroviricota	Caudoviricetes	Unclassified_O	Unclassified_F
1626	vOTU19080	Viruses	Duplodnaviria	Heunggongvirae	Uroviricota	Caudoviricetes	Unclassified_O	Unclassified_F
1627	vOTU19081	Viruses	Duplodnaviria	Heunggongvirae	Uroviricota	Caudoviricetes	Unclassified_O	Unclassified_F
1628	vOTU19083	Viruses	Duplodnaviria	Heunggongvirae	Uroviricota	Caudoviricetes	Unclassified_O	Unclassified_F
1629	vOTU19085	Viruses	Duplodnaviria	Heunggongvirae	Uroviricota	Caudoviricetes	Unclassified_O	Unclassified_F
1630	vOTU19089	Viruses	Duplodnaviria	Heunggongvirae	Uroviricota	Caudoviricetes	Unclassified_O	Unclassified_F
1631	vOTU19090	Viruses	Duplodnaviria	Heunggongvirae	Uroviricota	Caudoviricetes	Unclassified_O	Unclassified_F
1632	vOTU19092	Viruses	Duplodnaviria	Heunggongvirae	Uroviricota	Caudoviricetes	Unclassified_O	Unclassified_F
1633	vOTU19095	Viruses	Duplodnaviria	Heunggongvirae	Uroviricota	Caudoviricetes	Unclassified_O	Unclassified_F
1634	vOTU19096	Viruses	Duplodnaviria	Heunggongvirae	Uroviricota	Caudoviricetes	Unclassified_O	Unclassified_F
1635	vOTU19097	Viruses	Duplodnaviria	Heunggongvirae	Uroviricota	Caudoviricetes	Unclassified_O	Unclassified_F
1636	vOTU19098	Viruses	Duplodnaviria	Heunggongvirae	Uroviricota	Caudoviricetes	Unclassified_O	Unclassified_F
1637	vOTU19099	Viruses	Duplodnaviria	Heunggongvirae	Uroviricota	Caudoviricetes	Unclassified_O	Unclassified_F
1638	vOTU19103	Viruses	Duplodnaviria	Heunggongvirae	Uroviricota	Caudoviricetes	Unclassified_O	Unclassified_F
1639	vOTU19109	Viruses	Duplodnaviria	Heunggongvirae	Uroviricota	Caudoviricetes	Unclassified_O	Unclassified_F
1640	vOTU19111	Viruses	Duplodnaviria	Heunggongvirae	Uroviricota	Caudoviricetes	Unclassified_O	Unclassified_F
1641	vOTU19112	Viruses	Duplodnaviria	Heunggongvirae	Uroviricota	Caudoviricetes	Unclassified_O	Unclassified_F
1642	vOTU19113	Viruses	Duplodnaviria	Heunggongvirae	Uroviricota	Caudoviricetes	Unclassified_O	Unclassified_F
1643	vOTU19115	Viruses	Duplodnaviria	Heunggongvirae	Uroviricota	Caudoviricetes	Unclassified_O	Unclassified_F
1644	vOTU19118	Viruses	Duplodnaviria	Heunggongvirae	Uroviricota	Caudoviricetes	Unclassified_O	Unclassified_F
1645	vOTU19121	Viruses	Duplodnaviria	Heunggongvirae	Uroviricota	Caudoviricetes	Unclassified_O	Unclassified_F
1646	vOTU19122	Viruses	Duplodnaviria	Heunggongvirae	Uroviricota	Caudoviricetes	Unclassified_O	Unclassified_F
1647	vOTU19123	Viruses	Duplodnaviria	Heunggongvirae	Uroviricota	Caudoviricetes	Unclassified_O	Unclassified_F
1648	vOTU19124	Viruses	Duplodnaviria	Heunggongvirae	Uroviricota	Caudoviricetes	Unclassified_O	Unclassified_F
1649	vOTU19128	Viruses	Duplodnaviria	Heunggongvirae	Uroviricota	Caudoviricetes	Unclassified_O	Unclassified_F
1650	vOTU19129	Unassigned	Unassigned	Unassigned	Unassigned	Unassigned	Unassigned	Unassigned
1651	vOTU19133	Viruses	Monodnaviria	Sangervirae	Phixviricota	Malgrandaviricetes	Petitvirales	Microviridae
1652	vOTU19137	Viruses	Monodnaviria	Sangervirae	Phixviricota	Malgrandaviricetes	Petitvirales	Microviridae
1653	vOTU19138	Viruses	Monodnaviria	Sangervirae	Phixviricota	Malgrandaviricetes	Petitvirales	Microviridae
1654	vOTU19141	Viruses	Monodnaviria	Sangervirae	Phixviricota	Malgrandaviricetes	Petitvirales	Microviridae
1655	vOTU19142	Viruses	Monodnaviria	Sangervirae	Phixviricota	Malgrandaviricetes	Petitvirales	Microviridae
1656	vOTU19143	Viruses	Monodnaviria	Sangervirae	Phixviricota	Malgrandaviricetes	Petitvirales	Microviridae
1657	vOTU19144	Viruses	Monodnaviria	Shotokuvirae	Cressdnaviricota	Repensiviricetes	Geplafuvirales	Genomoviridae
1658	vOTU19147	Viruses	Monodnaviria	Sangervirae	Phixviricota	Malgrandaviricetes	Petitvirales	Microviridae
1659	vOTU19149	Viruses	Unclassified_R	Unclassified_K	Unclassified_P	Unclassified_C	Unclassified_O	Unclassified_F
1660	vOTU19150	Viruses	Monodnaviria	Sangervirae	Phixviricota	Malgrandaviricetes	Petitvirales	Microviridae
1661	vOTU19153	Viruses	Monodnaviria	Sangervirae	Phixviricota	Malgrandaviricetes	Petitvirales	Microviridae
1662	vOTU19154	Viruses	Monodnaviria	Sangervirae	Phixviricota	Malgrandaviricetes	Petitvirales	Microviridae
1663	vOTU19155	Viruses	Monodnaviria	Sangervirae	Phixviricota	Malgrandaviricetes	Petitvirales	Microviridae
1664	vOTU19158	Viruses	Monodnaviria	Sangervirae	Phixviricota	Malgrandaviricetes	Petitvirales	Microviridae
1665	vOTU19165	Viruses	Duplodnaviria	Heunggongvirae	Uroviricota	Caudoviricetes	Unclassified_O	Unclassified_F
1666	vOTU19168	Viruses	Monodnaviria	Sangervirae	Phixviricota	Malgrandaviricetes	Petitvirales	Microviridae
1667	vOTU19170	Viruses	Monodnaviria	Sangervirae	Phixviricota	Malgrandaviricetes	Petitvirales	Microviridae
1668	vOTU19171	Viruses	Monodnaviria	Sangervirae	Phixviricota	Malgrandaviricetes	Petitvirales	Microviridae
1669	vOTU19174	Viruses	Monodnaviria	Sangervirae	Phixviricota	Malgrandaviricetes	Petitvirales	Microviridae
1670	vOTU19183	Viruses	Monodnaviria	Sangervirae	Phixviricota	Malgrandaviricetes	Petitvirales	Microviridae
1671	vOTU19187	Viruses	Monodnaviria	Sangervirae	Phixviricota	Malgrandaviricetes	Petitvirales	Microviridae
1672	vOTU19188	Viruses	Monodnaviria	Sangervirae	Phixviricota	Malgrandaviricetes	Petitvirales	Microviridae
1673	vOTU19189	Viruses	Monodnaviria	Shotokuvirae	Cressdnaviricota	Arfiviricetes	Cremevirales	Smacoviridae
1674	vOTU19190	Viruses	Monodnaviria	Sangervirae	Phixviricota	Malgrandaviricetes	Petitvirales	Microviridae
1675	vOTU19193	Viruses	Monodnaviria	Shotokuvirae	Cressdnaviricota	Arfiviricetes	Cirlivirales	Circoviridae
1676	vOTU19194	Viruses	Monodnaviria	Sangervirae	Phixviricota	Malgrandaviricetes	Petitvirales	Microviridae
1677	vOTU19195	Viruses	Monodnaviria	Sangervirae	Phixviricota	Malgrandaviricetes	Petitvirales	Microviridae
1678	vOTU19196	Viruses	Unclassified_R	Unclassified_K	Unclassified_P	Unclassified_C	Unclassified_O	Unclassified_F
1679	vOTU19197	Viruses	Monodnaviria	Sangervirae	Phixviricota	Malgrandaviricetes	Petitvirales	Microviridae
1680	vOTU19198	Viruses	Monodnaviria	Shotokuvirae	Cressdnaviricota	Arfiviricetes	Cirlivirales	Circoviridae
1681	vOTU19199	Viruses	Monodnaviria	Shotokuvirae	Cressdnaviricota	Arfiviricetes	Cremevirales	Smacoviridae
1682	vOTU19201	Viruses	Monodnaviria	Sangervirae	Phixviricota	Malgrandaviricetes	Petitvirales	Microviridae
1683	vOTU19202	Viruses	Monodnaviria	Sangervirae	Phixviricota	Malgrandaviricetes	Petitvirales	Microviridae
1684	vOTU19204	Viruses	Monodnaviria	Sangervirae	Phixviricota	Malgrandaviricetes	Petitvirales	Microviridae
1685	vOTU19205	Viruses	Monodnaviria	Sangervirae	Phixviricota	Malgrandaviricetes	Petitvirales	Microviridae
1686	vOTU19206	Viruses	Unclassified_R	Unclassified_K	Unclassified_P	Unclassified_C	Unclassified_O	Unclassified_F
1687	vOTU19207	Viruses	Monodnaviria	Shotokuvirae	Cressdnaviricota	Arfiviricetes	Cirlivirales	Circoviridae
1688	vOTU19208	Viruses	Monodnaviria	Sangervirae	Phixviricota	Malgrandaviricetes	Petitvirales	Microviridae
1689	vOTU19209	Viruses	Monodnaviria	Sangervirae	Phixviricota	Malgrandaviricetes	Petitvirales	Microviridae
1690	vOTU19211	Viruses	Monodnaviria	Sangervirae	Phixviricota	Malgrandaviricetes	Petitvirales	Microviridae
1691	vOTU19214	Viruses	Monodnaviria	Sangervirae	Phixviricota	Malgrandaviricetes	Petitvirales	Microviridae
1692	vOTU19215	Viruses	Monodnaviria	Sangervirae	Phixviricota	Malgrandaviricetes	Petitvirales	Microviridae
1693	vOTU19219	Viruses	Monodnaviria	Sangervirae	Phixviricota	Malgrandaviricetes	Petitvirales	Microviridae
1694	vOTU19220	Viruses	Monodnaviria	Sangervirae	Phixviricota	Malgrandaviricetes	Petitvirales	Microviridae
1695	vOTU19221	Viruses	Monodnaviria	Sangervirae	Phixviricota	Malgrandaviricetes	Petitvirales	Microviridae
1696	vOTU19222	Viruses	Monodnaviria	Sangervirae	Phixviricota	Malgrandaviricetes	Petitvirales	Microviridae
1697	vOTU19223	Viruses	Monodnaviria	Sangervirae	Phixviricota	Malgrandaviricetes	Petitvirales	Microviridae
1698	vOTU19224	Viruses	Monodnaviria	Sangervirae	Phixviricota	Malgrandaviricetes	Petitvirales	Microviridae
1699	vOTU19225	Viruses	Monodnaviria	Sangervirae	Phixviricota	Malgrandaviricetes	Petitvirales	Microviridae
1700	vOTU19227	Viruses	Monodnaviria	Shotokuvirae	Cressdnaviricota	Arfiviricetes	Cremevirales	Smacoviridae
1701	vOTU19228	Viruses	Monodnaviria	Sangervirae	Phixviricota	Malgrandaviricetes	Petitvirales	Microviridae
1702	vOTU19229	Viruses	Monodnaviria	Sangervirae	Phixviricota	Malgrandaviricetes	Petitvirales	Microviridae
1703	vOTU19230	Viruses	Monodnaviria	Sangervirae	Phixviricota	Malgrandaviricetes	Petitvirales	Microviridae
1704	vOTU19231	Unassigned	Unassigned	Unassigned	Unassigned	Unassigned	Unassigned	Unassigned
1705	vOTU19232	Viruses	Monodnaviria	Sangervirae	Phixviricota	Malgrandaviricetes	Petitvirales	Microviridae
1706	vOTU19235	Viruses	Monodnaviria	Sangervirae	Phixviricota	Malgrandaviricetes	Petitvirales	Microviridae
1707	vOTU19236	Viruses	Monodnaviria	Sangervirae	Phixviricota	Malgrandaviricetes	Petitvirales	Microviridae
1708	vOTU19238	Unassigned	Unassigned	Unassigned	Unassigned	Unassigned	Unassigned	Unassigned
1709	vOTU19239	Viruses	Monodnaviria	Shotokuvirae	Cressdnaviricota	Arfiviricetes	Cremevirales	Smacoviridae
1710	vOTU19240	Viruses	Monodnaviria	Shotokuvirae	Cressdnaviricota	Arfiviricetes	Cirlivirales	Circoviridae
1711	vOTU19242	Viruses	Monodnaviria	Shotokuvirae	Cressdnaviricota	Repensiviricetes	Geplafuvirales	Geminiviridae
1712	vOTU19243	Viruses	Monodnaviria	Sangervirae	Phixviricota	Malgrandaviricetes	Petitvirales	Microviridae
1713	vOTU19245	Viruses	Monodnaviria	Sangervirae	Phixviricota	Malgrandaviricetes	Petitvirales	Microviridae
1714	vOTU19247	Viruses	Monodnaviria	Sangervirae	Phixviricota	Malgrandaviricetes	Petitvirales	Microviridae
1715	vOTU19248	Viruses	Monodnaviria	Shotokuvirae	Cressdnaviricota	Arfiviricetes	Mulpavirales	Nanoviridae
1716	vOTU19252	Viruses	Monodnaviria	Shotokuvirae	Cressdnaviricota	Arfiviricetes	Mulpavirales	Nanoviridae
1717	vOTU19255	Viruses	Unclassified_R	Unclassified_K	Unclassified_P	Unclassified_C	Unclassified_O	Unclassified_F
1718	vOTU19257	Viruses	Monodnaviria	Shotokuvirae	Cressdnaviricota	Arfiviricetes	Rivendellvirales	Naryaviridae
1719	vOTU19261	Viruses	Monodnaviria	Sangervirae	Phixviricota	Malgrandaviricetes	Petitvirales	Microviridae
1720	vOTU19263	Viruses	Monodnaviria	Shotokuvirae	Cressdnaviricota	Arfiviricetes	Cremevirales	Smacoviridae
1721	vOTU19264	Viruses	Monodnaviria	Sangervirae	Phixviricota	Malgrandaviricetes	Petitvirales	Microviridae
1722	vOTU19265	Viruses	Monodnaviria	Sangervirae	Phixviricota	Malgrandaviricetes	Petitvirales	Microviridae
1723	vOTU19270	Viruses	Monodnaviria	Shotokuvirae	Cressdnaviricota	Unclassified_C	Unclassified_O	Unclassified_F
1724	vOTU19271	Viruses	Monodnaviria	Sangervirae	Phixviricota	Malgrandaviricetes	Petitvirales	Microviridae
1725	vOTU19273	Viruses	Monodnaviria	Shotokuvirae	Cressdnaviricota	Arfiviricetes	Cirlivirales	Circoviridae
1726	vOTU19274	Viruses	Monodnaviria	Sangervirae	Phixviricota	Malgrandaviricetes	Petitvirales	Microviridae
1727	vOTU19275	Viruses	Monodnaviria	Shotokuvirae	Cressdnaviricota	Arfiviricetes	Cirlivirales	Circoviridae
1728	vOTU19276	Viruses	Monodnaviria	Sangervirae	Phixviricota	Malgrandaviricetes	Petitvirales	Microviridae
1729	vOTU19279	Viruses	Monodnaviria	Sangervirae	Phixviricota	Malgrandaviricetes	Petitvirales	Microviridae
1730	vOTU19282	Viruses	Monodnaviria	Sangervirae	Phixviricota	Malgrandaviricetes	Petitvirales	Microviridae
1731	vOTU19283	Viruses	Monodnaviria	Shotokuvirae	Cressdnaviricota	Arfiviricetes	Cirlivirales	Circoviridae
1732	vOTU19285	Viruses	Monodnaviria	Shotokuvirae	Cressdnaviricota	Arfiviricetes	Cremevirales	Smacoviridae
1733	vOTU19287	Viruses	Monodnaviria	Sangervirae	Phixviricota	Malgrandaviricetes	Petitvirales	Microviridae
1734	vOTU19290	Viruses	Monodnaviria	Sangervirae	Phixviricota	Malgrandaviricetes	Petitvirales	Microviridae
1735	vOTU19291	Viruses	Monodnaviria	Sangervirae	Phixviricota	Malgrandaviricetes	Petitvirales	Microviridae
1736	vOTU19292	Viruses	Monodnaviria	Shotokuvirae	Cressdnaviricota	Arfiviricetes	Cremevirales	Smacoviridae
1737	vOTU19293	Viruses	Monodnaviria	Sangervirae	Phixviricota	Malgrandaviricetes	Petitvirales	Microviridae
1738	vOTU19296	Viruses	Monodnaviria	Sangervirae	Phixviricota	Malgrandaviricetes	Petitvirales	Microviridae
1739	vOTU19298	Viruses	Monodnaviria	Sangervirae	Phixviricota	Malgrandaviricetes	Petitvirales	Microviridae
1740	vOTU19299	Viruses	Monodnaviria	Shotokuvirae	Cressdnaviricota	Arfiviricetes	Cremevirales	Smacoviridae
1741	vOTU19301	Viruses	Monodnaviria	Sangervirae	Phixviricota	Malgrandaviricetes	Petitvirales	Microviridae
1742	vOTU19302	Viruses	Monodnaviria	Shotokuvirae	Cressdnaviricota	Arfiviricetes	Cremevirales	Smacoviridae
1743	vOTU19303	Viruses	Monodnaviria	Shotokuvirae	Cressdnaviricota	Arfiviricetes	Mulpavirales	Nanoviridae
1744	vOTU19304	Viruses	Monodnaviria	Sangervirae	Phixviricota	Malgrandaviricetes	Petitvirales	Microviridae
1745	vOTU19305	Viruses	Monodnaviria	Sangervirae	Phixviricota	Malgrandaviricetes	Petitvirales	Microviridae
1746	vOTU19308	Viruses	Monodnaviria	Shotokuvirae	Cressdnaviricota	Arfiviricetes	Cirlivirales	Circoviridae
1747	vOTU19310	Viruses	Monodnaviria	Sangervirae	Phixviricota	Malgrandaviricetes	Petitvirales	Microviridae
1748	vOTU19312	Viruses	Monodnaviria	Shotokuvirae	Cressdnaviricota	Arfiviricetes	Mulpavirales	Nanoviridae
1749	vOTU19313	Viruses	Monodnaviria	Shotokuvirae	Cressdnaviricota	Arfiviricetes	Cirlivirales	Circoviridae
1750	vOTU19314	Viruses	Monodnaviria	Shotokuvirae	Cressdnaviricota	Arfiviricetes	Cirlivirales	Circoviridae
1751	vOTU19316	Viruses	Monodnaviria	Sangervirae	Phixviricota	Malgrandaviricetes	Petitvirales	Microviridae
1752	vOTU19317	Viruses	Monodnaviria	Shotokuvirae	Cressdnaviricota	Arfiviricetes	Cirlivirales	Circoviridae
1753	vOTU19318	Viruses	Monodnaviria	Shotokuvirae	Cressdnaviricota	Arfiviricetes	Cirlivirales	Circoviridae
1754	vOTU19319	Viruses	Monodnaviria	Shotokuvirae	Cressdnaviricota	Arfiviricetes	Cirlivirales	Circoviridae
1755	vOTU19320	Viruses	Monodnaviria	Sangervirae	Phixviricota	Malgrandaviricetes	Petitvirales	Microviridae
1756	vOTU19321	Viruses	Monodnaviria	Shotokuvirae	Cressdnaviricota	Arfiviricetes	Cirlivirales	Circoviridae
1757	vOTU19323	Viruses	Monodnaviria	Sangervirae	Phixviricota	Malgrandaviricetes	Petitvirales	Microviridae
1758	vOTU19325	Viruses	Monodnaviria	Shotokuvirae	Cressdnaviricota	Arfiviricetes	Cirlivirales	Circoviridae
1759	vOTU19326	Viruses	Monodnaviria	Shotokuvirae	Cressdnaviricota	Arfiviricetes	Cremevirales	Smacoviridae
1760	vOTU19328	Viruses	Monodnaviria	Sangervirae	Phixviricota	Malgrandaviricetes	Petitvirales	Microviridae
1761	vOTU19329	Viruses	Monodnaviria	Shotokuvirae	Cressdnaviricota	Arfiviricetes	Cremevirales	Smacoviridae
1762	vOTU19331	Viruses	Unclassified_R	Unclassified_K	Unclassified_P	Unclassified_C	Unclassified_O	Unclassified_F
1763	vOTU19335	Viruses	Monodnaviria	Shotokuvirae	Cressdnaviricota	Arfiviricetes	Cirlivirales	Circoviridae
1764	vOTU19337	Viruses	Monodnaviria	Shotokuvirae	Cressdnaviricota	Arfiviricetes	Cremevirales	Smacoviridae
1765	vOTU19338	Viruses	Monodnaviria	Shotokuvirae	Cressdnaviricota	Arfiviricetes	Cirlivirales	Circoviridae
1766	vOTU19339	Viruses	Monodnaviria	Shotokuvirae	Cressdnaviricota	Unclassified_C	Unclassified_O	Unclassified_F
1767	vOTU19341	Viruses	Monodnaviria	Shotokuvirae	Cressdnaviricota	Arfiviricetes	Cremevirales	Smacoviridae
1768	vOTU19343	Viruses	Monodnaviria	Sangervirae	Phixviricota	Malgrandaviricetes	Petitvirales	Microviridae
1769	vOTU19344	Viruses	Monodnaviria	Shotokuvirae	Cressdnaviricota	Arfiviricetes	Cremevirales	Smacoviridae
1770	vOTU19345	Viruses	Monodnaviria	Shotokuvirae	Cressdnaviricota	Arfiviricetes	Cremevirales	Smacoviridae
1771	vOTU19346	Viruses	Monodnaviria	Sangervirae	Phixviricota	Malgrandaviricetes	Petitvirales	Microviridae
1772	vOTU19347	Viruses	Monodnaviria	Sangervirae	Phixviricota	Malgrandaviricetes	Petitvirales	Microviridae
1773	vOTU19350	Viruses	Monodnaviria	Shotokuvirae	Cressdnaviricota	Arfiviricetes	Mulpavirales	Nanoviridae
1774	vOTU19352	Viruses	Monodnaviria	Sangervirae	Phixviricota	Malgrandaviricetes	Petitvirales	Microviridae
1775	vOTU19354	Viruses	Monodnaviria	Sangervirae	Phixviricota	Malgrandaviricetes	Petitvirales	Microviridae
1776	vOTU19356	Viruses	Monodnaviria	Sangervirae	Phixviricota	Malgrandaviricetes	Petitvirales	Microviridae
1777	vOTU19358	Viruses	Monodnaviria	Sangervirae	Phixviricota	Malgrandaviricetes	Petitvirales	Microviridae
1778	vOTU19361	Viruses	Monodnaviria	Sangervirae	Phixviricota	Malgrandaviricetes	Petitvirales	Microviridae
1779	vOTU19363	Viruses	Monodnaviria	Loebvirae	Hofneiviricota	Faserviricetes	Tubulavirales	Inoviridae
1780	vOTU19365	Viruses	Unclassified_R	Unclassified_K	Unclassified_P	Unclassified_C	Unclassified_O	Alphasatellitidae
1781	vOTU19368	Viruses	Monodnaviria	Sangervirae	Phixviricota	Malgrandaviricetes	Petitvirales	Microviridae
1782	vOTU19369	Viruses	Monodnaviria	Sangervirae	Phixviricota	Malgrandaviricetes	Petitvirales	Microviridae
1783	vOTU19370	Viruses	Monodnaviria	Shotokuvirae	Cressdnaviricota	Arfiviricetes	Cremevirales	Smacoviridae
1784	vOTU19373	Viruses	Monodnaviria	Sangervirae	Phixviricota	Malgrandaviricetes	Petitvirales	Microviridae
1785	vOTU19374	Viruses	Duplodnaviria	Heunggongvirae	Uroviricota	Caudoviricetes	Unclassified_O	Unclassified_F
1786	vOTU19375	Viruses	Monodnaviria	Sangervirae	Phixviricota	Malgrandaviricetes	Petitvirales	Microviridae
1787	vOTU19378	Viruses	Monodnaviria	Sangervirae	Phixviricota	Malgrandaviricetes	Petitvirales	Microviridae
1788	vOTU19379	Viruses	Monodnaviria	Sangervirae	Phixviricota	Malgrandaviricetes	Petitvirales	Microviridae
1789	vOTU19382	Viruses	Duplodnaviria	Heunggongvirae	Uroviricota	Caudoviricetes	Unclassified_O	Unclassified_F
1790	vOTU19385	Viruses	Monodnaviria	Sangervirae	Phixviricota	Malgrandaviricetes	Petitvirales	Microviridae
1791	vOTU19386	Viruses	Monodnaviria	Shotokuvirae	Cressdnaviricota	Arfiviricetes	Cirlivirales	Circoviridae
1792	vOTU19392	Viruses	Monodnaviria	Sangervirae	Phixviricota	Malgrandaviricetes	Petitvirales	Microviridae
1793	vOTU19394	Viruses	Monodnaviria	Sangervirae	Phixviricota	Malgrandaviricetes	Petitvirales	Microviridae
1794	vOTU19397	Viruses	Unclassified_R	Unclassified_K	Unclassified_P	Unclassified_C	Unclassified_O	Unclassified_F
1795	vOTU19399	Viruses	Monodnaviria	Sangervirae	Phixviricota	Malgrandaviricetes	Petitvirales	Microviridae
1796	vOTU19400	Viruses	Monodnaviria	Sangervirae	Phixviricota	Malgrandaviricetes	Petitvirales	Microviridae
1797	vOTU19404	Viruses	Monodnaviria	Shotokuvirae	Cressdnaviricota	Arfiviricetes	Cirlivirales	Circoviridae
1798	vOTU19407	Viruses	Monodnaviria	Shotokuvirae	Cressdnaviricota	Arfiviricetes	Cirlivirales	Circoviridae
1799	vOTU19409	Viruses	Monodnaviria	Sangervirae	Phixviricota	Malgrandaviricetes	Petitvirales	Microviridae
1800	vOTU19410	Viruses	Monodnaviria	Shotokuvirae	Cressdnaviricota	Arfiviricetes	Cirlivirales	Circoviridae
1801	vOTU19411	Viruses	Monodnaviria	Shotokuvirae	Cressdnaviricota	Arfiviricetes	Cremevirales	Smacoviridae
1802	vOTU19426	Viruses	Monodnaviria	Shotokuvirae	Cressdnaviricota	Arfiviricetes	Cremevirales	Smacoviridae
1803	vOTU19543	Viruses	Monodnaviria	Shotokuvirae	Cressdnaviricota	Repensiviricetes	Geplafuvirales	Genomoviridae
1804	vOTU19576	Viruses	Monodnaviria	Shotokuvirae	Cressdnaviricota	Arfiviricetes	Cirlivirales	Circoviridae
1805	vOTU19625	Viruses	Monodnaviria	Shotokuvirae	Cressdnaviricota	Arfiviricetes	Cirlivirales	Circoviridae
1806	vOTU19626	Viruses	Monodnaviria	Shotokuvirae	Cressdnaviricota	Arfiviricetes	Cremevirales	Smacoviridae
1807	vOTU19653	Unassigned	Unassigned	Unassigned	Unassigned	Unassigned	Unassigned	Unassigned
1808	vOTU19661	Viruses	Monodnaviria	Shotokuvirae	Cressdnaviricota	Repensiviricetes	Geplafuvirales	Geminiviridae
1809	vOTU19669	Viruses	Monodnaviria	Shotokuvirae	Cressdnaviricota	Repensiviricetes	Geplafuvirales	Genomoviridae
1810	vOTU19673	Viruses	Monodnaviria	Sangervirae	Phixviricota	Malgrandaviricetes	Petitvirales	Microviridae
1811	vOTU19688	Viruses	Duplodnaviria	Heunggongvirae	Uroviricota	Caudoviricetes	Unclassified_O	Unclassified_F
1812	vOTU19708	Viruses	Monodnaviria	Shotokuvirae	Cressdnaviricota	Arfiviricetes	Cremevirales	Smacoviridae
1813	vOTU19711	Viruses	Monodnaviria	Shotokuvirae	Cressdnaviricota	Arfiviricetes	Cirlivirales	Circoviridae
1814	vOTU19713	Viruses	Monodnaviria	Shotokuvirae	Cressdnaviricota	Repensiviricetes	Geplafuvirales	Genomoviridae
1815	vOTU19717	Viruses	Monodnaviria	Shotokuvirae	Cressdnaviricota	Repensiviricetes	Geplafuvirales	Genomoviridae
1816	vOTU19732	Viruses	Monodnaviria	Shotokuvirae	Cressdnaviricota	Repensiviricetes	Geplafuvirales	Genomoviridae
1817	vOTU19734	Unassigned	Unassigned	Unassigned	Unassigned	Unassigned	Unassigned	Unassigned
1818	vOTU19737	Viruses	Monodnaviria	Shotokuvirae	Cressdnaviricota	Repensiviricetes	Geplafuvirales	Genomoviridae
1819	vOTU19794	Viruses	Monodnaviria	Shotokuvirae	Cossaviricota	Quintoviricetes	Piccovirales	Parvoviridae
1820	vOTU19802	Viruses	Unclassified_R	Unclassified_K	Unclassified_P	Unclassified_C	Unclassified_O	Anelloviridae
1821	vOTU19829	Viruses	Monodnaviria	Shotokuvirae	Cressdnaviricota	Arfiviricetes	Cremevirales	Smacoviridae
1822	vOTU19832	Viruses	Unclassified_R	Unclassified_K	Unclassified_P	Unclassified_C	Unclassified_O	Unclassified_F
1823	vOTU19836	Viruses	Monodnaviria	Shotokuvirae	Cressdnaviricota	Arfiviricetes	Cremevirales	Smacoviridae
1824	vOTU19842	Viruses	Monodnaviria	Shotokuvirae	Cressdnaviricota	Arfiviricetes	Cremevirales	Smacoviridae
1825	vOTU19845	Viruses	Unclassified_R	Unclassified_K	Unclassified_P	Unclassified_C	Unclassified_O	Anelloviridae
1826	vOTU19855	Viruses	Monodnaviria	Shotokuvirae	Cressdnaviricota	Arfiviricetes	Cremevirales	Smacoviridae
1827	vOTU19857	Viruses	Unclassified_R	Unclassified_K	Unclassified_P	Unclassified_C	Unclassified_O	Anelloviridae
1828	vOTU19887	Viruses	Monodnaviria	Shotokuvirae	Cressdnaviricota	Unclassified_C	Unclassified_O	Unclassified_F
1829	vOTU19890	Viruses	Monodnaviria	Shotokuvirae	Cressdnaviricota	Repensiviricetes	Geplafuvirales	Genomoviridae
1830	vOTU19896	Viruses	Unclassified_R	Unclassified_K	Unclassified_P	Unclassified_C	Unclassified_O	Anelloviridae
1831	vOTU19929	Viruses	Monodnaviria	Shotokuvirae	Cressdnaviricota	Repensiviricetes	Geplafuvirales	Geminiviridae
1832	vOTU19930	Viruses	Monodnaviria	Shotokuvirae	Cressdnaviricota	Repensiviricetes	Geplafuvirales	Genomoviridae
1833	vOTU19935	Viruses	Monodnaviria	Shotokuvirae	Cressdnaviricota	Unclassified_C	Unclassified_O	Unclassified_F
1834	vOTU19948	Unassigned	Unassigned	Unassigned	Unassigned	Unassigned	Unassigned	Unassigned
1835	vOTU19969	Viruses	Monodnaviria	Sangervirae	Phixviricota	Malgrandaviricetes	Petitvirales	Microviridae
1836	vOTU19973	Viruses	Monodnaviria	Shotokuvirae	Cressdnaviricota	Unclassified_C	Unclassified_O	Unclassified_F
1837	vOTU19976	Viruses	Monodnaviria	Shotokuvirae	Cressdnaviricota	Arfiviricetes	Cirlivirales	Circoviridae
1838	vOTU19977	Viruses	Monodnaviria	Shotokuvirae	Cressdnaviricota	Arfiviricetes	Cremevirales	Smacoviridae
1839	vOTU19978	Viruses	Monodnaviria	Shotokuvirae	Cressdnaviricota	Arfiviricetes	Cremevirales	Smacoviridae
1840	vOTU19979	Viruses	Unclassified_R	Unclassified_K	Unclassified_P	Unclassified_C	Unclassified_O	Unclassified_F
1841	vOTU19980	Viruses	Monodnaviria	Shotokuvirae	Cressdnaviricota	Arfiviricetes	Cirlivirales	Circoviridae
1842	vOTU19984	Viruses	Monodnaviria	Shotokuvirae	Cressdnaviricota	Unclassified_C	Unclassified_O	Unclassified_F
1843	vOTU19985	Viruses	Monodnaviria	Sangervirae	Phixviricota	Malgrandaviricetes	Petitvirales	Microviridae
1844	vOTU19988	Viruses	Monodnaviria	Sangervirae	Phixviricota	Malgrandaviricetes	Petitvirales	Microviridae
1845	vOTU19989	Viruses	Duplodnaviria	Heunggongvirae	Uroviricota	Caudoviricetes	Unclassified_O	Unclassified_F
1846	vOTU19992	Viruses	Monodnaviria	Sangervirae	Phixviricota	Malgrandaviricetes	Petitvirales	Microviridae
1847	vOTU19993	Viruses	Monodnaviria	Shotokuvirae	Cressdnaviricota	Arfiviricetes	Cirlivirales	Circoviridae
1848	vOTU19994	Viruses	Monodnaviria	Shotokuvirae	Cressdnaviricota	Repensiviricetes	Geplafuvirales	Geminiviridae
1849	vOTU19996	Viruses	Monodnaviria	Sangervirae	Phixviricota	Malgrandaviricetes	Petitvirales	Microviridae
1850	vOTU19998	Viruses	Monodnaviria	Sangervirae	Phixviricota	Malgrandaviricetes	Petitvirales	Microviridae
1851	vOTU20002	Viruses	Monodnaviria	Shotokuvirae	Cressdnaviricota	Arfiviricetes	Cremevirales	Smacoviridae
1852	vOTU20003	Viruses	Monodnaviria	Shotokuvirae	Cressdnaviricota	Arfiviricetes	Cirlivirales	Circoviridae
1853	vOTU20004	Viruses	Monodnaviria	Shotokuvirae	Cressdnaviricota	Arfiviricetes	Cremevirales	Smacoviridae
1854	vOTU20007	Viruses	Monodnaviria	Shotokuvirae	Cressdnaviricota	Arfiviricetes	Cirlivirales	Circoviridae
1855	vOTU20012	Viruses	Monodnaviria	Sangervirae	Phixviricota	Malgrandaviricetes	Petitvirales	Microviridae
1856	vOTU20021	Viruses	Monodnaviria	Sangervirae	Phixviricota	Malgrandaviricetes	Petitvirales	Microviridae
1857	vOTU20024	Viruses	Monodnaviria	Sangervirae	Phixviricota	Malgrandaviricetes	Petitvirales	Microviridae
1858	vOTU20026	Viruses	Monodnaviria	Shotokuvirae	Cressdnaviricota	Arfiviricetes	Cremevirales	Smacoviridae
1859	vOTU20027	Viruses	Monodnaviria	Sangervirae	Phixviricota	Malgrandaviricetes	Petitvirales	Microviridae
1860	vOTU20028	Viruses	Monodnaviria	Sangervirae	Phixviricota	Malgrandaviricetes	Petitvirales	Microviridae
1861	vOTU20032	Viruses	Monodnaviria	Shotokuvirae	Cressdnaviricota	Unclassified_C	Unclassified_O	Unclassified_F
1862	vOTU20033	Viruses	Monodnaviria	Sangervirae	Phixviricota	Malgrandaviricetes	Petitvirales	Microviridae
1863	vOTU20040	Viruses	Monodnaviria	Shotokuvirae	Cressdnaviricota	Arfiviricetes	Cremevirales	Smacoviridae
1864	vOTU20042	Viruses	Monodnaviria	Sangervirae	Phixviricota	Malgrandaviricetes	Petitvirales	Microviridae
1865	vOTU20044	Viruses	Monodnaviria	Sangervirae	Phixviricota	Malgrandaviricetes	Petitvirales	Microviridae
1866	vOTU20046	Viruses	Monodnaviria	Sangervirae	Phixviricota	Malgrandaviricetes	Petitvirales	Microviridae
1867	vOTU20047	Viruses	Monodnaviria	Sangervirae	Phixviricota	Malgrandaviricetes	Petitvirales	Microviridae
1868	vOTU20050	Viruses	Monodnaviria	Sangervirae	Phixviricota	Malgrandaviricetes	Petitvirales	Microviridae
1869	vOTU20051	Viruses	Monodnaviria	Sangervirae	Phixviricota	Malgrandaviricetes	Petitvirales	Microviridae
1870	vOTU20052	Viruses	Monodnaviria	Sangervirae	Phixviricota	Malgrandaviricetes	Petitvirales	Microviridae
1871	vOTU20053	Viruses	Monodnaviria	Sangervirae	Phixviricota	Malgrandaviricetes	Petitvirales	Microviridae
1872	vOTU20056	Viruses	Monodnaviria	Sangervirae	Phixviricota	Malgrandaviricetes	Petitvirales	Microviridae
1873	vOTU20059	Viruses	Monodnaviria	Sangervirae	Phixviricota	Malgrandaviricetes	Petitvirales	Microviridae
1874	vOTU20060	Viruses	Monodnaviria	Shotokuvirae	Cressdnaviricota	Arfiviricetes	Cirlivirales	Circoviridae
1875	vOTU20065	Viruses	Monodnaviria	Sangervirae	Phixviricota	Malgrandaviricetes	Petitvirales	Microviridae
1876	vOTU20067	Viruses	Monodnaviria	Sangervirae	Phixviricota	Malgrandaviricetes	Petitvirales	Microviridae
1877	vOTU20070	Viruses	Monodnaviria	Sangervirae	Phixviricota	Malgrandaviricetes	Petitvirales	Microviridae
1878	vOTU20071	Viruses	Monodnaviria	Sangervirae	Phixviricota	Malgrandaviricetes	Petitvirales	Microviridae
1879	vOTU20073	Viruses	Monodnaviria	Shotokuvirae	Cressdnaviricota	Arfiviricetes	Cirlivirales	Circoviridae
1880	vOTU20080	Viruses	Unclassified_R	Unclassified_K	Unclassified_P	Unclassified_C	Unclassified_O	Unclassified_F
1881	vOTU20081	Viruses	Unclassified_R	Unclassified_K	Unclassified_P	Unclassified_C	Unclassified_O	Unclassified_F
1882	vOTU20082	Viruses	Monodnaviria	Sangervirae	Phixviricota	Malgrandaviricetes	Petitvirales	Microviridae
1883	vOTU20084	Viruses	Monodnaviria	Sangervirae	Phixviricota	Malgrandaviricetes	Petitvirales	Microviridae
1884	vOTU20085	Viruses	Monodnaviria	Sangervirae	Phixviricota	Malgrandaviricetes	Petitvirales	Microviridae
1885	vOTU20087	Viruses	Monodnaviria	Sangervirae	Phixviricota	Malgrandaviricetes	Petitvirales	Microviridae
1886	vOTU20088	Viruses	Monodnaviria	Sangervirae	Phixviricota	Malgrandaviricetes	Petitvirales	Microviridae
1887	vOTU20089	Viruses	Monodnaviria	Sangervirae	Phixviricota	Malgrandaviricetes	Petitvirales	Microviridae
1888	vOTU20090	Viruses	Unclassified_R	Unclassified_K	Unclassified_P	Unclassified_C	Unclassified_O	Unclassified_F
1889	vOTU20091	Viruses	Monodnaviria	Sangervirae	Phixviricota	Malgrandaviricetes	Petitvirales	Microviridae
1890	vOTU20092	Viruses	Monodnaviria	Shotokuvirae	Cressdnaviricota	Arfiviricetes	Cirlivirales	Circoviridae
1891	vOTU20093	Viruses	Monodnaviria	Sangervirae	Phixviricota	Malgrandaviricetes	Petitvirales	Microviridae
1892	vOTU20095	Viruses	Monodnaviria	Shotokuvirae	Cressdnaviricota	Arfiviricetes	Cremevirales	Smacoviridae
1893	vOTU20097	Viruses	Monodnaviria	Sangervirae	Phixviricota	Malgrandaviricetes	Petitvirales	Microviridae
1894	vOTU20103	Viruses	Duplodnaviria	Heunggongvirae	Uroviricota	Caudoviricetes	Unclassified_O	Unclassified_F
1895	vOTU20104	Viruses	Monodnaviria	Sangervirae	Phixviricota	Malgrandaviricetes	Petitvirales	Microviridae
1896	vOTU20105	Viruses	Monodnaviria	Sangervirae	Phixviricota	Malgrandaviricetes	Petitvirales	Microviridae
1897	vOTU20106	Viruses	Monodnaviria	Shotokuvirae	Cressdnaviricota	Arfiviricetes	Rivendellvirales	Naryaviridae
1898	vOTU20107	Viruses	Monodnaviria	Sangervirae	Phixviricota	Malgrandaviricetes	Petitvirales	Microviridae
1899	vOTU20108	Viruses	Monodnaviria	Sangervirae	Phixviricota	Malgrandaviricetes	Petitvirales	Microviridae
1900	vOTU20109	Viruses	Monodnaviria	Sangervirae	Phixviricota	Malgrandaviricetes	Petitvirales	Microviridae
1901	vOTU20111	Viruses	Monodnaviria	Shotokuvirae	Cressdnaviricota	Arfiviricetes	Cremevirales	Smacoviridae
1902	vOTU20114	Viruses	Monodnaviria	Sangervirae	Phixviricota	Malgrandaviricetes	Petitvirales	Microviridae
1903	vOTU20115	Viruses	Monodnaviria	Shotokuvirae	Cressdnaviricota	Arfiviricetes	Cremevirales	Smacoviridae
1904	vOTU20116	Viruses	Monodnaviria	Sangervirae	Phixviricota	Malgrandaviricetes	Petitvirales	Microviridae
1905	vOTU20123	Viruses	Monodnaviria	Sangervirae	Phixviricota	Malgrandaviricetes	Petitvirales	Microviridae
1906	vOTU20125	Viruses	Monodnaviria	Sangervirae	Phixviricota	Malgrandaviricetes	Petitvirales	Microviridae
1907	vOTU20127	Viruses	Monodnaviria	Sangervirae	Phixviricota	Malgrandaviricetes	Petitvirales	Microviridae
1908	vOTU20128	Viruses	Monodnaviria	Sangervirae	Phixviricota	Malgrandaviricetes	Petitvirales	Microviridae
1909	vOTU20130	Viruses	Monodnaviria	Sangervirae	Phixviricota	Malgrandaviricetes	Petitvirales	Microviridae
1910	vOTU20141	Viruses	Monodnaviria	Sangervirae	Phixviricota	Malgrandaviricetes	Petitvirales	Microviridae
1911	vOTU20144	Viruses	Monodnaviria	Sangervirae	Phixviricota	Malgrandaviricetes	Petitvirales	Microviridae
1912	vOTU20145	Viruses	Monodnaviria	Shotokuvirae	Cressdnaviricota	Arfiviricetes	Cirlivirales	Circoviridae
1913	vOTU20146	Viruses	Monodnaviria	Shotokuvirae	Cressdnaviricota	Arfiviricetes	Cremevirales	Smacoviridae
1914	vOTU20147	Viruses	Monodnaviria	Sangervirae	Phixviricota	Malgrandaviricetes	Petitvirales	Microviridae
1915	vOTU20150	Viruses	Monodnaviria	Sangervirae	Phixviricota	Malgrandaviricetes	Petitvirales	Microviridae
1916	vOTU20151	Viruses	Monodnaviria	Sangervirae	Phixviricota	Malgrandaviricetes	Petitvirales	Microviridae
1917	vOTU20155	Viruses	Monodnaviria	Shotokuvirae	Cressdnaviricota	Arfiviricetes	Cremevirales	Smacoviridae
1918	vOTU20157	Unassigned	Unassigned	Unassigned	Unassigned	Unassigned	Unassigned	Unassigned
1919	vOTU20159	Viruses	Monodnaviria	Sangervirae	Phixviricota	Malgrandaviricetes	Petitvirales	Microviridae
1920	vOTU20160	Viruses	Monodnaviria	Sangervirae	Phixviricota	Malgrandaviricetes	Petitvirales	Microviridae
1921	vOTU20161	Viruses	Monodnaviria	Sangervirae	Phixviricota	Malgrandaviricetes	Petitvirales	Microviridae
1922	vOTU20162	Viruses	Monodnaviria	Sangervirae	Phixviricota	Malgrandaviricetes	Petitvirales	Microviridae
1923	vOTU20164	Viruses	Monodnaviria	Sangervirae	Phixviricota	Malgrandaviricetes	Petitvirales	Microviridae
1924	vOTU20165	Viruses	Monodnaviria	Shotokuvirae	Cressdnaviricota	Arfiviricetes	Mulpavirales	Nanoviridae
1925	vOTU20166	Viruses	Monodnaviria	Sangervirae	Phixviricota	Malgrandaviricetes	Petitvirales	Microviridae
1926	vOTU20167	Viruses	Monodnaviria	Sangervirae	Phixviricota	Malgrandaviricetes	Petitvirales	Microviridae
1927	vOTU20168	Viruses	Monodnaviria	Sangervirae	Phixviricota	Malgrandaviricetes	Petitvirales	Microviridae
1928	vOTU20170	Viruses	Monodnaviria	Shotokuvirae	Cressdnaviricota	Arfiviricetes	Cirlivirales	Circoviridae
1929	vOTU20172	Viruses	Monodnaviria	Sangervirae	Phixviricota	Malgrandaviricetes	Petitvirales	Microviridae
1930	vOTU20173	Viruses	Monodnaviria	Sangervirae	Phixviricota	Malgrandaviricetes	Petitvirales	Microviridae
1931	vOTU20174	Viruses	Monodnaviria	Sangervirae	Phixviricota	Malgrandaviricetes	Petitvirales	Microviridae
1932	vOTU20175	Viruses	Monodnaviria	Shotokuvirae	Cressdnaviricota	Arfiviricetes	Cirlivirales	Circoviridae
1933	vOTU20176	Viruses	Monodnaviria	Sangervirae	Phixviricota	Malgrandaviricetes	Petitvirales	Microviridae
1934	vOTU20177	Viruses	Monodnaviria	Sangervirae	Phixviricota	Malgrandaviricetes	Petitvirales	Microviridae
1935	vOTU20178	Viruses	Monodnaviria	Sangervirae	Phixviricota	Malgrandaviricetes	Petitvirales	Microviridae
1936	vOTU20179	Viruses	Monodnaviria	Sangervirae	Phixviricota	Malgrandaviricetes	Petitvirales	Microviridae
1937	vOTU20184	Viruses	Monodnaviria	Sangervirae	Phixviricota	Malgrandaviricetes	Petitvirales	Microviridae
1938	vOTU20186	Viruses	Monodnaviria	Sangervirae	Phixviricota	Malgrandaviricetes	Petitvirales	Microviridae
1939	vOTU20189	Viruses	Monodnaviria	Shotokuvirae	Cressdnaviricota	Arfiviricetes	Cirlivirales	Circoviridae
1940	vOTU20190	Viruses	Monodnaviria	Shotokuvirae	Cressdnaviricota	Arfiviricetes	Rivendellvirales	Naryaviridae
1941	vOTU20192	Viruses	Monodnaviria	Sangervirae	Phixviricota	Malgrandaviricetes	Petitvirales	Microviridae
1942	vOTU20195	Viruses	Monodnaviria	Sangervirae	Phixviricota	Malgrandaviricetes	Petitvirales	Microviridae
1943	vOTU20197	Viruses	Monodnaviria	Shotokuvirae	Cressdnaviricota	Arfiviricetes	Cremevirales	Smacoviridae
1944	vOTU20198	Viruses	Unclassified_R	Unclassified_K	Unclassified_P	Unclassified_C	Unclassified_O	Unclassified_F
1945	vOTU20203	Viruses	Monodnaviria	Sangervirae	Phixviricota	Malgrandaviricetes	Petitvirales	Microviridae
1946	vOTU20204	Viruses	Monodnaviria	Sangervirae	Phixviricota	Malgrandaviricetes	Petitvirales	Microviridae
1947	vOTU20207	Viruses	Monodnaviria	Sangervirae	Phixviricota	Malgrandaviricetes	Petitvirales	Microviridae
1948	vOTU20208	Viruses	Monodnaviria	Shotokuvirae	Cressdnaviricota	Arfiviricetes	Rivendellvirales	Naryaviridae
1949	vOTU20210	Viruses	Monodnaviria	Sangervirae	Phixviricota	Malgrandaviricetes	Petitvirales	Microviridae
1950	vOTU20211	Viruses	Monodnaviria	Shotokuvirae	Cressdnaviricota	Arfiviricetes	Cirlivirales	Circoviridae
1951	vOTU20213	Viruses	Monodnaviria	Sangervirae	Phixviricota	Malgrandaviricetes	Petitvirales	Microviridae
1952	vOTU20214	Viruses	Monodnaviria	Sangervirae	Phixviricota	Malgrandaviricetes	Petitvirales	Microviridae
1953	vOTU20215	Viruses	Monodnaviria	Sangervirae	Phixviricota	Malgrandaviricetes	Petitvirales	Microviridae
1954	vOTU20217	Viruses	Monodnaviria	Sangervirae	Phixviricota	Malgrandaviricetes	Petitvirales	Microviridae
1955	vOTU20219	Viruses	Monodnaviria	Sangervirae	Phixviricota	Malgrandaviricetes	Petitvirales	Microviridae
1956	vOTU20220	Viruses	Monodnaviria	Shotokuvirae	Cressdnaviricota	Arfiviricetes	Cremevirales	Smacoviridae
1957	vOTU20222	Viruses	Monodnaviria	Sangervirae	Phixviricota	Malgrandaviricetes	Petitvirales	Microviridae
1958	vOTU20223	Viruses	Monodnaviria	Sangervirae	Phixviricota	Malgrandaviricetes	Petitvirales	Microviridae
1959	vOTU20224	Viruses	Monodnaviria	Sangervirae	Phixviricota	Malgrandaviricetes	Petitvirales	Microviridae
1960	vOTU20226	Viruses	Monodnaviria	Sangervirae	Phixviricota	Malgrandaviricetes	Petitvirales	Microviridae
1961	vOTU20227	Viruses	Monodnaviria	Shotokuvirae	Cressdnaviricota	Arfiviricetes	Cirlivirales	Circoviridae
1962	vOTU20228	Viruses	Monodnaviria	Sangervirae	Phixviricota	Malgrandaviricetes	Petitvirales	Microviridae
1963	vOTU20230	Viruses	Monodnaviria	Shotokuvirae	Cressdnaviricota	Arfiviricetes	Cremevirales	Smacoviridae
1964	vOTU20231	Viruses	Monodnaviria	Sangervirae	Phixviricota	Malgrandaviricetes	Petitvirales	Microviridae
1965	vOTU20233	Viruses	Monodnaviria	Sangervirae	Phixviricota	Malgrandaviricetes	Petitvirales	Microviridae
1966	vOTU20234	Viruses	Monodnaviria	Sangervirae	Phixviricota	Malgrandaviricetes	Petitvirales	Microviridae
1967	vOTU20235	Viruses	Monodnaviria	Sangervirae	Phixviricota	Malgrandaviricetes	Petitvirales	Microviridae
1968	vOTU20236	Viruses	Monodnaviria	Sangervirae	Phixviricota	Malgrandaviricetes	Petitvirales	Microviridae
1969	vOTU20240	Viruses	Monodnaviria	Sangervirae	Phixviricota	Malgrandaviricetes	Petitvirales	Microviridae
1970	vOTU20247	Viruses	Monodnaviria	Shotokuvirae	Cressdnaviricota	Arfiviricetes	Cirlivirales	Circoviridae
1971	vOTU20248	Viruses	Monodnaviria	Sangervirae	Phixviricota	Malgrandaviricetes	Petitvirales	Microviridae
1972	vOTU20252	Viruses	Monodnaviria	Sangervirae	Phixviricota	Malgrandaviricetes	Petitvirales	Microviridae
1973	vOTU20256	Viruses	Monodnaviria	Shotokuvirae	Cressdnaviricota	Arfiviricetes	Cirlivirales	Circoviridae
1974	vOTU20261	Viruses	Monodnaviria	Shotokuvirae	Cressdnaviricota	Arfiviricetes	Mulpavirales	Nanoviridae
1975	vOTU20262	Viruses	Monodnaviria	Sangervirae	Phixviricota	Malgrandaviricetes	Petitvirales	Microviridae
1976	vOTU20263	Viruses	Duplodnaviria	Heunggongvirae	Uroviricota	Caudoviricetes	Unclassified_O	Unclassified_F
1977	vOTU20266	Viruses	Monodnaviria	Sangervirae	Phixviricota	Malgrandaviricetes	Petitvirales	Microviridae
1978	vOTU20267	Viruses	Monodnaviria	Sangervirae	Phixviricota	Malgrandaviricetes	Petitvirales	Microviridae
1979	vOTU20268	Viruses	Monodnaviria	Sangervirae	Phixviricota	Malgrandaviricetes	Petitvirales	Microviridae
1980	vOTU20269	Viruses	Monodnaviria	Sangervirae	Phixviricota	Malgrandaviricetes	Petitvirales	Microviridae
1981	vOTU20270	Viruses	Monodnaviria	Sangervirae	Phixviricota	Malgrandaviricetes	Petitvirales	Microviridae
1982	vOTU20277	Viruses	Monodnaviria	Shotokuvirae	Cressdnaviricota	Arfiviricetes	Cremevirales	Smacoviridae
1983	vOTU20280	Viruses	Monodnaviria	Sangervirae	Phixviricota	Malgrandaviricetes	Petitvirales	Microviridae
1984	vOTU20282	Viruses	Monodnaviria	Sangervirae	Phixviricota	Malgrandaviricetes	Petitvirales	Microviridae
1985	vOTU20284	Viruses	Monodnaviria	Sangervirae	Phixviricota	Malgrandaviricetes	Petitvirales	Microviridae
1986	vOTU20285	Viruses	Duplodnaviria	Heunggongvirae	Uroviricota	Caudoviricetes	Unclassified_O	Unclassified_F
1987	vOTU20289	Viruses	Monodnaviria	Sangervirae	Phixviricota	Malgrandaviricetes	Petitvirales	Microviridae
1988	vOTU20290	Viruses	Monodnaviria	Sangervirae	Phixviricota	Malgrandaviricetes	Petitvirales	Microviridae
1989	vOTU20291	Viruses	Monodnaviria	Shotokuvirae	Cressdnaviricota	Unclassified_C	Unclassified_O	Unclassified_F
1990	vOTU20294	Viruses	Monodnaviria	Shotokuvirae	Cressdnaviricota	Arfiviricetes	Cirlivirales	Circoviridae
1991	vOTU20296	Viruses	Monodnaviria	Sangervirae	Phixviricota	Malgrandaviricetes	Petitvirales	Microviridae
1992	vOTU20298	Viruses	Monodnaviria	Sangervirae	Phixviricota	Malgrandaviricetes	Petitvirales	Microviridae
1993	vOTU20299	Viruses	Duplodnaviria	Heunggongvirae	Uroviricota	Caudoviricetes	Unclassified_O	Unclassified_F
1994	vOTU20302	Viruses	Monodnaviria	Shotokuvirae	Cressdnaviricota	Arfiviricetes	Cremevirales	Smacoviridae
1995	vOTU20305	Viruses	Monodnaviria	Shotokuvirae	Cressdnaviricota	Arfiviricetes	Cirlivirales	Circoviridae
1996	vOTU20306	Viruses	Monodnaviria	Sangervirae	Phixviricota	Malgrandaviricetes	Petitvirales	Microviridae
1997	vOTU20308	Viruses	Monodnaviria	Shotokuvirae	Cressdnaviricota	Arfiviricetes	Cremevirales	Smacoviridae
1998	vOTU20309	Viruses	Monodnaviria	Shotokuvirae	Cressdnaviricota	Arfiviricetes	Cremevirales	Smacoviridae
[truncated: 1,567 more rows]
