# Supplementary material for: Metagenomic analysis of the DNA virome communities in swine lungs
Source: Front Microbiol. 2026 May 28;17:1798033. doi: 10.3389/fmicb.2026.1798033 (PMC13253880; doi:10.3389/fmicb.2026.1798033)
Supplement: Supplementary file 14 [file Table_7.XLSX]

## Sheet: 7a
Supplementary Table 7a.Putative virus-host linkages for 37,890 vOTUs
		Viruses							Host
NO.	ID	Virus	Realm	Kingdom	Phylum	Class	Order	Family	domain	phylum	class	order	family	genus	species
1	vOTU1	Viruses	Duplodnaviria	Heunggongvirae	Uroviricota	Caudoviricetes	Unclassified_O	Unclassified_F	Unclassified	Unclassified	Unclassified	Unclassified	Unclassified	Unclassified	Unclassified
2	vOTU10	Viruses	Monodnaviria	Shotokuvirae	Commensaviricota	Cardeaviricetes	Sanitavirales	Anelloviridae	Unclassified	Unclassified	Unclassified	Unclassified	Unclassified	Unclassified	Unclassified
3	vOTU100	Viruses	Monodnaviria	Sangervirae	Phixviricota	Malgrandaviricetes	Petitvirales	Microviridae	Unclassified	Unclassified	Unclassified	Unclassified	Unclassified	Unclassified	Unclassified
4	vOTU1000	Unassigned	Unassigned	Unassigned	Unassigned	Unassigned	Unassigned	Unassigned	Unclassified	Unclassified	Unclassified	Unclassified	Unclassified	Unclassified	Unclassified
5	vOTU10000	Unassigned	Unassigned	Unassigned	Unassigned	Unassigned	Unassigned	Unassigned	Unclassified	Unclassified	Unclassified	Unclassified	Unclassified	Unclassified	Unclassified
6	vOTU10001	Unassigned	Unassigned	Unassigned	Unassigned	Unassigned	Unassigned	Unassigned	Bacteria	Pseudomonadota	Alphaproteobacteria	Rhizobiales	Xanthobacteraceae	Pseudolabrys	Pseudolabrys sp903929045
7	vOTU10002	Unassigned	Unassigned	Unassigned	Unassigned	Unassigned	Unassigned	Unassigned	Unclassified	Unclassified	Unclassified	Unclassified	Unclassified	Unclassified	Unclassified
8	vOTU10003	Unassigned	Unassigned	Unassigned	Unassigned	Unassigned	Unassigned	Unassigned	Unclassified	Unclassified	Unclassified	Unclassified	Unclassified	Unclassified	Unclassified
9	vOTU10004	Unassigned	Unassigned	Unassigned	Unassigned	Unassigned	Unassigned	Unassigned	Unclassified	Unclassified	Unclassified	Unclassified	Unclassified	Unclassified	Unclassified
10	vOTU10005	Unassigned	Unassigned	Unassigned	Unassigned	Unassigned	Unassigned	Unassigned	Unclassified	Unclassified	Unclassified	Unclassified	Unclassified	Unclassified	Unclassified
11	vOTU10006	Viruses	Duplodnaviria	Heunggongvirae	Uroviricota	Caudoviricetes	Unclassified_O	Unclassified_F	Unclassified	Unclassified	Unclassified	Unclassified	Unclassified	Unclassified	Unclassified
12	vOTU10007	Unassigned	Unassigned	Unassigned	Unassigned	Unassigned	Unassigned	Unassigned	Bacteria	Bacillota	Bacilli	Mycoplasmatales	Mycoplasmoidaceae	Ureaplasma	Ureaplasma parvum
13	vOTU10008	Unassigned	Unassigned	Unassigned	Unassigned	Unassigned	Unassigned	Unassigned	Bacteria	Pseudomonadota	Alphaproteobacteria	Rhizobiales	Xanthobacteraceae	Pseudolabrys	Pseudolabrys sp903929045
14	vOTU10009	Unassigned	Unassigned	Unassigned	Unassigned	Unassigned	Unassigned	Unassigned	Bacteria	Pseudomonadota	Alphaproteobacteria	Rhizobiales	Xanthobacteraceae	Pseudolabrys	Pseudolabrys sp903929045
15	vOTU1001	Viruses	Duplodnaviria	Heunggongvirae	Uroviricota	Caudoviricetes	Unclassified_O	Unclassified_F	Bacteria	Actinomycetota	Actinomycetia	Actinomycetales	Dermabacteraceae	Dermabacter	Dermabacter hominis
16	vOTU10010	Unassigned	Unassigned	Unassigned	Unassigned	Unassigned	Unassigned	Unassigned	Bacteria	Pseudomonadota	Alphaproteobacteria	Rhizobiales	Xanthobacteraceae	Pseudolabrys	Pseudolabrys sp903929045
17	vOTU10011	Unassigned	Unassigned	Unassigned	Unassigned	Unassigned	Unassigned	Unassigned	Unclassified	Unclassified	Unclassified	Unclassified	Unclassified	Unclassified	Unclassified
18	vOTU10012	Unassigned	Unassigned	Unassigned	Unassigned	Unassigned	Unassigned	Unassigned	Unclassified	Unclassified	Unclassified	Unclassified	Unclassified	Unclassified	Unclassified
19	vOTU10013	Unassigned	Unassigned	Unassigned	Unassigned	Unassigned	Unassigned	Unassigned	Unclassified	Unclassified	Unclassified	Unclassified	Unclassified	Unclassified	Unclassified
20	vOTU10014	Unassigned	Unassigned	Unassigned	Unassigned	Unassigned	Unassigned	Unassigned	Bacteria	Pseudomonadota	Alphaproteobacteria	Rhizobiales	Xanthobacteraceae	Pseudolabrys	Pseudolabrys sp903929045
21	vOTU10015	Unassigned	Unassigned	Unassigned	Unassigned	Unassigned	Unassigned	Unassigned	Unclassified	Unclassified	Unclassified	Unclassified	Unclassified	Unclassified	Unclassified
22	vOTU10016	Unassigned	Unassigned	Unassigned	Unassigned	Unassigned	Unassigned	Unassigned	Unclassified	Unclassified	Unclassified	Unclassified	Unclassified	Unclassified	Unclassified
23	vOTU10017	Unassigned	Unassigned	Unassigned	Unassigned	Unassigned	Unassigned	Unassigned	Unclassified	Unclassified	Unclassified	Unclassified	Unclassified	Unclassified	Unclassified
24	vOTU10018	Unassigned	Unassigned	Unassigned	Unassigned	Unassigned	Unassigned	Unassigned	Unclassified	Unclassified	Unclassified	Unclassified	Unclassified	Unclassified	Unclassified
25	vOTU10019	Unassigned	Unassigned	Unassigned	Unassigned	Unassigned	Unassigned	Unassigned	Unclassified	Unclassified	Unclassified	Unclassified	Unclassified	Unclassified	Unclassified
26	vOTU1002	Unassigned	Unassigned	Unassigned	Unassigned	Unassigned	Unassigned	Unassigned	Unclassified	Unclassified	Unclassified	Unclassified	Unclassified	Unclassified	Unclassified
27	vOTU10020	Unassigned	Unassigned	Unassigned	Unassigned	Unassigned	Unassigned	Unassigned	Unclassified	Unclassified	Unclassified	Unclassified	Unclassified	Unclassified	Unclassified
28	vOTU10021	Unassigned	Unassigned	Unassigned	Unassigned	Unassigned	Unassigned	Unassigned	Unclassified	Unclassified	Unclassified	Unclassified	Unclassified	Unclassified	Unclassified
29	vOTU10022	Unassigned	Unassigned	Unassigned	Unassigned	Unassigned	Unassigned	Unassigned	Bacteria	Pseudomonadota	Alphaproteobacteria	Rhizobiales	Xanthobacteraceae	Pseudolabrys	Pseudolabrys sp903929045
30	vOTU10023	Unassigned	Unassigned	Unassigned	Unassigned	Unassigned	Unassigned	Unassigned	Unclassified	Unclassified	Unclassified	Unclassified	Unclassified	Unclassified	Unclassified
31	vOTU10024	Unassigned	Unassigned	Unassigned	Unassigned	Unassigned	Unassigned	Unassigned	Unclassified	Unclassified	Unclassified	Unclassified	Unclassified	Unclassified	Unclassified
32	vOTU10025	Unassigned	Unassigned	Unassigned	Unassigned	Unassigned	Unassigned	Unassigned	Unclassified	Unclassified	Unclassified	Unclassified	Unclassified	Unclassified	Unclassified
33	vOTU10026	Unassigned	Unassigned	Unassigned	Unassigned	Unassigned	Unassigned	Unassigned	Unclassified	Unclassified	Unclassified	Unclassified	Unclassified	Unclassified	Unclassified
34	vOTU10027	Viruses	Duplodnaviria	Heunggongvirae	Uroviricota	Caudoviricetes	Unclassified_O	Unclassified_F	Unclassified	Unclassified	Unclassified	Unclassified	Unclassified	Unclassified	Unclassified
35	vOTU10028	Unassigned	Unassigned	Unassigned	Unassigned	Unassigned	Unassigned	Unassigned	Bacteria	Pseudomonadota	Alphaproteobacteria	Rhizobiales	Xanthobacteraceae	Pseudolabrys	Pseudolabrys sp903929045
36	vOTU10029	Unassigned	Unassigned	Unassigned	Unassigned	Unassigned	Unassigned	Unassigned	Unclassified	Unclassified	Unclassified	Unclassified	Unclassified	Unclassified	Unclassified
37	vOTU1003	Unassigned	Unassigned	Unassigned	Unassigned	Unassigned	Unassigned	Unassigned	Unclassified	Unclassified	Unclassified	Unclassified	Unclassified	Unclassified	Unclassified
38	vOTU10030	Unassigned	Unassigned	Unassigned	Unassigned	Unassigned	Unassigned	Unassigned	Bacteria	Pseudomonadota	Alphaproteobacteria	Rhizobiales	Xanthobacteraceae	Pseudolabrys	Pseudolabrys sp903929045
39	vOTU10031	Unassigned	Unassigned	Unassigned	Unassigned	Unassigned	Unassigned	Unassigned	Unclassified	Unclassified	Unclassified	Unclassified	Unclassified	Unclassified	Unclassified
40	vOTU10032	Unassigned	Unassigned	Unassigned	Unassigned	Unassigned	Unassigned	Unassigned	Unclassified	Unclassified	Unclassified	Unclassified	Unclassified	Unclassified	Unclassified
41	vOTU10033	Unassigned	Unassigned	Unassigned	Unassigned	Unassigned	Unassigned	Unassigned	Bacteria	Pseudomonadota	Alphaproteobacteria	Rhizobiales	Xanthobacteraceae	Pseudolabrys	Pseudolabrys sp903929045
42	vOTU10034	Unassigned	Unassigned	Unassigned	Unassigned	Unassigned	Unassigned	Unassigned	Unclassified	Unclassified	Unclassified	Unclassified	Unclassified	Unclassified	Unclassified
43	vOTU10035	Unassigned	Unassigned	Unassigned	Unassigned	Unassigned	Unassigned	Unassigned	Unclassified	Unclassified	Unclassified	Unclassified	Unclassified	Unclassified	Unclassified
44	vOTU10036	Viruses	Duplodnaviria	Heunggongvirae	Uroviricota	Caudoviricetes	Unclassified_O	Unclassified_F	Unclassified	Unclassified	Unclassified	Unclassified	Unclassified	Unclassified	Unclassified
45	vOTU10037	Unassigned	Unassigned	Unassigned	Unassigned	Unassigned	Unassigned	Unassigned	Unclassified	Unclassified	Unclassified	Unclassified	Unclassified	Unclassified	Unclassified
46	vOTU10038	Unassigned	Unassigned	Unassigned	Unassigned	Unassigned	Unassigned	Unassigned	Unclassified	Unclassified	Unclassified	Unclassified	Unclassified	Unclassified	Unclassified
47	vOTU10039	Unassigned	Unassigned	Unassigned	Unassigned	Unassigned	Unassigned	Unassigned	Unclassified	Unclassified	Unclassified	Unclassified	Unclassified	Unclassified	Unclassified
48	vOTU1004	Unassigned	Unassigned	Unassigned	Unassigned	Unassigned	Unassigned	Unassigned	Bacteria	Bacillota	Clostridia	Lachnospirales	Lachnospiraceae	Schaedlerella	Schaedlerella sp004556565
49	vOTU10040	Unassigned	Unassigned	Unassigned	Unassigned	Unassigned	Unassigned	Unassigned	Unclassified	Unclassified	Unclassified	Unclassified	Unclassified	Unclassified	Unclassified
50	vOTU10041	Unassigned	Unassigned	Unassigned	Unassigned	Unassigned	Unassigned	Unassigned	Unclassified	Unclassified	Unclassified	Unclassified	Unclassified	Unclassified	Unclassified
51	vOTU10042	Unassigned	Unassigned	Unassigned	Unassigned	Unassigned	Unassigned	Unassigned	Unclassified	Unclassified	Unclassified	Unclassified	Unclassified	Unclassified	Unclassified
52	vOTU10043	Unassigned	Unassigned	Unassigned	Unassigned	Unassigned	Unassigned	Unassigned	Bacteria	Pseudomonadota	Alphaproteobacteria	Rhizobiales	Xanthobacteraceae	Pseudolabrys	Pseudolabrys sp903929045
53	vOTU10044	Unassigned	Unassigned	Unassigned	Unassigned	Unassigned	Unassigned	Unassigned	Bacteria	Pseudomonadota	Alphaproteobacteria	Rhizobiales	Xanthobacteraceae	Pseudolabrys	Pseudolabrys sp903929045
54	vOTU10045	Unassigned	Unassigned	Unassigned	Unassigned	Unassigned	Unassigned	Unassigned	Unclassified	Unclassified	Unclassified	Unclassified	Unclassified	Unclassified	Unclassified
55	vOTU10046	Unassigned	Unassigned	Unassigned	Unassigned	Unassigned	Unassigned	Unassigned	Unclassified	Unclassified	Unclassified	Unclassified	Unclassified	Unclassified	Unclassified
56	vOTU10047	Unassigned	Unassigned	Unassigned	Unassigned	Unassigned	Unassigned	Unassigned	Unclassified	Unclassified	Unclassified	Unclassified	Unclassified	Unclassified	Unclassified
57	vOTU10048	Unassigned	Unassigned	Unassigned	Unassigned	Unassigned	Unassigned	Unassigned	Unclassified	Unclassified	Unclassified	Unclassified	Unclassified	Unclassified	Unclassified
58	vOTU10049	Unassigned	Unassigned	Unassigned	Unassigned	Unassigned	Unassigned	Unassigned	Unclassified	Unclassified	Unclassified	Unclassified	Unclassified	Unclassified	Unclassified
59	vOTU1005	Unassigned	Unassigned	Unassigned	Unassigned	Unassigned	Unassigned	Unassigned	Unclassified	Unclassified	Unclassified	Unclassified	Unclassified	Unclassified	Unclassified
60	vOTU10050	Unassigned	Unassigned	Unassigned	Unassigned	Unassigned	Unassigned	Unassigned	Unclassified	Unclassified	Unclassified	Unclassified	Unclassified	Unclassified	Unclassified
61	vOTU10051	Unassigned	Unassigned	Unassigned	Unassigned	Unassigned	Unassigned	Unassigned	Unclassified	Unclassified	Unclassified	Unclassified	Unclassified	Unclassified	Unclassified
62	vOTU10052	Unassigned	Unassigned	Unassigned	Unassigned	Unassigned	Unassigned	Unassigned	Unclassified	Unclassified	Unclassified	Unclassified	Unclassified	Unclassified	Unclassified
63	vOTU10053	Viruses	Unclassified_R	Unclassified_K	Unclassified_P	Unclassified_C	Unclassified_O	Unclassified_F	Unclassified	Unclassified	Unclassified	Unclassified	Unclassified	Unclassified	Unclassified
64	vOTU10054	Unassigned	Unassigned	Unassigned	Unassigned	Unassigned	Unassigned	Unassigned	Unclassified	Unclassified	Unclassified	Unclassified	Unclassified	Unclassified	Unclassified
65	vOTU10055	Unassigned	Unassigned	Unassigned	Unassigned	Unassigned	Unassigned	Unassigned	Unclassified	Unclassified	Unclassified	Unclassified	Unclassified	Unclassified	Unclassified
66	vOTU10056	Unassigned	Unassigned	Unassigned	Unassigned	Unassigned	Unassigned	Unassigned	Unclassified	Unclassified	Unclassified	Unclassified	Unclassified	Unclassified	Unclassified
67	vOTU10057	Unassigned	Unassigned	Unassigned	Unassigned	Unassigned	Unassigned	Unassigned	Unclassified	Unclassified	Unclassified	Unclassified	Unclassified	Unclassified	Unclassified
68	vOTU10058	Unassigned	Unassigned	Unassigned	Unassigned	Unassigned	Unassigned	Unassigned	Unclassified	Unclassified	Unclassified	Unclassified	Unclassified	Unclassified	Unclassified
69	vOTU10059	Unassigned	Unassigned	Unassigned	Unassigned	Unassigned	Unassigned	Unassigned	Unclassified	Unclassified	Unclassified	Unclassified	Unclassified	Unclassified	Unclassified
70	vOTU1006	Unassigned	Unassigned	Unassigned	Unassigned	Unassigned	Unassigned	Unassigned	Unclassified	Unclassified	Unclassified	Unclassified	Unclassified	Unclassified	Unclassified
71	vOTU10060	Unassigned	Unassigned	Unassigned	Unassigned	Unassigned	Unassigned	Unassigned	Unclassified	Unclassified	Unclassified	Unclassified	Unclassified	Unclassified	Unclassified
72	vOTU10061	Unassigned	Unassigned	Unassigned	Unassigned	Unassigned	Unassigned	Unassigned	Unclassified	Unclassified	Unclassified	Unclassified	Unclassified	Unclassified	Unclassified
73	vOTU10062	Unassigned	Unassigned	Unassigned	Unassigned	Unassigned	Unassigned	Unassigned	Unclassified	Unclassified	Unclassified	Unclassified	Unclassified	Unclassified	Unclassified
74	vOTU10063	Unassigned	Unassigned	Unassigned	Unassigned	Unassigned	Unassigned	Unassigned	Unclassified	Unclassified	Unclassified	Unclassified	Unclassified	Unclassified	Unclassified
75	vOTU10064	Unassigned	Unassigned	Unassigned	Unassigned	Unassigned	Unassigned	Unassigned	Unclassified	Unclassified	Unclassified	Unclassified	Unclassified	Unclassified	Unclassified
76	vOTU10065	Unassigned	Unassigned	Unassigned	Unassigned	Unassigned	Unassigned	Unassigned	Unclassified	Unclassified	Unclassified	Unclassified	Unclassified	Unclassified	Unclassified
77	vOTU10066	Unassigned	Unassigned	Unassigned	Unassigned	Unassigned	Unassigned	Unassigned	Unclassified	Unclassified	Unclassified	Unclassified	Unclassified	Unclassified	Unclassified
78	vOTU10067	Unassigned	Unassigned	Unassigned	Unassigned	Unassigned	Unassigned	Unassigned	Unclassified	Unclassified	Unclassified	Unclassified	Unclassified	Unclassified	Unclassified
79	vOTU10068	Unassigned	Unassigned	Unassigned	Unassigned	Unassigned	Unassigned	Unassigned	Unclassified	Unclassified	Unclassified	Unclassified	Unclassified	Unclassified	Unclassified
80	vOTU10069	Unassigned	Unassigned	Unassigned	Unassigned	Unassigned	Unassigned	Unassigned	Unclassified	Unclassified	Unclassified	Unclassified	Unclassified	Unclassified	Unclassified
81	vOTU1007	Unassigned	Unassigned	Unassigned	Unassigned	Unassigned	Unassigned	Unassigned	Unclassified	Unclassified	Unclassified	Unclassified	Unclassified	Unclassified	Unclassified
82	vOTU10070	Unassigned	Unassigned	Unassigned	Unassigned	Unassigned	Unassigned	Unassigned	Unclassified	Unclassified	Unclassified	Unclassified	Unclassified	Unclassified	Unclassified
83	vOTU10071	Unassigned	Unassigned	Unassigned	Unassigned	Unassigned	Unassigned	Unassigned	Unclassified	Unclassified	Unclassified	Unclassified	Unclassified	Unclassified	Unclassified
84	vOTU10072	Unassigned	Unassigned	Unassigned	Unassigned	Unassigned	Unassigned	Unassigned	Unclassified	Unclassified	Unclassified	Unclassified	Unclassified	Unclassified	Unclassified
85	vOTU10073	Unassigned	Unassigned	Unassigned	Unassigned	Unassigned	Unassigned	Unassigned	Unclassified	Unclassified	Unclassified	Unclassified	Unclassified	Unclassified	Unclassified
86	vOTU10074	Unassigned	Unassigned	Unassigned	Unassigned	Unassigned	Unassigned	Unassigned	Unclassified	Unclassified	Unclassified	Unclassified	Unclassified	Unclassified	Unclassified
87	vOTU10075	Unassigned	Unassigned	Unassigned	Unassigned	Unassigned	Unassigned	Unassigned	Unclassified	Unclassified	Unclassified	Unclassified	Unclassified	Unclassified	Unclassified
88	vOTU10076	Unassigned	Unassigned	Unassigned	Unassigned	Unassigned	Unassigned	Unassigned	Unclassified	Unclassified	Unclassified	Unclassified	Unclassified	Unclassified	Unclassified
89	vOTU10077	Unassigned	Unassigned	Unassigned	Unassigned	Unassigned	Unassigned	Unassigned	Unclassified	Unclassified	Unclassified	Unclassified	Unclassified	Unclassified	Unclassified
90	vOTU10078	Unassigned	Unassigned	Unassigned	Unassigned	Unassigned	Unassigned	Unassigned	Unclassified	Unclassified	Unclassified	Unclassified	Unclassified	Unclassified	Unclassified
91	vOTU10079	Unassigned	Unassigned	Unassigned	Unassigned	Unassigned	Unassigned	Unassigned	Unclassified	Unclassified	Unclassified	Unclassified	Unclassified	Unclassified	Unclassified
92	vOTU1008	Viruses	Duplodnaviria	Heunggongvirae	Uroviricota	Caudoviricetes	Unclassified_O	Unclassified_F	Bacteria	Actinomycetota	Actinomycetia	Actinomycetales	Brevibacteriaceae	Brevibacterium	Brevibacterium sp006489205
93	vOTU10080	Unassigned	Unassigned	Unassigned	Unassigned	Unassigned	Unassigned	Unassigned	Unclassified	Unclassified	Unclassified	Unclassified	Unclassified	Unclassified	Unclassified
94	vOTU10081	Unassigned	Unassigned	Unassigned	Unassigned	Unassigned	Unassigned	Unassigned	Unclassified	Unclassified	Unclassified	Unclassified	Unclassified	Unclassified	Unclassified
95	vOTU10082	Unassigned	Unassigned	Unassigned	Unassigned	Unassigned	Unassigned	Unassigned	Unclassified	Unclassified	Unclassified	Unclassified	Unclassified	Unclassified	Unclassified
96	vOTU10083	Unassigned	Unassigned	Unassigned	Unassigned	Unassigned	Unassigned	Unassigned	Unclassified	Unclassified	Unclassified	Unclassified	Unclassified	Unclassified	Unclassified
97	vOTU10084	Unassigned	Unassigned	Unassigned	Unassigned	Unassigned	Unassigned	Unassigned	Unclassified	Unclassified	Unclassified	Unclassified	Unclassified	Unclassified	Unclassified
98	vOTU10085	Unassigned	Unassigned	Unassigned	Unassigned	Unassigned	Unassigned	Unassigned	Unclassified	Unclassified	Unclassified	Unclassified	Unclassified	Unclassified	Unclassified
99	vOTU10086	Unassigned	Unassigned	Unassigned	Unassigned	Unassigned	Unassigned	Unassigned	Unclassified	Unclassified	Unclassified	Unclassified	Unclassified	Unclassified	Unclassified
100	vOTU10087	Unassigned	Unassigned	Unassigned	Unassigned	Unassigned	Unassigned	Unassigned	Unclassified	Unclassified	Unclassified	Unclassified	Unclassified	Unclassified	Unclassified
101	vOTU10088	Unassigned	Unassigned	Unassigned	Unassigned	Unassigned	Unassigned	Unassigned	Unclassified	Unclassified	Unclassified	Unclassified	Unclassified	Unclassified	Unclassified
102	vOTU10089	Unassigned	Unassigned	Unassigned	Unassigned	Unassigned	Unassigned	Unassigned	Unclassified	Unclassified	Unclassified	Unclassified	Unclassified	Unclassified	Unclassified
103	vOTU1009	Unassigned	Unassigned	Unassigned	Unassigned	Unassigned	Unassigned	Unassigned	Unclassified	Unclassified	Unclassified	Unclassified	Unclassified	Unclassified	Unclassified
104	vOTU10090	Unassigned	Unassigned	Unassigned	Unassigned	Unassigned	Unassigned	Unassigned	Unclassified	Unclassified	Unclassified	Unclassified	Unclassified	Unclassified	Unclassified
105	vOTU10091	Unassigned	Unassigned	Unassigned	Unassigned	Unassigned	Unassigned	Unassigned	Unclassified	Unclassified	Unclassified	Unclassified	Unclassified	Unclassified	Unclassified
106	vOTU10092	Unassigned	Unassigned	Unassigned	Unassigned	Unassigned	Unassigned	Unassigned	Unclassified	Unclassified	Unclassified	Unclassified	Unclassified	Unclassified	Unclassified
107	vOTU10093	Unassigned	Unassigned	Unassigned	Unassigned	Unassigned	Unassigned	Unassigned	Unclassified	Unclassified	Unclassified	Unclassified	Unclassified	Unclassified	Unclassified
108	vOTU10094	Unassigned	Unassigned	Unassigned	Unassigned	Unassigned	Unassigned	Unassigned	Unclassified	Unclassified	Unclassified	Unclassified	Unclassified	Unclassified	Unclassified
109	vOTU10095	Unassigned	Unassigned	Unassigned	Unassigned	Unassigned	Unassigned	Unassigned	Unclassified	Unclassified	Unclassified	Unclassified	Unclassified	Unclassified	Unclassified
110	vOTU10096	Unassigned	Unassigned	Unassigned	Unassigned	Unassigned	Unassigned	Unassigned	Unclassified	Unclassified	Unclassified	Unclassified	Unclassified	Unclassified	Unclassified
111	vOTU10097	Unassigned	Unassigned	Unassigned	Unassigned	Unassigned	Unassigned	Unassigned	Unclassified	Unclassified	Unclassified	Unclassified	Unclassified	Unclassified	Unclassified
112	vOTU10098	Unassigned	Unassigned	Unassigned	Unassigned	Unassigned	Unassigned	Unassigned	Unclassified	Unclassified	Unclassified	Unclassified	Unclassified	Unclassified	Unclassified
113	vOTU10099	Unassigned	Unassigned	Unassigned	Unassigned	Unassigned	Unassigned	Unassigned	Unclassified	Unclassified	Unclassified	Unclassified	Unclassified	Unclassified	Unclassified
114	vOTU101	Viruses	Monodnaviria	Shotokuvirae	Cressdnaviricota	Arfiviricetes	Cremevirales	Smacoviridae	Unclassified	Unclassified	Unclassified	Unclassified	Unclassified	Unclassified	Unclassified
115	vOTU1010	Viruses	Duplodnaviria	Heunggongvirae	Uroviricota	Caudoviricetes	Unclassified_O	Unclassified_F	Unclassified	Unclassified	Unclassified	Unclassified	Unclassified	Unclassified	Unclassified
116	vOTU10100	Unassigned	Unassigned	Unassigned	Unassigned	Unassigned	Unassigned	Unassigned	Unclassified	Unclassified	Unclassified	Unclassified	Unclassified	Unclassified	Unclassified
117	vOTU10101	Unassigned	Unassigned	Unassigned	Unassigned	Unassigned	Unassigned	Unassigned	Unclassified	Unclassified	Unclassified	Unclassified	Unclassified	Unclassified	Unclassified
118	vOTU10102	Unassigned	Unassigned	Unassigned	Unassigned	Unassigned	Unassigned	Unassigned	Unclassified	Unclassified	Unclassified	Unclassified	Unclassified	Unclassified	Unclassified
119	vOTU10103	Unassigned	Unassigned	Unassigned	Unassigned	Unassigned	Unassigned	Unassigned	Unclassified	Unclassified	Unclassified	Unclassified	Unclassified	Unclassified	Unclassified
120	vOTU10104	Unassigned	Unassigned	Unassigned	Unassigned	Unassigned	Unassigned	Unassigned	Unclassified	Unclassified	Unclassified	Unclassified	Unclassified	Unclassified	Unclassified
121	vOTU10105	Unassigned	Unassigned	Unassigned	Unassigned	Unassigned	Unassigned	Unassigned	Unclassified	Unclassified	Unclassified	Unclassified	Unclassified	Unclassified	Unclassified
122	vOTU10106	Unassigned	Unassigned	Unassigned	Unassigned	Unassigned	Unassigned	Unassigned	Unclassified	Unclassified	Unclassified	Unclassified	Unclassified	Unclassified	Unclassified
123	vOTU10107	Unassigned	Unassigned	Unassigned	Unassigned	Unassigned	Unassigned	Unassigned	Unclassified	Unclassified	Unclassified	Unclassified	Unclassified	Unclassified	Unclassified
124	vOTU10108	Unassigned	Unassigned	Unassigned	Unassigned	Unassigned	Unassigned	Unassigned	Unclassified	Unclassified	Unclassified	Unclassified	Unclassified	Unclassified	Unclassified
125	vOTU10109	Unassigned	Unassigned	Unassigned	Unassigned	Unassigned	Unassigned	Unassigned	Unclassified	Unclassified	Unclassified	Unclassified	Unclassified	Unclassified	Unclassified
126	vOTU1011	Unassigned	Unassigned	Unassigned	Unassigned	Unassigned	Unassigned	Unassigned	Unclassified	Unclassified	Unclassified	Unclassified	Unclassified	Unclassified	Unclassified
127	vOTU10110	Unassigned	Unassigned	Unassigned	Unassigned	Unassigned	Unassigned	Unassigned	Unclassified	Unclassified	Unclassified	Unclassified	Unclassified	Unclassified	Unclassified
128	vOTU10111	Unassigned	Unassigned	Unassigned	Unassigned	Unassigned	Unassigned	Unassigned	Unclassified	Unclassified	Unclassified	Unclassified	Unclassified	Unclassified	Unclassified
129	vOTU10112	Unassigned	Unassigned	Unassigned	Unassigned	Unassigned	Unassigned	Unassigned	Unclassified	Unclassified	Unclassified	Unclassified	Unclassified	Unclassified	Unclassified
130	vOTU10113	Unassigned	Unassigned	Unassigned	Unassigned	Unassigned	Unassigned	Unassigned	Unclassified	Unclassified	Unclassified	Unclassified	Unclassified	Unclassified	Unclassified
131	vOTU10114	Unassigned	Unassigned	Unassigned	Unassigned	Unassigned	Unassigned	Unassigned	Unclassified	Unclassified	Unclassified	Unclassified	Unclassified	Unclassified	Unclassified
132	vOTU10115	Unassigned	Unassigned	Unassigned	Unassigned	Unassigned	Unassigned	Unassigned	Unclassified	Unclassified	Unclassified	Unclassified	Unclassified	Unclassified	Unclassified
133	vOTU10116	Unassigned	Unassigned	Unassigned	Unassigned	Unassigned	Unassigned	Unassigned	Unclassified	Unclassified	Unclassified	Unclassified	Unclassified	Unclassified	Unclassified
134	vOTU10117	Unassigned	Unassigned	Unassigned	Unassigned	Unassigned	Unassigned	Unassigned	Unclassified	Unclassified	Unclassified	Unclassified	Unclassified	Unclassified	Unclassified
135	vOTU10118	Unassigned	Unassigned	Unassigned	Unassigned	Unassigned	Unassigned	Unassigned	Unclassified	Unclassified	Unclassified	Unclassified	Unclassified	Unclassified	Unclassified
136	vOTU10119	Unassigned	Unassigned	Unassigned	Unassigned	Unassigned	Unassigned	Unassigned	Unclassified	Unclassified	Unclassified	Unclassified	Unclassified	Unclassified	Unclassified
137	vOTU1012	Unassigned	Unassigned	Unassigned	Unassigned	Unassigned	Unassigned	Unassigned	Unclassified	Unclassified	Unclassified	Unclassified	Unclassified	Unclassified	Unclassified
138	vOTU10120	Unassigned	Unassigned	Unassigned	Unassigned	Unassigned	Unassigned	Unassigned	Unclassified	Unclassified	Unclassified	Unclassified	Unclassified	Unclassified	Unclassified
139	vOTU10121	Unassigned	Unassigned	Unassigned	Unassigned	Unassigned	Unassigned	Unassigned	Unclassified	Unclassified	Unclassified	Unclassified	Unclassified	Unclassified	Unclassified
140	vOTU10122	Unassigned	Unassigned	Unassigned	Unassigned	Unassigned	Unassigned	Unassigned	Unclassified	Unclassified	Unclassified	Unclassified	Unclassified	Unclassified	Unclassified
141	vOTU10123	Unassigned	Unassigned	Unassigned	Unassigned	Unassigned	Unassigned	Unassigned	Unclassified	Unclassified	Unclassified	Unclassified	Unclassified	Unclassified	Unclassified
142	vOTU10124	Unassigned	Unassigned	Unassigned	Unassigned	Unassigned	Unassigned	Unassigned	Unclassified	Unclassified	Unclassified	Unclassified	Unclassified	Unclassified	Unclassified
143	vOTU10125	Unassigned	Unassigned	Unassigned	Unassigned	Unassigned	Unassigned	Unassigned	Unclassified	Unclassified	Unclassified	Unclassified	Unclassified	Unclassified	Unclassified
144	vOTU10126	Unassigned	Unassigned	Unassigned	Unassigned	Unassigned	Unassigned	Unassigned	Unclassified	Unclassified	Unclassified	Unclassified	Unclassified	Unclassified	Unclassified
145	vOTU10127	Unassigned	Unassigned	Unassigned	Unassigned	Unassigned	Unassigned	Unassigned	Unclassified	Unclassified	Unclassified	Unclassified	Unclassified	Unclassified	Unclassified
146	vOTU10128	Unassigned	Unassigned	Unassigned	Unassigned	Unassigned	Unassigned	Unassigned	Unclassified	Unclassified	Unclassified	Unclassified	Unclassified	Unclassified	Unclassified
147	vOTU10129	Unassigned	Unassigned	Unassigned	Unassigned	Unassigned	Unassigned	Unassigned	Unclassified	Unclassified	Unclassified	Unclassified	Unclassified	Unclassified	Unclassified
148	vOTU1013	Unassigned	Unassigned	Unassigned	Unassigned	Unassigned	Unassigned	Unassigned	Unclassified	Unclassified	Unclassified	Unclassified	Unclassified	Unclassified	Unclassified
149	vOTU10130	Unassigned	Unassigned	Unassigned	Unassigned	Unassigned	Unassigned	Unassigned	Unclassified	Unclassified	Unclassified	Unclassified	Unclassified	Unclassified	Unclassified
150	vOTU10131	Unassigned	Unassigned	Unassigned	Unassigned	Unassigned	Unassigned	Unassigned	Unclassified	Unclassified	Unclassified	Unclassified	Unclassified	Unclassified	Unclassified
151	vOTU10132	Unassigned	Unassigned	Unassigned	Unassigned	Unassigned	Unassigned	Unassigned	Unclassified	Unclassified	Unclassified	Unclassified	Unclassified	Unclassified	Unclassified
152	vOTU10133	Unassigned	Unassigned	Unassigned	Unassigned	Unassigned	Unassigned	Unassigned	Bacteria	Pseudomonadota	Alphaproteobacteria	Rhizobiales	Xanthobacteraceae	Pseudolabrys	Pseudolabrys sp903929045
153	vOTU10134	Unassigned	Unassigned	Unassigned	Unassigned	Unassigned	Unassigned	Unassigned	Unclassified	Unclassified	Unclassified	Unclassified	Unclassified	Unclassified	Unclassified
154	vOTU10135	Unassigned	Unassigned	Unassigned	Unassigned	Unassigned	Unassigned	Unassigned	Unclassified	Unclassified	Unclassified	Unclassified	Unclassified	Unclassified	Unclassified
155	vOTU10136	Unassigned	Unassigned	Unassigned	Unassigned	Unassigned	Unassigned	Unassigned	Unclassified	Unclassified	Unclassified	Unclassified	Unclassified	Unclassified	Unclassified
156	vOTU10137	Unassigned	Unassigned	Unassigned	Unassigned	Unassigned	Unassigned	Unassigned	Unclassified	Unclassified	Unclassified	Unclassified	Unclassified	Unclassified	Unclassified
157	vOTU10138	Unassigned	Unassigned	Unassigned	Unassigned	Unassigned	Unassigned	Unassigned	Unclassified	Unclassified	Unclassified	Unclassified	Unclassified	Unclassified	Unclassified
158	vOTU10139	Unassigned	Unassigned	Unassigned	Unassigned	Unassigned	Unassigned	Unassigned	Unclassified	Unclassified	Unclassified	Unclassified	Unclassified	Unclassified	Unclassified
159	vOTU1014	Unassigned	Unassigned	Unassigned	Unassigned	Unassigned	Unassigned	Unassigned	Unclassified	Unclassified	Unclassified	Unclassified	Unclassified	Unclassified	Unclassified
160	vOTU10140	Unassigned	Unassigned	Unassigned	Unassigned	Unassigned	Unassigned	Unassigned	Unclassified	Unclassified	Unclassified	Unclassified	Unclassified	Unclassified	Unclassified
161	vOTU10141	Unassigned	Unassigned	Unassigned	Unassigned	Unassigned	Unassigned	Unassigned	Unclassified	Unclassified	Unclassified	Unclassified	Unclassified	Unclassified	Unclassified
162	vOTU10142	Unassigned	Unassigned	Unassigned	Unassigned	Unassigned	Unassigned	Unassigned	Unclassified	Unclassified	Unclassified	Unclassified	Unclassified	Unclassified	Unclassified
163	vOTU10143	Unassigned	Unassigned	Unassigned	Unassigned	Unassigned	Unassigned	Unassigned	Unclassified	Unclassified	Unclassified	Unclassified	Unclassified	Unclassified	Unclassified
164	vOTU10144	Unassigned	Unassigned	Unassigned	Unassigned	Unassigned	Unassigned	Unassigned	Unclassified	Unclassified	Unclassified	Unclassified	Unclassified	Unclassified	Unclassified
165	vOTU10145	Unassigned	Unassigned	Unassigned	Unassigned	Unassigned	Unassigned	Unassigned	Unclassified	Unclassified	Unclassified	Unclassified	Unclassified	Unclassified	Unclassified
166	vOTU10146	Unassigned	Unassigned	Unassigned	Unassigned	Unassigned	Unassigned	Unassigned	Unclassified	Unclassified	Unclassified	Unclassified	Unclassified	Unclassified	Unclassified
167	vOTU10147	Unassigned	Unassigned	Unassigned	Unassigned	Unassigned	Unassigned	Unassigned	Unclassified	Unclassified	Unclassified	Unclassified	Unclassified	Unclassified	Unclassified
168	vOTU10148	Unassigned	Unassigned	Unassigned	Unassigned	Unassigned	Unassigned	Unassigned	Unclassified	Unclassified	Unclassified	Unclassified	Unclassified	Unclassified	Unclassified
169	vOTU10149	Unassigned	Unassigned	Unassigned	Unassigned	Unassigned	Unassigned	Unassigned	Unclassified	Unclassified	Unclassified	Unclassified	Unclassified	Unclassified	Unclassified
170	vOTU1015	Unassigned	Unassigned	Unassigned	Unassigned	Unassigned	Unassigned	Unassigned	Unclassified	Unclassified	Unclassified	Unclassified	Unclassified	Unclassified	Unclassified
171	vOTU10150	Unassigned	Unassigned	Unassigned	Unassigned	Unassigned	Unassigned	Unassigned	Unclassified	Unclassified	Unclassified	Unclassified	Unclassified	Unclassified	Unclassified
172	vOTU10151	Unassigned	Unassigned	Unassigned	Unassigned	Unassigned	Unassigned	Unassigned	Unclassified	Unclassified	Unclassified	Unclassified	Unclassified	Unclassified	Unclassified
173	vOTU10152	Unassigned	Unassigned	Unassigned	Unassigned	Unassigned	Unassigned	Unassigned	Unclassified	Unclassified	Unclassified	Unclassified	Unclassified	Unclassified	Unclassified
174	vOTU10153	Unassigned	Unassigned	Unassigned	Unassigned	Unassigned	Unassigned	Unassigned	Unclassified	Unclassified	Unclassified	Unclassified	Unclassified	Unclassified	Unclassified
175	vOTU10154	Unassigned	Unassigned	Unassigned	Unassigned	Unassigned	Unassigned	Unassigned	Unclassified	Unclassified	Unclassified	Unclassified	Unclassified	Unclassified	Unclassified
176	vOTU10155	Unassigned	Unassigned	Unassigned	Unassigned	Unassigned	Unassigned	Unassigned	Unclassified	Unclassified	Unclassified	Unclassified	Unclassified	Unclassified	Unclassified
177	vOTU10156	Unassigned	Unassigned	Unassigned	Unassigned	Unassigned	Unassigned	Unassigned	Unclassified	Unclassified	Unclassified	Unclassified	Unclassified	Unclassified	Unclassified
178	vOTU10157	Unassigned	Unassigned	Unassigned	Unassigned	Unassigned	Unassigned	Unassigned	Unclassified	Unclassified	Unclassified	Unclassified	Unclassified	Unclassified	Unclassified
179	vOTU10158	Unassigned	Unassigned	Unassigned	Unassigned	Unassigned	Unassigned	Unassigned	Unclassified	Unclassified	Unclassified	Unclassified	Unclassified	Unclassified	Unclassified
180	vOTU10159	Unassigned	Unassigned	Unassigned	Unassigned	Unassigned	Unassigned	Unassigned	Unclassified	Unclassified	Unclassified	Unclassified	Unclassified	Unclassified	Unclassified
181	vOTU1016	Unassigned	Unassigned	Unassigned	Unassigned	Unassigned	Unassigned	Unassigned	Unclassified	Unclassified	Unclassified	Unclassified	Unclassified	Unclassified	Unclassified
182	vOTU10160	Unassigned	Unassigned	Unassigned	Unassigned	Unassigned	Unassigned	Unassigned	Unclassified	Unclassified	Unclassified	Unclassified	Unclassified	Unclassified	Unclassified
183	vOTU10161	Unassigned	Unassigned	Unassigned	Unassigned	Unassigned	Unassigned	Unassigned	Unclassified	Unclassified	Unclassified	Unclassified	Unclassified	Unclassified	Unclassified
184	vOTU10162	Unassigned	Unassigned	Unassigned	Unassigned	Unassigned	Unassigned	Unassigned	Unclassified	Unclassified	Unclassified	Unclassified	Unclassified	Unclassified	Unclassified
185	vOTU10163	Unassigned	Unassigned	Unassigned	Unassigned	Unassigned	Unassigned	Unassigned	Unclassified	Unclassified	Unclassified	Unclassified	Unclassified	Unclassified	Unclassified
186	vOTU10164	Unassigned	Unassigned	Unassigned	Unassigned	Unassigned	Unassigned	Unassigned	Unclassified	Unclassified	Unclassified	Unclassified	Unclassified	Unclassified	Unclassified
187	vOTU10165	Unassigned	Unassigned	Unassigned	Unassigned	Unassigned	Unassigned	Unassigned	Unclassified	Unclassified	Unclassified	Unclassified	Unclassified	Unclassified	Unclassified
188	vOTU10166	Unassigned	Unassigned	Unassigned	Unassigned	Unassigned	Unassigned	Unassigned	Unclassified	Unclassified	Unclassified	Unclassified	Unclassified	Unclassified	Unclassified
189	vOTU10167	Unassigned	Unassigned	Unassigned	Unassigned	Unassigned	Unassigned	Unassigned	Unclassified	Unclassified	Unclassified	Unclassified	Unclassified	Unclassified	Unclassified
190	vOTU10168	Unassigned	Unassigned	Unassigned	Unassigned	Unassigned	Unassigned	Unassigned	Unclassified	Unclassified	Unclassified	Unclassified	Unclassified	Unclassified	Unclassified
191	vOTU10169	Unassigned	Unassigned	Unassigned	Unassigned	Unassigned	Unassigned	Unassigned	Unclassified	Unclassified	Unclassified	Unclassified	Unclassified	Unclassified	Unclassified
192	vOTU1017	Unassigned	Unassigned	Unassigned	Unassigned	Unassigned	Unassigned	Unassigned	Unclassified	Unclassified	Unclassified	Unclassified	Unclassified	Unclassified	Unclassified
193	vOTU10170	Unassigned	Unassigned	Unassigned	Unassigned	Unassigned	Unassigned	Unassigned	Unclassified	Unclassified	Unclassified	Unclassified	Unclassified	Unclassified	Unclassified
194	vOTU10171	Unassigned	Unassigned	Unassigned	Unassigned	Unassigned	Unassigned	Unassigned	Unclassified	Unclassified	Unclassified	Unclassified	Unclassified	Unclassified	Unclassified
195	vOTU10172	Unassigned	Unassigned	Unassigned	Unassigned	Unassigned	Unassigned	Unassigned	Unclassified	Unclassified	Unclassified	Unclassified	Unclassified	Unclassified	Unclassified
196	vOTU10173	Unassigned	Unassigned	Unassigned	Unassigned	Unassigned	Unassigned	Unassigned	Unclassified	Unclassified	Unclassified	Unclassified	Unclassified	Unclassified	Unclassified
197	vOTU10174	Unassigned	Unassigned	Unassigned	Unassigned	Unassigned	Unassigned	Unassigned	Unclassified	Unclassified	Unclassified	Unclassified	Unclassified	Unclassified	Unclassified
198	vOTU10175	Unassigned	Unassigned	Unassigned	Unassigned	Unassigned	Unassigned	Unassigned	Unclassified	Unclassified	Unclassified	Unclassified	Unclassified	Unclassified	Unclassified
199	vOTU10176	Unassigned	Unassigned	Unassigned	Unassigned	Unassigned	Unassigned	Unassigned	Unclassified	Unclassified	Unclassified	Unclassified	Unclassified	Unclassified	Unclassified
200	vOTU10177	Unassigned	Unassigned	Unassigned	Unassigned	Unassigned	Unassigned	Unassigned	Unclassified	Unclassified	Unclassified	Unclassified	Unclassified	Unclassified	Unclassified
201	vOTU10178	Unassigned	Unassigned	Unassigned	Unassigned	Unassigned	Unassigned	Unassigned	Unclassified	Unclassified	Unclassified	Unclassified	Unclassified	Unclassified	Unclassified
202	vOTU10179	Unassigned	Unassigned	Unassigned	Unassigned	Unassigned	Unassigned	Unassigned	Unclassified	Unclassified	Unclassified	Unclassified	Unclassified	Unclassified	Unclassified
203	vOTU1018	Unassigned	Unassigned	Unassigned	Unassigned	Unassigned	Unassigned	Unassigned	Unclassified	Unclassified	Unclassified	Unclassified	Unclassified	Unclassified	Unclassified
204	vOTU10180	Unassigned	Unassigned	Unassigned	Unassigned	Unassigned	Unassigned	Unassigned	Unclassified	Unclassified	Unclassified	Unclassified	Unclassified	Unclassified	Unclassified
205	vOTU10181	Unassigned	Unassigned	Unassigned	Unassigned	Unassigned	Unassigned	Unassigned	Unclassified	Unclassified	Unclassified	Unclassified	Unclassified	Unclassified	Unclassified
206	vOTU10182	Unassigned	Unassigned	Unassigned	Unassigned	Unassigned	Unassigned	Unassigned	Unclassified	Unclassified	Unclassified	Unclassified	Unclassified	Unclassified	Unclassified
207	vOTU10183	Unassigned	Unassigned	Unassigned	Unassigned	Unassigned	Unassigned	Unassigned	Unclassified	Unclassified	Unclassified	Unclassified	Unclassified	Unclassified	Unclassified
208	vOTU10184	Unassigned	Unassigned	Unassigned	Unassigned	Unassigned	Unassigned	Unassigned	Unclassified	Unclassified	Unclassified	Unclassified	Unclassified	Unclassified	Unclassified
209	vOTU10185	Unassigned	Unassigned	Unassigned	Unassigned	Unassigned	Unassigned	Unassigned	Unclassified	Unclassified	Unclassified	Unclassified	Unclassified	Unclassified	Unclassified
210	vOTU10186	Unassigned	Unassigned	Unassigned	Unassigned	Unassigned	Unassigned	Unassigned	Unclassified	Unclassified	Unclassified	Unclassified	Unclassified	Unclassified	Unclassified
211	vOTU10187	Unassigned	Unassigned	Unassigned	Unassigned	Unassigned	Unassigned	Unassigned	Unclassified	Unclassified	Unclassified	Unclassified	Unclassified	Unclassified	Unclassified
212	vOTU10188	Unassigned	Unassigned	Unassigned	Unassigned	Unassigned	Unassigned	Unassigned	Unclassified	Unclassified	Unclassified	Unclassified	Unclassified	Unclassified	Unclassified
213	vOTU10189	Unassigned	Unassigned	Unassigned	Unassigned	Unassigned	Unassigned	Unassigned	Bacteria	Bacteroidota	Bacteroidia	Cytophagales	Spirosomaceae	Emticicia	Emticicia sp017495105
214	vOTU1019	Unassigned	Unassigned	Unassigned	Unassigned	Unassigned	Unassigned	Unassigned	Unclassified	Unclassified	Unclassified	Unclassified	Unclassified	Unclassified	Unclassified
215	vOTU10190	Unassigned	Unassigned	Unassigned	Unassigned	Unassigned	Unassigned	Unassigned	Unclassified	Unclassified	Unclassified	Unclassified	Unclassified	Unclassified	Unclassified
216	vOTU10191	Unassigned	Unassigned	Unassigned	Unassigned	Unassigned	Unassigned	Unassigned	Unclassified	Unclassified	Unclassified	Unclassified	Unclassified	Unclassified	Unclassified
217	vOTU10192	Unassigned	Unassigned	Unassigned	Unassigned	Unassigned	Unassigned	Unassigned	Unclassified	Unclassified	Unclassified	Unclassified	Unclassified	Unclassified	Unclassified
218	vOTU10193	Unassigned	Unassigned	Unassigned	Unassigned	Unassigned	Unassigned	Unassigned	Unclassified	Unclassified	Unclassified	Unclassified	Unclassified	Unclassified	Unclassified
219	vOTU10194	Unassigned	Unassigned	Unassigned	Unassigned	Unassigned	Unassigned	Unassigned	Unclassified	Unclassified	Unclassified	Unclassified	Unclassified	Unclassified	Unclassified
220	vOTU10195	Unassigned	Unassigned	Unassigned	Unassigned	Unassigned	Unassigned	Unassigned	Unclassified	Unclassified	Unclassified	Unclassified	Unclassified	Unclassified	Unclassified
221	vOTU10196	Unassigned	Unassigned	Unassigned	Unassigned	Unassigned	Unassigned	Unassigned	Unclassified	Unclassified	Unclassified	Unclassified	Unclassified	Unclassified	Unclassified
222	vOTU10197	Unassigned	Unassigned	Unassigned	Unassigned	Unassigned	Unassigned	Unassigned	Unclassified	Unclassified	Unclassified	Unclassified	Unclassified	Unclassified	Unclassified
223	vOTU10198	Unassigned	Unassigned	Unassigned	Unassigned	Unassigned	Unassigned	Unassigned	Unclassified	Unclassified	Unclassified	Unclassified	Unclassified	Unclassified	Unclassified
224	vOTU10199	Unassigned	Unassigned	Unassigned	Unassigned	Unassigned	Unassigned	Unassigned	Unclassified	Unclassified	Unclassified	Unclassified	Unclassified	Unclassified	Unclassified
225	vOTU102	Viruses	Monodnaviria	Sangervirae	Phixviricota	Malgrandaviricetes	Petitvirales	Microviridae	Unclassified	Unclassified	Unclassified	Unclassified	Unclassified	Unclassified	Unclassified
226	vOTU1020	Unassigned	Unassigned	Unassigned	Unassigned	Unassigned	Unassigned	Unassigned	Unclassified	Unclassified	Unclassified	Unclassified	Unclassified	Unclassified	Unclassified
227	vOTU10200	Unassigned	Unassigned	Unassigned	Unassigned	Unassigned	Unassigned	Unassigned	Unclassified	Unclassified	Unclassified	Unclassified	Unclassified	Unclassified	Unclassified
228	vOTU10201	Unassigned	Unassigned	Unassigned	Unassigned	Unassigned	Unassigned	Unassigned	Unclassified	Unclassified	Unclassified	Unclassified	Unclassified	Unclassified	Unclassified
229	vOTU10202	Unassigned	Unassigned	Unassigned	Unassigned	Unassigned	Unassigned	Unassigned	Unclassified	Unclassified	Unclassified	Unclassified	Unclassified	Unclassified	Unclassified
230	vOTU10203	Unassigned	Unassigned	Unassigned	Unassigned	Unassigned	Unassigned	Unassigned	Unclassified	Unclassified	Unclassified	Unclassified	Unclassified	Unclassified	Unclassified
231	vOTU10204	Unassigned	Unassigned	Unassigned	Unassigned	Unassigned	Unassigned	Unassigned	Unclassified	Unclassified	Unclassified	Unclassified	Unclassified	Unclassified	Unclassified
232	vOTU10205	Unassigned	Unassigned	Unassigned	Unassigned	Unassigned	Unassigned	Unassigned	Unclassified	Unclassified	Unclassified	Unclassified	Unclassified	Unclassified	Unclassified
233	vOTU10206	Unassigned	Unassigned	Unassigned	Unassigned	Unassigned	Unassigned	Unassigned	Unclassified	Unclassified	Unclassified	Unclassified	Unclassified	Unclassified	Unclassified
234	vOTU10207	Unassigned	Unassigned	Unassigned	Unassigned	Unassigned	Unassigned	Unassigned	Unclassified	Unclassified	Unclassified	Unclassified	Unclassified	Unclassified	Unclassified
235	vOTU10208	Unassigned	Unassigned	Unassigned	Unassigned	Unassigned	Unassigned	Unassigned	Unclassified	Unclassified	Unclassified	Unclassified	Unclassified	Unclassified	Unclassified
236	vOTU10209	Unassigned	Unassigned	Unassigned	Unassigned	Unassigned	Unassigned	Unassigned	Unclassified	Unclassified	Unclassified	Unclassified	Unclassified	Unclassified	Unclassified
237	vOTU1021	Unassigned	Unassigned	Unassigned	Unassigned	Unassigned	Unassigned	Unassigned	Unclassified	Unclassified	Unclassified	Unclassified	Unclassified	Unclassified	Unclassified
238	vOTU10210	Unassigned	Unassigned	Unassigned	Unassigned	Unassigned	Unassigned	Unassigned	Unclassified	Unclassified	Unclassified	Unclassified	Unclassified	Unclassified	Unclassified
239	vOTU10211	Unassigned	Unassigned	Unassigned	Unassigned	Unassigned	Unassigned	Unassigned	Unclassified	Unclassified	Unclassified	Unclassified	Unclassified	Unclassified	Unclassified
240	vOTU10212	Unassigned	Unassigned	Unassigned	Unassigned	Unassigned	Unassigned	Unassigned	Unclassified	Unclassified	Unclassified	Unclassified	Unclassified	Unclassified	Unclassified
241	vOTU10213	Unassigned	Unassigned	Unassigned	Unassigned	Unassigned	Unassigned	Unassigned	Unclassified	Unclassified	Unclassified	Unclassified	Unclassified	Unclassified	Unclassified
242	vOTU10214	Unassigned	Unassigned	Unassigned	Unassigned	Unassigned	Unassigned	Unassigned	Unclassified	Unclassified	Unclassified	Unclassified	Unclassified	Unclassified	Unclassified
243	vOTU10215	Unassigned	Unassigned	Unassigned	Unassigned	Unassigned	Unassigned	Unassigned	Unclassified	Unclassified	Unclassified	Unclassified	Unclassified	Unclassified	Unclassified
244	vOTU10216	Unassigned	Unassigned	Unassigned	Unassigned	Unassigned	Unassigned	Unassigned	Unclassified	Unclassified	Unclassified	Unclassified	Unclassified	Unclassified	Unclassified
245	vOTU10217	Unassigned	Unassigned	Unassigned	Unassigned	Unassigned	Unassigned	Unassigned	Unclassified	Unclassified	Unclassified	Unclassified	Unclassified	Unclassified	Unclassified
246	vOTU10218	Unassigned	Unassigned	Unassigned	Unassigned	Unassigned	Unassigned	Unassigned	Unclassified	Unclassified	Unclassified	Unclassified	Unclassified	Unclassified	Unclassified
247	vOTU10219	Unassigned	Unassigned	Unassigned	Unassigned	Unassigned	Unassigned	Unassigned	Unclassified	Unclassified	Unclassified	Unclassified	Unclassified	Unclassified	Unclassified
248	vOTU1022	Unassigned	Unassigned	Unassigned	Unassigned	Unassigned	Unassigned	Unassigned	Unclassified	Unclassified	Unclassified	Unclassified	Unclassified	Unclassified	Unclassified
249	vOTU10220	Unassigned	Unassigned	Unassigned	Unassigned	Unassigned	Unassigned	Unassigned	Unclassified	Unclassified	Unclassified	Unclassified	Unclassified	Unclassified	Unclassified
250	vOTU10221	Unassigned	Unassigned	Unassigned	Unassigned	Unassigned	Unassigned	Unassigned	Unclassified	Unclassified	Unclassified	Unclassified	Unclassified	Unclassified	Unclassified
251	vOTU10222	Unassigned	Unassigned	Unassigned	Unassigned	Unassigned	Unassigned	Unassigned	Unclassified	Unclassified	Unclassified	Unclassified	Unclassified	Unclassified	Unclassified
252	vOTU10223	Unassigned	Unassigned	Unassigned	Unassigned	Unassigned	Unassigned	Unassigned	Bacteria	Bacteroidota	Bacteroidia	Bacteroidales	Bacteroidaceae	OM05-12	OM05-12 sp003438995
253	vOTU10224	Unassigned	Unassigned	Unassigned	Unassigned	Unassigned	Unassigned	Unassigned	Unclassified	Unclassified	Unclassified	Unclassified	Unclassified	Unclassified	Unclassified
254	vOTU10225	Unassigned	Unassigned	Unassigned	Unassigned	Unassigned	Unassigned	Unassigned	Unclassified	Unclassified	Unclassified	Unclassified	Unclassified	Unclassified	Unclassified
255	vOTU10226	Unassigned	Unassigned	Unassigned	Unassigned	Unassigned	Unassigned	Unassigned	Unclassified	Unclassified	Unclassified	Unclassified	Unclassified	Unclassified	Unclassified
256	vOTU10227	Unassigned	Unassigned	Unassigned	Unassigned	Unassigned	Unassigned	Unassigned	Unclassified	Unclassified	Unclassified	Unclassified	Unclassified	Unclassified	Unclassified
257	vOTU10228	Unassigned	Unassigned	Unassigned	Unassigned	Unassigned	Unassigned	Unassigned	Unclassified	Unclassified	Unclassified	Unclassified	Unclassified	Unclassified	Unclassified
258	vOTU10229	Unassigned	Unassigned	Unassigned	Unassigned	Unassigned	Unassigned	Unassigned	Unclassified	Unclassified	Unclassified	Unclassified	Unclassified	Unclassified	Unclassified
259	vOTU1023	Viruses	Duplodnaviria	Heunggongvirae	Uroviricota	Caudoviricetes	Unclassified_O	Unclassified_F	Bacteria	Actinomycetota	Actinomycetia	Actinomycetales	Brevibacteriaceae	Brevibacterium	Brevibacterium sp018137945
260	vOTU10230	Unassigned	Unassigned	Unassigned	Unassigned	Unassigned	Unassigned	Unassigned	Unclassified	Unclassified	Unclassified	Unclassified	Unclassified	Unclassified	Unclassified
261	vOTU10231	Unassigned	Unassigned	Unassigned	Unassigned	Unassigned	Unassigned	Unassigned	Unclassified	Unclassified	Unclassified	Unclassified	Unclassified	Unclassified	Unclassified
262	vOTU10232	Unassigned	Unassigned	Unassigned	Unassigned	Unassigned	Unassigned	Unassigned	Unclassified	Unclassified	Unclassified	Unclassified	Unclassified	Unclassified	Unclassified
263	vOTU10233	Unassigned	Unassigned	Unassigned	Unassigned	Unassigned	Unassigned	Unassigned	Unclassified	Unclassified	Unclassified	Unclassified	Unclassified	Unclassified	Unclassified
264	vOTU10234	Unassigned	Unassigned	Unassigned	Unassigned	Unassigned	Unassigned	Unassigned	Unclassified	Unclassified	Unclassified	Unclassified	Unclassified	Unclassified	Unclassified
265	vOTU10235	Unassigned	Unassigned	Unassigned	Unassigned	Unassigned	Unassigned	Unassigned	Unclassified	Unclassified	Unclassified	Unclassified	Unclassified	Unclassified	Unclassified
266	vOTU10236	Unassigned	Unassigned	Unassigned	Unassigned	Unassigned	Unassigned	Unassigned	Unclassified	Unclassified	Unclassified	Unclassified	Unclassified	Unclassified	Unclassified
267	vOTU10237	Unassigned	Unassigned	Unassigned	Unassigned	Unassigned	Unassigned	Unassigned	Unclassified	Unclassified	Unclassified	Unclassified	Unclassified	Unclassified	Unclassified
268	vOTU10238	Unassigned	Unassigned	Unassigned	Unassigned	Unassigned	Unassigned	Unassigned	Bacteria	Bacteroidota	Bacteroidia	Cytophagales	Spirosomaceae	Emticicia	Emticicia sp017495105
269	vOTU10239	Unassigned	Unassigned	Unassigned	Unassigned	Unassigned	Unassigned	Unassigned	Unclassified	Unclassified	Unclassified	Unclassified	Unclassified	Unclassified	Unclassified
270	vOTU1024	Unassigned	Unassigned	Unassigned	Unassigned	Unassigned	Unassigned	Unassigned	Unclassified	Unclassified	Unclassified	Unclassified	Unclassified	Unclassified	Unclassified
271	vOTU10240	Unassigned	Unassigned	Unassigned	Unassigned	Unassigned	Unassigned	Unassigned	Unclassified	Unclassified	Unclassified	Unclassified	Unclassified	Unclassified	Unclassified
272	vOTU10241	Unassigned	Unassigned	Unassigned	Unassigned	Unassigned	Unassigned	Unassigned	Unclassified	Unclassified	Unclassified	Unclassified	Unclassified	Unclassified	Unclassified
273	vOTU10242	Unassigned	Unassigned	Unassigned	Unassigned	Unassigned	Unassigned	Unassigned	Unclassified	Unclassified	Unclassified	Unclassified	Unclassified	Unclassified	Unclassified
274	vOTU10243	Unassigned	Unassigned	Unassigned	Unassigned	Unassigned	Unassigned	Unassigned	Unclassified	Unclassified	Unclassified	Unclassified	Unclassified	Unclassified	Unclassified
275	vOTU10244	Unassigned	Unassigned	Unassigned	Unassigned	Unassigned	Unassigned	Unassigned	Unclassified	Unclassified	Unclassified	Unclassified	Unclassified	Unclassified	Unclassified
276	vOTU10245	Unassigned	Unassigned	Unassigned	Unassigned	Unassigned	Unassigned	Unassigned	Unclassified	Unclassified	Unclassified	Unclassified	Unclassified	Unclassified	Unclassified
277	vOTU10246	Unassigned	Unassigned	Unassigned	Unassigned	Unassigned	Unassigned	Unassigned	Unclassified	Unclassified	Unclassified	Unclassified	Unclassified	Unclassified	Unclassified
278	vOTU10247	Unassigned	Unassigned	Unassigned	Unassigned	Unassigned	Unassigned	Unassigned	Unclassified	Unclassified	Unclassified	Unclassified	Unclassified	Unclassified	Unclassified
279	vOTU10248	Unassigned	Unassigned	Unassigned	Unassigned	Unassigned	Unassigned	Unassigned	Unclassified	Unclassified	Unclassified	Unclassified	Unclassified	Unclassified	Unclassified
280	vOTU10249	Unassigned	Unassigned	Unassigned	Unassigned	Unassigned	Unassigned	Unassigned	Unclassified	Unclassified	Unclassified	Unclassified	Unclassified	Unclassified	Unclassified
281	vOTU1025	Unassigned	Unassigned	Unassigned	Unassigned	Unassigned	Unassigned	Unassigned	Unclassified	Unclassified	Unclassified	Unclassified	Unclassified	Unclassified	Unclassified
282	vOTU10250	Unassigned	Unassigned	Unassigned	Unassigned	Unassigned	Unassigned	Unassigned	Unclassified	Unclassified	Unclassified	Unclassified	Unclassified	Unclassified	Unclassified
283	vOTU10251	Unassigned	Unassigned	Unassigned	Unassigned	Unassigned	Unassigned	Unassigned	Unclassified	Unclassified	Unclassified	Unclassified	Unclassified	Unclassified	Unclassified
284	vOTU10252	Unassigned	Unassigned	Unassigned	Unassigned	Unassigned	Unassigned	Unassigned	Unclassified	Unclassified	Unclassified	Unclassified	Unclassified	Unclassified	Unclassified
285	vOTU10253	Unassigned	Unassigned	Unassigned	Unassigned	Unassigned	Unassigned	Unassigned	Unclassified	Unclassified	Unclassified	Unclassified	Unclassified	Unclassified	Unclassified
286	vOTU10254	Unassigned	Unassigned	Unassigned	Unassigned	Unassigned	Unassigned	Unassigned	Unclassified	Unclassified	Unclassified	Unclassified	Unclassified	Unclassified	Unclassified
287	vOTU10255	Unassigned	Unassigned	Unassigned	Unassigned	Unassigned	Unassigned	Unassigned	Unclassified	Unclassified	Unclassified	Unclassified	Unclassified	Unclassified	Unclassified
288	vOTU10256	Unassigned	Unassigned	Unassigned	Unassigned	Unassigned	Unassigned	Unassigned	Unclassified	Unclassified	Unclassified	Unclassified	Unclassified	Unclassified	Unclassified
289	vOTU10257	Unassigned	Unassigned	Unassigned	Unassigned	Unassigned	Unassigned	Unassigned	Unclassified	Unclassified	Unclassified	Unclassified	Unclassified	Unclassified	Unclassified
290	vOTU10258	Unassigned	Unassigned	Unassigned	Unassigned	Unassigned	Unassigned	Unassigned	Unclassified	Unclassified	Unclassified	Unclassified	Unclassified	Unclassified	Unclassified
291	vOTU10259	Unassigned	Unassigned	Unassigned	Unassigned	Unassigned	Unassigned	Unassigned	Bacteria	Chloroflexota	Dehalococcoidia	SAR202	UBA826	GCA-002712965	GCA-002712965 sp009392815
292	vOTU1026	Unassigned	Unassigned	Unassigned	Unassigned	Unassigned	Unassigned	Unassigned	Unclassified	Unclassified	Unclassified	Unclassified	Unclassified	Unclassified	Unclassified
293	vOTU10260	Unassigned	Unassigned	Unassigned	Unassigned	Unassigned	Unassigned	Unassigned	Unclassified	Unclassified	Unclassified	Unclassified	Unclassified	Unclassified	Unclassified
294	vOTU10261	Unassigned	Unassigned	Unassigned	Unassigned	Unassigned	Unassigned	Unassigned	Unclassified	Unclassified	Unclassified	Unclassified	Unclassified	Unclassified	Unclassified
295	vOTU10262	Unassigned	Unassigned	Unassigned	Unassigned	Unassigned	Unassigned	Unassigned	Unclassified	Unclassified	Unclassified	Unclassified	Unclassified	Unclassified	Unclassified
296	vOTU10263	Unassigned	Unassigned	Unassigned	Unassigned	Unassigned	Unassigned	Unassigned	Unclassified	Unclassified	Unclassified	Unclassified	Unclassified	Unclassified	Unclassified
297	vOTU10264	Unassigned	Unassigned	Unassigned	Unassigned	Unassigned	Unassigned	Unassigned	Unclassified	Unclassified	Unclassified	Unclassified	Unclassified	Unclassified	Unclassified
298	vOTU10265	Unassigned	Unassigned	Unassigned	Unassigned	Unassigned	Unassigned	Unassigned	Unclassified	Unclassified	Unclassified	Unclassified	Unclassified	Unclassified	Unclassified
299	vOTU10266	Unassigned	Unassigned	Unassigned	Unassigned	Unassigned	Unassigned	Unassigned	Unclassified	Unclassified	Unclassified	Unclassified	Unclassified	Unclassified	Unclassified
300	vOTU10267	Unassigned	Unassigned	Unassigned	Unassigned	Unassigned	Unassigned	Unassigned	Unclassified	Unclassified	Unclassified	Unclassified	Unclassified	Unclassified	Unclassified
301	vOTU10268	Unassigned	Unassigned	Unassigned	Unassigned	Unassigned	Unassigned	Unassigned	Unclassified	Unclassified	Unclassified	Unclassified	Unclassified	Unclassified	Unclassified
302	vOTU10269	Unassigned	Unassigned	Unassigned	Unassigned	Unassigned	Unassigned	Unassigned	Unclassified	Unclassified	Unclassified	Unclassified	Unclassified	Unclassified	Unclassified
303	vOTU1027	Unassigned	Unassigned	Unassigned	Unassigned	Unassigned	Unassigned	Unassigned	Unclassified	Unclassified	Unclassified	Unclassified	Unclassified	Unclassified	Unclassified
304	vOTU10270	Unassigned	Unassigned	Unassigned	Unassigned	Unassigned	Unassigned	Unassigned	Unclassified	Unclassified	Unclassified	Unclassified	Unclassified	Unclassified	Unclassified
305	vOTU10271	Unassigned	Unassigned	Unassigned	Unassigned	Unassigned	Unassigned	Unassigned	Unclassified	Unclassified	Unclassified	Unclassified	Unclassified	Unclassified	Unclassified
306	vOTU10272	Unassigned	Unassigned	Unassigned	Unassigned	Unassigned	Unassigned	Unassigned	Unclassified	Unclassified	Unclassified	Unclassified	Unclassified	Unclassified	Unclassified
307	vOTU10273	Unassigned	Unassigned	Unassigned	Unassigned	Unassigned	Unassigned	Unassigned	Unclassified	Unclassified	Unclassified	Unclassified	Unclassified	Unclassified	Unclassified
308	vOTU10274	Unassigned	Unassigned	Unassigned	Unassigned	Unassigned	Unassigned	Unassigned	Unclassified	Unclassified	Unclassified	Unclassified	Unclassified	Unclassified	Unclassified
309	vOTU10275	Unassigned	Unassigned	Unassigned	Unassigned	Unassigned	Unassigned	Unassigned	Unclassified	Unclassified	Unclassified	Unclassified	Unclassified	Unclassified	Unclassified
310	vOTU10276	Unassigned	Unassigned	Unassigned	Unassigned	Unassigned	Unassigned	Unassigned	Unclassified	Unclassified	Unclassified	Unclassified	Unclassified	Unclassified	Unclassified
311	vOTU10277	Unassigned	Unassigned	Unassigned	Unassigned	Unassigned	Unassigned	Unassigned	Unclassified	Unclassified	Unclassified	Unclassified	Unclassified	Unclassified	Unclassified
312	vOTU10278	Unassigned	Unassigned	Unassigned	Unassigned	Unassigned	Unassigned	Unassigned	Unclassified	Unclassified	Unclassified	Unclassified	Unclassified	Unclassified	Unclassified
313	vOTU10279	Unassigned	Unassigned	Unassigned	Unassigned	Unassigned	Unassigned	Unassigned	Unclassified	Unclassified	Unclassified	Unclassified	Unclassified	Unclassified	Unclassified
314	vOTU1028	Unassigned	Unassigned	Unassigned	Unassigned	Unassigned	Unassigned	Unassigned	Unclassified	Unclassified	Unclassified	Unclassified	Unclassified	Unclassified	Unclassified
315	vOTU10280	Unassigned	Unassigned	Unassigned	Unassigned	Unassigned	Unassigned	Unassigned	Unclassified	Unclassified	Unclassified	Unclassified	Unclassified	Unclassified	Unclassified
316	vOTU10281	Unassigned	Unassigned	Unassigned	Unassigned	Unassigned	Unassigned	Unassigned	Unclassified	Unclassified	Unclassified	Unclassified	Unclassified	Unclassified	Unclassified
317	vOTU10282	Unassigned	Unassigned	Unassigned	Unassigned	Unassigned	Unassigned	Unassigned	Unclassified	Unclassified	Unclassified	Unclassified	Unclassified	Unclassified	Unclassified
318	vOTU10283	Unassigned	Unassigned	Unassigned	Unassigned	Unassigned	Unassigned	Unassigned	Unclassified	Unclassified	Unclassified	Unclassified	Unclassified	Unclassified	Unclassified
319	vOTU10284	Unassigned	Unassigned	Unassigned	Unassigned	Unassigned	Unassigned	Unassigned	Unclassified	Unclassified	Unclassified	Unclassified	Unclassified	Unclassified	Unclassified
320	vOTU10285	Unassigned	Unassigned	Unassigned	Unassigned	Unassigned	Unassigned	Unassigned	Unclassified	Unclassified	Unclassified	Unclassified	Unclassified	Unclassified	Unclassified
321	vOTU10286	Unassigned	Unassigned	Unassigned	Unassigned	Unassigned	Unassigned	Unassigned	Unclassified	Unclassified	Unclassified	Unclassified	Unclassified	Unclassified	Unclassified
322	vOTU10287	Unassigned	Unassigned	Unassigned	Unassigned	Unassigned	Unassigned	Unassigned	Unclassified	Unclassified	Unclassified	Unclassified	Unclassified	Unclassified	Unclassified
323	vOTU10288	Unassigned	Unassigned	Unassigned	Unassigned	Unassigned	Unassigned	Unassigned	Unclassified	Unclassified	Unclassified	Unclassified	Unclassified	Unclassified	Unclassified
324	vOTU10289	Unassigned	Unassigned	Unassigned	Unassigned	Unassigned	Unassigned	Unassigned	Unclassified	Unclassified	Unclassified	Unclassified	Unclassified	Unclassified	Unclassified
325	vOTU1029	Unassigned	Unassigned	Unassigned	Unassigned	Unassigned	Unassigned	Unassigned	Unclassified	Unclassified	Unclassified	Unclassified	Unclassified	Unclassified	Unclassified
326	vOTU10290	Unassigned	Unassigned	Unassigned	Unassigned	Unassigned	Unassigned	Unassigned	Unclassified	Unclassified	Unclassified	Unclassified	Unclassified	Unclassified	Unclassified
327	vOTU10291	Unassigned	Unassigned	Unassigned	Unassigned	Unassigned	Unassigned	Unassigned	Unclassified	Unclassified	Unclassified	Unclassified	Unclassified	Unclassified	Unclassified
328	vOTU10292	Unassigned	Unassigned	Unassigned	Unassigned	Unassigned	Unassigned	Unassigned	Unclassified	Unclassified	Unclassified	Unclassified	Unclassified	Unclassified	Unclassified
329	vOTU10293	Unassigned	Unassigned	Unassigned	Unassigned	Unassigned	Unassigned	Unassigned	Unclassified	Unclassified	Unclassified	Unclassified	Unclassified	Unclassified	Unclassified
330	vOTU10294	Unassigned	Unassigned	Unassigned	Unassigned	Unassigned	Unassigned	Unassigned	Unclassified	Unclassified	Unclassified	Unclassified	Unclassified	Unclassified	Unclassified
331	vOTU10295	Unassigned	Unassigned	Unassigned	Unassigned	Unassigned	Unassigned	Unassigned	Unclassified	Unclassified	Unclassified	Unclassified	Unclassified	Unclassified	Unclassified
332	vOTU10296	Unassigned	Unassigned	Unassigned	Unassigned	Unassigned	Unassigned	Unassigned	Unclassified	Unclassified	Unclassified	Unclassified	Unclassified	Unclassified	Unclassified
333	vOTU10297	Unassigned	Unassigned	Unassigned	Unassigned	Unassigned	Unassigned	Unassigned	Unclassified	Unclassified	Unclassified	Unclassified	Unclassified	Unclassified	Unclassified
334	vOTU10298	Unassigned	Unassigned	Unassigned	Unassigned	Unassigned	Unassigned	Unassigned	Unclassified	Unclassified	Unclassified	Unclassified	Unclassified	Unclassified	Unclassified
335	vOTU10299	Unassigned	Unassigned	Unassigned	Unassigned	Unassigned	Unassigned	Unassigned	Unclassified	Unclassified	Unclassified	Unclassified	Unclassified	Unclassified	Unclassified
336	vOTU103	Viruses	Monodnaviria	Shotokuvirae	Cressdnaviricota	Arfiviricetes	Cremevirales	Smacoviridae	Unclassified	Unclassified	Unclassified	Unclassified	Unclassified	Unclassified	Unclassified
337	vOTU1030	Viruses	Varidnaviria	Bamfordvirae	Nucleocytoviricota	Megaviricetes	Algavirales	Phycodnaviridae	Unclassified	Unclassified	Unclassified	Unclassified	Unclassified	Unclassified	Unclassified
338	vOTU10300	Unassigned	Unassigned	Unassigned	Unassigned	Unassigned	Unassigned	Unassigned	Unclassified	Unclassified	Unclassified	Unclassified	Unclassified	Unclassified	Unclassified
339	vOTU10301	Unassigned	Unassigned	Unassigned	Unassigned	Unassigned	Unassigned	Unassigned	Unclassified	Unclassified	Unclassified	Unclassified	Unclassified	Unclassified	Unclassified
340	vOTU10302	Unassigned	Unassigned	Unassigned	Unassigned	Unassigned	Unassigned	Unassigned	Unclassified	Unclassified	Unclassified	Unclassified	Unclassified	Unclassified	Unclassified
341	vOTU10303	Unassigned	Unassigned	Unassigned	Unassigned	Unassigned	Unassigned	Unassigned	Unclassified	Unclassified	Unclassified	Unclassified	Unclassified	Unclassified	Unclassified
342	vOTU10304	Unassigned	Unassigned	Unassigned	Unassigned	Unassigned	Unassigned	Unassigned	Unclassified	Unclassified	Unclassified	Unclassified	Unclassified	Unclassified	Unclassified
343	vOTU10305	Unassigned	Unassigned	Unassigned	Unassigned	Unassigned	Unassigned	Unassigned	Unclassified	Unclassified	Unclassified	Unclassified	Unclassified	Unclassified	Unclassified
344	vOTU10306	Unassigned	Unassigned	Unassigned	Unassigned	Unassigned	Unassigned	Unassigned	Unclassified	Unclassified	Unclassified	Unclassified	Unclassified	Unclassified	Unclassified
345	vOTU10307	Unassigned	Unassigned	Unassigned	Unassigned	Unassigned	Unassigned	Unassigned	Unclassified	Unclassified	Unclassified	Unclassified	Unclassified	Unclassified	Unclassified
346	vOTU10308	Unassigned	Unassigned	Unassigned	Unassigned	Unassigned	Unassigned	Unassigned	Bacteria	Bacillota	Clostridia	Oscillospirales	Ruminococcaceae	Harryflintia	Harryflintia acetispora
347	vOTU10309	Unassigned	Unassigned	Unassigned	Unassigned	Unassigned	Unassigned	Unassigned	Unclassified	Unclassified	Unclassified	Unclassified	Unclassified	Unclassified	Unclassified
348	vOTU1031	Unassigned	Unassigned	Unassigned	Unassigned	Unassigned	Unassigned	Unassigned	Unclassified	Unclassified	Unclassified	Unclassified	Unclassified	Unclassified	Unclassified
349	vOTU10310	Unassigned	Unassigned	Unassigned	Unassigned	Unassigned	Unassigned	Unassigned	Unclassified	Unclassified	Unclassified	Unclassified	Unclassified	Unclassified	Unclassified
350	vOTU10311	Unassigned	Unassigned	Unassigned	Unassigned	Unassigned	Unassigned	Unassigned	Bacteria	Bacteroidota	Bacteroidia	Bacteroidales	Bacteroidaceae	Phocaeicola	Phocaeicola plebeius
351	vOTU10312	Unassigned	Unassigned	Unassigned	Unassigned	Unassigned	Unassigned	Unassigned	Unclassified	Unclassified	Unclassified	Unclassified	Unclassified	Unclassified	Unclassified
352	vOTU10313	Unassigned	Unassigned	Unassigned	Unassigned	Unassigned	Unassigned	Unassigned	Unclassified	Unclassified	Unclassified	Unclassified	Unclassified	Unclassified	Unclassified
353	vOTU10314	Unassigned	Unassigned	Unassigned	Unassigned	Unassigned	Unassigned	Unassigned	Unclassified	Unclassified	Unclassified	Unclassified	Unclassified	Unclassified	Unclassified
354	vOTU10315	Unassigned	Unassigned	Unassigned	Unassigned	Unassigned	Unassigned	Unassigned	Unclassified	Unclassified	Unclassified	Unclassified	Unclassified	Unclassified	Unclassified
355	vOTU10316	Unassigned	Unassigned	Unassigned	Unassigned	Unassigned	Unassigned	Unassigned	Unclassified	Unclassified	Unclassified	Unclassified	Unclassified	Unclassified	Unclassified
356	vOTU10317	Unassigned	Unassigned	Unassigned	Unassigned	Unassigned	Unassigned	Unassigned	Unclassified	Unclassified	Unclassified	Unclassified	Unclassified	Unclassified	Unclassified
357	vOTU10318	Unassigned	Unassigned	Unassigned	Unassigned	Unassigned	Unassigned	Unassigned	Unclassified	Unclassified	Unclassified	Unclassified	Unclassified	Unclassified	Unclassified
358	vOTU10319	Unassigned	Unassigned	Unassigned	Unassigned	Unassigned	Unassigned	Unassigned	Unclassified	Unclassified	Unclassified	Unclassified	Unclassified	Unclassified	Unclassified
359	vOTU1032	Unassigned	Unassigned	Unassigned	Unassigned	Unassigned	Unassigned	Unassigned	Unclassified	Unclassified	Unclassified	Unclassified	Unclassified	Unclassified	Unclassified
360	vOTU10320	Unassigned	Unassigned	Unassigned	Unassigned	Unassigned	Unassigned	Unassigned	Unclassified	Unclassified	Unclassified	Unclassified	Unclassified	Unclassified	Unclassified
361	vOTU10321	Unassigned	Unassigned	Unassigned	Unassigned	Unassigned	Unassigned	Unassigned	Unclassified	Unclassified	Unclassified	Unclassified	Unclassified	Unclassified	Unclassified
362	vOTU10322	Unassigned	Unassigned	Unassigned	Unassigned	Unassigned	Unassigned	Unassigned	Unclassified	Unclassified	Unclassified	Unclassified	Unclassified	Unclassified	Unclassified
363	vOTU10323	Unassigned	Unassigned	Unassigned	Unassigned	Unassigned	Unassigned	Unassigned	Unclassified	Unclassified	Unclassified	Unclassified	Unclassified	Unclassified	Unclassified
364	vOTU10324	Unassigned	Unassigned	Unassigned	Unassigned	Unassigned	Unassigned	Unassigned	Unclassified	Unclassified	Unclassified	Unclassified	Unclassified	Unclassified	Unclassified
365	vOTU10325	Unassigned	Unassigned	Unassigned	Unassigned	Unassigned	Unassigned	Unassigned	Unclassified	Unclassified	Unclassified	Unclassified	Unclassified	Unclassified	Unclassified
366	vOTU10326	Unassigned	Unassigned	Unassigned	Unassigned	Unassigned	Unassigned	Unassigned	Unclassified	Unclassified	Unclassified	Unclassified	Unclassified	Unclassified	Unclassified
367	vOTU10327	Unassigned	Unassigned	Unassigned	Unassigned	Unassigned	Unassigned	Unassigned	Unclassified	Unclassified	Unclassified	Unclassified	Unclassified	Unclassified	Unclassified
368	vOTU10328	Unassigned	Unassigned	Unassigned	Unassigned	Unassigned	Unassigned	Unassigned	Unclassified	Unclassified	Unclassified	Unclassified	Unclassified	Unclassified	Unclassified
369	vOTU10329	Unassigned	Unassigned	Unassigned	Unassigned	Unassigned	Unassigned	Unassigned	Unclassified	Unclassified	Unclassified	Unclassified	Unclassified	Unclassified	Unclassified
370	vOTU1033	Unassigned	Unassigned	Unassigned	Unassigned	Unassigned	Unassigned	Unassigned	Unclassified	Unclassified	Unclassified	Unclassified	Unclassified	Unclassified	Unclassified
371	vOTU10330	Unassigned	Unassigned	Unassigned	Unassigned	Unassigned	Unassigned	Unassigned	Unclassified	Unclassified	Unclassified	Unclassified	Unclassified	Unclassified	Unclassified
372	vOTU10331	Unassigned	Unassigned	Unassigned	Unassigned	Unassigned	Unassigned	Unassigned	Unclassified	Unclassified	Unclassified	Unclassified	Unclassified	Unclassified	Unclassified
373	vOTU10332	Unassigned	Unassigned	Unassigned	Unassigned	Unassigned	Unassigned	Unassigned	Unclassified	Unclassified	Unclassified	Unclassified	Unclassified	Unclassified	Unclassified
374	vOTU10333	Unassigned	Unassigned	Unassigned	Unassigned	Unassigned	Unassigned	Unassigned	Unclassified	Unclassified	Unclassified	Unclassified	Unclassified	Unclassified	Unclassified
375	vOTU10334	Unassigned	Unassigned	Unassigned	Unassigned	Unassigned	Unassigned	Unassigned	Unclassified	Unclassified	Unclassified	Unclassified	Unclassified	Unclassified	Unclassified
376	vOTU10335	Unassigned	Unassigned	Unassigned	Unassigned	Unassigned	Unassigned	Unassigned	Bacteria	Bacillota	Bacilli	Mycoplasmatales	Mycoplasmoidaceae	Ureaplasma	Ureaplasma parvum
377	vOTU10336	Unassigned	Unassigned	Unassigned	Unassigned	Unassigned	Unassigned	Unassigned	Unclassified	Unclassified	Unclassified	Unclassified	Unclassified	Unclassified	Unclassified
378	vOTU10337	Unassigned	Unassigned	Unassigned	Unassigned	Unassigned	Unassigned	Unassigned	Unclassified	Unclassified	Unclassified	Unclassified	Unclassified	Unclassified	Unclassified
379	vOTU10338	Unassigned	Unassigned	Unassigned	Unassigned	Unassigned	Unassigned	Unassigned	Unclassified	Unclassified	Unclassified	Unclassified	Unclassified	Unclassified	Unclassified
380	vOTU10339	Unassigned	Unassigned	Unassigned	Unassigned	Unassigned	Unassigned	Unassigned	Unclassified	Unclassified	Unclassified	Unclassified	Unclassified	Unclassified	Unclassified
381	vOTU1034	Unassigned	Unassigned	Unassigned	Unassigned	Unassigned	Unassigned	Unassigned	Unclassified	Unclassified	Unclassified	Unclassified	Unclassified	Unclassified	Unclassified
382	vOTU10340	Unassigned	Unassigned	Unassigned	Unassigned	Unassigned	Unassigned	Unassigned	Unclassified	Unclassified	Unclassified	Unclassified	Unclassified	Unclassified	Unclassified
383	vOTU10341	Unassigned	Unassigned	Unassigned	Unassigned	Unassigned	Unassigned	Unassigned	Unclassified	Unclassified	Unclassified	Unclassified	Unclassified	Unclassified	Unclassified
384	vOTU10342	Unassigned	Unassigned	Unassigned	Unassigned	Unassigned	Unassigned	Unassigned	Unclassified	Unclassified	Unclassified	Unclassified	Unclassified	Unclassified	Unclassified
385	vOTU10343	Unassigned	Unassigned	Unassigned	Unassigned	Unassigned	Unassigned	Unassigned	Unclassified	Unclassified	Unclassified	Unclassified	Unclassified	Unclassified	Unclassified
386	vOTU10344	Unassigned	Unassigned	Unassigned	Unassigned	Unassigned	Unassigned	Unassigned	Unclassified	Unclassified	Unclassified	Unclassified	Unclassified	Unclassified	Unclassified
387	vOTU10345	Unassigned	Unassigned	Unassigned	Unassigned	Unassigned	Unassigned	Unassigned	Unclassified	Unclassified	Unclassified	Unclassified	Unclassified	Unclassified	Unclassified
388	vOTU10346	Unassigned	Unassigned	Unassigned	Unassigned	Unassigned	Unassigned	Unassigned	Unclassified	Unclassified	Unclassified	Unclassified	Unclassified	Unclassified	Unclassified
389	vOTU10347	Unassigned	Unassigned	Unassigned	Unassigned	Unassigned	Unassigned	Unassigned	Unclassified	Unclassified	Unclassified	Unclassified	Unclassified	Unclassified	Unclassified
390	vOTU10348	Unassigned	Unassigned	Unassigned	Unassigned	Unassigned	Unassigned	Unassigned	Bacteria	Bacillota	Bacilli	Mycoplasmatales	Mycoplasmoidaceae	Ureaplasma	Ureaplasma parvum
391	vOTU10349	Unassigned	Unassigned	Unassigned	Unassigned	Unassigned	Unassigned	Unassigned	Unclassified	Unclassified	Unclassified	Unclassified	Unclassified	Unclassified	Unclassified
392	vOTU1035	Unassigned	Unassigned	Unassigned	Unassigned	Unassigned	Unassigned	Unassigned	Unclassified	Unclassified	Unclassified	Unclassified	Unclassified	Unclassified	Unclassified
393	vOTU10350	Unassigned	Unassigned	Unassigned	Unassigned	Unassigned	Unassigned	Unassigned	Unclassified	Unclassified	Unclassified	Unclassified	Unclassified	Unclassified	Unclassified
394	vOTU10351	Unassigned	Unassigned	Unassigned	Unassigned	Unassigned	Unassigned	Unassigned	Unclassified	Unclassified	Unclassified	Unclassified	Unclassified	Unclassified	Unclassified
395	vOTU10352	Unassigned	Unassigned	Unassigned	Unassigned	Unassigned	Unassigned	Unassigned	Unclassified	Unclassified	Unclassified	Unclassified	Unclassified	Unclassified	Unclassified
396	vOTU10353	Unassigned	Unassigned	Unassigned	Unassigned	Unassigned	Unassigned	Unassigned	Unclassified	Unclassified	Unclassified	Unclassified	Unclassified	Unclassified	Unclassified
397	vOTU10354	Unassigned	Unassigned	Unassigned	Unassigned	Unassigned	Unassigned	Unassigned	Unclassified	Unclassified	Unclassified	Unclassified	Unclassified	Unclassified	Unclassified
398	vOTU10355	Unassigned	Unassigned	Unassigned	Unassigned	Unassigned	Unassigned	Unassigned	Unclassified	Unclassified	Unclassified	Unclassified	Unclassified	Unclassified	Unclassified
399	vOTU10356	Unassigned	Unassigned	Unassigned	Unassigned	Unassigned	Unassigned	Unassigned	Unclassified	Unclassified	Unclassified	Unclassified	Unclassified	Unclassified	Unclassified
400	vOTU10357	Unassigned	Unassigned	Unassigned	Unassigned	Unassigned	Unassigned	Unassigned	Unclassified	Unclassified	Unclassified	Unclassified	Unclassified	Unclassified	Unclassified
401	vOTU10358	Unassigned	Unassigned	Unassigned	Unassigned	Unassigned	Unassigned	Unassigned	Unclassified	Unclassified	Unclassified	Unclassified	Unclassified	Unclassified	Unclassified
402	vOTU10359	Unassigned	Unassigned	Unassigned	Unassigned	Unassigned	Unassigned	Unassigned	Bacteria	Bacillota	Bacilli	Mycoplasmatales	Mycoplasmoidaceae	Ureaplasma	Ureaplasma parvum
403	vOTU1036	Unassigned	Unassigned	Unassigned	Unassigned	Unassigned	Unassigned	Unassigned	Unclassified	Unclassified	Unclassified	Unclassified	Unclassified	Unclassified	Unclassified
404	vOTU10360	Unassigned	Unassigned	Unassigned	Unassigned	Unassigned	Unassigned	Unassigned	Unclassified	Unclassified	Unclassified	Unclassified	Unclassified	Unclassified	Unclassified
405	vOTU10361	Unassigned	Unassigned	Unassigned	Unassigned	Unassigned	Unassigned	Unassigned	Unclassified	Unclassified	Unclassified	Unclassified	Unclassified	Unclassified	Unclassified
406	vOTU10362	Unassigned	Unassigned	Unassigned	Unassigned	Unassigned	Unassigned	Unassigned	Unclassified	Unclassified	Unclassified	Unclassified	Unclassified	Unclassified	Unclassified
407	vOTU10363	Unassigned	Unassigned	Unassigned	Unassigned	Unassigned	Unassigned	Unassigned	Unclassified	Unclassified	Unclassified	Unclassified	Unclassified	Unclassified	Unclassified
408	vOTU10364	Unassigned	Unassigned	Unassigned	Unassigned	Unassigned	Unassigned	Unassigned	Unclassified	Unclassified	Unclassified	Unclassified	Unclassified	Unclassified	Unclassified
409	vOTU10365	Unassigned	Unassigned	Unassigned	Unassigned	Unassigned	Unassigned	Unassigned	Unclassified	Unclassified	Unclassified	Unclassified	Unclassified	Unclassified	Unclassified
410	vOTU10366	Unassigned	Unassigned	Unassigned	Unassigned	Unassigned	Unassigned	Unassigned	Unclassified	Unclassified	Unclassified	Unclassified	Unclassified	Unclassified	Unclassified
411	vOTU10367	Unassigned	Unassigned	Unassigned	Unassigned	Unassigned	Unassigned	Unassigned	Unclassified	Unclassified	Unclassified	Unclassified	Unclassified	Unclassified	Unclassified
412	vOTU10368	Unassigned	Unassigned	Unassigned	Unassigned	Unassigned	Unassigned	Unassigned	Unclassified	Unclassified	Unclassified	Unclassified	Unclassified	Unclassified	Unclassified
413	vOTU10369	Unassigned	Unassigned	Unassigned	Unassigned	Unassigned	Unassigned	Unassigned	Unclassified	Unclassified	Unclassified	Unclassified	Unclassified	Unclassified	Unclassified
414	vOTU1037	Unassigned	Unassigned	Unassigned	Unassigned	Unassigned	Unassigned	Unassigned	Unclassified	Unclassified	Unclassified	Unclassified	Unclassified	Unclassified	Unclassified
415	vOTU10370	Unassigned	Unassigned	Unassigned	Unassigned	Unassigned	Unassigned	Unassigned	Unclassified	Unclassified	Unclassified	Unclassified	Unclassified	Unclassified	Unclassified
416	vOTU10371	Unassigned	Unassigned	Unassigned	Unassigned	Unassigned	Unassigned	Unassigned	Unclassified	Unclassified	Unclassified	Unclassified	Unclassified	Unclassified	Unclassified
417	vOTU10372	Unassigned	Unassigned	Unassigned	Unassigned	Unassigned	Unassigned	Unassigned	Bacteria	Bacteroidota	Bacteroidia	Bacteroidales	Bacteroidaceae	Phocaeicola	Phocaeicola dorei
418	vOTU10373	Unassigned	Unassigned	Unassigned	Unassigned	Unassigned	Unassigned	Unassigned	Unclassified	Unclassified	Unclassified	Unclassified	Unclassified	Unclassified	Unclassified
419	vOTU10374	Unassigned	Unassigned	Unassigned	Unassigned	Unassigned	Unassigned	Unassigned	Unclassified	Unclassified	Unclassified	Unclassified	Unclassified	Unclassified	Unclassified
420	vOTU10375	Unassigned	Unassigned	Unassigned	Unassigned	Unassigned	Unassigned	Unassigned	Bacteria	Bacteroidota	Bacteroidia	Bacteroidales	Bacteroidaceae	OM05-12	OM05-12 sp003438995
421	vOTU10376	Unassigned	Unassigned	Unassigned	Unassigned	Unassigned	Unassigned	Unassigned	Unclassified	Unclassified	Unclassified	Unclassified	Unclassified	Unclassified	Unclassified
422	vOTU10377	Unassigned	Unassigned	Unassigned	Unassigned	Unassigned	Unassigned	Unassigned	Unclassified	Unclassified	Unclassified	Unclassified	Unclassified	Unclassified	Unclassified
423	vOTU10378	Unassigned	Unassigned	Unassigned	Unassigned	Unassigned	Unassigned	Unassigned	Unclassified	Unclassified	Unclassified	Unclassified	Unclassified	Unclassified	Unclassified
424	vOTU10379	Unassigned	Unassigned	Unassigned	Unassigned	Unassigned	Unassigned	Unassigned	Unclassified	Unclassified	Unclassified	Unclassified	Unclassified	Unclassified	Unclassified
425	vOTU1038	Unassigned	Unassigned	Unassigned	Unassigned	Unassigned	Unassigned	Unassigned	Unclassified	Unclassified	Unclassified	Unclassified	Unclassified	Unclassified	Unclassified
426	vOTU10380	Unassigned	Unassigned	Unassigned	Unassigned	Unassigned	Unassigned	Unassigned	Unclassified	Unclassified	Unclassified	Unclassified	Unclassified	Unclassified	Unclassified
427	vOTU10381	Unassigned	Unassigned	Unassigned	Unassigned	Unassigned	Unassigned	Unassigned	Unclassified	Unclassified	Unclassified	Unclassified	Unclassified	Unclassified	Unclassified
428	vOTU10382	Unassigned	Unassigned	Unassigned	Unassigned	Unassigned	Unassigned	Unassigned	Unclassified	Unclassified	Unclassified	Unclassified	Unclassified	Unclassified	Unclassified
429	vOTU10383	Unassigned	Unassigned	Unassigned	Unassigned	Unassigned	Unassigned	Unassigned	Unclassified	Unclassified	Unclassified	Unclassified	Unclassified	Unclassified	Unclassified
430	vOTU10384	Unassigned	Unassigned	Unassigned	Unassigned	Unassigned	Unassigned	Unassigned	Unclassified	Unclassified	Unclassified	Unclassified	Unclassified	Unclassified	Unclassified
431	vOTU10385	Unassigned	Unassigned	Unassigned	Unassigned	Unassigned	Unassigned	Unassigned	Unclassified	Unclassified	Unclassified	Unclassified	Unclassified	Unclassified	Unclassified
432	vOTU10386	Unassigned	Unassigned	Unassigned	Unassigned	Unassigned	Unassigned	Unassigned	Unclassified	Unclassified	Unclassified	Unclassified	Unclassified	Unclassified	Unclassified
433	vOTU10387	Unassigned	Unassigned	Unassigned	Unassigned	Unassigned	Unassigned	Unassigned	Unclassified	Unclassified	Unclassified	Unclassified	Unclassified	Unclassified	Unclassified
434	vOTU10388	Unassigned	Unassigned	Unassigned	Unassigned	Unassigned	Unassigned	Unassigned	Unclassified	Unclassified	Unclassified	Unclassified	Unclassified	Unclassified	Unclassified
435	vOTU10389	Unassigned	Unassigned	Unassigned	Unassigned	Unassigned	Unassigned	Unassigned	Unclassified	Unclassified	Unclassified	Unclassified	Unclassified	Unclassified	Unclassified
436	vOTU1039	Unassigned	Unassigned	Unassigned	Unassigned	Unassigned	Unassigned	Unassigned	Unclassified	Unclassified	Unclassified	Unclassified	Unclassified	Unclassified	Unclassified
437	vOTU10390	Unassigned	Unassigned	Unassigned	Unassigned	Unassigned	Unassigned	Unassigned	Unclassified	Unclassified	Unclassified	Unclassified	Unclassified	Unclassified	Unclassified
438	vOTU10391	Unassigned	Unassigned	Unassigned	Unassigned	Unassigned	Unassigned	Unassigned	Unclassified	Unclassified	Unclassified	Unclassified	Unclassified	Unclassified	Unclassified
439	vOTU10392	Unassigned	Unassigned	Unassigned	Unassigned	Unassigned	Unassigned	Unassigned	Unclassified	Unclassified	Unclassified	Unclassified	Unclassified	Unclassified	Unclassified
440	vOTU10393	Unassigned	Unassigned	Unassigned	Unassigned	Unassigned	Unassigned	Unassigned	Unclassified	Unclassified	Unclassified	Unclassified	Unclassified	Unclassified	Unclassified
441	vOTU10394	Unassigned	Unassigned	Unassigned	Unassigned	Unassigned	Unassigned	Unassigned	Unclassified	Unclassified	Unclassified	Unclassified	Unclassified	Unclassified	Unclassified
442	vOTU10395	Unassigned	Unassigned	Unassigned	Unassigned	Unassigned	Unassigned	Unassigned	Unclassified	Unclassified	Unclassified	Unclassified	Unclassified	Unclassified	Unclassified
443	vOTU10396	Unassigned	Unassigned	Unassigned	Unassigned	Unassigned	Unassigned	Unassigned	Unclassified	Unclassified	Unclassified	Unclassified	Unclassified	Unclassified	Unclassified
444	vOTU10397	Unassigned	Unassigned	Unassigned	Unassigned	Unassigned	Unassigned	Unassigned	Unclassified	Unclassified	Unclassified	Unclassified	Unclassified	Unclassified	Unclassified
445	vOTU10398	Unassigned	Unassigned	Unassigned	Unassigned	Unassigned	Unassigned	Unassigned	Unclassified	Unclassified	Unclassified	Unclassified	Unclassified	Unclassified	Unclassified
446	vOTU10399	Unassigned	Unassigned	Unassigned	Unassigned	Unassigned	Unassigned	Unassigned	Unclassified	Unclassified	Unclassified	Unclassified	Unclassified	Unclassified	Unclassified
447	vOTU104	Viruses	Duplodnaviria	Heunggongvirae	Uroviricota	Caudoviricetes	Unclassified_O	Unclassified_F	Unclassified	Unclassified	Unclassified	Unclassified	Unclassified	Unclassified	Unclassified
448	vOTU1040	Unassigned	Unassigned	Unassigned	Unassigned	Unassigned	Unassigned	Unassigned	Unclassified	Unclassified	Unclassified	Unclassified	Unclassified	Unclassified	Unclassified
449	vOTU10400	Unassigned	Unassigned	Unassigned	Unassigned	Unassigned	Unassigned	Unassigned	Unclassified	Unclassified	Unclassified	Unclassified	Unclassified	Unclassified	Unclassified
450	vOTU10401	Unassigned	Unassigned	Unassigned	Unassigned	Unassigned	Unassigned	Unassigned	Unclassified	Unclassified	Unclassified	Unclassified	Unclassified	Unclassified	Unclassified
451	vOTU10402	Unassigned	Unassigned	Unassigned	Unassigned	Unassigned	Unassigned	Unassigned	Unclassified	Unclassified	Unclassified	Unclassified	Unclassified	Unclassified	Unclassified
452	vOTU10403	Unassigned	Unassigned	Unassigned	Unassigned	Unassigned	Unassigned	Unassigned	Unclassified	Unclassified	Unclassified	Unclassified	Unclassified	Unclassified	Unclassified
453	vOTU10404	Unassigned	Unassigned	Unassigned	Unassigned	Unassigned	Unassigned	Unassigned	Unclassified	Unclassified	Unclassified	Unclassified	Unclassified	Unclassified	Unclassified
454	vOTU10405	Unassigned	Unassigned	Unassigned	Unassigned	Unassigned	Unassigned	Unassigned	Unclassified	Unclassified	Unclassified	Unclassified	Unclassified	Unclassified	Unclassified
455	vOTU10406	Unassigned	Unassigned	Unassigned	Unassigned	Unassigned	Unassigned	Unassigned	Unclassified	Unclassified	Unclassified	Unclassified	Unclassified	Unclassified	Unclassified
456	vOTU10407	Unassigned	Unassigned	Unassigned	Unassigned	Unassigned	Unassigned	Unassigned	Bacteria	Pseudomonadota	Alphaproteobacteria	Rhizobiales	Xanthobacteraceae	Pseudolabrys	Pseudolabrys sp903929045
457	vOTU10408	Unassigned	Unassigned	Unassigned	Unassigned	Unassigned	Unassigned	Unassigned	Unclassified	Unclassified	Unclassified	Unclassified	Unclassified	Unclassified	Unclassified
458	vOTU10409	Unassigned	Unassigned	Unassigned	Unassigned	Unassigned	Unassigned	Unassigned	Unclassified	Unclassified	Unclassified	Unclassified	Unclassified	Unclassified	Unclassified
459	vOTU1041	Unassigned	Unassigned	Unassigned	Unassigned	Unassigned	Unassigned	Unassigned	Unclassified	Unclassified	Unclassified	Unclassified	Unclassified	Unclassified	Unclassified
460	vOTU10410	Unassigned	Unassigned	Unassigned	Unassigned	Unassigned	Unassigned	Unassigned	Unclassified	Unclassified	Unclassified	Unclassified	Unclassified	Unclassified	Unclassified
461	vOTU10411	Unassigned	Unassigned	Unassigned	Unassigned	Unassigned	Unassigned	Unassigned	Unclassified	Unclassified	Unclassified	Unclassified	Unclassified	Unclassified	Unclassified
462	vOTU10412	Unassigned	Unassigned	Unassigned	Unassigned	Unassigned	Unassigned	Unassigned	Unclassified	Unclassified	Unclassified	Unclassified	Unclassified	Unclassified	Unclassified
463	vOTU10413	Unassigned	Unassigned	Unassigned	Unassigned	Unassigned	Unassigned	Unassigned	Unclassified	Unclassified	Unclassified	Unclassified	Unclassified	Unclassified	Unclassified
464	vOTU10414	Unassigned	Unassigned	Unassigned	Unassigned	Unassigned	Unassigned	Unassigned	Unclassified	Unclassified	Unclassified	Unclassified	Unclassified	Unclassified	Unclassified
465	vOTU10415	Unassigned	Unassigned	Unassigned	Unassigned	Unassigned	Unassigned	Unassigned	Unclassified	Unclassified	Unclassified	Unclassified	Unclassified	Unclassified	Unclassified
466	vOTU10416	Unassigned	Unassigned	Unassigned	Unassigned	Unassigned	Unassigned	Unassigned	Unclassified	Unclassified	Unclassified	Unclassified	Unclassified	Unclassified	Unclassified
467	vOTU10417	Unassigned	Unassigned	Unassigned	Unassigned	Unassigned	Unassigned	Unassigned	Unclassified	Unclassified	Unclassified	Unclassified	Unclassified	Unclassified	Unclassified
468	vOTU10418	Unassigned	Unassigned	Unassigned	Unassigned	Unassigned	Unassigned	Unassigned	Unclassified	Unclassified	Unclassified	Unclassified	Unclassified	Unclassified	Unclassified
469	vOTU10419	Unassigned	Unassigned	Unassigned	Unassigned	Unassigned	Unassigned	Unassigned	Unclassified	Unclassified	Unclassified	Unclassified	Unclassified	Unclassified	Unclassified
470	vOTU1042	Unassigned	Unassigned	Unassigned	Unassigned	Unassigned	Unassigned	Unassigned	Bacteria	Bacteroidota	Bacteroidia	Bacteroidales	P3	UBA1711	UBA1711 sp002394185
471	vOTU10420	Unassigned	Unassigned	Unassigned	Unassigned	Unassigned	Unassigned	Unassigned	Unclassified	Unclassified	Unclassified	Unclassified	Unclassified	Unclassified	Unclassified
472	vOTU10421	Unassigned	Unassigned	Unassigned	Unassigned	Unassigned	Unassigned	Unassigned	Unclassified	Unclassified	Unclassified	Unclassified	Unclassified	Unclassified	Unclassified
473	vOTU10422	Unassigned	Unassigned	Unassigned	Unassigned	Unassigned	Unassigned	Unassigned	Unclassified	Unclassified	Unclassified	Unclassified	Unclassified	Unclassified	Unclassified
474	vOTU10423	Unassigned	Unassigned	Unassigned	Unassigned	Unassigned	Unassigned	Unassigned	Unclassified	Unclassified	Unclassified	Unclassified	Unclassified	Unclassified	Unclassified
475	vOTU10424	Unassigned	Unassigned	Unassigned	Unassigned	Unassigned	Unassigned	Unassigned	Unclassified	Unclassified	Unclassified	Unclassified	Unclassified	Unclassified	Unclassified
476	vOTU10425	Unassigned	Unassigned	Unassigned	Unassigned	Unassigned	Unassigned	Unassigned	Unclassified	Unclassified	Unclassified	Unclassified	Unclassified	Unclassified	Unclassified
477	vOTU10426	Unassigned	Unassigned	Unassigned	Unassigned	Unassigned	Unassigned	Unassigned	Unclassified	Unclassified	Unclassified	Unclassified	Unclassified	Unclassified	Unclassified
478	vOTU10427	Unassigned	Unassigned	Unassigned	Unassigned	Unassigned	Unassigned	Unassigned	Unclassified	Unclassified	Unclassified	Unclassified	Unclassified	Unclassified	Unclassified
479	vOTU10428	Unassigned	Unassigned	Unassigned	Unassigned	Unassigned	Unassigned	Unassigned	Unclassified	Unclassified	Unclassified	Unclassified	Unclassified	Unclassified	Unclassified
480	vOTU10429	Unassigned	Unassigned	Unassigned	Unassigned	Unassigned	Unassigned	Unassigned	Unclassified	Unclassified	Unclassified	Unclassified	Unclassified	Unclassified	Unclassified
481	vOTU1043	Unassigned	Unassigned	Unassigned	Unassigned	Unassigned	Unassigned	Unassigned	Unclassified	Unclassified	Unclassified	Unclassified	Unclassified	Unclassified	Unclassified
482	vOTU10430	Unassigned	Unassigned	Unassigned	Unassigned	Unassigned	Unassigned	Unassigned	Bacteria	Bacteroidota	Bacteroidia	Bacteroidales	Bacteroidaceae	OM05-12	OM05-12 sp003438995
483	vOTU10431	Unassigned	Unassigned	Unassigned	Unassigned	Unassigned	Unassigned	Unassigned	Unclassified	Unclassified	Unclassified	Unclassified	Unclassified	Unclassified	Unclassified
484	vOTU10432	Unassigned	Unassigned	Unassigned	Unassigned	Unassigned	Unassigned	Unassigned	Unclassified	Unclassified	Unclassified	Unclassified	Unclassified	Unclassified	Unclassified
485	vOTU10433	Unassigned	Unassigned	Unassigned	Unassigned	Unassigned	Unassigned	Unassigned	Unclassified	Unclassified	Unclassified	Unclassified	Unclassified	Unclassified	Unclassified
486	vOTU10434	Unassigned	Unassigned	Unassigned	Unassigned	Unassigned	Unassigned	Unassigned	Unclassified	Unclassified	Unclassified	Unclassified	Unclassified	Unclassified	Unclassified
487	vOTU10435	Unassigned	Unassigned	Unassigned	Unassigned	Unassigned	Unassigned	Unassigned	Unclassified	Unclassified	Unclassified	Unclassified	Unclassified	Unclassified	Unclassified
488	vOTU10436	Unassigned	Unassigned	Unassigned	Unassigned	Unassigned	Unassigned	Unassigned	Unclassified	Unclassified	Unclassified	Unclassified	Unclassified	Unclassified	Unclassified
489	vOTU10437	Unassigned	Unassigned	Unassigned	Unassigned	Unassigned	Unassigned	Unassigned	Unclassified	Unclassified	Unclassified	Unclassified	Unclassified	Unclassified	Unclassified
490	vOTU10438	Unassigned	Unassigned	Unassigned	Unassigned	Unassigned	Unassigned	Unassigned	Unclassified	Unclassified	Unclassified	Unclassified	Unclassified	Unclassified	Unclassified
491	vOTU10439	Unassigned	Unassigned	Unassigned	Unassigned	Unassigned	Unassigned	Unassigned	Unclassified	Unclassified	Unclassified	Unclassified	Unclassified	Unclassified	Unclassified
492	vOTU1044	Unassigned	Unassigned	Unassigned	Unassigned	Unassigned	Unassigned	Unassigned	Unclassified	Unclassified	Unclassified	Unclassified	Unclassified	Unclassified	Unclassified
493	vOTU10440	Unassigned	Unassigned	Unassigned	Unassigned	Unassigned	Unassigned	Unassigned	Unclassified	Unclassified	Unclassified	Unclassified	Unclassified	Unclassified	Unclassified
494	vOTU10441	Unassigned	Unassigned	Unassigned	Unassigned	Unassigned	Unassigned	Unassigned	Unclassified	Unclassified	Unclassified	Unclassified	Unclassified	Unclassified	Unclassified
495	vOTU10442	Unassigned	Unassigned	Unassigned	Unassigned	Unassigned	Unassigned	Unassigned	Unclassified	Unclassified	Unclassified	Unclassified	Unclassified	Unclassified	Unclassified
496	vOTU10443	Unassigned	Unassigned	Unassigned	Unassigned	Unassigned	Unassigned	Unassigned	Unclassified	Unclassified	Unclassified	Unclassified	Unclassified	Unclassified	Unclassified
497	vOTU10444	Unassigned	Unassigned	Unassigned	Unassigned	Unassigned	Unassigned	Unassigned	Unclassified	Unclassified	Unclassified	Unclassified	Unclassified	Unclassified	Unclassified
498	vOTU10445	Unassigned	Unassigned	Unassigned	Unassigned	Unassigned	Unassigned	Unassigned	Unclassified	Unclassified	Unclassified	Unclassified	Unclassified	Unclassified	Unclassified
499	vOTU10446	Unassigned	Unassigned	Unassigned	Unassigned	Unassigned	Unassigned	Unassigned	Unclassified	Unclassified	Unclassified	Unclassified	Unclassified	Unclassified	Unclassified
500	vOTU10447	Unassigned	Unassigned	Unassigned	Unassigned	Unassigned	Unassigned	Unassigned	Unclassified	Unclassified	Unclassified	Unclassified	Unclassified	Unclassified	Unclassified
501	vOTU10448	Unassigned	Unassigned	Unassigned	Unassigned	Unassigned	Unassigned	Unassigned	Unclassified	Unclassified	Unclassified	Unclassified	Unclassified	Unclassified	Unclassified
502	vOTU10449	Unassigned	Unassigned	Unassigned	Unassigned	Unassigned	Unassigned	Unassigned	Unclassified	Unclassified	Unclassified	Unclassified	Unclassified	Unclassified	Unclassified
503	vOTU1045	Unassigned	Unassigned	Unassigned	Unassigned	Unassigned	Unassigned	Unassigned	Unclassified	Unclassified	Unclassified	Unclassified	Unclassified	Unclassified	Unclassified
504	vOTU10450	Unassigned	Unassigned	Unassigned	Unassigned	Unassigned	Unassigned	Unassigned	Unclassified	Unclassified	Unclassified	Unclassified	Unclassified	Unclassified	Unclassified
505	vOTU10451	Unassigned	Unassigned	Unassigned	Unassigned	Unassigned	Unassigned	Unassigned	Unclassified	Unclassified	Unclassified	Unclassified	Unclassified	Unclassified	Unclassified
506	vOTU10452	Unassigned	Unassigned	Unassigned	Unassigned	Unassigned	Unassigned	Unassigned	Unclassified	Unclassified	Unclassified	Unclassified	Unclassified	Unclassified	Unclassified
507	vOTU10453	Unassigned	Unassigned	Unassigned	Unassigned	Unassigned	Unassigned	Unassigned	Unclassified	Unclassified	Unclassified	Unclassified	Unclassified	Unclassified	Unclassified
508	vOTU10454	Unassigned	Unassigned	Unassigned	Unassigned	Unassigned	Unassigned	Unassigned	Unclassified	Unclassified	Unclassified	Unclassified	Unclassified	Unclassified	Unclassified
509	vOTU10455	Unassigned	Unassigned	Unassigned	Unassigned	Unassigned	Unassigned	Unassigned	Unclassified	Unclassified	Unclassified	Unclassified	Unclassified	Unclassified	Unclassified
510	vOTU10456	Unassigned	Unassigned	Unassigned	Unassigned	Unassigned	Unassigned	Unassigned	Unclassified	Unclassified	Unclassified	Unclassified	Unclassified	Unclassified	Unclassified
511	vOTU10457	Unassigned	Unassigned	Unassigned	Unassigned	Unassigned	Unassigned	Unassigned	Unclassified	Unclassified	Unclassified	Unclassified	Unclassified	Unclassified	Unclassified
512	vOTU10458	Unassigned	Unassigned	Unassigned	Unassigned	Unassigned	Unassigned	Unassigned	Unclassified	Unclassified	Unclassified	Unclassified	Unclassified	Unclassified	Unclassified
513	vOTU10459	Unassigned	Unassigned	Unassigned	Unassigned	Unassigned	Unassigned	Unassigned	Unclassified	Unclassified	Unclassified	Unclassified	Unclassified	Unclassified	Unclassified
514	vOTU1046	Unassigned	Unassigned	Unassigned	Unassigned	Unassigned	Unassigned	Unassigned	Unclassified	Unclassified	Unclassified	Unclassified	Unclassified	Unclassified	Unclassified
515	vOTU10460	Unassigned	Unassigned	Unassigned	Unassigned	Unassigned	Unassigned	Unassigned	Unclassified	Unclassified	Unclassified	Unclassified	Unclassified	Unclassified	Unclassified
516	vOTU10461	Unassigned	Unassigned	Unassigned	Unassigned	Unassigned	Unassigned	Unassigned	Unclassified	Unclassified	Unclassified	Unclassified	Unclassified	Unclassified	Unclassified
517	vOTU10462	Unassigned	Unassigned	Unassigned	Unassigned	Unassigned	Unassigned	Unassigned	Unclassified	Unclassified	Unclassified	Unclassified	Unclassified	Unclassified	Unclassified
518	vOTU10463	Unassigned	Unassigned	Unassigned	Unassigned	Unassigned	Unassigned	Unassigned	Unclassified	Unclassified	Unclassified	Unclassified	Unclassified	Unclassified	Unclassified
519	vOTU10464	Unassigned	Unassigned	Unassigned	Unassigned	Unassigned	Unassigned	Unassigned	Bacteria	Pseudomonadota	Alphaproteobacteria	Rhizobiales	Xanthobacteraceae	Pseudolabrys	Pseudolabrys sp903929045
520	vOTU10465	Unassigned	Unassigned	Unassigned	Unassigned	Unassigned	Unassigned	Unassigned	Unclassified	Unclassified	Unclassified	Unclassified	Unclassified	Unclassified	Unclassified
521	vOTU10466	Unassigned	Unassigned	Unassigned	Unassigned	Unassigned	Unassigned	Unassigned	Unclassified	Unclassified	Unclassified	Unclassified	Unclassified	Unclassified	Unclassified
522	vOTU10467	Unassigned	Unassigned	Unassigned	Unassigned	Unassigned	Unassigned	Unassigned	Unclassified	Unclassified	Unclassified	Unclassified	Unclassified	Unclassified	Unclassified
523	vOTU10468	Unassigned	Unassigned	Unassigned	Unassigned	Unassigned	Unassigned	Unassigned	Unclassified	Unclassified	Unclassified	Unclassified	Unclassified	Unclassified	Unclassified
524	vOTU10469	Unassigned	Unassigned	Unassigned	Unassigned	Unassigned	Unassigned	Unassigned	Unclassified	Unclassified	Unclassified	Unclassified	Unclassified	Unclassified	Unclassified
525	vOTU1047	Unassigned	Unassigned	Unassigned	Unassigned	Unassigned	Unassigned	Unassigned	Unclassified	Unclassified	Unclassified	Unclassified	Unclassified	Unclassified	Unclassified
526	vOTU10470	Unassigned	Unassigned	Unassigned	Unassigned	Unassigned	Unassigned	Unassigned	Unclassified	Unclassified	Unclassified	Unclassified	Unclassified	Unclassified	Unclassified
527	vOTU10471	Unassigned	Unassigned	Unassigned	Unassigned	Unassigned	Unassigned	Unassigned	Unclassified	Unclassified	Unclassified	Unclassified	Unclassified	Unclassified	Unclassified
528	vOTU10472	Unassigned	Unassigned	Unassigned	Unassigned	Unassigned	Unassigned	Unassigned	Unclassified	Unclassified	Unclassified	Unclassified	Unclassified	Unclassified	Unclassified
529	vOTU10473	Unassigned	Unassigned	Unassigned	Unassigned	Unassigned	Unassigned	Unassigned	Unclassified	Unclassified	Unclassified	Unclassified	Unclassified	Unclassified	Unclassified
530	vOTU10474	Unassigned	Unassigned	Unassigned	Unassigned	Unassigned	Unassigned	Unassigned	Unclassified	Unclassified	Unclassified	Unclassified	Unclassified	Unclassified	Unclassified
531	vOTU10475	Unassigned	Unassigned	Unassigned	Unassigned	Unassigned	Unassigned	Unassigned	Unclassified	Unclassified	Unclassified	Unclassified	Unclassified	Unclassified	Unclassified
532	vOTU10476	Unassigned	Unassigned	Unassigned	Unassigned	Unassigned	Unassigned	Unassigned	Unclassified	Unclassified	Unclassified	Unclassified	Unclassified	Unclassified	Unclassified
533	vOTU10477	Unassigned	Unassigned	Unassigned	Unassigned	Unassigned	Unassigned	Unassigned	Unclassified	Unclassified	Unclassified	Unclassified	Unclassified	Unclassified	Unclassified
534	vOTU10478	Unassigned	Unassigned	Unassigned	Unassigned	Unassigned	Unassigned	Unassigned	Unclassified	Unclassified	Unclassified	Unclassified	Unclassified	Unclassified	Unclassified
535	vOTU10479	Unassigned	Unassigned	Unassigned	Unassigned	Unassigned	Unassigned	Unassigned	Unclassified	Unclassified	Unclassified	Unclassified	Unclassified	Unclassified	Unclassified
536	vOTU1048	Viruses	Duplodnaviria	Heunggongvirae	Uroviricota	Caudoviricetes	Unclassified_O	Unclassified_F	Bacteria	Actinomycetota	Actinomycetia	Actinomycetales	Brevibacteriaceae	Brevibacterium	Brevibacterium sp006489205
537	vOTU10480	Unassigned	Unassigned	Unassigned	Unassigned	Unassigned	Unassigned	Unassigned	Unclassified	Unclassified	Unclassified	Unclassified	Unclassified	Unclassified	Unclassified
538	vOTU10481	Unassigned	Unassigned	Unassigned	Unassigned	Unassigned	Unassigned	Unassigned	Unclassified	Unclassified	Unclassified	Unclassified	Unclassified	Unclassified	Unclassified
539	vOTU10482	Unassigned	Unassigned	Unassigned	Unassigned	Unassigned	Unassigned	Unassigned	Unclassified	Unclassified	Unclassified	Unclassified	Unclassified	Unclassified	Unclassified
540	vOTU10483	Unassigned	Unassigned	Unassigned	Unassigned	Unassigned	Unassigned	Unassigned	Unclassified	Unclassified	Unclassified	Unclassified	Unclassified	Unclassified	Unclassified
541	vOTU10484	Unassigned	Unassigned	Unassigned	Unassigned	Unassigned	Unassigned	Unassigned	Bacteria	Bacillota	Bacilli	Mycoplasmatales	Mycoplasmoidaceae	Ureaplasma	Ureaplasma parvum
542	vOTU10485	Unassigned	Unassigned	Unassigned	Unassigned	Unassigned	Unassigned	Unassigned	Unclassified	Unclassified	Unclassified	Unclassified	Unclassified	Unclassified	Unclassified
543	vOTU10486	Unassigned	Unassigned	Unassigned	Unassigned	Unassigned	Unassigned	Unassigned	Unclassified	Unclassified	Unclassified	Unclassified	Unclassified	Unclassified	Unclassified
544	vOTU10487	Unassigned	Unassigned	Unassigned	Unassigned	Unassigned	Unassigned	Unassigned	Unclassified	Unclassified	Unclassified	Unclassified	Unclassified	Unclassified	Unclassified
545	vOTU10488	Unassigned	Unassigned	Unassigned	Unassigned	Unassigned	Unassigned	Unassigned	Unclassified	Unclassified	Unclassified	Unclassified	Unclassified	Unclassified	Unclassified
546	vOTU10489	Unassigned	Unassigned	Unassigned	Unassigned	Unassigned	Unassigned	Unassigned	Unclassified	Unclassified	Unclassified	Unclassified	Unclassified	Unclassified	Unclassified
547	vOTU1049	Unassigned	Unassigned	Unassigned	Unassigned	Unassigned	Unassigned	Unassigned	Unclassified	Unclassified	Unclassified	Unclassified	Unclassified	Unclassified	Unclassified
548	vOTU10490	Unassigned	Unassigned	Unassigned	Unassigned	Unassigned	Unassigned	Unassigned	Unclassified	Unclassified	Unclassified	Unclassified	Unclassified	Unclassified	Unclassified
549	vOTU10491	Unassigned	Unassigned	Unassigned	Unassigned	Unassigned	Unassigned	Unassigned	Unclassified	Unclassified	Unclassified	Unclassified	Unclassified	Unclassified	Unclassified
550	vOTU10492	Unassigned	Unassigned	Unassigned	Unassigned	Unassigned	Unassigned	Unassigned	Unclassified	Unclassified	Unclassified	Unclassified	Unclassified	Unclassified	Unclassified
551	vOTU10493	Unassigned	Unassigned	Unassigned	Unassigned	Unassigned	Unassigned	Unassigned	Unclassified	Unclassified	Unclassified	Unclassified	Unclassified	Unclassified	Unclassified
552	vOTU10494	Unassigned	Unassigned	Unassigned	Unassigned	Unassigned	Unassigned	Unassigned	Unclassified	Unclassified	Unclassified	Unclassified	Unclassified	Unclassified	Unclassified
553	vOTU10495	Unassigned	Unassigned	Unassigned	Unassigned	Unassigned	Unassigned	Unassigned	Unclassified	Unclassified	Unclassified	Unclassified	Unclassified	Unclassified	Unclassified
554	vOTU10496	Unassigned	Unassigned	Unassigned	Unassigned	Unassigned	Unassigned	Unassigned	Unclassified	Unclassified	Unclassified	Unclassified	Unclassified	Unclassified	Unclassified
555	vOTU10497	Unassigned	Unassigned	Unassigned	Unassigned	Unassigned	Unassigned	Unassigned	Unclassified	Unclassified	Unclassified	Unclassified	Unclassified	Unclassified	Unclassified
556	vOTU10498	Unassigned	Unassigned	Unassigned	Unassigned	Unassigned	Unassigned	Unassigned	Unclassified	Unclassified	Unclassified	Unclassified	Unclassified	Unclassified	Unclassified
557	vOTU10499	Unassigned	Unassigned	Unassigned	Unassigned	Unassigned	Unassigned	Unassigned	Unclassified	Unclassified	Unclassified	Unclassified	Unclassified	Unclassified	Unclassified
558	vOTU105	Viruses	Duplodnaviria	Heunggongvirae	Uroviricota	Caudoviricetes	Unclassified_O	Unclassified_F	Unclassified	Unclassified	Unclassified	Unclassified	Unclassified	Unclassified	Unclassified
559	vOTU1050	Unassigned	Unassigned	Unassigned	Unassigned	Unassigned	Unassigned	Unassigned	Unclassified	Unclassified	Unclassified	Unclassified	Unclassified	Unclassified	Unclassified
560	vOTU10500	Unassigned	Unassigned	Unassigned	Unassigned	Unassigned	Unassigned	Unassigned	Unclassified	Unclassified	Unclassified	Unclassified	Unclassified	Unclassified	Unclassified
561	vOTU10501	Unassigned	Unassigned	Unassigned	Unassigned	Unassigned	Unassigned	Unassigned	Unclassified	Unclassified	Unclassified	Unclassified	Unclassified	Unclassified	Unclassified
562	vOTU10502	Unassigned	Unassigned	Unassigned	Unassigned	Unassigned	Unassigned	Unassigned	Unclassified	Unclassified	Unclassified	Unclassified	Unclassified	Unclassified	Unclassified
563	vOTU10503	Unassigned	Unassigned	Unassigned	Unassigned	Unassigned	Unassigned	Unassigned	Unclassified	Unclassified	Unclassified	Unclassified	Unclassified	Unclassified	Unclassified
564	vOTU10504	Unassigned	Unassigned	Unassigned	Unassigned	Unassigned	Unassigned	Unassigned	Unclassified	Unclassified	Unclassified	Unclassified	Unclassified	Unclassified	Unclassified
565	vOTU10505	Unassigned	Unassigned	Unassigned	Unassigned	Unassigned	Unassigned	Unassigned	Unclassified	Unclassified	Unclassified	Unclassified	Unclassified	Unclassified	Unclassified
566	vOTU10506	Unassigned	Unassigned	Unassigned	Unassigned	Unassigned	Unassigned	Unassigned	Unclassified	Unclassified	Unclassified	Unclassified	Unclassified	Unclassified	Unclassified
567	vOTU10507	Unassigned	Unassigned	Unassigned	Unassigned	Unassigned	Unassigned	Unassigned	Unclassified	Unclassified	Unclassified	Unclassified	Unclassified	Unclassified	Unclassified
568	vOTU10508	Unassigned	Unassigned	Unassigned	Unassigned	Unassigned	Unassigned	Unassigned	Bacteria	Bacteroidota	Bacteroidia	Flavobacteriales	Flavobacteriaceae	MAG-120531	Unclassified
569	vOTU10509	Unassigned	Unassigned	Unassigned	Unassigned	Unassigned	Unassigned	Unassigned	Unclassified	Unclassified	Unclassified	Unclassified	Unclassified	Unclassified	Unclassified
570	vOTU1051	Unassigned	Unassigned	Unassigned	Unassigned	Unassigned	Unassigned	Unassigned	Unclassified	Unclassified	Unclassified	Unclassified	Unclassified	Unclassified	Unclassified
571	vOTU10510	Unassigned	Unassigned	Unassigned	Unassigned	Unassigned	Unassigned	Unassigned	Bacteria	Bacillota	Bacilli	Mycoplasmatales	Mycoplasmoidaceae	Ureaplasma	Ureaplasma parvum
572	vOTU10511	Unassigned	Unassigned	Unassigned	Unassigned	Unassigned	Unassigned	Unassigned	Unclassified	Unclassified	Unclassified	Unclassified	Unclassified	Unclassified	Unclassified
573	vOTU10512	Unassigned	Unassigned	Unassigned	Unassigned	Unassigned	Unassigned	Unassigned	Unclassified	Unclassified	Unclassified	Unclassified	Unclassified	Unclassified	Unclassified
574	vOTU10513	Unassigned	Unassigned	Unassigned	Unassigned	Unassigned	Unassigned	Unassigned	Unclassified	Unclassified	Unclassified	Unclassified	Unclassified	Unclassified	Unclassified
575	vOTU10514	Unassigned	Unassigned	Unassigned	Unassigned	Unassigned	Unassigned	Unassigned	Unclassified	Unclassified	Unclassified	Unclassified	Unclassified	Unclassified	Unclassified
576	vOTU10515	Unassigned	Unassigned	Unassigned	Unassigned	Unassigned	Unassigned	Unassigned	Unclassified	Unclassified	Unclassified	Unclassified	Unclassified	Unclassified	Unclassified
577	vOTU10516	Unassigned	Unassigned	Unassigned	Unassigned	Unassigned	Unassigned	Unassigned	Unclassified	Unclassified	Unclassified	Unclassified	Unclassified	Unclassified	Unclassified
578	vOTU10517	Unassigned	Unassigned	Unassigned	Unassigned	Unassigned	Unassigned	Unassigned	Unclassified	Unclassified	Unclassified	Unclassified	Unclassified	Unclassified	Unclassified
579	vOTU10518	Unassigned	Unassigned	Unassigned	Unassigned	Unassigned	Unassigned	Unassigned	Unclassified	Unclassified	Unclassified	Unclassified	Unclassified	Unclassified	Unclassified
580	vOTU10519	Unassigned	Unassigned	Unassigned	Unassigned	Unassigned	Unassigned	Unassigned	Unclassified	Unclassified	Unclassified	Unclassified	Unclassified	Unclassified	Unclassified
581	vOTU1052	Unassigned	Unassigned	Unassigned	Unassigned	Unassigned	Unassigned	Unassigned	Unclassified	Unclassified	Unclassified	Unclassified	Unclassified	Unclassified	Unclassified
582	vOTU10520	Unassigned	Unassigned	Unassigned	Unassigned	Unassigned	Unassigned	Unassigned	Unclassified	Unclassified	Unclassified	Unclassified	Unclassified	Unclassified	Unclassified
583	vOTU10521	Unassigned	Unassigned	Unassigned	Unassigned	Unassigned	Unassigned	Unassigned	Unclassified	Unclassified	Unclassified	Unclassified	Unclassified	Unclassified	Unclassified
584	vOTU10522	Unassigned	Unassigned	Unassigned	Unassigned	Unassigned	Unassigned	Unassigned	Unclassified	Unclassified	Unclassified	Unclassified	Unclassified	Unclassified	Unclassified
585	vOTU10523	Unassigned	Unassigned	Unassigned	Unassigned	Unassigned	Unassigned	Unassigned	Unclassified	Unclassified	Unclassified	Unclassified	Unclassified	Unclassified	Unclassified
586	vOTU10524	Unassigned	Unassigned	Unassigned	Unassigned	Unassigned	Unassigned	Unassigned	Unclassified	Unclassified	Unclassified	Unclassified	Unclassified	Unclassified	Unclassified
587	vOTU10525	Unassigned	Unassigned	Unassigned	Unassigned	Unassigned	Unassigned	Unassigned	Unclassified	Unclassified	Unclassified	Unclassified	Unclassified	Unclassified	Unclassified
588	vOTU10526	Unassigned	Unassigned	Unassigned	Unassigned	Unassigned	Unassigned	Unassigned	Unclassified	Unclassified	Unclassified	Unclassified	Unclassified	Unclassified	Unclassified
589	vOTU10527	Unassigned	Unassigned	Unassigned	Unassigned	Unassigned	Unassigned	Unassigned	Unclassified	Unclassified	Unclassified	Unclassified	Unclassified	Unclassified	Unclassified
590	vOTU10528	Unassigned	Unassigned	Unassigned	Unassigned	Unassigned	Unassigned	Unassigned	Unclassified	Unclassified	Unclassified	Unclassified	Unclassified	Unclassified	Unclassified
591	vOTU10529	Unassigned	Unassigned	Unassigned	Unassigned	Unassigned	Unassigned	Unassigned	Unclassified	Unclassified	Unclassified	Unclassified	Unclassified	Unclassified	Unclassified
592	vOTU1053	Unassigned	Unassigned	Unassigned	Unassigned	Unassigned	Unassigned	Unassigned	Unclassified	Unclassified	Unclassified	Unclassified	Unclassified	Unclassified	Unclassified
593	vOTU10530	Unassigned	Unassigned	Unassigned	Unassigned	Unassigned	Unassigned	Unassigned	Unclassified	Unclassified	Unclassified	Unclassified	Unclassified	Unclassified	Unclassified
594	vOTU10531	Unassigned	Unassigned	Unassigned	Unassigned	Unassigned	Unassigned	Unassigned	Unclassified	Unclassified	Unclassified	Unclassified	Unclassified	Unclassified	Unclassified
595	vOTU10532	Unassigned	Unassigned	Unassigned	Unassigned	Unassigned	Unassigned	Unassigned	Unclassified	Unclassified	Unclassified	Unclassified	Unclassified	Unclassified	Unclassified
596	vOTU10533	Unassigned	Unassigned	Unassigned	Unassigned	Unassigned	Unassigned	Unassigned	Unclassified	Unclassified	Unclassified	Unclassified	Unclassified	Unclassified	Unclassified
597	vOTU10534	Unassigned	Unassigned	Unassigned	Unassigned	Unassigned	Unassigned	Unassigned	Unclassified	Unclassified	Unclassified	Unclassified	Unclassified	Unclassified	Unclassified
598	vOTU10535	Unassigned	Unassigned	Unassigned	Unassigned	Unassigned	Unassigned	Unassigned	Unclassified	Unclassified	Unclassified	Unclassified	Unclassified	Unclassified	Unclassified
599	vOTU10536	Unassigned	Unassigned	Unassigned	Unassigned	Unassigned	Unassigned	Unassigned	Unclassified	Unclassified	Unclassified	Unclassified	Unclassified	Unclassified	Unclassified
600	vOTU10537	Unassigned	Unassigned	Unassigned	Unassigned	Unassigned	Unassigned	Unassigned	Unclassified	Unclassified	Unclassified	Unclassified	Unclassified	Unclassified	Unclassified
601	vOTU10538	Unassigned	Unassigned	Unassigned	Unassigned	Unassigned	Unassigned	Unassigned	Unclassified	Unclassified	Unclassified	Unclassified	Unclassified	Unclassified	Unclassified
602	vOTU10539	Unassigned	Unassigned	Unassigned	Unassigned	Unassigned	Unassigned	Unassigned	Unclassified	Unclassified	Unclassified	Unclassified	Unclassified	Unclassified	Unclassified
603	vOTU1054	Unassigned	Unassigned	Unassigned	Unassigned	Unassigned	Unassigned	Unassigned	Unclassified	Unclassified	Unclassified	Unclassified	Unclassified	Unclassified	Unclassified
604	vOTU10540	Unassigned	Unassigned	Unassigned	Unassigned	Unassigned	Unassigned	Unassigned	Unclassified	Unclassified	Unclassified	Unclassified	Unclassified	Unclassified	Unclassified
605	vOTU10541	Unassigned	Unassigned	Unassigned	Unassigned	Unassigned	Unassigned	Unassigned	Unclassified	Unclassified	Unclassified	Unclassified	Unclassified	Unclassified	Unclassified
606	vOTU10542	Unassigned	Unassigned	Unassigned	Unassigned	Unassigned	Unassigned	Unassigned	Unclassified	Unclassified	Unclassified	Unclassified	Unclassified	Unclassified	Unclassified
607	vOTU10543	Unassigned	Unassigned	Unassigned	Unassigned	Unassigned	Unassigned	Unassigned	Unclassified	Unclassified	Unclassified	Unclassified	Unclassified	Unclassified	Unclassified
608	vOTU10544	Unassigned	Unassigned	Unassigned	Unassigned	Unassigned	Unassigned	Unassigned	Unclassified	Unclassified	Unclassified	Unclassified	Unclassified	Unclassified	Unclassified
609	vOTU10545	Unassigned	Unassigned	Unassigned	Unassigned	Unassigned	Unassigned	Unassigned	Unclassified	Unclassified	Unclassified	Unclassified	Unclassified	Unclassified	Unclassified
610	vOTU10546	Unassigned	Unassigned	Unassigned	Unassigned	Unassigned	Unassigned	Unassigned	Unclassified	Unclassified	Unclassified	Unclassified	Unclassified	Unclassified	Unclassified
611	vOTU10547	Unassigned	Unassigned	Unassigned	Unassigned	Unassigned	Unassigned	Unassigned	Unclassified	Unclassified	Unclassified	Unclassified	Unclassified	Unclassified	Unclassified
612	vOTU10548	Unassigned	Unassigned	Unassigned	Unassigned	Unassigned	Unassigned	Unassigned	Unclassified	Unclassified	Unclassified	Unclassified	Unclassified	Unclassified	Unclassified
613	vOTU10549	Unassigned	Unassigned	Unassigned	Unassigned	Unassigned	Unassigned	Unassigned	Unclassified	Unclassified	Unclassified	Unclassified	Unclassified	Unclassified	Unclassified
614	vOTU1055	Unassigned	Unassigned	Unassigned	Unassigned	Unassigned	Unassigned	Unassigned	Unclassified	Unclassified	Unclassified	Unclassified	Unclassified	Unclassified	Unclassified
615	vOTU10550	Unassigned	Unassigned	Unassigned	Unassigned	Unassigned	Unassigned	Unassigned	Unclassified	Unclassified	Unclassified	Unclassified	Unclassified	Unclassified	Unclassified
616	vOTU10551	Unassigned	Unassigned	Unassigned	Unassigned	Unassigned	Unassigned	Unassigned	Unclassified	Unclassified	Unclassified	Unclassified	Unclassified	Unclassified	Unclassified
617	vOTU10552	Unassigned	Unassigned	Unassigned	Unassigned	Unassigned	Unassigned	Unassigned	Unclassified	Unclassified	Unclassified	Unclassified	Unclassified	Unclassified	Unclassified
618	vOTU10553	Unassigned	Unassigned	Unassigned	Unassigned	Unassigned	Unassigned	Unassigned	Unclassified	Unclassified	Unclassified	Unclassified	Unclassified	Unclassified	Unclassified
619	vOTU10554	Unassigned	Unassigned	Unassigned	Unassigned	Unassigned	Unassigned	Unassigned	Unclassified	Unclassified	Unclassified	Unclassified	Unclassified	Unclassified	Unclassified
620	vOTU10555	Unassigned	Unassigned	Unassigned	Unassigned	Unassigned	Unassigned	Unassigned	Unclassified	Unclassified	Unclassified	Unclassified	Unclassified	Unclassified	Unclassified
621	vOTU10556	Unassigned	Unassigned	Unassigned	Unassigned	Unassigned	Unassigned	Unassigned	Unclassified	Unclassified	Unclassified	Unclassified	Unclassified	Unclassified	Unclassified
622	vOTU10557	Unassigned	Unassigned	Unassigned	Unassigned	Unassigned	Unassigned	Unassigned	Unclassified	Unclassified	Unclassified	Unclassified	Unclassified	Unclassified	Unclassified
623	vOTU10558	Unassigned	Unassigned	Unassigned	Unassigned	Unassigned	Unassigned	Unassigned	Unclassified	Unclassified	Unclassified	Unclassified	Unclassified	Unclassified	Unclassified
624	vOTU10559	Unassigned	Unassigned	Unassigned	Unassigned	Unassigned	Unassigned	Unassigned	Unclassified	Unclassified	Unclassified	Unclassified	Unclassified	Unclassified	Unclassified
625	vOTU1056	Unassigned	Unassigned	Unassigned	Unassigned	Unassigned	Unassigned	Unassigned	Unclassified	Unclassified	Unclassified	Unclassified	Unclassified	Unclassified	Unclassified
626	vOTU10560	Unassigned	Unassigned	Unassigned	Unassigned	Unassigned	Unassigned	Unassigned	Unclassified	Unclassified	Unclassified	Unclassified	Unclassified	Unclassified	Unclassified
627	vOTU10561	Unassigned	Unassigned	Unassigned	Unassigned	Unassigned	Unassigned	Unassigned	Bacteria	Actinomycetota	Actinomycetia	Actinomycetales	Dermatophilaceae	Tetrasphaera	Tetrasphaera japonica
628	vOTU10562	Unassigned	Unassigned	Unassigned	Unassigned	Unassigned	Unassigned	Unassigned	Unclassified	Unclassified	Unclassified	Unclassified	Unclassified	Unclassified	Unclassified
629	vOTU10563	Unassigned	Unassigned	Unassigned	Unassigned	Unassigned	Unassigned	Unassigned	Unclassified	Unclassified	Unclassified	Unclassified	Unclassified	Unclassified	Unclassified
630	vOTU10564	Unassigned	Unassigned	Unassigned	Unassigned	Unassigned	Unassigned	Unassigned	Unclassified	Unclassified	Unclassified	Unclassified	Unclassified	Unclassified	Unclassified
631	vOTU10565	Unassigned	Unassigned	Unassigned	Unassigned	Unassigned	Unassigned	Unassigned	Bacteria	Pseudomonadota	Alphaproteobacteria	Rhizobiales	Xanthobacteraceae	Pseudolabrys	Pseudolabrys sp903929045
632	vOTU10566	Unassigned	Unassigned	Unassigned	Unassigned	Unassigned	Unassigned	Unassigned	Unclassified	Unclassified	Unclassified	Unclassified	Unclassified	Unclassified	Unclassified
633	vOTU10567	Unassigned	Unassigned	Unassigned	Unassigned	Unassigned	Unassigned	Unassigned	Unclassified	Unclassified	Unclassified	Unclassified	Unclassified	Unclassified	Unclassified
634	vOTU10568	Unassigned	Unassigned	Unassigned	Unassigned	Unassigned	Unassigned	Unassigned	Unclassified	Unclassified	Unclassified	Unclassified	Unclassified	Unclassified	Unclassified
635	vOTU10569	Unassigned	Unassigned	Unassigned	Unassigned	Unassigned	Unassigned	Unassigned	Unclassified	Unclassified	Unclassified	Unclassified	Unclassified	Unclassified	Unclassified
636	vOTU1057	Unassigned	Unassigned	Unassigned	Unassigned	Unassigned	Unassigned	Unassigned	Unclassified	Unclassified	Unclassified	Unclassified	Unclassified	Unclassified	Unclassified
637	vOTU10570	Unassigned	Unassigned	Unassigned	Unassigned	Unassigned	Unassigned	Unassigned	Unclassified	Unclassified	Unclassified	Unclassified	Unclassified	Unclassified	Unclassified
638	vOTU10571	Unassigned	Unassigned	Unassigned	Unassigned	Unassigned	Unassigned	Unassigned	Unclassified	Unclassified	Unclassified	Unclassified	Unclassified	Unclassified	Unclassified
639	vOTU10572	Unassigned	Unassigned	Unassigned	Unassigned	Unassigned	Unassigned	Unassigned	Unclassified	Unclassified	Unclassified	Unclassified	Unclassified	Unclassified	Unclassified
640	vOTU10573	Unassigned	Unassigned	Unassigned	Unassigned	Unassigned	Unassigned	Unassigned	Unclassified	Unclassified	Unclassified	Unclassified	Unclassified	Unclassified	Unclassified
641	vOTU10574	Unassigned	Unassigned	Unassigned	Unassigned	Unassigned	Unassigned	Unassigned	Unclassified	Unclassified	Unclassified	Unclassified	Unclassified	Unclassified	Unclassified
642	vOTU10575	Unassigned	Unassigned	Unassigned	Unassigned	Unassigned	Unassigned	Unassigned	Unclassified	Unclassified	Unclassified	Unclassified	Unclassified	Unclassified	Unclassified
643	vOTU10576	Unassigned	Unassigned	Unassigned	Unassigned	Unassigned	Unassigned	Unassigned	Unclassified	Unclassified	Unclassified	Unclassified	Unclassified	Unclassified	Unclassified
644	vOTU10577	Unassigned	Unassigned	Unassigned	Unassigned	Unassigned	Unassigned	Unassigned	Unclassified	Unclassified	Unclassified	Unclassified	Unclassified	Unclassified	Unclassified
645	vOTU10578	Unassigned	Unassigned	Unassigned	Unassigned	Unassigned	Unassigned	Unassigned	Unclassified	Unclassified	Unclassified	Unclassified	Unclassified	Unclassified	Unclassified
646	vOTU10579	Unassigned	Unassigned	Unassigned	Unassigned	Unassigned	Unassigned	Unassigned	Unclassified	Unclassified	Unclassified	Unclassified	Unclassified	Unclassified	Unclassified
647	vOTU1058	Unassigned	Unassigned	Unassigned	Unassigned	Unassigned	Unassigned	Unassigned	Unclassified	Unclassified	Unclassified	Unclassified	Unclassified	Unclassified	Unclassified
648	vOTU10580	Unassigned	Unassigned	Unassigned	Unassigned	Unassigned	Unassigned	Unassigned	Unclassified	Unclassified	Unclassified	Unclassified	Unclassified	Unclassified	Unclassified
649	vOTU10581	Unassigned	Unassigned	Unassigned	Unassigned	Unassigned	Unassigned	Unassigned	Unclassified	Unclassified	Unclassified	Unclassified	Unclassified	Unclassified	Unclassified
650	vOTU10582	Unassigned	Unassigned	Unassigned	Unassigned	Unassigned	Unassigned	Unassigned	Unclassified	Unclassified	Unclassified	Unclassified	Unclassified	Unclassified	Unclassified
651	vOTU10583	Unassigned	Unassigned	Unassigned	Unassigned	Unassigned	Unassigned	Unassigned	Unclassified	Unclassified	Unclassified	Unclassified	Unclassified	Unclassified	Unclassified
652	vOTU10584	Unassigned	Unassigned	Unassigned	Unassigned	Unassigned	Unassigned	Unassigned	Unclassified	Unclassified	Unclassified	Unclassified	Unclassified	Unclassified	Unclassified
653	vOTU10585	Unassigned	Unassigned	Unassigned	Unassigned	Unassigned	Unassigned	Unassigned	Unclassified	Unclassified	Unclassified	Unclassified	Unclassified	Unclassified	Unclassified
654	vOTU10586	Unassigned	Unassigned	Unassigned	Unassigned	Unassigned	Unassigned	Unassigned	Unclassified	Unclassified	Unclassified	Unclassified	Unclassified	Unclassified	Unclassified
655	vOTU10587	Unassigned	Unassigned	Unassigned	Unassigned	Unassigned	Unassigned	Unassigned	Unclassified	Unclassified	Unclassified	Unclassified	Unclassified	Unclassified	Unclassified
656	vOTU10588	Unassigned	Unassigned	Unassigned	Unassigned	Unassigned	Unassigned	Unassigned	Unclassified	Unclassified	Unclassified	Unclassified	Unclassified	Unclassified	Unclassified
657	vOTU10589	Unassigned	Unassigned	Unassigned	Unassigned	Unassigned	Unassigned	Unassigned	Unclassified	Unclassified	Unclassified	Unclassified	Unclassified	Unclassified	Unclassified
658	vOTU1059	Unassigned	Unassigned	Unassigned	Unassigned	Unassigned	Unassigned	Unassigned	Unclassified	Unclassified	Unclassified	Unclassified	Unclassified	Unclassified	Unclassified
659	vOTU10590	Unassigned	Unassigned	Unassigned	Unassigned	Unassigned	Unassigned	Unassigned	Unclassified	Unclassified	Unclassified	Unclassified	Unclassified	Unclassified	Unclassified
660	vOTU10591	Unassigned	Unassigned	Unassigned	Unassigned	Unassigned	Unassigned	Unassigned	Unclassified	Unclassified	Unclassified	Unclassified	Unclassified	Unclassified	Unclassified
661	vOTU10592	Unassigned	Unassigned	Unassigned	Unassigned	Unassigned	Unassigned	Unassigned	Unclassified	Unclassified	Unclassified	Unclassified	Unclassified	Unclassified	Unclassified
662	vOTU10593	Unassigned	Unassigned	Unassigned	Unassigned	Unassigned	Unassigned	Unassigned	Unclassified	Unclassified	Unclassified	Unclassified	Unclassified	Unclassified	Unclassified
663	vOTU10594	Unassigned	Unassigned	Unassigned	Unassigned	Unassigned	Unassigned	Unassigned	Unclassified	Unclassified	Unclassified	Unclassified	Unclassified	Unclassified	Unclassified
664	vOTU10595	Unassigned	Unassigned	Unassigned	Unassigned	Unassigned	Unassigned	Unassigned	Unclassified	Unclassified	Unclassified	Unclassified	Unclassified	Unclassified	Unclassified
665	vOTU10596	Unassigned	Unassigned	Unassigned	Unassigned	Unassigned	Unassigned	Unassigned	Unclassified	Unclassified	Unclassified	Unclassified	Unclassified	Unclassified	Unclassified
666	vOTU10597	Unassigned	Unassigned	Unassigned	Unassigned	Unassigned	Unassigned	Unassigned	Unclassified	Unclassified	Unclassified	Unclassified	Unclassified	Unclassified	Unclassified
667	vOTU10598	Unassigned	Unassigned	Unassigned	Unassigned	Unassigned	Unassigned	Unassigned	Unclassified	Unclassified	Unclassified	Unclassified	Unclassified	Unclassified	Unclassified
668	vOTU10599	Unassigned	Unassigned	Unassigned	Unassigned	Unassigned	Unassigned	Unassigned	Unclassified	Unclassified	Unclassified	Unclassified	Unclassified	Unclassified	Unclassified
669	vOTU106	Viruses	Duplodnaviria	Heunggongvirae	Uroviricota	Caudoviricetes	Unclassified_O	Unclassified_F	Bacteria	Pseudomonadota	Gammaproteobacteria	Enterobacterales	Pasteurellaceae	Glaesserella	Glaesserella parasuis
670	vOTU1060	Unassigned	Unassigned	Unassigned	Unassigned	Unassigned	Unassigned	Unassigned	Unclassified	Unclassified	Unclassified	Unclassified	Unclassified	Unclassified	Unclassified
671	vOTU10600	Unassigned	Unassigned	Unassigned	Unassigned	Unassigned	Unassigned	Unassigned	Unclassified	Unclassified	Unclassified	Unclassified	Unclassified	Unclassified	Unclassified
672	vOTU10601	Unassigned	Unassigned	Unassigned	Unassigned	Unassigned	Unassigned	Unassigned	Unclassified	Unclassified	Unclassified	Unclassified	Unclassified	Unclassified	Unclassified
673	vOTU10602	Unassigned	Unassigned	Unassigned	Unassigned	Unassigned	Unassigned	Unassigned	Unclassified	Unclassified	Unclassified	Unclassified	Unclassified	Unclassified	Unclassified
674	vOTU10603	Unassigned	Unassigned	Unassigned	Unassigned	Unassigned	Unassigned	Unassigned	Unclassified	Unclassified	Unclassified	Unclassified	Unclassified	Unclassified	Unclassified
675	vOTU10604	Unassigned	Unassigned	Unassigned	Unassigned	Unassigned	Unassigned	Unassigned	Unclassified	Unclassified	Unclassified	Unclassified	Unclassified	Unclassified	Unclassified
676	vOTU10605	Unassigned	Unassigned	Unassigned	Unassigned	Unassigned	Unassigned	Unassigned	Unclassified	Unclassified	Unclassified	Unclassified	Unclassified	Unclassified	Unclassified
677	vOTU10606	Unassigned	Unassigned	Unassigned	Unassigned	Unassigned	Unassigned	Unassigned	Unclassified	Unclassified	Unclassified	Unclassified	Unclassified	Unclassified	Unclassified
678	vOTU10607	Unassigned	Unassigned	Unassigned	Unassigned	Unassigned	Unassigned	Unassigned	Unclassified	Unclassified	Unclassified	Unclassified	Unclassified	Unclassified	Unclassified
679	vOTU10608	Unassigned	Unassigned	Unassigned	Unassigned	Unassigned	Unassigned	Unassigned	Unclassified	Unclassified	Unclassified	Unclassified	Unclassified	Unclassified	Unclassified
680	vOTU10609	Unassigned	Unassigned	Unassigned	Unassigned	Unassigned	Unassigned	Unassigned	Unclassified	Unclassified	Unclassified	Unclassified	Unclassified	Unclassified	Unclassified
681	vOTU1061	Unassigned	Unassigned	Unassigned	Unassigned	Unassigned	Unassigned	Unassigned	Unclassified	Unclassified	Unclassified	Unclassified	Unclassified	Unclassified	Unclassified
682	vOTU10610	Unassigned	Unassigned	Unassigned	Unassigned	Unassigned	Unassigned	Unassigned	Unclassified	Unclassified	Unclassified	Unclassified	Unclassified	Unclassified	Unclassified
683	vOTU10611	Unassigned	Unassigned	Unassigned	Unassigned	Unassigned	Unassigned	Unassigned	Unclassified	Unclassified	Unclassified	Unclassified	Unclassified	Unclassified	Unclassified
684	vOTU10612	Unassigned	Unassigned	Unassigned	Unassigned	Unassigned	Unassigned	Unassigned	Unclassified	Unclassified	Unclassified	Unclassified	Unclassified	Unclassified	Unclassified
685	vOTU10613	Unassigned	Unassigned	Unassigned	Unassigned	Unassigned	Unassigned	Unassigned	Unclassified	Unclassified	Unclassified	Unclassified	Unclassified	Unclassified	Unclassified
686	vOTU10614	Unassigned	Unassigned	Unassigned	Unassigned	Unassigned	Unassigned	Unassigned	Unclassified	Unclassified	Unclassified	Unclassified	Unclassified	Unclassified	Unclassified
687	vOTU10615	Unassigned	Unassigned	Unassigned	Unassigned	Unassigned	Unassigned	Unassigned	Bacteria	Pseudomonadota	Alphaproteobacteria	Rhizobiales	Xanthobacteraceae	Pseudolabrys	Pseudolabrys sp903929045
688	vOTU10616	Unassigned	Unassigned	Unassigned	Unassigned	Unassigned	Unassigned	Unassigned	Unclassified	Unclassified	Unclassified	Unclassified	Unclassified	Unclassified	Unclassified
689	vOTU10617	Unassigned	Unassigned	Unassigned	Unassigned	Unassigned	Unassigned	Unassigned	Unclassified	Unclassified	Unclassified	Unclassified	Unclassified	Unclassified	Unclassified
690	vOTU10618	Unassigned	Unassigned	Unassigned	Unassigned	Unassigned	Unassigned	Unassigned	Unclassified	Unclassified	Unclassified	Unclassified	Unclassified	Unclassified	Unclassified
691	vOTU10619	Unassigned	Unassigned	Unassigned	Unassigned	Unassigned	Unassigned	Unassigned	Unclassified	Unclassified	Unclassified	Unclassified	Unclassified	Unclassified	Unclassified
692	vOTU1062	Unassigned	Unassigned	Unassigned	Unassigned	Unassigned	Unassigned	Unassigned	Unclassified	Unclassified	Unclassified	Unclassified	Unclassified	Unclassified	Unclassified
693	vOTU10620	Unassigned	Unassigned	Unassigned	Unassigned	Unassigned	Unassigned	Unassigned	Unclassified	Unclassified	Unclassified	Unclassified	Unclassified	Unclassified	Unclassified
694	vOTU10621	Unassigned	Unassigned	Unassigned	Unassigned	Unassigned	Unassigned	Unassigned	Unclassified	Unclassified	Unclassified	Unclassified	Unclassified	Unclassified	Unclassified
695	vOTU10622	Unassigned	Unassigned	Unassigned	Unassigned	Unassigned	Unassigned	Unassigned	Unclassified	Unclassified	Unclassified	Unclassified	Unclassified	Unclassified	Unclassified
696	vOTU10623	Unassigned	Unassigned	Unassigned	Unassigned	Unassigned	Unassigned	Unassigned	Unclassified	Unclassified	Unclassified	Unclassified	Unclassified	Unclassified	Unclassified
697	vOTU10624	Unassigned	Unassigned	Unassigned	Unassigned	Unassigned	Unassigned	Unassigned	Unclassified	Unclassified	Unclassified	Unclassified	Unclassified	Unclassified	Unclassified
698	vOTU10625	Unassigned	Unassigned	Unassigned	Unassigned	Unassigned	Unassigned	Unassigned	Unclassified	Unclassified	Unclassified	Unclassified	Unclassified	Unclassified	Unclassified
699	vOTU10626	Unassigned	Unassigned	Unassigned	Unassigned	Unassigned	Unassigned	Unassigned	Unclassified	Unclassified	Unclassified	Unclassified	Unclassified	Unclassified	Unclassified
700	vOTU10627	Unassigned	Unassigned	Unassigned	Unassigned	Unassigned	Unassigned	Unassigned	Unclassified	Unclassified	Unclassified	Unclassified	Unclassified	Unclassified	Unclassified
701	vOTU10628	Unassigned	Unassigned	Unassigned	Unassigned	Unassigned	Unassigned	Unassigned	Unclassified	Unclassified	Unclassified	Unclassified	Unclassified	Unclassified	Unclassified
702	vOTU10629	Unassigned	Unassigned	Unassigned	Unassigned	Unassigned	Unassigned	Unassigned	Unclassified	Unclassified	Unclassified	Unclassified	Unclassified	Unclassified	Unclassified
703	vOTU1063	Unassigned	Unassigned	Unassigned	Unassigned	Unassigned	Unassigned	Unassigned	Unclassified	Unclassified	Unclassified	Unclassified	Unclassified	Unclassified	Unclassified
704	vOTU10630	Unassigned	Unassigned	Unassigned	Unassigned	Unassigned	Unassigned	Unassigned	Unclassified	Unclassified	Unclassified	Unclassified	Unclassified	Unclassified	Unclassified
705	vOTU10631	Unassigned	Unassigned	Unassigned	Unassigned	Unassigned	Unassigned	Unassigned	Unclassified	Unclassified	Unclassified	Unclassified	Unclassified	Unclassified	Unclassified
706	vOTU10632	Unassigned	Unassigned	Unassigned	Unassigned	Unassigned	Unassigned	Unassigned	Unclassified	Unclassified	Unclassified	Unclassified	Unclassified	Unclassified	Unclassified
707	vOTU10633	Unassigned	Unassigned	Unassigned	Unassigned	Unassigned	Unassigned	Unassigned	Unclassified	Unclassified	Unclassified	Unclassified	Unclassified	Unclassified	Unclassified
708	vOTU10634	Unassigned	Unassigned	Unassigned	Unassigned	Unassigned	Unassigned	Unassigned	Unclassified	Unclassified	Unclassified	Unclassified	Unclassified	Unclassified	Unclassified
709	vOTU10635	Unassigned	Unassigned	Unassigned	Unassigned	Unassigned	Unassigned	Unassigned	Unclassified	Unclassified	Unclassified	Unclassified	Unclassified	Unclassified	Unclassified
710	vOTU10636	Unassigned	Unassigned	Unassigned	Unassigned	Unassigned	Unassigned	Unassigned	Unclassified	Unclassified	Unclassified	Unclassified	Unclassified	Unclassified	Unclassified
711	vOTU10637	Unassigned	Unassigned	Unassigned	Unassigned	Unassigned	Unassigned	Unassigned	Unclassified	Unclassified	Unclassified	Unclassified	Unclassified	Unclassified	Unclassified
712	vOTU10638	Unassigned	Unassigned	Unassigned	Unassigned	Unassigned	Unassigned	Unassigned	Unclassified	Unclassified	Unclassified	Unclassified	Unclassified	Unclassified	Unclassified
713	vOTU10639	Unassigned	Unassigned	Unassigned	Unassigned	Unassigned	Unassigned	Unassigned	Unclassified	Unclassified	Unclassified	Unclassified	Unclassified	Unclassified	Unclassified
714	vOTU1064	Unassigned	Unassigned	Unassigned	Unassigned	Unassigned	Unassigned	Unassigned	Unclassified	Unclassified	Unclassified	Unclassified	Unclassified	Unclassified	Unclassified
715	vOTU10640	Unassigned	Unassigned	Unassigned	Unassigned	Unassigned	Unassigned	Unassigned	Unclassified	Unclassified	Unclassified	Unclassified	Unclassified	Unclassified	Unclassified
716	vOTU10641	Unassigned	Unassigned	Unassigned	Unassigned	Unassigned	Unassigned	Unassigned	Unclassified	Unclassified	Unclassified	Unclassified	Unclassified	Unclassified	Unclassified
717	vOTU10642	Unassigned	Unassigned	Unassigned	Unassigned	Unassigned	Unassigned	Unassigned	Unclassified	Unclassified	Unclassified	Unclassified	Unclassified	Unclassified	Unclassified
718	vOTU10643	Unassigned	Unassigned	Unassigned	Unassigned	Unassigned	Unassigned	Unassigned	Unclassified	Unclassified	Unclassified	Unclassified	Unclassified	Unclassified	Unclassified
719	vOTU10644	Unassigned	Unassigned	Unassigned	Unassigned	Unassigned	Unassigned	Unassigned	Unclassified	Unclassified	Unclassified	Unclassified	Unclassified	Unclassified	Unclassified
720	vOTU10645	Unassigned	Unassigned	Unassigned	Unassigned	Unassigned	Unassigned	Unassigned	Unclassified	Unclassified	Unclassified	Unclassified	Unclassified	Unclassified	Unclassified
721	vOTU10646	Unassigned	Unassigned	Unassigned	Unassigned	Unassigned	Unassigned	Unassigned	Unclassified	Unclassified	Unclassified	Unclassified	Unclassified	Unclassified	Unclassified
722	vOTU10647	Unassigned	Unassigned	Unassigned	Unassigned	Unassigned	Unassigned	Unassigned	Unclassified	Unclassified	Unclassified	Unclassified	Unclassified	Unclassified	Unclassified
723	vOTU10648	Unassigned	Unassigned	Unassigned	Unassigned	Unassigned	Unassigned	Unassigned	Unclassified	Unclassified	Unclassified	Unclassified	Unclassified	Unclassified	Unclassified
724	vOTU10649	Unassigned	Unassigned	Unassigned	Unassigned	Unassigned	Unassigned	Unassigned	Unclassified	Unclassified	Unclassified	Unclassified	Unclassified	Unclassified	Unclassified
725	vOTU1065	Unassigned	Unassigned	Unassigned	Unassigned	Unassigned	Unassigned	Unassigned	Unclassified	Unclassified	Unclassified	Unclassified	Unclassified	Unclassified	Unclassified
726	vOTU10650	Unassigned	Unassigned	Unassigned	Unassigned	Unassigned	Unassigned	Unassigned	Unclassified	Unclassified	Unclassified	Unclassified	Unclassified	Unclassified	Unclassified
727	vOTU10651	Unassigned	Unassigned	Unassigned	Unassigned	Unassigned	Unassigned	Unassigned	Unclassified	Unclassified	Unclassified	Unclassified	Unclassified	Unclassified	Unclassified
728	vOTU10652	Unassigned	Unassigned	Unassigned	Unassigned	Unassigned	Unassigned	Unassigned	Unclassified	Unclassified	Unclassified	Unclassified	Unclassified	Unclassified	Unclassified
729	vOTU10653	Unassigned	Unassigned	Unassigned	Unassigned	Unassigned	Unassigned	Unassigned	Unclassified	Unclassified	Unclassified	Unclassified	Unclassified	Unclassified	Unclassified
730	vOTU10654	Unassigned	Unassigned	Unassigned	Unassigned	Unassigned	Unassigned	Unassigned	Unclassified	Unclassified	Unclassified	Unclassified	Unclassified	Unclassified	Unclassified
731	vOTU10655	Unassigned	Unassigned	Unassigned	Unassigned	Unassigned	Unassigned	Unassigned	Unclassified	Unclassified	Unclassified	Unclassified	Unclassified	Unclassified	Unclassified
732	vOTU10656	Unassigned	Unassigned	Unassigned	Unassigned	Unassigned	Unassigned	Unassigned	Unclassified	Unclassified	Unclassified	Unclassified	Unclassified	Unclassified	Unclassified
733	vOTU10657	Unassigned	Unassigned	Unassigned	Unassigned	Unassigned	Unassigned	Unassigned	Unclassified	Unclassified	Unclassified	Unclassified	Unclassified	Unclassified	Unclassified
734	vOTU10658	Unassigned	Unassigned	Unassigned	Unassigned	Unassigned	Unassigned	Unassigned	Unclassified	Unclassified	Unclassified	Unclassified	Unclassified	Unclassified	Unclassified
735	vOTU10659	Unassigned	Unassigned	Unassigned	Unassigned	Unassigned	Unassigned	Unassigned	Unclassified	Unclassified	Unclassified	Unclassified	Unclassified	Unclassified	Unclassified
736	vOTU1066	Unassigned	Unassigned	Unassigned	Unassigned	Unassigned	Unassigned	Unassigned	Unclassified	Unclassified	Unclassified	Unclassified	Unclassified	Unclassified	Unclassified
737	vOTU10660	Unassigned	Unassigned	Unassigned	Unassigned	Unassigned	Unassigned	Unassigned	Unclassified	Unclassified	Unclassified	Unclassified	Unclassified	Unclassified	Unclassified
738	vOTU10661	Unassigned	Unassigned	Unassigned	Unassigned	Unassigned	Unassigned	Unassigned	Unclassified	Unclassified	Unclassified	Unclassified	Unclassified	Unclassified	Unclassified
739	vOTU10662	Unassigned	Unassigned	Unassigned	Unassigned	Unassigned	Unassigned	Unassigned	Unclassified	Unclassified	Unclassified	Unclassified	Unclassified	Unclassified	Unclassified
740	vOTU10663	Unassigned	Unassigned	Unassigned	Unassigned	Unassigned	Unassigned	Unassigned	Unclassified	Unclassified	Unclassified	Unclassified	Unclassified	Unclassified	Unclassified
741	vOTU10664	Unassigned	Unassigned	Unassigned	Unassigned	Unassigned	Unassigned	Unassigned	Unclassified	Unclassified	Unclassified	Unclassified	Unclassified	Unclassified	Unclassified
742	vOTU10665	Unassigned	Unassigned	Unassigned	Unassigned	Unassigned	Unassigned	Unassigned	Unclassified	Unclassified	Unclassified	Unclassified	Unclassified	Unclassified	Unclassified
743	vOTU10666	Unassigned	Unassigned	Unassigned	Unassigned	Unassigned	Unassigned	Unassigned	Unclassified	Unclassified	Unclassified	Unclassified	Unclassified	Unclassified	Unclassified
744	vOTU10667	Unassigned	Unassigned	Unassigned	Unassigned	Unassigned	Unassigned	Unassigned	Unclassified	Unclassified	Unclassified	Unclassified	Unclassified	Unclassified	Unclassified
745	vOTU10668	Unassigned	Unassigned	Unassigned	Unassigned	Unassigned	Unassigned	Unassigned	Unclassified	Unclassified	Unclassified	Unclassified	Unclassified	Unclassified	Unclassified
746	vOTU10669	Unassigned	Unassigned	Unassigned	Unassigned	Unassigned	Unassigned	Unassigned	Unclassified	Unclassified	Unclassified	Unclassified	Unclassified	Unclassified	Unclassified
747	vOTU1067	Unassigned	Unassigned	Unassigned	Unassigned	Unassigned	Unassigned	Unassigned	Unclassified	Unclassified	Unclassified	Unclassified	Unclassified	Unclassified	Unclassified
748	vOTU10670	Unassigned	Unassigned	Unassigned	Unassigned	Unassigned	Unassigned	Unassigned	Unclassified	Unclassified	Unclassified	Unclassified	Unclassified	Unclassified	Unclassified
749	vOTU10671	Unassigned	Unassigned	Unassigned	Unassigned	Unassigned	Unassigned	Unassigned	Unclassified	Unclassified	Unclassified	Unclassified	Unclassified	Unclassified	Unclassified
750	vOTU10672	Unassigned	Unassigned	Unassigned	Unassigned	Unassigned	Unassigned	Unassigned	Unclassified	Unclassified	Unclassified	Unclassified	Unclassified	Unclassified	Unclassified
751	vOTU10673	Unassigned	Unassigned	Unassigned	Unassigned	Unassigned	Unassigned	Unassigned	Unclassified	Unclassified	Unclassified	Unclassified	Unclassified	Unclassified	Unclassified
752	vOTU10674	Unassigned	Unassigned	Unassigned	Unassigned	Unassigned	Unassigned	Unassigned	Bacteria	Bacillota	Clostridia	Tissierellales	Peptoniphilaceae	Finegoldia	Unclassified
753	vOTU10675	Unassigned	Unassigned	Unassigned	Unassigned	Unassigned	Unassigned	Unassigned	Unclassified	Unclassified	Unclassified	Unclassified	Unclassified	Unclassified	Unclassified
754	vOTU10676	Unassigned	Unassigned	Unassigned	Unassigned	Unassigned	Unassigned	Unassigned	Unclassified	Unclassified	Unclassified	Unclassified	Unclassified	Unclassified	Unclassified
755	vOTU10677	Unassigned	Unassigned	Unassigned	Unassigned	Unassigned	Unassigned	Unassigned	Unclassified	Unclassified	Unclassified	Unclassified	Unclassified	Unclassified	Unclassified
756	vOTU10678	Unassigned	Unassigned	Unassigned	Unassigned	Unassigned	Unassigned	Unassigned	Unclassified	Unclassified	Unclassified	Unclassified	Unclassified	Unclassified	Unclassified
757	vOTU10679	Unassigned	Unassigned	Unassigned	Unassigned	Unassigned	Unassigned	Unassigned	Unclassified	Unclassified	Unclassified	Unclassified	Unclassified	Unclassified	Unclassified
758	vOTU1068	Unassigned	Unassigned	Unassigned	Unassigned	Unassigned	Unassigned	Unassigned	Unclassified	Unclassified	Unclassified	Unclassified	Unclassified	Unclassified	Unclassified
759	vOTU10680	Unassigned	Unassigned	Unassigned	Unassigned	Unassigned	Unassigned	Unassigned	Unclassified	Unclassified	Unclassified	Unclassified	Unclassified	Unclassified	Unclassified
760	vOTU10681	Unassigned	Unassigned	Unassigned	Unassigned	Unassigned	Unassigned	Unassigned	Unclassified	Unclassified	Unclassified	Unclassified	Unclassified	Unclassified	Unclassified
761	vOTU10682	Unassigned	Unassigned	Unassigned	Unassigned	Unassigned	Unassigned	Unassigned	Unclassified	Unclassified	Unclassified	Unclassified	Unclassified	Unclassified	Unclassified
762	vOTU10683	Unassigned	Unassigned	Unassigned	Unassigned	Unassigned	Unassigned	Unassigned	Unclassified	Unclassified	Unclassified	Unclassified	Unclassified	Unclassified	Unclassified
763	vOTU10684	Unassigned	Unassigned	Unassigned	Unassigned	Unassigned	Unassigned	Unassigned	Unclassified	Unclassified	Unclassified	Unclassified	Unclassified	Unclassified	Unclassified
764	vOTU10685	Unassigned	Unassigned	Unassigned	Unassigned	Unassigned	Unassigned	Unassigned	Unclassified	Unclassified	Unclassified	Unclassified	Unclassified	Unclassified	Unclassified
765	vOTU10686	Unassigned	Unassigned	Unassigned	Unassigned	Unassigned	Unassigned	Unassigned	Unclassified	Unclassified	Unclassified	Unclassified	Unclassified	Unclassified	Unclassified
766	vOTU10687	Unassigned	Unassigned	Unassigned	Unassigned	Unassigned	Unassigned	Unassigned	Unclassified	Unclassified	Unclassified	Unclassified	Unclassified	Unclassified	Unclassified
767	vOTU10688	Unassigned	Unassigned	Unassigned	Unassigned	Unassigned	Unassigned	Unassigned	Unclassified	Unclassified	Unclassified	Unclassified	Unclassified	Unclassified	Unclassified
768	vOTU10689	Unassigned	Unassigned	Unassigned	Unassigned	Unassigned	Unassigned	Unassigned	Unclassified	Unclassified	Unclassified	Unclassified	Unclassified	Unclassified	Unclassified
769	vOTU1069	Unassigned	Unassigned	Unassigned	Unassigned	Unassigned	Unassigned	Unassigned	Unclassified	Unclassified	Unclassified	Unclassified	Unclassified	Unclassified	Unclassified
770	vOTU10690	Unassigned	Unassigned	Unassigned	Unassigned	Unassigned	Unassigned	Unassigned	Unclassified	Unclassified	Unclassified	Unclassified	Unclassified	Unclassified	Unclassified
771	vOTU10691	Unassigned	Unassigned	Unassigned	Unassigned	Unassigned	Unassigned	Unassigned	Unclassified	Unclassified	Unclassified	Unclassified	Unclassified	Unclassified	Unclassified
772	vOTU10692	Unassigned	Unassigned	Unassigned	Unassigned	Unassigned	Unassigned	Unassigned	Unclassified	Unclassified	Unclassified	Unclassified	Unclassified	Unclassified	Unclassified
773	vOTU10693	Unassigned	Unassigned	Unassigned	Unassigned	Unassigned	Unassigned	Unassigned	Unclassified	Unclassified	Unclassified	Unclassified	Unclassified	Unclassified	Unclassified
774	vOTU10694	Unassigned	Unassigned	Unassigned	Unassigned	Unassigned	Unassigned	Unassigned	Unclassified	Unclassified	Unclassified	Unclassified	Unclassified	Unclassified	Unclassified
775	vOTU10695	Unassigned	Unassigned	Unassigned	Unassigned	Unassigned	Unassigned	Unassigned	Unclassified	Unclassified	Unclassified	Unclassified	Unclassified	Unclassified	Unclassified
776	vOTU10696	Unassigned	Unassigned	Unassigned	Unassigned	Unassigned	Unassigned	Unassigned	Unclassified	Unclassified	Unclassified	Unclassified	Unclassified	Unclassified	Unclassified
777	vOTU10697	Unassigned	Unassigned	Unassigned	Unassigned	Unassigned	Unassigned	Unassigned	Unclassified	Unclassified	Unclassified	Unclassified	Unclassified	Unclassified	Unclassified
778	vOTU10698	Unassigned	Unassigned	Unassigned	Unassigned	Unassigned	Unassigned	Unassigned	Unclassified	Unclassified	Unclassified	Unclassified	Unclassified	Unclassified	Unclassified
779	vOTU10699	Unassigned	Unassigned	Unassigned	Unassigned	Unassigned	Unassigned	Unassigned	Unclassified	Unclassified	Unclassified	Unclassified	Unclassified	Unclassified	Unclassified
780	vOTU107	Viruses	Duplodnaviria	Heunggongvirae	Uroviricota	Caudoviricetes	Unclassified_O	Unclassified_F	Unclassified	Unclassified	Unclassified	Unclassified	Unclassified	Unclassified	Unclassified
781	vOTU1070	Unassigned	Unassigned	Unassigned	Unassigned	Unassigned	Unassigned	Unassigned	Unclassified	Unclassified	Unclassified	Unclassified	Unclassified	Unclassified	Unclassified
782	vOTU10700	Unassigned	Unassigned	Unassigned	Unassigned	Unassigned	Unassigned	Unassigned	Unclassified	Unclassified	Unclassified	Unclassified	Unclassified	Unclassified	Unclassified
783	vOTU10701	Unassigned	Unassigned	Unassigned	Unassigned	Unassigned	Unassigned	Unassigned	Bacteria	Bacteroidota	Bacteroidia	Bacteroidales	Bacteroidaceae	OM05-12	OM05-12 sp003438995
784	vOTU10702	Unassigned	Unassigned	Unassigned	Unassigned	Unassigned	Unassigned	Unassigned	Unclassified	Unclassified	Unclassified	Unclassified	Unclassified	Unclassified	Unclassified
785	vOTU10703	Unassigned	Unassigned	Unassigned	Unassigned	Unassigned	Unassigned	Unassigned	Unclassified	Unclassified	Unclassified	Unclassified	Unclassified	Unclassified	Unclassified
786	vOTU10704	Unassigned	Unassigned	Unassigned	Unassigned	Unassigned	Unassigned	Unassigned	Unclassified	Unclassified	Unclassified	Unclassified	Unclassified	Unclassified	Unclassified
787	vOTU10705	Unassigned	Unassigned	Unassigned	Unassigned	Unassigned	Unassigned	Unassigned	Unclassified	Unclassified	Unclassified	Unclassified	Unclassified	Unclassified	Unclassified
788	vOTU10706	Unassigned	Unassigned	Unassigned	Unassigned	Unassigned	Unassigned	Unassigned	Unclassified	Unclassified	Unclassified	Unclassified	Unclassified	Unclassified	Unclassified
789	vOTU10707	Unassigned	Unassigned	Unassigned	Unassigned	Unassigned	Unassigned	Unassigned	Unclassified	Unclassified	Unclassified	Unclassified	Unclassified	Unclassified	Unclassified
790	vOTU10708	Unassigned	Unassigned	Unassigned	Unassigned	Unassigned	Unassigned	Unassigned	Unclassified	Unclassified	Unclassified	Unclassified	Unclassified	Unclassified	Unclassified
791	vOTU10709	Unassigned	Unassigned	Unassigned	Unassigned	Unassigned	Unassigned	Unassigned	Unclassified	Unclassified	Unclassified	Unclassified	Unclassified	Unclassified	Unclassified
792	vOTU1071	Unassigned	Unassigned	Unassigned	Unassigned	Unassigned	Unassigned	Unassigned	Unclassified	Unclassified	Unclassified	Unclassified	Unclassified	Unclassified	Unclassified
793	vOTU10710	Unassigned	Unassigned	Unassigned	Unassigned	Unassigned	Unassigned	Unassigned	Unclassified	Unclassified	Unclassified	Unclassified	Unclassified	Unclassified	Unclassified
794	vOTU10711	Unassigned	Unassigned	Unassigned	Unassigned	Unassigned	Unassigned	Unassigned	Unclassified	Unclassified	Unclassified	Unclassified	Unclassified	Unclassified	Unclassified
795	vOTU10712	Unassigned	Unassigned	Unassigned	Unassigned	Unassigned	Unassigned	Unassigned	Unclassified	Unclassified	Unclassified	Unclassified	Unclassified	Unclassified	Unclassified
796	vOTU10713	Unassigned	Unassigned	Unassigned	Unassigned	Unassigned	Unassigned	Unassigned	Unclassified	Unclassified	Unclassified	Unclassified	Unclassified	Unclassified	Unclassified
797	vOTU10714	Unassigned	Unassigned	Unassigned	Unassigned	Unassigned	Unassigned	Unassigned	Unclassified	Unclassified	Unclassified	Unclassified	Unclassified	Unclassified	Unclassified
798	vOTU10715	Unassigned	Unassigned	Unassigned	Unassigned	Unassigned	Unassigned	Unassigned	Unclassified	Unclassified	Unclassified	Unclassified	Unclassified	Unclassified	Unclassified
799	vOTU10716	Unassigned	Unassigned	Unassigned	Unassigned	Unassigned	Unassigned	Unassigned	Unclassified	Unclassified	Unclassified	Unclassified	Unclassified	Unclassified	Unclassified
800	vOTU10717	Unassigned	Unassigned	Unassigned	Unassigned	Unassigned	Unassigned	Unassigned	Unclassified	Unclassified	Unclassified	Unclassified	Unclassified	Unclassified	Unclassified
801	vOTU10718	Unassigned	Unassigned	Unassigned	Unassigned	Unassigned	Unassigned	Unassigned	Unclassified	Unclassified	Unclassified	Unclassified	Unclassified	Unclassified	Unclassified
802	vOTU10719	Unassigned	Unassigned	Unassigned	Unassigned	Unassigned	Unassigned	Unassigned	Unclassified	Unclassified	Unclassified	Unclassified	Unclassified	Unclassified	Unclassified
803	vOTU1072	Unassigned	Unassigned	Unassigned	Unassigned	Unassigned	Unassigned	Unassigned	Unclassified	Unclassified	Unclassified	Unclassified	Unclassified	Unclassified	Unclassified
804	vOTU10720	Unassigned	Unassigned	Unassigned	Unassigned	Unassigned	Unassigned	Unassigned	Unclassified	Unclassified	Unclassified	Unclassified	Unclassified	Unclassified	Unclassified
805	vOTU10721	Unassigned	Unassigned	Unassigned	Unassigned	Unassigned	Unassigned	Unassigned	Unclassified	Unclassified	Unclassified	Unclassified	Unclassified	Unclassified	Unclassified
806	vOTU10722	Unassigned	Unassigned	Unassigned	Unassigned	Unassigned	Unassigned	Unassigned	Unclassified	Unclassified	Unclassified	Unclassified	Unclassified	Unclassified	Unclassified
807	vOTU10723	Unassigned	Unassigned	Unassigned	Unassigned	Unassigned	Unassigned	Unassigned	Unclassified	Unclassified	Unclassified	Unclassified	Unclassified	Unclassified	Unclassified
808	vOTU10724	Unassigned	Unassigned	Unassigned	Unassigned	Unassigned	Unassigned	Unassigned	Unclassified	Unclassified	Unclassified	Unclassified	Unclassified	Unclassified	Unclassified
809	vOTU10725	Unassigned	Unassigned	Unassigned	Unassigned	Unassigned	Unassigned	Unassigned	Unclassified	Unclassified	Unclassified	Unclassified	Unclassified	Unclassified	Unclassified
810	vOTU10726	Unassigned	Unassigned	Unassigned	Unassigned	Unassigned	Unassigned	Unassigned	Unclassified	Unclassified	Unclassified	Unclassified	Unclassified	Unclassified	Unclassified
811	vOTU10727	Unassigned	Unassigned	Unassigned	Unassigned	Unassigned	Unassigned	Unassigned	Unclassified	Unclassified	Unclassified	Unclassified	Unclassified	Unclassified	Unclassified
812	vOTU10728	Unassigned	Unassigned	Unassigned	Unassigned	Unassigned	Unassigned	Unassigned	Unclassified	Unclassified	Unclassified	Unclassified	Unclassified	Unclassified	Unclassified
813	vOTU10729	Unassigned	Unassigned	Unassigned	Unassigned	Unassigned	Unassigned	Unassigned	Unclassified	Unclassified	Unclassified	Unclassified	Unclassified	Unclassified	Unclassified
814	vOTU1073	Unassigned	Unassigned	Unassigned	Unassigned	Unassigned	Unassigned	Unassigned	Unclassified	Unclassified	Unclassified	Unclassified	Unclassified	Unclassified	Unclassified
815	vOTU10730	Unassigned	Unassigned	Unassigned	Unassigned	Unassigned	Unassigned	Unassigned	Unclassified	Unclassified	Unclassified	Unclassified	Unclassified	Unclassified	Unclassified
816	vOTU10731	Unassigned	Unassigned	Unassigned	Unassigned	Unassigned	Unassigned	Unassigned	Unclassified	Unclassified	Unclassified	Unclassified	Unclassified	Unclassified	Unclassified
817	vOTU10732	Viruses	Riboviria	Pararnavirae	Artverviricota	Revtraviricetes	Ortervirales	Retroviridae	Unclassified	Unclassified	Unclassified	Unclassified	Unclassified	Unclassified	Unclassified
818	vOTU10733	Unassigned	Unassigned	Unassigned	Unassigned	Unassigned	Unassigned	Unassigned	Unclassified	Unclassified	Unclassified	Unclassified	Unclassified	Unclassified	Unclassified
819	vOTU10734	Unassigned	Unassigned	Unassigned	Unassigned	Unassigned	Unassigned	Unassigned	Unclassified	Unclassified	Unclassified	Unclassified	Unclassified	Unclassified	Unclassified
820	vOTU10735	Unassigned	Unassigned	Unassigned	Unassigned	Unassigned	Unassigned	Unassigned	Unclassified	Unclassified	Unclassified	Unclassified	Unclassified	Unclassified	Unclassified
821	vOTU10736	Unassigned	Unassigned	Unassigned	Unassigned	Unassigned	Unassigned	Unassigned	Unclassified	Unclassified	Unclassified	Unclassified	Unclassified	Unclassified	Unclassified
822	vOTU10737	Unassigned	Unassigned	Unassigned	Unassigned	Unassigned	Unassigned	Unassigned	Unclassified	Unclassified	Unclassified	Unclassified	Unclassified	Unclassified	Unclassified
823	vOTU10738	Unassigned	Unassigned	Unassigned	Unassigned	Unassigned	Unassigned	Unassigned	Unclassified	Unclassified	Unclassified	Unclassified	Unclassified	Unclassified	Unclassified
824	vOTU10739	Unassigned	Unassigned	Unassigned	Unassigned	Unassigned	Unassigned	Unassigned	Unclassified	Unclassified	Unclassified	Unclassified	Unclassified	Unclassified	Unclassified
825	vOTU1074	Unassigned	Unassigned	Unassigned	Unassigned	Unassigned	Unassigned	Unassigned	Unclassified	Unclassified	Unclassified	Unclassified	Unclassified	Unclassified	Unclassified
826	vOTU10740	Unassigned	Unassigned	Unassigned	Unassigned	Unassigned	Unassigned	Unassigned	Unclassified	Unclassified	Unclassified	Unclassified	Unclassified	Unclassified	Unclassified
827	vOTU10741	Unassigned	Unassigned	Unassigned	Unassigned	Unassigned	Unassigned	Unassigned	Unclassified	Unclassified	Unclassified	Unclassified	Unclassified	Unclassified	Unclassified
828	vOTU10742	Unassigned	Unassigned	Unassigned	Unassigned	Unassigned	Unassigned	Unassigned	Bacteria	Bacillota	Bacilli	Mycoplasmatales	Mycoplasmoidaceae	Ureaplasma	Ureaplasma parvum
829	vOTU10743	Unassigned	Unassigned	Unassigned	Unassigned	Unassigned	Unassigned	Unassigned	Unclassified	Unclassified	Unclassified	Unclassified	Unclassified	Unclassified	Unclassified
830	vOTU10744	Unassigned	Unassigned	Unassigned	Unassigned	Unassigned	Unassigned	Unassigned	Unclassified	Unclassified	Unclassified	Unclassified	Unclassified	Unclassified	Unclassified
831	vOTU10745	Unassigned	Unassigned	Unassigned	Unassigned	Unassigned	Unassigned	Unassigned	Unclassified	Unclassified	Unclassified	Unclassified	Unclassified	Unclassified	Unclassified
832	vOTU10746	Unassigned	Unassigned	Unassigned	Unassigned	Unassigned	Unassigned	Unassigned	Unclassified	Unclassified	Unclassified	Unclassified	Unclassified	Unclassified	Unclassified
833	vOTU10747	Unassigned	Unassigned	Unassigned	Unassigned	Unassigned	Unassigned	Unassigned	Unclassified	Unclassified	Unclassified	Unclassified	Unclassified	Unclassified	Unclassified
834	vOTU10748	Unassigned	Unassigned	Unassigned	Unassigned	Unassigned	Unassigned	Unassigned	Unclassified	Unclassified	Unclassified	Unclassified	Unclassified	Unclassified	Unclassified
835	vOTU10749	Unassigned	Unassigned	Unassigned	Unassigned	Unassigned	Unassigned	Unassigned	Unclassified	Unclassified	Unclassified	Unclassified	Unclassified	Unclassified	Unclassified
836	vOTU1075	Unassigned	Unassigned	Unassigned	Unassigned	Unassigned	Unassigned	Unassigned	Unclassified	Unclassified	Unclassified	Unclassified	Unclassified	Unclassified	Unclassified
837	vOTU10750	Unassigned	Unassigned	Unassigned	Unassigned	Unassigned	Unassigned	Unassigned	Unclassified	Unclassified	Unclassified	Unclassified	Unclassified	Unclassified	Unclassified
838	vOTU10751	Unassigned	Unassigned	Unassigned	Unassigned	Unassigned	Unassigned	Unassigned	Unclassified	Unclassified	Unclassified	Unclassified	Unclassified	Unclassified	Unclassified
839	vOTU10752	Unassigned	Unassigned	Unassigned	Unassigned	Unassigned	Unassigned	Unassigned	Bacteria	Bacteroidota	Bacteroidia	Bacteroidales	Bacteroidaceae	OM05-12	OM05-12 sp003438995
840	vOTU10753	Unassigned	Unassigned	Unassigned	Unassigned	Unassigned	Unassigned	Unassigned	Unclassified	Unclassified	Unclassified	Unclassified	Unclassified	Unclassified	Unclassified
841	vOTU10754	Unassigned	Unassigned	Unassigned	Unassigned	Unassigned	Unassigned	Unassigned	Unclassified	Unclassified	Unclassified	Unclassified	Unclassified	Unclassified	Unclassified
842	vOTU10755	Unassigned	Unassigned	Unassigned	Unassigned	Unassigned	Unassigned	Unassigned	Unclassified	Unclassified	Unclassified	Unclassified	Unclassified	Unclassified	Unclassified
843	vOTU10756	Unassigned	Unassigned	Unassigned	Unassigned	Unassigned	Unassigned	Unassigned	Unclassified	Unclassified	Unclassified	Unclassified	Unclassified	Unclassified	Unclassified
844	vOTU10757	Unassigned	Unassigned	Unassigned	Unassigned	Unassigned	Unassigned	Unassigned	Unclassified	Unclassified	Unclassified	Unclassified	Unclassified	Unclassified	Unclassified
845	vOTU10758	Unassigned	Unassigned	Unassigned	Unassigned	Unassigned	Unassigned	Unassigned	Unclassified	Unclassified	Unclassified	Unclassified	Unclassified	Unclassified	Unclassified
846	vOTU10759	Unassigned	Unassigned	Unassigned	Unassigned	Unassigned	Unassigned	Unassigned	Unclassified	Unclassified	Unclassified	Unclassified	Unclassified	Unclassified	Unclassified
847	vOTU1076	Unassigned	Unassigned	Unassigned	Unassigned	Unassigned	Unassigned	Unassigned	Unclassified	Unclassified	Unclassified	Unclassified	Unclassified	Unclassified	Unclassified
848	vOTU10760	Unassigned	Unassigned	Unassigned	Unassigned	Unassigned	Unassigned	Unassigned	Bacteria	Pseudomonadota	Alphaproteobacteria	Rhizobiales	Xanthobacteraceae	Pseudolabrys	Pseudolabrys sp903929045
849	vOTU10761	Unassigned	Unassigned	Unassigned	Unassigned	Unassigned	Unassigned	Unassigned	Unclassified	Unclassified	Unclassified	Unclassified	Unclassified	Unclassified	Unclassified
850	vOTU10762	Unassigned	Unassigned	Unassigned	Unassigned	Unassigned	Unassigned	Unassigned	Unclassified	Unclassified	Unclassified	Unclassified	Unclassified	Unclassified	Unclassified
851	vOTU10763	Unassigned	Unassigned	Unassigned	Unassigned	Unassigned	Unassigned	Unassigned	Unclassified	Unclassified	Unclassified	Unclassified	Unclassified	Unclassified	Unclassified
852	vOTU10764	Unassigned	Unassigned	Unassigned	Unassigned	Unassigned	Unassigned	Unassigned	Unclassified	Unclassified	Unclassified	Unclassified	Unclassified	Unclassified	Unclassified
853	vOTU10765	Unassigned	Unassigned	Unassigned	Unassigned	Unassigned	Unassigned	Unassigned	Unclassified	Unclassified	Unclassified	Unclassified	Unclassified	Unclassified	Unclassified
854	vOTU10766	Unassigned	Unassigned	Unassigned	Unassigned	Unassigned	Unassigned	Unassigned	Unclassified	Unclassified	Unclassified	Unclassified	Unclassified	Unclassified	Unclassified
855	vOTU10767	Unassigned	Unassigned	Unassigned	Unassigned	Unassigned	Unassigned	Unassigned	Unclassified	Unclassified	Unclassified	Unclassified	Unclassified	Unclassified	Unclassified
856	vOTU10768	Unassigned	Unassigned	Unassigned	Unassigned	Unassigned	Unassigned	Unassigned	Unclassified	Unclassified	Unclassified	Unclassified	Unclassified	Unclassified	Unclassified
857	vOTU10769	Unassigned	Unassigned	Unassigned	Unassigned	Unassigned	Unassigned	Unassigned	Unclassified	Unclassified	Unclassified	Unclassified	Unclassified	Unclassified	Unclassified
858	vOTU1077	Unassigned	Unassigned	Unassigned	Unassigned	Unassigned	Unassigned	Unassigned	Unclassified	Unclassified	Unclassified	Unclassified	Unclassified	Unclassified	Unclassified
859	vOTU10770	Unassigned	Unassigned	Unassigned	Unassigned	Unassigned	Unassigned	Unassigned	Unclassified	Unclassified	Unclassified	Unclassified	Unclassified	Unclassified	Unclassified
860	vOTU10771	Unassigned	Unassigned	Unassigned	Unassigned	Unassigned	Unassigned	Unassigned	Unclassified	Unclassified	Unclassified	Unclassified	Unclassified	Unclassified	Unclassified
861	vOTU10772	Unassigned	Unassigned	Unassigned	Unassigned	Unassigned	Unassigned	Unassigned	Unclassified	Unclassified	Unclassified	Unclassified	Unclassified	Unclassified	Unclassified
862	vOTU10773	Unassigned	Unassigned	Unassigned	Unassigned	Unassigned	Unassigned	Unassigned	Unclassified	Unclassified	Unclassified	Unclassified	Unclassified	Unclassified	Unclassified
863	vOTU10774	Unassigned	Unassigned	Unassigned	Unassigned	Unassigned	Unassigned	Unassigned	Unclassified	Unclassified	Unclassified	Unclassified	Unclassified	Unclassified	Unclassified
864	vOTU10775	Unassigned	Unassigned	Unassigned	Unassigned	Unassigned	Unassigned	Unassigned	Unclassified	Unclassified	Unclassified	Unclassified	Unclassified	Unclassified	Unclassified
865	vOTU10776	Unassigned	Unassigned	Unassigned	Unassigned	Unassigned	Unassigned	Unassigned	Unclassified	Unclassified	Unclassified	Unclassified	Unclassified	Unclassified	Unclassified
866	vOTU10777	Unassigned	Unassigned	Unassigned	Unassigned	Unassigned	Unassigned	Unassigned	Unclassified	Unclassified	Unclassified	Unclassified	Unclassified	Unclassified	Unclassified
867	vOTU10778	Unassigned	Unassigned	Unassigned	Unassigned	Unassigned	Unassigned	Unassigned	Unclassified	Unclassified	Unclassified	Unclassified	Unclassified	Unclassified	Unclassified
868	vOTU10779	Unassigned	Unassigned	Unassigned	Unassigned	Unassigned	Unassigned	Unassigned	Unclassified	Unclassified	Unclassified	Unclassified	Unclassified	Unclassified	Unclassified
869	vOTU1078	Unassigned	Unassigned	Unassigned	Unassigned	Unassigned	Unassigned	Unassigned	Unclassified	Unclassified	Unclassified	Unclassified	Unclassified	Unclassified	Unclassified
870	vOTU10780	Unassigned	Unassigned	Unassigned	Unassigned	Unassigned	Unassigned	Unassigned	Unclassified	Unclassified	Unclassified	Unclassified	Unclassified	Unclassified	Unclassified
871	vOTU10781	Unassigned	Unassigned	Unassigned	Unassigned	Unassigned	Unassigned	Unassigned	Unclassified	Unclassified	Unclassified	Unclassified	Unclassified	Unclassified	Unclassified
872	vOTU10782	Unassigned	Unassigned	Unassigned	Unassigned	Unassigned	Unassigned	Unassigned	Unclassified	Unclassified	Unclassified	Unclassified	Unclassified	Unclassified	Unclassified
873	vOTU10783	Unassigned	Unassigned	Unassigned	Unassigned	Unassigned	Unassigned	Unassigned	Unclassified	Unclassified	Unclassified	Unclassified	Unclassified	Unclassified	Unclassified
874	vOTU10784	Unassigned	Unassigned	Unassigned	Unassigned	Unassigned	Unassigned	Unassigned	Bacteria	Bacillota	Bacilli	Staphylococcales	Staphylococcaceae	Staphylococcus	Staphylococcus epidermidis
875	vOTU10785	Unassigned	Unassigned	Unassigned	Unassigned	Unassigned	Unassigned	Unassigned	Unclassified	Unclassified	Unclassified	Unclassified	Unclassified	Unclassified	Unclassified
876	vOTU10786	Unassigned	Unassigned	Unassigned	Unassigned	Unassigned	Unassigned	Unassigned	Unclassified	Unclassified	Unclassified	Unclassified	Unclassified	Unclassified	Unclassified
877	vOTU10787	Unassigned	Unassigned	Unassigned	Unassigned	Unassigned	Unassigned	Unassigned	Unclassified	Unclassified	Unclassified	Unclassified	Unclassified	Unclassified	Unclassified
878	vOTU10788	Unassigned	Unassigned	Unassigned	Unassigned	Unassigned	Unassigned	Unassigned	Unclassified	Unclassified	Unclassified	Unclassified	Unclassified	Unclassified	Unclassified
879	vOTU10789	Unassigned	Unassigned	Unassigned	Unassigned	Unassigned	Unassigned	Unassigned	Unclassified	Unclassified	Unclassified	Unclassified	Unclassified	Unclassified	Unclassified
880	vOTU1079	Unassigned	Unassigned	Unassigned	Unassigned	Unassigned	Unassigned	Unassigned	Unclassified	Unclassified	Unclassified	Unclassified	Unclassified	Unclassified	Unclassified
881	vOTU10790	Unassigned	Unassigned	Unassigned	Unassigned	Unassigned	Unassigned	Unassigned	Unclassified	Unclassified	Unclassified	Unclassified	Unclassified	Unclassified	Unclassified
882	vOTU10791	Unassigned	Unassigned	Unassigned	Unassigned	Unassigned	Unassigned	Unassigned	Unclassified	Unclassified	Unclassified	Unclassified	Unclassified	Unclassified	Unclassified
883	vOTU10792	Unassigned	Unassigned	Unassigned	Unassigned	Unassigned	Unassigned	Unassigned	Unclassified	Unclassified	Unclassified	Unclassified	Unclassified	Unclassified	Unclassified
884	vOTU10793	Unassigned	Unassigned	Unassigned	Unassigned	Unassigned	Unassigned	Unassigned	Unclassified	Unclassified	Unclassified	Unclassified	Unclassified	Unclassified	Unclassified
885	vOTU10794	Unassigned	Unassigned	Unassigned	Unassigned	Unassigned	Unassigned	Unassigned	Unclassified	Unclassified	Unclassified	Unclassified	Unclassified	Unclassified	Unclassified
886	vOTU10795	Unassigned	Unassigned	Unassigned	Unassigned	Unassigned	Unassigned	Unassigned	Unclassified	Unclassified	Unclassified	Unclassified	Unclassified	Unclassified	Unclassified
887	vOTU10796	Unassigned	Unassigned	Unassigned	Unassigned	Unassigned	Unassigned	Unassigned	Unclassified	Unclassified	Unclassified	Unclassified	Unclassified	Unclassified	Unclassified
888	vOTU10797	Unassigned	Unassigned	Unassigned	Unassigned	Unassigned	Unassigned	Unassigned	Unclassified	Unclassified	Unclassified	Unclassified	Unclassified	Unclassified	Unclassified
889	vOTU10798	Unassigned	Unassigned	Unassigned	Unassigned	Unassigned	Unassigned	Unassigned	Unclassified	Unclassified	Unclassified	Unclassified	Unclassified	Unclassified	Unclassified
890	vOTU10799	Unassigned	Unassigned	Unassigned	Unassigned	Unassigned	Unassigned	Unassigned	Unclassified	Unclassified	Unclassified	Unclassified	Unclassified	Unclassified	Unclassified
891	vOTU108	Viruses	Duplodnaviria	Heunggongvirae	Uroviricota	Caudoviricetes	Unclassified_O	Unclassified_F	Unclassified	Unclassified	Unclassified	Unclassified	Unclassified	Unclassified	Unclassified
892	vOTU1080	Unassigned	Unassigned	Unassigned	Unassigned	Unassigned	Unassigned	Unassigned	Unclassified	Unclassified	Unclassified	Unclassified	Unclassified	Unclassified	Unclassified
893	vOTU10800	Unassigned	Unassigned	Unassigned	Unassigned	Unassigned	Unassigned	Unassigned	Unclassified	Unclassified	Unclassified	Unclassified	Unclassified	Unclassified	Unclassified
894	vOTU10801	Unassigned	Unassigned	Unassigned	Unassigned	Unassigned	Unassigned	Unassigned	Unclassified	Unclassified	Unclassified	Unclassified	Unclassified	Unclassified	Unclassified
895	vOTU10802	Unassigned	Unassigned	Unassigned	Unassigned	Unassigned	Unassigned	Unassigned	Unclassified	Unclassified	Unclassified	Unclassified	Unclassified	Unclassified	Unclassified
896	vOTU10803	Unassigned	Unassigned	Unassigned	Unassigned	Unassigned	Unassigned	Unassigned	Unclassified	Unclassified	Unclassified	Unclassified	Unclassified	Unclassified	Unclassified
897	vOTU10804	Unassigned	Unassigned	Unassigned	Unassigned	Unassigned	Unassigned	Unassigned	Unclassified	Unclassified	Unclassified	Unclassified	Unclassified	Unclassified	Unclassified
898	vOTU10805	Unassigned	Unassigned	Unassigned	Unassigned	Unassigned	Unassigned	Unassigned	Unclassified	Unclassified	Unclassified	Unclassified	Unclassified	Unclassified	Unclassified
899	vOTU10806	Unassigned	Unassigned	Unassigned	Unassigned	Unassigned	Unassigned	Unassigned	Unclassified	Unclassified	Unclassified	Unclassified	Unclassified	Unclassified	Unclassified
900	vOTU10807	Unassigned	Unassigned	Unassigned	Unassigned	Unassigned	Unassigned	Unassigned	Unclassified	Unclassified	Unclassified	Unclassified	Unclassified	Unclassified	Unclassified
901	vOTU10808	Unassigned	Unassigned	Unassigned	Unassigned	Unassigned	Unassigned	Unassigned	Unclassified	Unclassified	Unclassified	Unclassified	Unclassified	Unclassified	Unclassified
902	vOTU10809	Unassigned	Unassigned	Unassigned	Unassigned	Unassigned	Unassigned	Unassigned	Unclassified	Unclassified	Unclassified	Unclassified	Unclassified	Unclassified	Unclassified
903	vOTU1081	Unassigned	Unassigned	Unassigned	Unassigned	Unassigned	Unassigned	Unassigned	Unclassified	Unclassified	Unclassified	Unclassified	Unclassified	Unclassified	Unclassified
904	vOTU10810	Unassigned	Unassigned	Unassigned	Unassigned	Unassigned	Unassigned	Unassigned	Unclassified	Unclassified	Unclassified	Unclassified	Unclassified	Unclassified	Unclassified
905	vOTU10811	Unassigned	Unassigned	Unassigned	Unassigned	Unassigned	Unassigned	Unassigned	Unclassified	Unclassified	Unclassified	Unclassified	Unclassified	Unclassified	Unclassified
906	vOTU10812	Unassigned	Unassigned	Unassigned	Unassigned	Unassigned	Unassigned	Unassigned	Unclassified	Unclassified	Unclassified	Unclassified	Unclassified	Unclassified	Unclassified
907	vOTU10813	Unassigned	Unassigned	Unassigned	Unassigned	Unassigned	Unassigned	Unassigned	Unclassified	Unclassified	Unclassified	Unclassified	Unclassified	Unclassified	Unclassified
908	vOTU10814	Unassigned	Unassigned	Unassigned	Unassigned	Unassigned	Unassigned	Unassigned	Unclassified	Unclassified	Unclassified	Unclassified	Unclassified	Unclassified	Unclassified
909	vOTU10815	Unassigned	Unassigned	Unassigned	Unassigned	Unassigned	Unassigned	Unassigned	Unclassified	Unclassified	Unclassified	Unclassified	Unclassified	Unclassified	Unclassified
910	vOTU10816	Unassigned	Unassigned	Unassigned	Unassigned	Unassigned	Unassigned	Unassigned	Unclassified	Unclassified	Unclassified	Unclassified	Unclassified	Unclassified	Unclassified
911	vOTU10817	Unassigned	Unassigned	Unassigned	Unassigned	Unassigned	Unassigned	Unassigned	Unclassified	Unclassified	Unclassified	Unclassified	Unclassified	Unclassified	Unclassified
912	vOTU10818	Unassigned	Unassigned	Unassigned	Unassigned	Unassigned	Unassigned	Unassigned	Unclassified	Unclassified	Unclassified	Unclassified	Unclassified	Unclassified	Unclassified
913	vOTU10819	Unassigned	Unassigned	Unassigned	Unassigned	Unassigned	Unassigned	Unassigned	Unclassified	Unclassified	Unclassified	Unclassified	Unclassified	Unclassified	Unclassified
914	vOTU1082	Unassigned	Unassigned	Unassigned	Unassigned	Unassigned	Unassigned	Unassigned	Unclassified	Unclassified	Unclassified	Unclassified	Unclassified	Unclassified	Unclassified
915	vOTU10820	Unassigned	Unassigned	Unassigned	Unassigned	Unassigned	Unassigned	Unassigned	Unclassified	Unclassified	Unclassified	Unclassified	Unclassified	Unclassified	Unclassified
916	vOTU10821	Unassigned	Unassigned	Unassigned	Unassigned	Unassigned	Unassigned	Unassigned	Unclassified	Unclassified	Unclassified	Unclassified	Unclassified	Unclassified	Unclassified
917	vOTU10822	Unassigned	Unassigned	Unassigned	Unassigned	Unassigned	Unassigned	Unassigned	Unclassified	Unclassified	Unclassified	Unclassified	Unclassified	Unclassified	Unclassified
918	vOTU10823	Unassigned	Unassigned	Unassigned	Unassigned	Unassigned	Unassigned	Unassigned	Unclassified	Unclassified	Unclassified	Unclassified	Unclassified	Unclassified	Unclassified
919	vOTU10824	Unassigned	Unassigned	Unassigned	Unassigned	Unassigned	Unassigned	Unassigned	Unclassified	Unclassified	Unclassified	Unclassified	Unclassified	Unclassified	Unclassified
920	vOTU10825	Unassigned	Unassigned	Unassigned	Unassigned	Unassigned	Unassigned	Unassigned	Unclassified	Unclassified	Unclassified	Unclassified	Unclassified	Unclassified	Unclassified
921	vOTU10826	Unassigned	Unassigned	Unassigned	Unassigned	Unassigned	Unassigned	Unassigned	Unclassified	Unclassified	Unclassified	Unclassified	Unclassified	Unclassified	Unclassified
922	vOTU10827	Unassigned	Unassigned	Unassigned	Unassigned	Unassigned	Unassigned	Unassigned	Unclassified	Unclassified	Unclassified	Unclassified	Unclassified	Unclassified	Unclassified
923	vOTU10828	Unassigned	Unassigned	Unassigned	Unassigned	Unassigned	Unassigned	Unassigned	Unclassified	Unclassified	Unclassified	Unclassified	Unclassified	Unclassified	Unclassified
924	vOTU10829	Unassigned	Unassigned	Unassigned	Unassigned	Unassigned	Unassigned	Unassigned	Unclassified	Unclassified	Unclassified	Unclassified	Unclassified	Unclassified	Unclassified
925	vOTU1083	Unassigned	Unassigned	Unassigned	Unassigned	Unassigned	Unassigned	Unassigned	Unclassified	Unclassified	Unclassified	Unclassified	Unclassified	Unclassified	Unclassified
926	vOTU10830	Unassigned	Unassigned	Unassigned	Unassigned	Unassigned	Unassigned	Unassigned	Unclassified	Unclassified	Unclassified	Unclassified	Unclassified	Unclassified	Unclassified
927	vOTU10831	Unassigned	Unassigned	Unassigned	Unassigned	Unassigned	Unassigned	Unassigned	Unclassified	Unclassified	Unclassified	Unclassified	Unclassified	Unclassified	Unclassified
928	vOTU10832	Unassigned	Unassigned	Unassigned	Unassigned	Unassigned	Unassigned	Unassigned	Unclassified	Unclassified	Unclassified	Unclassified	Unclassified	Unclassified	Unclassified
929	vOTU10833	Unassigned	Unassigned	Unassigned	Unassigned	Unassigned	Unassigned	Unassigned	Unclassified	Unclassified	Unclassified	Unclassified	Unclassified	Unclassified	Unclassified
930	vOTU10834	Unassigned	Unassigned	Unassigned	Unassigned	Unassigned	Unassigned	Unassigned	Unclassified	Unclassified	Unclassified	Unclassified	Unclassified	Unclassified	Unclassified
931	vOTU10835	Unassigned	Unassigned	Unassigned	Unassigned	Unassigned	Unassigned	Unassigned	Unclassified	Unclassified	Unclassified	Unclassified	Unclassified	Unclassified	Unclassified
932	vOTU10836	Unassigned	Unassigned	Unassigned	Unassigned	Unassigned	Unassigned	Unassigned	Unclassified	Unclassified	Unclassified	Unclassified	Unclassified	Unclassified	Unclassified
933	vOTU10837	Unassigned	Unassigned	Unassigned	Unassigned	Unassigned	Unassigned	Unassigned	Unclassified	Unclassified	Unclassified	Unclassified	Unclassified	Unclassified	Unclassified
934	vOTU10838	Unassigned	Unassigned	Unassigned	Unassigned	Unassigned	Unassigned	Unassigned	Unclassified	Unclassified	Unclassified	Unclassified	Unclassified	Unclassified	Unclassified
935	vOTU10839	Unassigned	Unassigned	Unassigned	Unassigned	Unassigned	Unassigned	Unassigned	Unclassified	Unclassified	Unclassified	Unclassified	Unclassified	Unclassified	Unclassified
936	vOTU1084	Unassigned	Unassigned	Unassigned	Unassigned	Unassigned	Unassigned	Unassigned	Unclassified	Unclassified	Unclassified	Unclassified	Unclassified	Unclassified	Unclassified
937	vOTU10840	Unassigned	Unassigned	Unassigned	Unassigned	Unassigned	Unassigned	Unassigned	Unclassified	Unclassified	Unclassified	Unclassified	Unclassified	Unclassified	Unclassified
938	vOTU10841	Unassigned	Unassigned	Unassigned	Unassigned	Unassigned	Unassigned	Unassigned	Unclassified	Unclassified	Unclassified	Unclassified	Unclassified	Unclassified	Unclassified
939	vOTU10842	Unassigned	Unassigned	Unassigned	Unassigned	Unassigned	Unassigned	Unassigned	Unclassified	Unclassified	Unclassified	Unclassified	Unclassified	Unclassified	Unclassified
940	vOTU10843	Unassigned	Unassigned	Unassigned	Unassigned	Unassigned	Unassigned	Unassigned	Unclassified	Unclassified	Unclassified	Unclassified	Unclassified	Unclassified	Unclassified
941	vOTU10844	Unassigned	Unassigned	Unassigned	Unassigned	Unassigned	Unassigned	Unassigned	Unclassified	Unclassified	Unclassified	Unclassified	Unclassified	Unclassified	Unclassified
942	vOTU10845	Unassigned	Unassigned	Unassigned	Unassigned	Unassigned	Unassigned	Unassigned	Unclassified	Unclassified	Unclassified	Unclassified	Unclassified	Unclassified	Unclassified
943	vOTU10846	Unassigned	Unassigned	Unassigned	Unassigned	Unassigned	Unassigned	Unassigned	Unclassified	Unclassified	Unclassified	Unclassified	Unclassified	Unclassified	Unclassified
944	vOTU10847	Unassigned	Unassigned	Unassigned	Unassigned	Unassigned	Unassigned	Unassigned	Unclassified	Unclassified	Unclassified	Unclassified	Unclassified	Unclassified	Unclassified
945	vOTU10848	Unassigned	Unassigned	Unassigned	Unassigned	Unassigned	Unassigned	Unassigned	Unclassified	Unclassified	Unclassified	Unclassified	Unclassified	Unclassified	Unclassified
946	vOTU10849	Unassigned	Unassigned	Unassigned	Unassigned	Unassigned	Unassigned	Unassigned	Unclassified	Unclassified	Unclassified	Unclassified	Unclassified	Unclassified	Unclassified
947	vOTU1085	Unassigned	Unassigned	Unassigned	Unassigned	Unassigned	Unassigned	Unassigned	Unclassified	Unclassified	Unclassified	Unclassified	Unclassified	Unclassified	Unclassified
948	vOTU10850	Viruses	Varidnaviria	Bamfordvirae	Nucleocytoviricota	Pokkesviricetes	Chitovirales	Poxviridae	Unclassified	Unclassified	Unclassified	Unclassified	Unclassified	Unclassified	Unclassified
949	vOTU10851	Unassigned	Unassigned	Unassigned	Unassigned	Unassigned	Unassigned	Unassigned	Unclassified	Unclassified	Unclassified	Unclassified	Unclassified	Unclassified	Unclassified
950	vOTU10852	Unassigned	Unassigned	Unassigned	Unassigned	Unassigned	Unassigned	Unassigned	Unclassified	Unclassified	Unclassified	Unclassified	Unclassified	Unclassified	Unclassified
951	vOTU10853	Unassigned	Unassigned	Unassigned	Unassigned	Unassigned	Unassigned	Unassigned	Unclassified	Unclassified	Unclassified	Unclassified	Unclassified	Unclassified	Unclassified
952	vOTU10854	Unassigned	Unassigned	Unassigned	Unassigned	Unassigned	Unassigned	Unassigned	Unclassified	Unclassified	Unclassified	Unclassified	Unclassified	Unclassified	Unclassified
953	vOTU10855	Unassigned	Unassigned	Unassigned	Unassigned	Unassigned	Unassigned	Unassigned	Unclassified	Unclassified	Unclassified	Unclassified	Unclassified	Unclassified	Unclassified
954	vOTU10856	Unassigned	Unassigned	Unassigned	Unassigned	Unassigned	Unassigned	Unassigned	Unclassified	Unclassified	Unclassified	Unclassified	Unclassified	Unclassified	Unclassified
955	vOTU10857	Unassigned	Unassigned	Unassigned	Unassigned	Unassigned	Unassigned	Unassigned	Unclassified	Unclassified	Unclassified	Unclassified	Unclassified	Unclassified	Unclassified
956	vOTU10858	Unassigned	Unassigned	Unassigned	Unassigned	Unassigned	Unassigned	Unassigned	Unclassified	Unclassified	Unclassified	Unclassified	Unclassified	Unclassified	Unclassified
957	vOTU10859	Unassigned	Unassigned	Unassigned	Unassigned	Unassigned	Unassigned	Unassigned	Unclassified	Unclassified	Unclassified	Unclassified	Unclassified	Unclassified	Unclassified
958	vOTU1086	Viruses	Duplodnaviria	Heunggongvirae	Uroviricota	Caudoviricetes	Unclassified_O	Unclassified_F	Bacteria	Bacillota	Clostridia	Clostridiales	Clostridiaceae	Clostridium	Clostridium
959	vOTU10860	Unassigned	Unassigned	Unassigned	Unassigned	Unassigned	Unassigned	Unassigned	Unclassified	Unclassified	Unclassified	Unclassified	Unclassified	Unclassified	Unclassified
960	vOTU10861	Unassigned	Unassigned	Unassigned	Unassigned	Unassigned	Unassigned	Unassigned	Unclassified	Unclassified	Unclassified	Unclassified	Unclassified	Unclassified	Unclassified
961	vOTU10862	Unassigned	Unassigned	Unassigned	Unassigned	Unassigned	Unassigned	Unassigned	Unclassified	Unclassified	Unclassified	Unclassified	Unclassified	Unclassified	Unclassified
962	vOTU10863	Unassigned	Unassigned	Unassigned	Unassigned	Unassigned	Unassigned	Unassigned	Unclassified	Unclassified	Unclassified	Unclassified	Unclassified	Unclassified	Unclassified
963	vOTU10864	Unassigned	Unassigned	Unassigned	Unassigned	Unassigned	Unassigned	Unassigned	Unclassified	Unclassified	Unclassified	Unclassified	Unclassified	Unclassified	Unclassified
964	vOTU10865	Unassigned	Unassigned	Unassigned	Unassigned	Unassigned	Unassigned	Unassigned	Unclassified	Unclassified	Unclassified	Unclassified	Unclassified	Unclassified	Unclassified
965	vOTU10866	Unassigned	Unassigned	Unassigned	Unassigned	Unassigned	Unassigned	Unassigned	Unclassified	Unclassified	Unclassified	Unclassified	Unclassified	Unclassified	Unclassified
966	vOTU10867	Unassigned	Unassigned	Unassigned	Unassigned	Unassigned	Unassigned	Unassigned	Unclassified	Unclassified	Unclassified	Unclassified	Unclassified	Unclassified	Unclassified
967	vOTU10868	Unassigned	Unassigned	Unassigned	Unassigned	Unassigned	Unassigned	Unassigned	Unclassified	Unclassified	Unclassified	Unclassified	Unclassified	Unclassified	Unclassified
968	vOTU10869	Unassigned	Unassigned	Unassigned	Unassigned	Unassigned	Unassigned	Unassigned	Unclassified	Unclassified	Unclassified	Unclassified	Unclassified	Unclassified	Unclassified
969	vOTU1087	Unassigned	Unassigned	Unassigned	Unassigned	Unassigned	Unassigned	Unassigned	Unclassified	Unclassified	Unclassified	Unclassified	Unclassified	Unclassified	Unclassified
970	vOTU10870	Unassigned	Unassigned	Unassigned	Unassigned	Unassigned	Unassigned	Unassigned	Unclassified	Unclassified	Unclassified	Unclassified	Unclassified	Unclassified	Unclassified
971	vOTU10871	Unassigned	Unassigned	Unassigned	Unassigned	Unassigned	Unassigned	Unassigned	Unclassified	Unclassified	Unclassified	Unclassified	Unclassified	Unclassified	Unclassified
972	vOTU10872	Unassigned	Unassigned	Unassigned	Unassigned	Unassigned	Unassigned	Unassigned	Unclassified	Unclassified	Unclassified	Unclassified	Unclassified	Unclassified	Unclassified
973	vOTU10873	Unassigned	Unassigned	Unassigned	Unassigned	Unassigned	Unassigned	Unassigned	Unclassified	Unclassified	Unclassified	Unclassified	Unclassified	Unclassified	Unclassified
974	vOTU10874	Unassigned	Unassigned	Unassigned	Unassigned	Unassigned	Unassigned	Unassigned	Unclassified	Unclassified	Unclassified	Unclassified	Unclassified	Unclassified	Unclassified
975	vOTU10875	Unassigned	Unassigned	Unassigned	Unassigned	Unassigned	Unassigned	Unassigned	Unclassified	Unclassified	Unclassified	Unclassified	Unclassified	Unclassified	Unclassified
976	vOTU10876	Unassigned	Unassigned	Unassigned	Unassigned	Unassigned	Unassigned	Unassigned	Bacteria	Bacillota	Bacilli	Mycoplasmatales	Mycoplasmoidaceae	Ureaplasma	Ureaplasma parvum
977	vOTU10877	Unassigned	Unassigned	Unassigned	Unassigned	Unassigned	Unassigned	Unassigned	Unclassified	Unclassified	Unclassified	Unclassified	Unclassified	Unclassified	Unclassified
978	vOTU10878	Unassigned	Unassigned	Unassigned	Unassigned	Unassigned	Unassigned	Unassigned	Unclassified	Unclassified	Unclassified	Unclassified	Unclassified	Unclassified	Unclassified
979	vOTU10879	Unassigned	Unassigned	Unassigned	Unassigned	Unassigned	Unassigned	Unassigned	Unclassified	Unclassified	Unclassified	Unclassified	Unclassified	Unclassified	Unclassified
980	vOTU1088	Unassigned	Unassigned	Unassigned	Unassigned	Unassigned	Unassigned	Unassigned	Unclassified	Unclassified	Unclassified	Unclassified	Unclassified	Unclassified	Unclassified
981	vOTU10880	Unassigned	Unassigned	Unassigned	Unassigned	Unassigned	Unassigned	Unassigned	Unclassified	Unclassified	Unclassified	Unclassified	Unclassified	Unclassified	Unclassified
982	vOTU10881	Unassigned	Unassigned	Unassigned	Unassigned	Unassigned	Unassigned	Unassigned	Unclassified	Unclassified	Unclassified	Unclassified	Unclassified	Unclassified	Unclassified
983	vOTU10882	Unassigned	Unassigned	Unassigned	Unassigned	Unassigned	Unassigned	Unassigned	Unclassified	Unclassified	Unclassified	Unclassified	Unclassified	Unclassified	Unclassified
984	vOTU10883	Unassigned	Unassigned	Unassigned	Unassigned	Unassigned	Unassigned	Unassigned	Unclassified	Unclassified	Unclassified	Unclassified	Unclassified	Unclassified	Unclassified
985	vOTU10884	Unassigned	Unassigned	Unassigned	Unassigned	Unassigned	Unassigned	Unassigned	Unclassified	Unclassified	Unclassified	Unclassified	Unclassified	Unclassified	Unclassified
986	vOTU10885	Unassigned	Unassigned	Unassigned	Unassigned	Unassigned	Unassigned	Unassigned	Unclassified	Unclassified	Unclassified	Unclassified	Unclassified	Unclassified	Unclassified
987	vOTU10886	Unassigned	Unassigned	Unassigned	Unassigned	Unassigned	Unassigned	Unassigned	Unclassified	Unclassified	Unclassified	Unclassified	Unclassified	Unclassified	Unclassified
988	vOTU10887	Unassigned	Unassigned	Unassigned	Unassigned	Unassigned	Unassigned	Unassigned	Bacteria	Bacillota	Clostridia	Lachnospirales	Lachnospiraceae	Roseburia	Roseburia inulinivorans
989	vOTU10888	Unassigned	Unassigned	Unassigned	Unassigned	Unassigned	Unassigned	Unassigned	Unclassified	Unclassified	Unclassified	Unclassified	Unclassified	Unclassified	Unclassified
990	vOTU10889	Unassigned	Unassigned	Unassigned	Unassigned	Unassigned	Unassigned	Unassigned	Unclassified	Unclassified	Unclassified	Unclassified	Unclassified	Unclassified	Unclassified
991	vOTU1089	Unassigned	Unassigned	Unassigned	Unassigned	Unassigned	Unassigned	Unassigned	Unclassified	Unclassified	Unclassified	Unclassified	Unclassified	Unclassified	Unclassified
992	vOTU10890	Unassigned	Unassigned	Unassigned	Unassigned	Unassigned	Unassigned	Unassigned	Bacteria	Pseudomonadota	Alphaproteobacteria	Rhizobiales	Xanthobacteraceae	Pseudolabrys	Pseudolabrys sp903929045
993	vOTU10891	Unassigned	Unassigned	Unassigned	Unassigned	Unassigned	Unassigned	Unassigned	Unclassified	Unclassified	Unclassified	Unclassified	Unclassified	Unclassified	Unclassified
994	vOTU10892	Unassigned	Unassigned	Unassigned	Unassigned	Unassigned	Unassigned	Unassigned	Unclassified	Unclassified	Unclassified	Unclassified	Unclassified	Unclassified	Unclassified
995	vOTU10893	Unassigned	Unassigned	Unassigned	Unassigned	Unassigned	Unassigned	Unassigned	Unclassified	Unclassified	Unclassified	Unclassified	Unclassified	Unclassified	Unclassified
996	vOTU10894	Unassigned	Unassigned	Unassigned	Unassigned	Unassigned	Unassigned	Unassigned	Unclassified	Unclassified	Unclassified	Unclassified	Unclassified	Unclassified	Unclassified
997	vOTU10895	Unassigned	Unassigned	Unassigned	Unassigned	Unassigned	Unassigned	Unassigned	Unclassified	Unclassified	Unclassified	Unclassified	Unclassified	Unclassified	Unclassified
998	vOTU10896	Unassigned	Unassigned	Unassigned	Unassigned	Unassigned	Unassigned	Unassigned	Unclassified	Unclassified	Unclassified	Unclassified	Unclassified	Unclassified	Unclassified
999	vOTU10897	Unassigned	Unassigned	Unassigned	Unassigned	Unassigned	Unassigned	Unassigned	Bacteria	Bacillota	Bacilli	Mycoplasmatales	Mycoplasmoidaceae	Ureaplasma	Ureaplasma parvum
1000	vOTU10898	Unassigned	Unassigned	Unassigned	Unassigned	Unassigned	Unassigned	Unassigned	Unclassified	Unclassified	Unclassified	Unclassified	Unclassified	Unclassified	Unclassified
1001	vOTU10899	Unassigned	Unassigned	Unassigned	Unassigned	Unassigned	Unassigned	Unassigned	Unclassified	Unclassified	Unclassified	Unclassified	Unclassified	Unclassified	Unclassified
1002	vOTU109	Viruses	Duplodnaviria	Heunggongvirae	Uroviricota	Caudoviricetes	Unclassified_O	Unclassified_F	Unclassified	Unclassified	Unclassified	Unclassified	Unclassified	Unclassified	Unclassified
1003	vOTU1090	Unassigned	Unassigned	Unassigned	Unassigned	Unassigned	Unassigned	Unassigned	Bacteria	Bacillota	Bacilli	Lactobacillales	Streptococcaceae	Streptococcus	Streptococcus infantis
1004	vOTU10900	Unassigned	Unassigned	Unassigned	Unassigned	Unassigned	Unassigned	Unassigned	Unclassified	Unclassified	Unclassified	Unclassified	Unclassified	Unclassified	Unclassified
1005	vOTU10901	Unassigned	Unassigned	Unassigned	Unassigned	Unassigned	Unassigned	Unassigned	Unclassified	Unclassified	Unclassified	Unclassified	Unclassified	Unclassified	Unclassified
1006	vOTU10902	Unassigned	Unassigned	Unassigned	Unassigned	Unassigned	Unassigned	Unassigned	Unclassified	Unclassified	Unclassified	Unclassified	Unclassified	Unclassified	Unclassified
1007	vOTU10903	Unassigned	Unassigned	Unassigned	Unassigned	Unassigned	Unassigned	Unassigned	Unclassified	Unclassified	Unclassified	Unclassified	Unclassified	Unclassified	Unclassified
1008	vOTU10904	Unassigned	Unassigned	Unassigned	Unassigned	Unassigned	Unassigned	Unassigned	Unclassified	Unclassified	Unclassified	Unclassified	Unclassified	Unclassified	Unclassified
1009	vOTU10905	Unassigned	Unassigned	Unassigned	Unassigned	Unassigned	Unassigned	Unassigned	Unclassified	Unclassified	Unclassified	Unclassified	Unclassified	Unclassified	Unclassified
1010	vOTU10906	Unassigned	Unassigned	Unassigned	Unassigned	Unassigned	Unassigned	Unassigned	Unclassified	Unclassified	Unclassified	Unclassified	Unclassified	Unclassified	Unclassified
1011	vOTU10907	Unassigned	Unassigned	Unassigned	Unassigned	Unassigned	Unassigned	Unassigned	Unclassified	Unclassified	Unclassified	Unclassified	Unclassified	Unclassified	Unclassified
1012	vOTU10908	Unassigned	Unassigned	Unassigned	Unassigned	Unassigned	Unassigned	Unassigned	Unclassified	Unclassified	Unclassified	Unclassified	Unclassified	Unclassified	Unclassified
1013	vOTU10909	Unassigned	Unassigned	Unassigned	Unassigned	Unassigned	Unassigned	Unassigned	Unclassified	Unclassified	Unclassified	Unclassified	Unclassified	Unclassified	Unclassified
1014	vOTU1091	Unassigned	Unassigned	Unassigned	Unassigned	Unassigned	Unassigned	Unassigned	Unclassified	Unclassified	Unclassified	Unclassified	Unclassified	Unclassified	Unclassified
1015	vOTU10910	Unassigned	Unassigned	Unassigned	Unassigned	Unassigned	Unassigned	Unassigned	Unclassified	Unclassified	Unclassified	Unclassified	Unclassified	Unclassified	Unclassified
1016	vOTU10911	Unassigned	Unassigned	Unassigned	Unassigned	Unassigned	Unassigned	Unassigned	Unclassified	Unclassified	Unclassified	Unclassified	Unclassified	Unclassified	Unclassified
1017	vOTU10912	Unassigned	Unassigned	Unassigned	Unassigned	Unassigned	Unassigned	Unassigned	Unclassified	Unclassified	Unclassified	Unclassified	Unclassified	Unclassified	Unclassified
1018	vOTU10913	Unassigned	Unassigned	Unassigned	Unassigned	Unassigned	Unassigned	Unassigned	Unclassified	Unclassified	Unclassified	Unclassified	Unclassified	Unclassified	Unclassified
1019	vOTU10914	Unassigned	Unassigned	Unassigned	Unassigned	Unassigned	Unassigned	Unassigned	Unclassified	Unclassified	Unclassified	Unclassified	Unclassified	Unclassified	Unclassified
1020	vOTU10915	Unassigned	Unassigned	Unassigned	Unassigned	Unassigned	Unassigned	Unassigned	Unclassified	Unclassified	Unclassified	Unclassified	Unclassified	Unclassified	Unclassified
1021	vOTU10916	Unassigned	Unassigned	Unassigned	Unassigned	Unassigned	Unassigned	Unassigned	Unclassified	Unclassified	Unclassified	Unclassified	Unclassified	Unclassified	Unclassified
1022	vOTU10917	Unassigned	Unassigned	Unassigned	Unassigned	Unassigned	Unassigned	Unassigned	Unclassified	Unclassified	Unclassified	Unclassified	Unclassified	Unclassified	Unclassified
1023	vOTU10918	Unassigned	Unassigned	Unassigned	Unassigned	Unassigned	Unassigned	Unassigned	Unclassified	Unclassified	Unclassified	Unclassified	Unclassified	Unclassified	Unclassified
1024	vOTU10919	Unassigned	Unassigned	Unassigned	Unassigned	Unassigned	Unassigned	Unassigned	Unclassified	Unclassified	Unclassified	Unclassified	Unclassified	Unclassified	Unclassified
1025	vOTU1092	Unassigned	Unassigned	Unassigned	Unassigned	Unassigned	Unassigned	Unassigned	Unclassified	Unclassified	Unclassified	Unclassified	Unclassified	Unclassified	Unclassified
1026	vOTU10920	Unassigned	Unassigned	Unassigned	Unassigned	Unassigned	Unassigned	Unassigned	Unclassified	Unclassified	Unclassified	Unclassified	Unclassified	Unclassified	Unclassified
1027	vOTU10921	Unassigned	Unassigned	Unassigned	Unassigned	Unassigned	Unassigned	Unassigned	Unclassified	Unclassified	Unclassified	Unclassified	Unclassified	Unclassified	Unclassified
1028	vOTU10922	Unassigned	Unassigned	Unassigned	Unassigned	Unassigned	Unassigned	Unassigned	Unclassified	Unclassified	Unclassified	Unclassified	Unclassified	Unclassified	Unclassified
1029	vOTU10923	Unassigned	Unassigned	Unassigned	Unassigned	Unassigned	Unassigned	Unassigned	Unclassified	Unclassified	Unclassified	Unclassified	Unclassified	Unclassified	Unclassified
1030	vOTU10924	Unassigned	Unassigned	Unassigned	Unassigned	Unassigned	Unassigned	Unassigned	Unclassified	Unclassified	Unclassified	Unclassified	Unclassified	Unclassified	Unclassified
1031	vOTU10925	Unassigned	Unassigned	Unassigned	Unassigned	Unassigned	Unassigned	Unassigned	Unclassified	Unclassified	Unclassified	Unclassified	Unclassified	Unclassified	Unclassified
1032	vOTU10926	Unassigned	Unassigned	Unassigned	Unassigned	Unassigned	Unassigned	Unassigned	Unclassified	Unclassified	Unclassified	Unclassified	Unclassified	Unclassified	Unclassified
1033	vOTU10927	Unassigned	Unassigned	Unassigned	Unassigned	Unassigned	Unassigned	Unassigned	Unclassified	Unclassified	Unclassified	Unclassified	Unclassified	Unclassified	Unclassified
1034	vOTU10928	Unassigned	Unassigned	Unassigned	Unassigned	Unassigned	Unassigned	Unassigned	Unclassified	Unclassified	Unclassified	Unclassified	Unclassified	Unclassified	Unclassified
1035	vOTU10929	Unassigned	Unassigned	Unassigned	Unassigned	Unassigned	Unassigned	Unassigned	Unclassified	Unclassified	Unclassified	Unclassified	Unclassified	Unclassified	Unclassified
1036	vOTU1093	Unassigned	Unassigned	Unassigned	Unassigned	Unassigned	Unassigned	Unassigned	Unclassified	Unclassified	Unclassified	Unclassified	Unclassified	Unclassified	Unclassified
1037	vOTU10930	Unassigned	Unassigned	Unassigned	Unassigned	Unassigned	Unassigned	Unassigned	Unclassified	Unclassified	Unclassified	Unclassified	Unclassified	Unclassified	Unclassified
1038	vOTU10931	Unassigned	Unassigned	Unassigned	Unassigned	Unassigned	Unassigned	Unassigned	Unclassified	Unclassified	Unclassified	Unclassified	Unclassified	Unclassified	Unclassified
1039	vOTU10932	Unassigned	Unassigned	Unassigned	Unassigned	Unassigned	Unassigned	Unassigned	Unclassified	Unclassified	Unclassified	Unclassified	Unclassified	Unclassified	Unclassified
1040	vOTU10933	Unassigned	Unassigned	Unassigned	Unassigned	Unassigned	Unassigned	Unassigned	Unclassified	Unclassified	Unclassified	Unclassified	Unclassified	Unclassified	Unclassified
1041	vOTU10934	Unassigned	Unassigned	Unassigned	Unassigned	Unassigned	Unassigned	Unassigned	Unclassified	Unclassified	Unclassified	Unclassified	Unclassified	Unclassified	Unclassified
1042	vOTU10935	Unassigned	Unassigned	Unassigned	Unassigned	Unassigned	Unassigned	Unassigned	Unclassified	Unclassified	Unclassified	Unclassified	Unclassified	Unclassified	Unclassified
1043	vOTU10936	Unassigned	Unassigned	Unassigned	Unassigned	Unassigned	Unassigned	Unassigned	Unclassified	Unclassified	Unclassified	Unclassified	Unclassified	Unclassified	Unclassified
1044	vOTU10937	Unassigned	Unassigned	Unassigned	Unassigned	Unassigned	Unassigned	Unassigned	Unclassified	Unclassified	Unclassified	Unclassified	Unclassified	Unclassified	Unclassified
1045	vOTU10938	Unassigned	Unassigned	Unassigned	Unassigned	Unassigned	Unassigned	Unassigned	Unclassified	Unclassified	Unclassified	Unclassified	Unclassified	Unclassified	Unclassified
1046	vOTU10939	Unassigned	Unassigned	Unassigned	Unassigned	Unassigned	Unassigned	Unassigned	Unclassified	Unclassified	Unclassified	Unclassified	Unclassified	Unclassified	Unclassified
1047	vOTU1094	Unassigned	Unassigned	Unassigned	Unassigned	Unassigned	Unassigned	Unassigned	Unclassified	Unclassified	Unclassified	Unclassified	Unclassified	Unclassified	Unclassified
1048	vOTU10940	Unassigned	Unassigned	Unassigned	Unassigned	Unassigned	Unassigned	Unassigned	Unclassified	Unclassified	Unclassified	Unclassified	Unclassified	Unclassified	Unclassified
1049	vOTU10941	Unassigned	Unassigned	Unassigned	Unassigned	Unassigned	Unassigned	Unassigned	Unclassified	Unclassified	Unclassified	Unclassified	Unclassified	Unclassified	Unclassified
1050	vOTU10942	Unassigned	Unassigned	Unassigned	Unassigned	Unassigned	Unassigned	Unassigned	Unclassified	Unclassified	Unclassified	Unclassified	Unclassified	Unclassified	Unclassified
1051	vOTU10943	Unassigned	Unassigned	Unassigned	Unassigned	Unassigned	Unassigned	Unassigned	Bacteria	Bacillota	Bacilli	Mycoplasmatales	Mycoplasmoidaceae	Ureaplasma	Ureaplasma parvum
1052	vOTU10944	Unassigned	Unassigned	Unassigned	Unassigned	Unassigned	Unassigned	Unassigned	Unclassified	Unclassified	Unclassified	Unclassified	Unclassified	Unclassified	Unclassified
1053	vOTU10945	Unassigned	Unassigned	Unassigned	Unassigned	Unassigned	Unassigned	Unassigned	Unclassified	Unclassified	Unclassified	Unclassified	Unclassified	Unclassified	Unclassified
1054	vOTU10946	Unassigned	Unassigned	Unassigned	Unassigned	Unassigned	Unassigned	Unassigned	Unclassified	Unclassified	Unclassified	Unclassified	Unclassified	Unclassified	Unclassified
1055	vOTU10947	Unassigned	Unassigned	Unassigned	Unassigned	Unassigned	Unassigned	Unassigned	Bacteria	Bacillota	Clostridia	Oscillospirales	Ruminococcaceae	Harryflintia	Harryflintia acetispora
1056	vOTU10948	Unassigned	Unassigned	Unassigned	Unassigned	Unassigned	Unassigned	Unassigned	Unclassified	Unclassified	Unclassified	Unclassified	Unclassified	Unclassified	Unclassified
1057	vOTU10949	Unassigned	Unassigned	Unassigned	Unassigned	Unassigned	Unassigned	Unassigned	Unclassified	Unclassified	Unclassified	Unclassified	Unclassified	Unclassified	Unclassified
1058	vOTU1095	Unassigned	Unassigned	Unassigned	Unassigned	Unassigned	Unassigned	Unassigned	Unclassified	Unclassified	Unclassified	Unclassified	Unclassified	Unclassified	Unclassified
1059	vOTU10950	Unassigned	Unassigned	Unassigned	Unassigned	Unassigned	Unassigned	Unassigned	Unclassified	Unclassified	Unclassified	Unclassified	Unclassified	Unclassified	Unclassified
1060	vOTU10951	Unassigned	Unassigned	Unassigned	Unassigned	Unassigned	Unassigned	Unassigned	Unclassified	Unclassified	Unclassified	Unclassified	Unclassified	Unclassified	Unclassified
1061	vOTU10952	Unassigned	Unassigned	Unassigned	Unassigned	Unassigned	Unassigned	Unassigned	Unclassified	Unclassified	Unclassified	Unclassified	Unclassified	Unclassified	Unclassified
1062	vOTU10953	Unassigned	Unassigned	Unassigned	Unassigned	Unassigned	Unassigned	Unassigned	Unclassified	Unclassified	Unclassified	Unclassified	Unclassified	Unclassified	Unclassified
1063	vOTU10954	Unassigned	Unassigned	Unassigned	Unassigned	Unassigned	Unassigned	Unassigned	Unclassified	Unclassified	Unclassified	Unclassified	Unclassified	Unclassified	Unclassified
1064	vOTU10955	Unassigned	Unassigned	Unassigned	Unassigned	Unassigned	Unassigned	Unassigned	Unclassified	Unclassified	Unclassified	Unclassified	Unclassified	Unclassified	Unclassified
1065	vOTU10956	Unassigned	Unassigned	Unassigned	Unassigned	Unassigned	Unassigned	Unassigned	Unclassified	Unclassified	Unclassified	Unclassified	Unclassified	Unclassified	Unclassified
1066	vOTU10957	Unassigned	Unassigned	Unassigned	Unassigned	Unassigned	Unassigned	Unassigned	Unclassified	Unclassified	Unclassified	Unclassified	Unclassified	Unclassified	Unclassified
1067	vOTU10958	Unassigned	Unassigned	Unassigned	Unassigned	Unassigned	Unassigned	Unassigned	Unclassified	Unclassified	Unclassified	Unclassified	Unclassified	Unclassified	Unclassified
1068	vOTU10959	Unassigned	Unassigned	Unassigned	Unassigned	Unassigned	Unassigned	Unassigned	Unclassified	Unclassified	Unclassified	Unclassified	Unclassified	Unclassified	Unclassified
1069	vOTU1096	Unassigned	Unassigned	Unassigned	Unassigned	Unassigned	Unassigned	Unassigned	Unclassified	Unclassified	Unclassified	Unclassified	Unclassified	Unclassified	Unclassified
1070	vOTU10960	Unassigned	Unassigned	Unassigned	Unassigned	Unassigned	Unassigned	Unassigned	Unclassified	Unclassified	Unclassified	Unclassified	Unclassified	Unclassified	Unclassified
1071	vOTU10961	Unassigned	Unassigned	Unassigned	Unassigned	Unassigned	Unassigned	Unassigned	Unclassified	Unclassified	Unclassified	Unclassified	Unclassified	Unclassified	Unclassified
1072	vOTU10962	Unassigned	Unassigned	Unassigned	Unassigned	Unassigned	Unassigned	Unassigned	Unclassified	Unclassified	Unclassified	Unclassified	Unclassified	Unclassified	Unclassified
1073	vOTU10963	Unassigned	Unassigned	Unassigned	Unassigned	Unassigned	Unassigned	Unassigned	Unclassified	Unclassified	Unclassified	Unclassified	Unclassified	Unclassified	Unclassified
1074	vOTU10964	Unassigned	Unassigned	Unassigned	Unassigned	Unassigned	Unassigned	Unassigned	Unclassified	Unclassified	Unclassified	Unclassified	Unclassified	Unclassified	Unclassified
1075	vOTU10965	Unassigned	Unassigned	Unassigned	Unassigned	Unassigned	Unassigned	Unassigned	Unclassified	Unclassified	Unclassified	Unclassified	Unclassified	Unclassified	Unclassified
1076	vOTU10966	Unassigned	Unassigned	Unassigned	Unassigned	Unassigned	Unassigned	Unassigned	Unclassified	Unclassified	Unclassified	Unclassified	Unclassified	Unclassified	Unclassified
1077	vOTU10967	Unassigned	Unassigned	Unassigned	Unassigned	Unassigned	Unassigned	Unassigned	Unclassified	Unclassified	Unclassified	Unclassified	Unclassified	Unclassified	Unclassified
1078	vOTU10968	Unassigned	Unassigned	Unassigned	Unassigned	Unassigned	Unassigned	Unassigned	Unclassified	Unclassified	Unclassified	Unclassified	Unclassified	Unclassified	Unclassified
1079	vOTU10969	Unassigned	Unassigned	Unassigned	Unassigned	Unassigned	Unassigned	Unassigned	Unclassified	Unclassified	Unclassified	Unclassified	Unclassified	Unclassified	Unclassified
1080	vOTU1097	Unassigned	Unassigned	Unassigned	Unassigned	Unassigned	Unassigned	Unassigned	Unclassified	Unclassified	Unclassified	Unclassified	Unclassified	Unclassified	Unclassified
1081	vOTU10970	Unassigned	Unassigned	Unassigned	Unassigned	Unassigned	Unassigned	Unassigned	Unclassified	Unclassified	Unclassified	Unclassified	Unclassified	Unclassified	Unclassified
1082	vOTU10971	Unassigned	Unassigned	Unassigned	Unassigned	Unassigned	Unassigned	Unassigned	Bacteria	Pseudomonadota	Alphaproteobacteria	Rhizobiales	Xanthobacteraceae	Pseudolabrys	Pseudolabrys sp903929045
1083	vOTU10972	Unassigned	Unassigned	Unassigned	Unassigned	Unassigned	Unassigned	Unassigned	Unclassified	Unclassified	Unclassified	Unclassified	Unclassified	Unclassified	Unclassified
1084	vOTU10973	Unassigned	Unassigned	Unassigned	Unassigned	Unassigned	Unassigned	Unassigned	Bacteria	Bacillota	Bacilli	Lactobacillales	Streptococcaceae	Streptococcus	Streptococcus parasanguinis
1085	vOTU10974	Unassigned	Unassigned	Unassigned	Unassigned	Unassigned	Unassigned	Unassigned	Bacteria	Bacillota	Bacilli	Mycoplasmatales	Mycoplasmoidaceae	Ureaplasma	Ureaplasma parvum
1086	vOTU10975	Unassigned	Unassigned	Unassigned	Unassigned	Unassigned	Unassigned	Unassigned	Unclassified	Unclassified	Unclassified	Unclassified	Unclassified	Unclassified	Unclassified
1087	vOTU10976	Unassigned	Unassigned	Unassigned	Unassigned	Unassigned	Unassigned	Unassigned	Unclassified	Unclassified	Unclassified	Unclassified	Unclassified	Unclassified	Unclassified
1088	vOTU10977	Unassigned	Unassigned	Unassigned	Unassigned	Unassigned	Unassigned	Unassigned	Unclassified	Unclassified	Unclassified	Unclassified	Unclassified	Unclassified	Unclassified
1089	vOTU10978	Unassigned	Unassigned	Unassigned	Unassigned	Unassigned	Unassigned	Unassigned	Unclassified	Unclassified	Unclassified	Unclassified	Unclassified	Unclassified	Unclassified
1090	vOTU10979	Unassigned	Unassigned	Unassigned	Unassigned	Unassigned	Unassigned	Unassigned	Unclassified	Unclassified	Unclassified	Unclassified	Unclassified	Unclassified	Unclassified
1091	vOTU1098	Unassigned	Unassigned	Unassigned	Unassigned	Unassigned	Unassigned	Unassigned	Unclassified	Unclassified	Unclassified	Unclassified	Unclassified	Unclassified	Unclassified
1092	vOTU10980	Unassigned	Unassigned	Unassigned	Unassigned	Unassigned	Unassigned	Unassigned	Unclassified	Unclassified	Unclassified	Unclassified	Unclassified	Unclassified	Unclassified
1093	vOTU10981	Unassigned	Unassigned	Unassigned	Unassigned	Unassigned	Unassigned	Unassigned	Unclassified	Unclassified	Unclassified	Unclassified	Unclassified	Unclassified	Unclassified
1094	vOTU10982	Unassigned	Unassigned	Unassigned	Unassigned	Unassigned	Unassigned	Unassigned	Unclassified	Unclassified	Unclassified	Unclassified	Unclassified	Unclassified	Unclassified
1095	vOTU10983	Unassigned	Unassigned	Unassigned	Unassigned	Unassigned	Unassigned	Unassigned	Unclassified	Unclassified	Unclassified	Unclassified	Unclassified	Unclassified	Unclassified
1096	vOTU10984	Unassigned	Unassigned	Unassigned	Unassigned	Unassigned	Unassigned	Unassigned	Unclassified	Unclassified	Unclassified	Unclassified	Unclassified	Unclassified	Unclassified
1097	vOTU10985	Unassigned	Unassigned	Unassigned	Unassigned	Unassigned	Unassigned	Unassigned	Unclassified	Unclassified	Unclassified	Unclassified	Unclassified	Unclassified	Unclassified
1098	vOTU10986	Unassigned	Unassigned	Unassigned	Unassigned	Unassigned	Unassigned	Unassigned	Unclassified	Unclassified	Unclassified	Unclassified	Unclassified	Unclassified	Unclassified
1099	vOTU10987	Unassigned	Unassigned	Unassigned	Unassigned	Unassigned	Unassigned	Unassigned	Unclassified	Unclassified	Unclassified	Unclassified	Unclassified	Unclassified	Unclassified
1100	vOTU10988	Unassigned	Unassigned	Unassigned	Unassigned	Unassigned	Unassigned	Unassigned	Bacteria	Bacillota	Bacilli	Bacillales	Bacillaceae_B	Rossellomorea	Rossellomorea sp002563655
1101	vOTU10989	Unassigned	Unassigned	Unassigned	Unassigned	Unassigned	Unassigned	Unassigned	Unclassified	Unclassified	Unclassified	Unclassified	Unclassified	Unclassified	Unclassified
1102	vOTU1099	Unassigned	Unassigned	Unassigned	Unassigned	Unassigned	Unassigned	Unassigned	Unclassified	Unclassified	Unclassified	Unclassified	Unclassified	Unclassified	Unclassified
1103	vOTU10990	Unassigned	Unassigned	Unassigned	Unassigned	Unassigned	Unassigned	Unassigned	Unclassified	Unclassified	Unclassified	Unclassified	Unclassified	Unclassified	Unclassified
1104	vOTU10991	Unassigned	Unassigned	Unassigned	Unassigned	Unassigned	Unassigned	Unassigned	Unclassified	Unclassified	Unclassified	Unclassified	Unclassified	Unclassified	Unclassified
1105	vOTU10992	Unassigned	Unassigned	Unassigned	Unassigned	Unassigned	Unassigned	Unassigned	Bacteria	Chloroflexota	Dehalococcoidia	SAR202	UBA826	UBA11996	UBA11996 sp009392675
1106	vOTU10993	Unassigned	Unassigned	Unassigned	Unassigned	Unassigned	Unassigned	Unassigned	Unclassified	Unclassified	Unclassified	Unclassified	Unclassified	Unclassified	Unclassified
1107	vOTU10994	Unassigned	Unassigned	Unassigned	Unassigned	Unassigned	Unassigned	Unassigned	Archaea	Methanobacteriota	Methanobacteria	Methanobacteriales	Methanobacteriaceae	Methanobacterium	Methanobacterium sp002496805
1108	vOTU10995	Unassigned	Unassigned	Unassigned	Unassigned	Unassigned	Unassigned	Unassigned	Unclassified	Unclassified	Unclassified	Unclassified	Unclassified	Unclassified	Unclassified
1109	vOTU10996	Unassigned	Unassigned	Unassigned	Unassigned	Unassigned	Unassigned	Unassigned	Unclassified	Unclassified	Unclassified	Unclassified	Unclassified	Unclassified	Unclassified
1110	vOTU10997	Unassigned	Unassigned	Unassigned	Unassigned	Unassigned	Unassigned	Unassigned	Unclassified	Unclassified	Unclassified	Unclassified	Unclassified	Unclassified	Unclassified
1111	vOTU10998	Unassigned	Unassigned	Unassigned	Unassigned	Unassigned	Unassigned	Unassigned	Unclassified	Unclassified	Unclassified	Unclassified	Unclassified	Unclassified	Unclassified
1112	vOTU10999	Unassigned	Unassigned	Unassigned	Unassigned	Unassigned	Unassigned	Unassigned	Unclassified	Unclassified	Unclassified	Unclassified	Unclassified	Unclassified	Unclassified
1113	vOTU11	Unassigned	Unassigned	Unassigned	Unassigned	Unassigned	Unassigned	Unassigned	Unclassified	Unclassified	Unclassified	Unclassified	Unclassified	Unclassified	Unclassified
1114	vOTU110	Viruses	Duplodnaviria	Heunggongvirae	Uroviricota	Caudoviricetes	Unclassified_O	Unclassified_F	Unclassified	Unclassified	Unclassified	Unclassified	Unclassified	Unclassified	Unclassified
1115	vOTU1100	Unassigned	Unassigned	Unassigned	Unassigned	Unassigned	Unassigned	Unassigned	Unclassified	Unclassified	Unclassified	Unclassified	Unclassified	Unclassified	Unclassified
1116	vOTU11000	Unassigned	Unassigned	Unassigned	Unassigned	Unassigned	Unassigned	Unassigned	Unclassified	Unclassified	Unclassified	Unclassified	Unclassified	Unclassified	Unclassified
1117	vOTU11001	Unassigned	Unassigned	Unassigned	Unassigned	Unassigned	Unassigned	Unassigned	Unclassified	Unclassified	Unclassified	Unclassified	Unclassified	Unclassified	Unclassified
1118	vOTU11002	Unassigned	Unassigned	Unassigned	Unassigned	Unassigned	Unassigned	Unassigned	Unclassified	Unclassified	Unclassified	Unclassified	Unclassified	Unclassified	Unclassified
1119	vOTU11003	Unassigned	Unassigned	Unassigned	Unassigned	Unassigned	Unassigned	Unassigned	Unclassified	Unclassified	Unclassified	Unclassified	Unclassified	Unclassified	Unclassified
1120	vOTU11004	Unassigned	Unassigned	Unassigned	Unassigned	Unassigned	Unassigned	Unassigned	Unclassified	Unclassified	Unclassified	Unclassified	Unclassified	Unclassified	Unclassified
1121	vOTU11005	Unassigned	Unassigned	Unassigned	Unassigned	Unassigned	Unassigned	Unassigned	Unclassified	Unclassified	Unclassified	Unclassified	Unclassified	Unclassified	Unclassified
1122	vOTU11006	Unassigned	Unassigned	Unassigned	Unassigned	Unassigned	Unassigned	Unassigned	Unclassified	Unclassified	Unclassified	Unclassified	Unclassified	Unclassified	Unclassified
1123	vOTU11007	Unassigned	Unassigned	Unassigned	Unassigned	Unassigned	Unassigned	Unassigned	Unclassified	Unclassified	Unclassified	Unclassified	Unclassified	Unclassified	Unclassified
1124	vOTU11008	Unassigned	Unassigned	Unassigned	Unassigned	Unassigned	Unassigned	Unassigned	Unclassified	Unclassified	Unclassified	Unclassified	Unclassified	Unclassified	Unclassified
1125	vOTU11009	Unassigned	Unassigned	Unassigned	Unassigned	Unassigned	Unassigned	Unassigned	Unclassified	Unclassified	Unclassified	Unclassified	Unclassified	Unclassified	Unclassified
1126	vOTU1101	Unassigned	Unassigned	Unassigned	Unassigned	Unassigned	Unassigned	Unassigned	Unclassified	Unclassified	Unclassified	Unclassified	Unclassified	Unclassified	Unclassified
1127	vOTU11010	Unassigned	Unassigned	Unassigned	Unassigned	Unassigned	Unassigned	Unassigned	Unclassified	Unclassified	Unclassified	Unclassified	Unclassified	Unclassified	Unclassified
1128	vOTU11011	Unassigned	Unassigned	Unassigned	Unassigned	Unassigned	Unassigned	Unassigned	Unclassified	Unclassified	Unclassified	Unclassified	Unclassified	Unclassified	Unclassified
1129	vOTU11012	Unassigned	Unassigned	Unassigned	Unassigned	Unassigned	Unassigned	Unassigned	Unclassified	Unclassified	Unclassified	Unclassified	Unclassified	Unclassified	Unclassified
1130	vOTU11013	Unassigned	Unassigned	Unassigned	Unassigned	Unassigned	Unassigned	Unassigned	Bacteria	Bacteroidota	Bacteroidia	Cytophagales	Spirosomaceae	Emticicia	Emticicia sp017495105
1131	vOTU11014	Unassigned	Unassigned	Unassigned	Unassigned	Unassigned	Unassigned	Unassigned	Unclassified	Unclassified	Unclassified	Unclassified	Unclassified	Unclassified	Unclassified
1132	vOTU11015	Unassigned	Unassigned	Unassigned	Unassigned	Unassigned	Unassigned	Unassigned	Unclassified	Unclassified	Unclassified	Unclassified	Unclassified	Unclassified	Unclassified
1133	vOTU11016	Unassigned	Unassigned	Unassigned	Unassigned	Unassigned	Unassigned	Unassigned	Unclassified	Unclassified	Unclassified	Unclassified	Unclassified	Unclassified	Unclassified
1134	vOTU11017	Unassigned	Unassigned	Unassigned	Unassigned	Unassigned	Unassigned	Unassigned	Unclassified	Unclassified	Unclassified	Unclassified	Unclassified	Unclassified	Unclassified
1135	vOTU11018	Unassigned	Unassigned	Unassigned	Unassigned	Unassigned	Unassigned	Unassigned	Unclassified	Unclassified	Unclassified	Unclassified	Unclassified	Unclassified	Unclassified
1136	vOTU11019	Unassigned	Unassigned	Unassigned	Unassigned	Unassigned	Unassigned	Unassigned	Unclassified	Unclassified	Unclassified	Unclassified	Unclassified	Unclassified	Unclassified
1137	vOTU1102	Unassigned	Unassigned	Unassigned	Unassigned	Unassigned	Unassigned	Unassigned	Unclassified	Unclassified	Unclassified	Unclassified	Unclassified	Unclassified	Unclassified
1138	vOTU11020	Unassigned	Unassigned	Unassigned	Unassigned	Unassigned	Unassigned	Unassigned	Unclassified	Unclassified	Unclassified	Unclassified	Unclassified	Unclassified	Unclassified
1139	vOTU11021	Unassigned	Unassigned	Unassigned	Unassigned	Unassigned	Unassigned	Unassigned	Unclassified	Unclassified	Unclassified	Unclassified	Unclassified	Unclassified	Unclassified
1140	vOTU11022	Unassigned	Unassigned	Unassigned	Unassigned	Unassigned	Unassigned	Unassigned	Unclassified	Unclassified	Unclassified	Unclassified	Unclassified	Unclassified	Unclassified
1141	vOTU11023	Unassigned	Unassigned	Unassigned	Unassigned	Unassigned	Unassigned	Unassigned	Unclassified	Unclassified	Unclassified	Unclassified	Unclassified	Unclassified	Unclassified
1142	vOTU11024	Unassigned	Unassigned	Unassigned	Unassigned	Unassigned	Unassigned	Unassigned	Unclassified	Unclassified	Unclassified	Unclassified	Unclassified	Unclassified	Unclassified
1143	vOTU11025	Unassigned	Unassigned	Unassigned	Unassigned	Unassigned	Unassigned	Unassigned	Bacteria	Bacillota	Clostridia	Lachnospirales	Lachnospiraceae	Lachnospira	Lachnospira eligens
1144	vOTU11026	Unassigned	Unassigned	Unassigned	Unassigned	Unassigned	Unassigned	Unassigned	Unclassified	Unclassified	Unclassified	Unclassified	Unclassified	Unclassified	Unclassified
1145	vOTU11027	Unassigned	Unassigned	Unassigned	Unassigned	Unassigned	Unassigned	Unassigned	Unclassified	Unclassified	Unclassified	Unclassified	Unclassified	Unclassified	Unclassified
1146	vOTU11028	Unassigned	Unassigned	Unassigned	Unassigned	Unassigned	Unassigned	Unassigned	Unclassified	Unclassified	Unclassified	Unclassified	Unclassified	Unclassified	Unclassified
1147	vOTU11029	Unassigned	Unassigned	Unassigned	Unassigned	Unassigned	Unassigned	Unassigned	Unclassified	Unclassified	Unclassified	Unclassified	Unclassified	Unclassified	Unclassified
1148	vOTU1103	Unassigned	Unassigned	Unassigned	Unassigned	Unassigned	Unassigned	Unassigned	Unclassified	Unclassified	Unclassified	Unclassified	Unclassified	Unclassified	Unclassified
1149	vOTU11030	Unassigned	Unassigned	Unassigned	Unassigned	Unassigned	Unassigned	Unassigned	Unclassified	Unclassified	Unclassified	Unclassified	Unclassified	Unclassified	Unclassified
1150	vOTU11031	Unassigned	Unassigned	Unassigned	Unassigned	Unassigned	Unassigned	Unassigned	Unclassified	Unclassified	Unclassified	Unclassified	Unclassified	Unclassified	Unclassified
1151	vOTU11032	Unassigned	Unassigned	Unassigned	Unassigned	Unassigned	Unassigned	Unassigned	Unclassified	Unclassified	Unclassified	Unclassified	Unclassified	Unclassified	Unclassified
1152	vOTU11033	Unassigned	Unassigned	Unassigned	Unassigned	Unassigned	Unassigned	Unassigned	Unclassified	Unclassified	Unclassified	Unclassified	Unclassified	Unclassified	Unclassified
1153	vOTU11034	Unassigned	Unassigned	Unassigned	Unassigned	Unassigned	Unassigned	Unassigned	Bacteria	Bacteroidota	Bacteroidia	Bacteroidales	Bacteroidaceae	Prevotella	Prevotella copri
1154	vOTU11035	Unassigned	Unassigned	Unassigned	Unassigned	Unassigned	Unassigned	Unassigned	Unclassified	Unclassified	Unclassified	Unclassified	Unclassified	Unclassified	Unclassified
1155	vOTU11036	Unassigned	Unassigned	Unassigned	Unassigned	Unassigned	Unassigned	Unassigned	Unclassified	Unclassified	Unclassified	Unclassified	Unclassified	Unclassified	Unclassified
1156	vOTU11037	Unassigned	Unassigned	Unassigned	Unassigned	Unassigned	Unassigned	Unassigned	Unclassified	Unclassified	Unclassified	Unclassified	Unclassified	Unclassified	Unclassified
1157	vOTU11038	Unassigned	Unassigned	Unassigned	Unassigned	Unassigned	Unassigned	Unassigned	Unclassified	Unclassified	Unclassified	Unclassified	Unclassified	Unclassified	Unclassified
1158	vOTU11039	Unassigned	Unassigned	Unassigned	Unassigned	Unassigned	Unassigned	Unassigned	Unclassified	Unclassified	Unclassified	Unclassified	Unclassified	Unclassified	Unclassified
1159	vOTU1104	Viruses	Duplodnaviria	Heunggongvirae	Uroviricota	Caudoviricetes	Unclassified_O	Unclassified_F	Unclassified	Unclassified	Unclassified	Unclassified	Unclassified	Unclassified	Unclassified
1160	vOTU11040	Unassigned	Unassigned	Unassigned	Unassigned	Unassigned	Unassigned	Unassigned	Unclassified	Unclassified	Unclassified	Unclassified	Unclassified	Unclassified	Unclassified
1161	vOTU11041	Unassigned	Unassigned	Unassigned	Unassigned	Unassigned	Unassigned	Unassigned	Unclassified	Unclassified	Unclassified	Unclassified	Unclassified	Unclassified	Unclassified
1162	vOTU11042	Unassigned	Unassigned	Unassigned	Unassigned	Unassigned	Unassigned	Unassigned	Unclassified	Unclassified	Unclassified	Unclassified	Unclassified	Unclassified	Unclassified
1163	vOTU11043	Unassigned	Unassigned	Unassigned	Unassigned	Unassigned	Unassigned	Unassigned	Unclassified	Unclassified	Unclassified	Unclassified	Unclassified	Unclassified	Unclassified
1164	vOTU11044	Unassigned	Unassigned	Unassigned	Unassigned	Unassigned	Unassigned	Unassigned	Unclassified	Unclassified	Unclassified	Unclassified	Unclassified	Unclassified	Unclassified
1165	vOTU11045	Unassigned	Unassigned	Unassigned	Unassigned	Unassigned	Unassigned	Unassigned	Unclassified	Unclassified	Unclassified	Unclassified	Unclassified	Unclassified	Unclassified
1166	vOTU11046	Unassigned	Unassigned	Unassigned	Unassigned	Unassigned	Unassigned	Unassigned	Unclassified	Unclassified	Unclassified	Unclassified	Unclassified	Unclassified	Unclassified
1167	vOTU11047	Unassigned	Unassigned	Unassigned	Unassigned	Unassigned	Unassigned	Unassigned	Unclassified	Unclassified	Unclassified	Unclassified	Unclassified	Unclassified	Unclassified
1168	vOTU11048	Unassigned	Unassigned	Unassigned	Unassigned	Unassigned	Unassigned	Unassigned	Unclassified	Unclassified	Unclassified	Unclassified	Unclassified	Unclassified	Unclassified
1169	vOTU11049	Unassigned	Unassigned	Unassigned	Unassigned	Unassigned	Unassigned	Unassigned	Unclassified	Unclassified	Unclassified	Unclassified	Unclassified	Unclassified	Unclassified
1170	vOTU1105	Unassigned	Unassigned	Unassigned	Unassigned	Unassigned	Unassigned	Unassigned	Unclassified	Unclassified	Unclassified	Unclassified	Unclassified	Unclassified	Unclassified
1171	vOTU11050	Unassigned	Unassigned	Unassigned	Unassigned	Unassigned	Unassigned	Unassigned	Unclassified	Unclassified	Unclassified	Unclassified	Unclassified	Unclassified	Unclassified
1172	vOTU11051	Unassigned	Unassigned	Unassigned	Unassigned	Unassigned	Unassigned	Unassigned	Unclassified	Unclassified	Unclassified	Unclassified	Unclassified	Unclassified	Unclassified
1173	vOTU11052	Unassigned	Unassigned	Unassigned	Unassigned	Unassigned	Unassigned	Unassigned	Unclassified	Unclassified	Unclassified	Unclassified	Unclassified	Unclassified	Unclassified
1174	vOTU11053	Unassigned	Unassigned	Unassigned	Unassigned	Unassigned	Unassigned	Unassigned	Unclassified	Unclassified	Unclassified	Unclassified	Unclassified	Unclassified	Unclassified
1175	vOTU11054	Unassigned	Unassigned	Unassigned	Unassigned	Unassigned	Unassigned	Unassigned	Unclassified	Unclassified	Unclassified	Unclassified	Unclassified	Unclassified	Unclassified
1176	vOTU11055	Unassigned	Unassigned	Unassigned	Unassigned	Unassigned	Unassigned	Unassigned	Unclassified	Unclassified	Unclassified	Unclassified	Unclassified	Unclassified	Unclassified
1177	vOTU11056	Unassigned	Unassigned	Unassigned	Unassigned	Unassigned	Unassigned	Unassigned	Unclassified	Unclassified	Unclassified	Unclassified	Unclassified	Unclassified	Unclassified
1178	vOTU11057	Unassigned	Unassigned	Unassigned	Unassigned	Unassigned	Unassigned	Unassigned	Unclassified	Unclassified	Unclassified	Unclassified	Unclassified	Unclassified	Unclassified
1179	vOTU11058	Unassigned	Unassigned	Unassigned	Unassigned	Unassigned	Unassigned	Unassigned	Unclassified	Unclassified	Unclassified	Unclassified	Unclassified	Unclassified	Unclassified
1180	vOTU11059	Unassigned	Unassigned	Unassigned	Unassigned	Unassigned	Unassigned	Unassigned	Unclassified	Unclassified	Unclassified	Unclassified	Unclassified	Unclassified	Unclassified
1181	vOTU1106	Unassigned	Unassigned	Unassigned	Unassigned	Unassigned	Unassigned	Unassigned	Unclassified	Unclassified	Unclassified	Unclassified	Unclassified	Unclassified	Unclassified
1182	vOTU11060	Unassigned	Unassigned	Unassigned	Unassigned	Unassigned	Unassigned	Unassigned	Unclassified	Unclassified	Unclassified	Unclassified	Unclassified	Unclassified	Unclassified
1183	vOTU11061	Unassigned	Unassigned	Unassigned	Unassigned	Unassigned	Unassigned	Unassigned	Unclassified	Unclassified	Unclassified	Unclassified	Unclassified	Unclassified	Unclassified
1184	vOTU11062	Unassigned	Unassigned	Unassigned	Unassigned	Unassigned	Unassigned	Unassigned	Unclassified	Unclassified	Unclassified	Unclassified	Unclassified	Unclassified	Unclassified
1185	vOTU11063	Unassigned	Unassigned	Unassigned	Unassigned	Unassigned	Unassigned	Unassigned	Unclassified	Unclassified	Unclassified	Unclassified	Unclassified	Unclassified	Unclassified
1186	vOTU11064	Unassigned	Unassigned	Unassigned	Unassigned	Unassigned	Unassigned	Unassigned	Unclassified	Unclassified	Unclassified	Unclassified	Unclassified	Unclassified	Unclassified
1187	vOTU11065	Unassigned	Unassigned	Unassigned	Unassigned	Unassigned	Unassigned	Unassigned	Unclassified	Unclassified	Unclassified	Unclassified	Unclassified	Unclassified	Unclassified
1188	vOTU11066	Unassigned	Unassigned	Unassigned	Unassigned	Unassigned	Unassigned	Unassigned	Unclassified	Unclassified	Unclassified	Unclassified	Unclassified	Unclassified	Unclassified
1189	vOTU11067	Unassigned	Unassigned	Unassigned	Unassigned	Unassigned	Unassigned	Unassigned	Unclassified	Unclassified	Unclassified	Unclassified	Unclassified	Unclassified	Unclassified
1190	vOTU11068	Unassigned	Unassigned	Unassigned	Unassigned	Unassigned	Unassigned	Unassigned	Unclassified	Unclassified	Unclassified	Unclassified	Unclassified	Unclassified	Unclassified
1191	vOTU11069	Unassigned	Unassigned	Unassigned	Unassigned	Unassigned	Unassigned	Unassigned	Unclassified	Unclassified	Unclassified	Unclassified	Unclassified	Unclassified	Unclassified
1192	vOTU1107	Unassigned	Unassigned	Unassigned	Unassigned	Unassigned	Unassigned	Unassigned	Unclassified	Unclassified	Unclassified	Unclassified	Unclassified	Unclassified	Unclassified
1193	vOTU11070	Unassigned	Unassigned	Unassigned	Unassigned	Unassigned	Unassigned	Unassigned	Unclassified	Unclassified	Unclassified	Unclassified	Unclassified	Unclassified	Unclassified
1194	vOTU11071	Unassigned	Unassigned	Unassigned	Unassigned	Unassigned	Unassigned	Unassigned	Unclassified	Unclassified	Unclassified	Unclassified	Unclassified	Unclassified	Unclassified
1195	vOTU11072	Unassigned	Unassigned	Unassigned	Unassigned	Unassigned	Unassigned	Unassigned	Unclassified	Unclassified	Unclassified	Unclassified	Unclassified	Unclassified	Unclassified
1196	vOTU11073	Unassigned	Unassigned	Unassigned	Unassigned	Unassigned	Unassigned	Unassigned	Unclassified	Unclassified	Unclassified	Unclassified	Unclassified	Unclassified	Unclassified
1197	vOTU11074	Unassigned	Unassigned	Unassigned	Unassigned	Unassigned	Unassigned	Unassigned	Unclassified	Unclassified	Unclassified	Unclassified	Unclassified	Unclassified	Unclassified
1198	vOTU11075	Unassigned	Unassigned	Unassigned	Unassigned	Unassigned	Unassigned	Unassigned	Unclassified	Unclassified	Unclassified	Unclassified	Unclassified	Unclassified	Unclassified
1199	vOTU11076	Unassigned	Unassigned	Unassigned	Unassigned	Unassigned	Unassigned	Unassigned	Unclassified	Unclassified	Unclassified	Unclassified	Unclassified	Unclassified	Unclassified
1200	vOTU11077	Unassigned	Unassigned	Unassigned	Unassigned	Unassigned	Unassigned	Unassigned	Unclassified	Unclassified	Unclassified	Unclassified	Unclassified	Unclassified	Unclassified
1201	vOTU11078	Unassigned	Unassigned	Unassigned	Unassigned	Unassigned	Unassigned	Unassigned	Unclassified	Unclassified	Unclassified	Unclassified	Unclassified	Unclassified	Unclassified
1202	vOTU11079	Unassigned	Unassigned	Unassigned	Unassigned	Unassigned	Unassigned	Unassigned	Unclassified	Unclassified	Unclassified	Unclassified	Unclassified	Unclassified	Unclassified
1203	vOTU1108	Unassigned	Unassigned	Unassigned	Unassigned	Unassigned	Unassigned	Unassigned	Unclassified	Unclassified	Unclassified	Unclassified	Unclassified	Unclassified	Unclassified
1204	vOTU11080	Unassigned	Unassigned	Unassigned	Unassigned	Unassigned	Unassigned	Unassigned	Unclassified	Unclassified	Unclassified	Unclassified	Unclassified	Unclassified	Unclassified
1205	vOTU11081	Unassigned	Unassigned	Unassigned	Unassigned	Unassigned	Unassigned	Unassigned	Unclassified	Unclassified	Unclassified	Unclassified	Unclassified	Unclassified	Unclassified
1206	vOTU11082	Unassigned	Unassigned	Unassigned	Unassigned	Unassigned	Unassigned	Unassigned	Unclassified	Unclassified	Unclassified	Unclassified	Unclassified	Unclassified	Unclassified
1207	vOTU11083	Unassigned	Unassigned	Unassigned	Unassigned	Unassigned	Unassigned	Unassigned	Unclassified	Unclassified	Unclassified	Unclassified	Unclassified	Unclassified	Unclassified
1208	vOTU11084	Unassigned	Unassigned	Unassigned	Unassigned	Unassigned	Unassigned	Unassigned	Unclassified	Unclassified	Unclassified	Unclassified	Unclassified	Unclassified	Unclassified
1209	vOTU11085	Unassigned	Unassigned	Unassigned	Unassigned	Unassigned	Unassigned	Unassigned	Unclassified	Unclassified	Unclassified	Unclassified	Unclassified	Unclassified	Unclassified
1210	vOTU11086	Unassigned	Unassigned	Unassigned	Unassigned	Unassigned	Unassigned	Unassigned	Unclassified	Unclassified	Unclassified	Unclassified	Unclassified	Unclassified	Unclassified
1211	vOTU11087	Unassigned	Unassigned	Unassigned	Unassigned	Unassigned	Unassigned	Unassigned	Unclassified	Unclassified	Unclassified	Unclassified	Unclassified	Unclassified	Unclassified
1212	vOTU11088	Unassigned	Unassigned	Unassigned	Unassigned	Unassigned	Unassigned	Unassigned	Unclassified	Unclassified	Unclassified	Unclassified	Unclassified	Unclassified	Unclassified
1213	vOTU11089	Unassigned	Unassigned	Unassigned	Unassigned	Unassigned	Unassigned	Unassigned	Unclassified	Unclassified	Unclassified	Unclassified	Unclassified	Unclassified	Unclassified
1214	vOTU1109	Unassigned	Unassigned	Unassigned	Unassigned	Unassigned	Unassigned	Unassigned	Unclassified	Unclassified	Unclassified	Unclassified	Unclassified	Unclassified	Unclassified
1215	vOTU11090	Unassigned	Unassigned	Unassigned	Unassigned	Unassigned	Unassigned	Unassigned	Unclassified	Unclassified	Unclassified	Unclassified	Unclassified	Unclassified	Unclassified
1216	vOTU11091	Unassigned	Unassigned	Unassigned	Unassigned	Unassigned	Unassigned	Unassigned	Unclassified	Unclassified	Unclassified	Unclassified	Unclassified	Unclassified	Unclassified
1217	vOTU11092	Unassigned	Unassigned	Unassigned	Unassigned	Unassigned	Unassigned	Unassigned	Unclassified	Unclassified	Unclassified	Unclassified	Unclassified	Unclassified	Unclassified
1218	vOTU11093	Unassigned	Unassigned	Unassigned	Unassigned	Unassigned	Unassigned	Unassigned	Unclassified	Unclassified	Unclassified	Unclassified	Unclassified	Unclassified	Unclassified
1219	vOTU11094	Unassigned	Unassigned	Unassigned	Unassigned	Unassigned	Unassigned	Unassigned	Unclassified	Unclassified	Unclassified	Unclassified	Unclassified	Unclassified	Unclassified
1220	vOTU11095	Unassigned	Unassigned	Unassigned	Unassigned	Unassigned	Unassigned	Unassigned	Unclassified	Unclassified	Unclassified	Unclassified	Unclassified	Unclassified	Unclassified
1221	vOTU11096	Unassigned	Unassigned	Unassigned	Unassigned	Unassigned	Unassigned	Unassigned	Bacteria	Pseudomonadota	Gammaproteobacteria	JAHJQQ01	JAHJQQ01	JAHJQQ01	JAHJQQ01 sp019911805
1222	vOTU11097	Unassigned	Unassigned	Unassigned	Unassigned	Unassigned	Unassigned	Unassigned	Bacteria	Bacillota	Clostridia	Lachnospirales	Lachnospiraceae	Lachnospira	Lachnospira sp003451515
1223	vOTU11098	Unassigned	Unassigned	Unassigned	Unassigned	Unassigned	Unassigned	Unassigned	Unclassified	Unclassified	Unclassified	Unclassified	Unclassified	Unclassified	Unclassified
1224	vOTU11099	Unassigned	Unassigned	Unassigned	Unassigned	Unassigned	Unassigned	Unassigned	Unclassified	Unclassified	Unclassified	Unclassified	Unclassified	Unclassified	Unclassified
1225	vOTU111	Unassigned	Unassigned	Unassigned	Unassigned	Unassigned	Unassigned	Unassigned	Archaea	Methanobacteriota	Methanobacteria	Methanobacteriales	Methanobacteriaceae	Methanobacterium	Unclassified
1226	vOTU1110	Unassigned	Unassigned	Unassigned	Unassigned	Unassigned	Unassigned	Unassigned	Unclassified	Unclassified	Unclassified	Unclassified	Unclassified	Unclassified	Unclassified
1227	vOTU11100	Unassigned	Unassigned	Unassigned	Unassigned	Unassigned	Unassigned	Unassigned	Unclassified	Unclassified	Unclassified	Unclassified	Unclassified	Unclassified	Unclassified
1228	vOTU11101	Unassigned	Unassigned	Unassigned	Unassigned	Unassigned	Unassigned	Unassigned	Unclassified	Unclassified	Unclassified	Unclassified	Unclassified	Unclassified	Unclassified
1229	vOTU11102	Unassigned	Unassigned	Unassigned	Unassigned	Unassigned	Unassigned	Unassigned	Unclassified	Unclassified	Unclassified	Unclassified	Unclassified	Unclassified	Unclassified
1230	vOTU11103	Unassigned	Unassigned	Unassigned	Unassigned	Unassigned	Unassigned	Unassigned	Unclassified	Unclassified	Unclassified	Unclassified	Unclassified	Unclassified	Unclassified
1231	vOTU11104	Unassigned	Unassigned	Unassigned	Unassigned	Unassigned	Unassigned	Unassigned	Unclassified	Unclassified	Unclassified	Unclassified	Unclassified	Unclassified	Unclassified
1232	vOTU11105	Unassigned	Unassigned	Unassigned	Unassigned	Unassigned	Unassigned	Unassigned	Unclassified	Unclassified	Unclassified	Unclassified	Unclassified	Unclassified	Unclassified
1233	vOTU11106	Unassigned	Unassigned	Unassigned	Unassigned	Unassigned	Unassigned	Unassigned	Unclassified	Unclassified	Unclassified	Unclassified	Unclassified	Unclassified	Unclassified
1234	vOTU11107	Unassigned	Unassigned	Unassigned	Unassigned	Unassigned	Unassigned	Unassigned	Unclassified	Unclassified	Unclassified	Unclassified	Unclassified	Unclassified	Unclassified
1235	vOTU11108	Unassigned	Unassigned	Unassigned	Unassigned	Unassigned	Unassigned	Unassigned	Unclassified	Unclassified	Unclassified	Unclassified	Unclassified	Unclassified	Unclassified
1236	vOTU11109	Unassigned	Unassigned	Unassigned	Unassigned	Unassigned	Unassigned	Unassigned	Unclassified	Unclassified	Unclassified	Unclassified	Unclassified	Unclassified	Unclassified
1237	vOTU1111	Unassigned	Unassigned	Unassigned	Unassigned	Unassigned	Unassigned	Unassigned	Unclassified	Unclassified	Unclassified	Unclassified	Unclassified	Unclassified	Unclassified
1238	vOTU11110	Unassigned	Unassigned	Unassigned	Unassigned	Unassigned	Unassigned	Unassigned	Unclassified	Unclassified	Unclassified	Unclassified	Unclassified	Unclassified	Unclassified
1239	vOTU11111	Unassigned	Unassigned	Unassigned	Unassigned	Unassigned	Unassigned	Unassigned	Unclassified	Unclassified	Unclassified	Unclassified	Unclassified	Unclassified	Unclassified
1240	vOTU11112	Unassigned	Unassigned	Unassigned	Unassigned	Unassigned	Unassigned	Unassigned	Unclassified	Unclassified	Unclassified	Unclassified	Unclassified	Unclassified	Unclassified
1241	vOTU11113	Unassigned	Unassigned	Unassigned	Unassigned	Unassigned	Unassigned	Unassigned	Unclassified	Unclassified	Unclassified	Unclassified	Unclassified	Unclassified	Unclassified
1242	vOTU11114	Unassigned	Unassigned	Unassigned	Unassigned	Unassigned	Unassigned	Unassigned	Unclassified	Unclassified	Unclassified	Unclassified	Unclassified	Unclassified	Unclassified
1243	vOTU11115	Unassigned	Unassigned	Unassigned	Unassigned	Unassigned	Unassigned	Unassigned	Unclassified	Unclassified	Unclassified	Unclassified	Unclassified	Unclassified	Unclassified
1244	vOTU11116	Unassigned	Unassigned	Unassigned	Unassigned	Unassigned	Unassigned	Unassigned	Unclassified	Unclassified	Unclassified	Unclassified	Unclassified	Unclassified	Unclassified
1245	vOTU11117	Unassigned	Unassigned	Unassigned	Unassigned	Unassigned	Unassigned	Unassigned	Unclassified	Unclassified	Unclassified	Unclassified	Unclassified	Unclassified	Unclassified
1246	vOTU11118	Unassigned	Unassigned	Unassigned	Unassigned	Unassigned	Unassigned	Unassigned	Unclassified	Unclassified	Unclassified	Unclassified	Unclassified	Unclassified	Unclassified
1247	vOTU11119	Unassigned	Unassigned	Unassigned	Unassigned	Unassigned	Unassigned	Unassigned	Unclassified	Unclassified	Unclassified	Unclassified	Unclassified	Unclassified	Unclassified
1248	vOTU1112	Unassigned	Unassigned	Unassigned	Unassigned	Unassigned	Unassigned	Unassigned	Unclassified	Unclassified	Unclassified	Unclassified	Unclassified	Unclassified	Unclassified
1249	vOTU11120	Unassigned	Unassigned	Unassigned	Unassigned	Unassigned	Unassigned	Unassigned	Unclassified	Unclassified	Unclassified	Unclassified	Unclassified	Unclassified	Unclassified
1250	vOTU11121	Unassigned	Unassigned	Unassigned	Unassigned	Unassigned	Unassigned	Unassigned	Unclassified	Unclassified	Unclassified	Unclassified	Unclassified	Unclassified	Unclassified
1251	vOTU11122	Unassigned	Unassigned	Unassigned	Unassigned	Unassigned	Unassigned	Unassigned	Unclassified	Unclassified	Unclassified	Unclassified	Unclassified	Unclassified	Unclassified
1252	vOTU11123	Unassigned	Unassigned	Unassigned	Unassigned	Unassigned	Unassigned	Unassigned	Unclassified	Unclassified	Unclassified	Unclassified	Unclassified	Unclassified	Unclassified
1253	vOTU11124	Unassigned	Unassigned	Unassigned	Unassigned	Unassigned	Unassigned	Unassigned	Unclassified	Unclassified	Unclassified	Unclassified	Unclassified	Unclassified	Unclassified
1254	vOTU11125	Unassigned	Unassigned	Unassigned	Unassigned	Unassigned	Unassigned	Unassigned	Unclassified	Unclassified	Unclassified	Unclassified	Unclassified	Unclassified	Unclassified
1255	vOTU11126	Unassigned	Unassigned	Unassigned	Unassigned	Unassigned	Unassigned	Unassigned	Unclassified	Unclassified	Unclassified	Unclassified	Unclassified	Unclassified	Unclassified
1256	vOTU11127	Unassigned	Unassigned	Unassigned	Unassigned	Unassigned	Unassigned	Unassigned	Unclassified	Unclassified	Unclassified	Unclassified	Unclassified	Unclassified	Unclassified
1257	vOTU11128	Unassigned	Unassigned	Unassigned	Unassigned	Unassigned	Unassigned	Unassigned	Unclassified	Unclassified	Unclassified	Unclassified	Unclassified	Unclassified	Unclassified
1258	vOTU11129	Unassigned	Unassigned	Unassigned	Unassigned	Unassigned	Unassigned	Unassigned	Unclassified	Unclassified	Unclassified	Unclassified	Unclassified	Unclassified	Unclassified
1259	vOTU1113	Unassigned	Unassigned	Unassigned	Unassigned	Unassigned	Unassigned	Unassigned	Unclassified	Unclassified	Unclassified	Unclassified	Unclassified	Unclassified	Unclassified
1260	vOTU11130	Unassigned	Unassigned	Unassigned	Unassigned	Unassigned	Unassigned	Unassigned	Unclassified	Unclassified	Unclassified	Unclassified	Unclassified	Unclassified	Unclassified
1261	vOTU11131	Unassigned	Unassigned	Unassigned	Unassigned	Unassigned	Unassigned	Unassigned	Unclassified	Unclassified	Unclassified	Unclassified	Unclassified	Unclassified	Unclassified
1262	vOTU11132	Unassigned	Unassigned	Unassigned	Unassigned	Unassigned	Unassigned	Unassigned	Unclassified	Unclassified	Unclassified	Unclassified	Unclassified	Unclassified	Unclassified
1263	vOTU11133	Unassigned	Unassigned	Unassigned	Unassigned	Unassigned	Unassigned	Unassigned	Unclassified	Unclassified	Unclassified	Unclassified	Unclassified	Unclassified	Unclassified
1264	vOTU11134	Unassigned	Unassigned	Unassigned	Unassigned	Unassigned	Unassigned	Unassigned	Unclassified	Unclassified	Unclassified	Unclassified	Unclassified	Unclassified	Unclassified
1265	vOTU11135	Unassigned	Unassigned	Unassigned	Unassigned	Unassigned	Unassigned	Unassigned	Unclassified	Unclassified	Unclassified	Unclassified	Unclassified	Unclassified	Unclassified
1266	vOTU11136	Unassigned	Unassigned	Unassigned	Unassigned	Unassigned	Unassigned	Unassigned	Unclassified	Unclassified	Unclassified	Unclassified	Unclassified	Unclassified	Unclassified
1267	vOTU11137	Unassigned	Unassigned	Unassigned	Unassigned	Unassigned	Unassigned	Unassigned	Unclassified	Unclassified	Unclassified	Unclassified	Unclassified	Unclassified	Unclassified
1268	vOTU11138	Unassigned	Unassigned	Unassigned	Unassigned	Unassigned	Unassigned	Unassigned	Unclassified	Unclassified	Unclassified	Unclassified	Unclassified	Unclassified	Unclassified
1269	vOTU11139	Unassigned	Unassigned	Unassigned	Unassigned	Unassigned	Unassigned	Unassigned	Unclassified	Unclassified	Unclassified	Unclassified	Unclassified	Unclassified	Unclassified
1270	vOTU1114	Unassigned	Unassigned	Unassigned	Unassigned	Unassigned	Unassigned	Unassigned	Unclassified	Unclassified	Unclassified	Unclassified	Unclassified	Unclassified	Unclassified
1271	vOTU11140	Unassigned	Unassigned	Unassigned	Unassigned	Unassigned	Unassigned	Unassigned	Unclassified	Unclassified	Unclassified	Unclassified	Unclassified	Unclassified	Unclassified
1272	vOTU11141	Unassigned	Unassigned	Unassigned	Unassigned	Unassigned	Unassigned	Unassigned	Unclassified	Unclassified	Unclassified	Unclassified	Unclassified	Unclassified	Unclassified
1273	vOTU11142	Unassigned	Unassigned	Unassigned	Unassigned	Unassigned	Unassigned	Unassigned	Unclassified	Unclassified	Unclassified	Unclassified	Unclassified	Unclassified	Unclassified
1274	vOTU11143	Unassigned	Unassigned	Unassigned	Unassigned	Unassigned	Unassigned	Unassigned	Unclassified	Unclassified	Unclassified	Unclassified	Unclassified	Unclassified	Unclassified
1275	vOTU11144	Unassigned	Unassigned	Unassigned	Unassigned	Unassigned	Unassigned	Unassigned	Unclassified	Unclassified	Unclassified	Unclassified	Unclassified	Unclassified	Unclassified
1276	vOTU11145	Unassigned	Unassigned	Unassigned	Unassigned	Unassigned	Unassigned	Unassigned	Bacteria	Pseudomonadota	Alphaproteobacteria	Rhizobiales	Xanthobacteraceae	Pseudolabrys	Pseudolabrys sp903929045
1277	vOTU11146	Unassigned	Unassigned	Unassigned	Unassigned	Unassigned	Unassigned	Unassigned	Unclassified	Unclassified	Unclassified	Unclassified	Unclassified	Unclassified	Unclassified
1278	vOTU11147	Unassigned	Unassigned	Unassigned	Unassigned	Unassigned	Unassigned	Unassigned	Unclassified	Unclassified	Unclassified	Unclassified	Unclassified	Unclassified	Unclassified
1279	vOTU11148	Unassigned	Unassigned	Unassigned	Unassigned	Unassigned	Unassigned	Unassigned	Unclassified	Unclassified	Unclassified	Unclassified	Unclassified	Unclassified	Unclassified
1280	vOTU11149	Unassigned	Unassigned	Unassigned	Unassigned	Unassigned	Unassigned	Unassigned	Unclassified	Unclassified	Unclassified	Unclassified	Unclassified	Unclassified	Unclassified
1281	vOTU1115	Unassigned	Unassigned	Unassigned	Unassigned	Unassigned	Unassigned	Unassigned	Unclassified	Unclassified	Unclassified	Unclassified	Unclassified	Unclassified	Unclassified
1282	vOTU11150	Unassigned	Unassigned	Unassigned	Unassigned	Unassigned	Unassigned	Unassigned	Unclassified	Unclassified	Unclassified	Unclassified	Unclassified	Unclassified	Unclassified
1283	vOTU11151	Unassigned	Unassigned	Unassigned	Unassigned	Unassigned	Unassigned	Unassigned	Unclassified	Unclassified	Unclassified	Unclassified	Unclassified	Unclassified	Unclassified
1284	vOTU11152	Unassigned	Unassigned	Unassigned	Unassigned	Unassigned	Unassigned	Unassigned	Bacteria	Pseudomonadota	Alphaproteobacteria	Rhizobiales	Xanthobacteraceae	Pseudolabrys	Pseudolabrys sp903929045
1285	vOTU11153	Unassigned	Unassigned	Unassigned	Unassigned	Unassigned	Unassigned	Unassigned	Unclassified	Unclassified	Unclassified	Unclassified	Unclassified	Unclassified	Unclassified
1286	vOTU11154	Unassigned	Unassigned	Unassigned	Unassigned	Unassigned	Unassigned	Unassigned	Unclassified	Unclassified	Unclassified	Unclassified	Unclassified	Unclassified	Unclassified
1287	vOTU11155	Unassigned	Unassigned	Unassigned	Unassigned	Unassigned	Unassigned	Unassigned	Unclassified	Unclassified	Unclassified	Unclassified	Unclassified	Unclassified	Unclassified
1288	vOTU11156	Unassigned	Unassigned	Unassigned	Unassigned	Unassigned	Unassigned	Unassigned	Unclassified	Unclassified	Unclassified	Unclassified	Unclassified	Unclassified	Unclassified
1289	vOTU11157	Unassigned	Unassigned	Unassigned	Unassigned	Unassigned	Unassigned	Unassigned	Unclassified	Unclassified	Unclassified	Unclassified	Unclassified	Unclassified	Unclassified
1290	vOTU11158	Unassigned	Unassigned	Unassigned	Unassigned	Unassigned	Unassigned	Unassigned	Unclassified	Unclassified	Unclassified	Unclassified	Unclassified	Unclassified	Unclassified
1291	vOTU11159	Unassigned	Unassigned	Unassigned	Unassigned	Unassigned	Unassigned	Unassigned	Unclassified	Unclassified	Unclassified	Unclassified	Unclassified	Unclassified	Unclassified
1292	vOTU1116	Unassigned	Unassigned	Unassigned	Unassigned	Unassigned	Unassigned	Unassigned	Unclassified	Unclassified	Unclassified	Unclassified	Unclassified	Unclassified	Unclassified
1293	vOTU11160	Unassigned	Unassigned	Unassigned	Unassigned	Unassigned	Unassigned	Unassigned	Unclassified	Unclassified	Unclassified	Unclassified	Unclassified	Unclassified	Unclassified
1294	vOTU11161	Unassigned	Unassigned	Unassigned	Unassigned	Unassigned	Unassigned	Unassigned	Unclassified	Unclassified	Unclassified	Unclassified	Unclassified	Unclassified	Unclassified
1295	vOTU11162	Unassigned	Unassigned	Unassigned	Unassigned	Unassigned	Unassigned	Unassigned	Unclassified	Unclassified	Unclassified	Unclassified	Unclassified	Unclassified	Unclassified
1296	vOTU11163	Unassigned	Unassigned	Unassigned	Unassigned	Unassigned	Unassigned	Unassigned	Unclassified	Unclassified	Unclassified	Unclassified	Unclassified	Unclassified	Unclassified
1297	vOTU11164	Unassigned	Unassigned	Unassigned	Unassigned	Unassigned	Unassigned	Unassigned	Unclassified	Unclassified	Unclassified	Unclassified	Unclassified	Unclassified	Unclassified
1298	vOTU11165	Unassigned	Unassigned	Unassigned	Unassigned	Unassigned	Unassigned	Unassigned	Unclassified	Unclassified	Unclassified	Unclassified	Unclassified	Unclassified	Unclassified
1299	vOTU11166	Unassigned	Unassigned	Unassigned	Unassigned	Unassigned	Unassigned	Unassigned	Unclassified	Unclassified	Unclassified	Unclassified	Unclassified	Unclassified	Unclassified
1300	vOTU11167	Unassigned	Unassigned	Unassigned	Unassigned	Unassigned	Unassigned	Unassigned	Unclassified	Unclassified	Unclassified	Unclassified	Unclassified	Unclassified	Unclassified
1301	vOTU11168	Unassigned	Unassigned	Unassigned	Unassigned	Unassigned	Unassigned	Unassigned	Unclassified	Unclassified	Unclassified	Unclassified	Unclassified	Unclassified	Unclassified
1302	vOTU11169	Unassigned	Unassigned	Unassigned	Unassigned	Unassigned	Unassigned	Unassigned	Unclassified	Unclassified	Unclassified	Unclassified	Unclassified	Unclassified	Unclassified
1303	vOTU1117	Unassigned	Unassigned	Unassigned	Unassigned	Unassigned	Unassigned	Unassigned	Unclassified	Unclassified	Unclassified	Unclassified	Unclassified	Unclassified	Unclassified
1304	vOTU11170	Unassigned	Unassigned	Unassigned	Unassigned	Unassigned	Unassigned	Unassigned	Unclassified	Unclassified	Unclassified	Unclassified	Unclassified	Unclassified	Unclassified
1305	vOTU11171	Unassigned	Unassigned	Unassigned	Unassigned	Unassigned	Unassigned	Unassigned	Unclassified	Unclassified	Unclassified	Unclassified	Unclassified	Unclassified	Unclassified
1306	vOTU11172	Unassigned	Unassigned	Unassigned	Unassigned	Unassigned	Unassigned	Unassigned	Unclassified	Unclassified	Unclassified	Unclassified	Unclassified	Unclassified	Unclassified
1307	vOTU11173	Unassigned	Unassigned	Unassigned	Unassigned	Unassigned	Unassigned	Unassigned	Bacteria	Pseudomonadota	Alphaproteobacteria	Rhizobiales	Xanthobacteraceae	Pseudolabrys	Pseudolabrys sp903929045
1308	vOTU11174	Unassigned	Unassigned	Unassigned	Unassigned	Unassigned	Unassigned	Unassigned	Unclassified	Unclassified	Unclassified	Unclassified	Unclassified	Unclassified	Unclassified
1309	vOTU11175	Unassigned	Unassigned	Unassigned	Unassigned	Unassigned	Unassigned	Unassigned	Unclassified	Unclassified	Unclassified	Unclassified	Unclassified	Unclassified	Unclassified
1310	vOTU11176	Unassigned	Unassigned	Unassigned	Unassigned	Unassigned	Unassigned	Unassigned	Unclassified	Unclassified	Unclassified	Unclassified	Unclassified	Unclassified	Unclassified
1311	vOTU11177	Unassigned	Unassigned	Unassigned	Unassigned	Unassigned	Unassigned	Unassigned	Unclassified	Unclassified	Unclassified	Unclassified	Unclassified	Unclassified	Unclassified
1312	vOTU11178	Unassigned	Unassigned	Unassigned	Unassigned	Unassigned	Unassigned	Unassigned	Unclassified	Unclassified	Unclassified	Unclassified	Unclassified	Unclassified	Unclassified
1313	vOTU11179	Unassigned	Unassigned	Unassigned	Unassigned	Unassigned	Unassigned	Unassigned	Unclassified	Unclassified	Unclassified	Unclassified	Unclassified	Unclassified	Unclassified
1314	vOTU1118	Unassigned	Unassigned	Unassigned	Unassigned	Unassigned	Unassigned	Unassigned	Unclassified	Unclassified	Unclassified	Unclassified	Unclassified	Unclassified	Unclassified
1315	vOTU11180	Viruses	Varidnaviria	Bamfordvirae	Nucleocytoviricota	Pokkesviricetes	Chitovirales	Poxviridae	Bacteria	Bacteroidota	Bacteroidia	Bacteroidales	Bacteroidaceae	OM05-12	OM05-12 sp003438995
1316	vOTU11181	Unassigned	Unassigned	Unassigned	Unassigned	Unassigned	Unassigned	Unassigned	Unclassified	Unclassified	Unclassified	Unclassified	Unclassified	Unclassified	Unclassified
1317	vOTU11182	Unassigned	Unassigned	Unassigned	Unassigned	Unassigned	Unassigned	Unassigned	Unclassified	Unclassified	Unclassified	Unclassified	Unclassified	Unclassified	Unclassified
1318	vOTU11183	Unassigned	Unassigned	Unassigned	Unassigned	Unassigned	Unassigned	Unassigned	Unclassified	Unclassified	Unclassified	Unclassified	Unclassified	Unclassified	Unclassified
1319	vOTU11184	Unassigned	Unassigned	Unassigned	Unassigned	Unassigned	Unassigned	Unassigned	Unclassified	Unclassified	Unclassified	Unclassified	Unclassified	Unclassified	Unclassified
1320	vOTU11185	Unassigned	Unassigned	Unassigned	Unassigned	Unassigned	Unassigned	Unassigned	Unclassified	Unclassified	Unclassified	Unclassified	Unclassified	Unclassified	Unclassified
1321	vOTU11186	Unassigned	Unassigned	Unassigned	Unassigned	Unassigned	Unassigned	Unassigned	Unclassified	Unclassified	Unclassified	Unclassified	Unclassified	Unclassified	Unclassified
1322	vOTU11187	Unassigned	Unassigned	Unassigned	Unassigned	Unassigned	Unassigned	Unassigned	Unclassified	Unclassified	Unclassified	Unclassified	Unclassified	Unclassified	Unclassified
1323	vOTU11188	Unassigned	Unassigned	Unassigned	Unassigned	Unassigned	Unassigned	Unassigned	Unclassified	Unclassified	Unclassified	Unclassified	Unclassified	Unclassified	Unclassified
1324	vOTU11189	Unassigned	Unassigned	Unassigned	Unassigned	Unassigned	Unassigned	Unassigned	Unclassified	Unclassified	Unclassified	Unclassified	Unclassified	Unclassified	Unclassified
1325	vOTU1119	Unassigned	Unassigned	Unassigned	Unassigned	Unassigned	Unassigned	Unassigned	Unclassified	Unclassified	Unclassified	Unclassified	Unclassified	Unclassified	Unclassified
1326	vOTU11190	Unassigned	Unassigned	Unassigned	Unassigned	Unassigned	Unassigned	Unassigned	Unclassified	Unclassified	Unclassified	Unclassified	Unclassified	Unclassified	Unclassified
1327	vOTU11191	Unassigned	Unassigned	Unassigned	Unassigned	Unassigned	Unassigned	Unassigned	Unclassified	Unclassified	Unclassified	Unclassified	Unclassified	Unclassified	Unclassified
1328	vOTU11192	Unassigned	Unassigned	Unassigned	Unassigned	Unassigned	Unassigned	Unassigned	Unclassified	Unclassified	Unclassified	Unclassified	Unclassified	Unclassified	Unclassified
1329	vOTU11193	Unassigned	Unassigned	Unassigned	Unassigned	Unassigned	Unassigned	Unassigned	Unclassified	Unclassified	Unclassified	Unclassified	Unclassified	Unclassified	Unclassified
1330	vOTU11194	Unassigned	Unassigned	Unassigned	Unassigned	Unassigned	Unassigned	Unassigned	Unclassified	Unclassified	Unclassified	Unclassified	Unclassified	Unclassified	Unclassified
1331	vOTU11195	Unassigned	Unassigned	Unassigned	Unassigned	Unassigned	Unassigned	Unassigned	Unclassified	Unclassified	Unclassified	Unclassified	Unclassified	Unclassified	Unclassified
1332	vOTU11196	Unassigned	Unassigned	Unassigned	Unassigned	Unassigned	Unassigned	Unassigned	Bacteria	Bacteroidota	Bacteroidia	Bacteroidales	Bacteroidaceae	OM05-12	OM05-12 sp003438995
1333	vOTU11197	Unassigned	Unassigned	Unassigned	Unassigned	Unassigned	Unassigned	Unassigned	Unclassified	Unclassified	Unclassified	Unclassified	Unclassified	Unclassified	Unclassified
1334	vOTU11198	Unassigned	Unassigned	Unassigned	Unassigned	Unassigned	Unassigned	Unassigned	Unclassified	Unclassified	Unclassified	Unclassified	Unclassified	Unclassified	Unclassified
1335	vOTU11199	Unassigned	Unassigned	Unassigned	Unassigned	Unassigned	Unassigned	Unassigned	Unclassified	Unclassified	Unclassified	Unclassified	Unclassified	Unclassified	Unclassified
1336	vOTU112	Viruses	Monodnaviria	Shotokuvirae	Cressdnaviricota	Repensiviricetes	Geplafuvirales	Genomoviridae	Unclassified	Unclassified	Unclassified	Unclassified	Unclassified	Unclassified	Unclassified
1337	vOTU1120	Viruses	Monodnaviria	Loebvirae	Hofneiviricota	Faserviricetes	Tubulavirales	Inoviridae	Unclassified	Unclassified	Unclassified	Unclassified	Unclassified	Unclassified	Unclassified
1338	vOTU11200	Unassigned	Unassigned	Unassigned	Unassigned	Unassigned	Unassigned	Unassigned	Unclassified	Unclassified	Unclassified	Unclassified	Unclassified	Unclassified	Unclassified
1339	vOTU11201	Unassigned	Unassigned	Unassigned	Unassigned	Unassigned	Unassigned	Unassigned	Unclassified	Unclassified	Unclassified	Unclassified	Unclassified	Unclassified	Unclassified
1340	vOTU11202	Unassigned	Unassigned	Unassigned	Unassigned	Unassigned	Unassigned	Unassigned	Unclassified	Unclassified	Unclassified	Unclassified	Unclassified	Unclassified	Unclassified
1341	vOTU11203	Unassigned	Unassigned	Unassigned	Unassigned	Unassigned	Unassigned	Unassigned	Unclassified	Unclassified	Unclassified	Unclassified	Unclassified	Unclassified	Unclassified
1342	vOTU11204	Unassigned	Unassigned	Unassigned	Unassigned	Unassigned	Unassigned	Unassigned	Unclassified	Unclassified	Unclassified	Unclassified	Unclassified	Unclassified	Unclassified
1343	vOTU11205	Unassigned	Unassigned	Unassigned	Unassigned	Unassigned	Unassigned	Unassigned	Unclassified	Unclassified	Unclassified	Unclassified	Unclassified	Unclassified	Unclassified
1344	vOTU11206	Unassigned	Unassigned	Unassigned	Unassigned	Unassigned	Unassigned	Unassigned	Unclassified	Unclassified	Unclassified	Unclassified	Unclassified	Unclassified	Unclassified
1345	vOTU11207	Unassigned	Unassigned	Unassigned	Unassigned	Unassigned	Unassigned	Unassigned	Unclassified	Unclassified	Unclassified	Unclassified	Unclassified	Unclassified	Unclassified
1346	vOTU11208	Unassigned	Unassigned	Unassigned	Unassigned	Unassigned	Unassigned	Unassigned	Unclassified	Unclassified	Unclassified	Unclassified	Unclassified	Unclassified	Unclassified
1347	vOTU11209	Unassigned	Unassigned	Unassigned	Unassigned	Unassigned	Unassigned	Unassigned	Unclassified	Unclassified	Unclassified	Unclassified	Unclassified	Unclassified	Unclassified
1348	vOTU1121	Unassigned	Unassigned	Unassigned	Unassigned	Unassigned	Unassigned	Unassigned	Unclassified	Unclassified	Unclassified	Unclassified	Unclassified	Unclassified	Unclassified
1349	vOTU11210	Unassigned	Unassigned	Unassigned	Unassigned	Unassigned	Unassigned	Unassigned	Unclassified	Unclassified	Unclassified	Unclassified	Unclassified	Unclassified	Unclassified
1350	vOTU11211	Unassigned	Unassigned	Unassigned	Unassigned	Unassigned	Unassigned	Unassigned	Unclassified	Unclassified	Unclassified	Unclassified	Unclassified	Unclassified	Unclassified
1351	vOTU11212	Unassigned	Unassigned	Unassigned	Unassigned	Unassigned	Unassigned	Unassigned	Unclassified	Unclassified	Unclassified	Unclassified	Unclassified	Unclassified	Unclassified
1352	vOTU11213	Unassigned	Unassigned	Unassigned	Unassigned	Unassigned	Unassigned	Unassigned	Unclassified	Unclassified	Unclassified	Unclassified	Unclassified	Unclassified	Unclassified
1353	vOTU11214	Unassigned	Unassigned	Unassigned	Unassigned	Unassigned	Unassigned	Unassigned	Unclassified	Unclassified	Unclassified	Unclassified	Unclassified	Unclassified	Unclassified
1354	vOTU11215	Unassigned	Unassigned	Unassigned	Unassigned	Unassigned	Unassigned	Unassigned	Unclassified	Unclassified	Unclassified	Unclassified	Unclassified	Unclassified	Unclassified
1355	vOTU11216	Unassigned	Unassigned	Unassigned	Unassigned	Unassigned	Unassigned	Unassigned	Unclassified	Unclassified	Unclassified	Unclassified	Unclassified	Unclassified	Unclassified
1356	vOTU11217	Unassigned	Unassigned	Unassigned	Unassigned	Unassigned	Unassigned	Unassigned	Unclassified	Unclassified	Unclassified	Unclassified	Unclassified	Unclassified	Unclassified
1357	vOTU11218	Unassigned	Unassigned	Unassigned	Unassigned	Unassigned	Unassigned	Unassigned	Unclassified	Unclassified	Unclassified	Unclassified	Unclassified	Unclassified	Unclassified
1358	vOTU11219	Unassigned	Unassigned	Unassigned	Unassigned	Unassigned	Unassigned	Unassigned	Unclassified	Unclassified	Unclassified	Unclassified	Unclassified	Unclassified	Unclassified
1359	vOTU1122	Viruses	Monodnaviria	Loebvirae	Hofneiviricota	Faserviricetes	Tubulavirales	Inoviridae	Bacteria	Pseudomonadota	Gammaproteobacteria	Enterobacterales	Enterobacteriaceae	Pantoea	Unclassified
1360	vOTU11220	Unassigned	Unassigned	Unassigned	Unassigned	Unassigned	Unassigned	Unassigned	Unclassified	Unclassified	Unclassified	Unclassified	Unclassified	Unclassified	Unclassified
1361	vOTU11221	Unassigned	Unassigned	Unassigned	Unassigned	Unassigned	Unassigned	Unassigned	Unclassified	Unclassified	Unclassified	Unclassified	Unclassified	Unclassified	Unclassified
1362	vOTU11222	Unassigned	Unassigned	Unassigned	Unassigned	Unassigned	Unassigned	Unassigned	Unclassified	Unclassified	Unclassified	Unclassified	Unclassified	Unclassified	Unclassified
1363	vOTU11223	Unassigned	Unassigned	Unassigned	Unassigned	Unassigned	Unassigned	Unassigned	Unclassified	Unclassified	Unclassified	Unclassified	Unclassified	Unclassified	Unclassified
1364	vOTU11224	Unassigned	Unassigned	Unassigned	Unassigned	Unassigned	Unassigned	Unassigned	Unclassified	Unclassified	Unclassified	Unclassified	Unclassified	Unclassified	Unclassified
1365	vOTU11225	Unassigned	Unassigned	Unassigned	Unassigned	Unassigned	Unassigned	Unassigned	Unclassified	Unclassified	Unclassified	Unclassified	Unclassified	Unclassified	Unclassified
1366	vOTU11226	Unassigned	Unassigned	Unassigned	Unassigned	Unassigned	Unassigned	Unassigned	Unclassified	Unclassified	Unclassified	Unclassified	Unclassified	Unclassified	Unclassified
1367	vOTU11227	Unassigned	Unassigned	Unassigned	Unassigned	Unassigned	Unassigned	Unassigned	Bacteria	Bacillota	Bacilli	Staphylococcales	Staphylococcaceae	Staphylococcus	Staphylococcus capitis
1368	vOTU11228	Unassigned	Unassigned	Unassigned	Unassigned	Unassigned	Unassigned	Unassigned	Unclassified	Unclassified	Unclassified	Unclassified	Unclassified	Unclassified	Unclassified
1369	vOTU11229	Unassigned	Unassigned	Unassigned	Unassigned	Unassigned	Unassigned	Unassigned	Unclassified	Unclassified	Unclassified	Unclassified	Unclassified	Unclassified	Unclassified
1370	vOTU1123	Unassigned	Unassigned	Unassigned	Unassigned	Unassigned	Unassigned	Unassigned	Unclassified	Unclassified	Unclassified	Unclassified	Unclassified	Unclassified	Unclassified
1371	vOTU11230	Unassigned	Unassigned	Unassigned	Unassigned	Unassigned	Unassigned	Unassigned	Unclassified	Unclassified	Unclassified	Unclassified	Unclassified	Unclassified	Unclassified
1372	vOTU11231	Unassigned	Unassigned	Unassigned	Unassigned	Unassigned	Unassigned	Unassigned	Unclassified	Unclassified	Unclassified	Unclassified	Unclassified	Unclassified	Unclassified
1373	vOTU11232	Unassigned	Unassigned	Unassigned	Unassigned	Unassigned	Unassigned	Unassigned	Unclassified	Unclassified	Unclassified	Unclassified	Unclassified	Unclassified	Unclassified
1374	vOTU11233	Unassigned	Unassigned	Unassigned	Unassigned	Unassigned	Unassigned	Unassigned	Unclassified	Unclassified	Unclassified	Unclassified	Unclassified	Unclassified	Unclassified
1375	vOTU11234	Unassigned	Unassigned	Unassigned	Unassigned	Unassigned	Unassigned	Unassigned	Unclassified	Unclassified	Unclassified	Unclassified	Unclassified	Unclassified	Unclassified
1376	vOTU11235	Unassigned	Unassigned	Unassigned	Unassigned	Unassigned	Unassigned	Unassigned	Unclassified	Unclassified	Unclassified	Unclassified	Unclassified	Unclassified	Unclassified
1377	vOTU11236	Unassigned	Unassigned	Unassigned	Unassigned	Unassigned	Unassigned	Unassigned	Unclassified	Unclassified	Unclassified	Unclassified	Unclassified	Unclassified	Unclassified
1378	vOTU11237	Unassigned	Unassigned	Unassigned	Unassigned	Unassigned	Unassigned	Unassigned	Unclassified	Unclassified	Unclassified	Unclassified	Unclassified	Unclassified	Unclassified
1379	vOTU11238	Unassigned	Unassigned	Unassigned	Unassigned	Unassigned	Unassigned	Unassigned	Unclassified	Unclassified	Unclassified	Unclassified	Unclassified	Unclassified	Unclassified
1380	vOTU11239	Unassigned	Unassigned	Unassigned	Unassigned	Unassigned	Unassigned	Unassigned	Unclassified	Unclassified	Unclassified	Unclassified	Unclassified	Unclassified	Unclassified
1381	vOTU1124	Unassigned	Unassigned	Unassigned	Unassigned	Unassigned	Unassigned	Unassigned	Unclassified	Unclassified	Unclassified	Unclassified	Unclassified	Unclassified	Unclassified
1382	vOTU11240	Unassigned	Unassigned	Unassigned	Unassigned	Unassigned	Unassigned	Unassigned	Unclassified	Unclassified	Unclassified	Unclassified	Unclassified	Unclassified	Unclassified
1383	vOTU11241	Unassigned	Unassigned	Unassigned	Unassigned	Unassigned	Unassigned	Unassigned	Unclassified	Unclassified	Unclassified	Unclassified	Unclassified	Unclassified	Unclassified
1384	vOTU11242	Unassigned	Unassigned	Unassigned	Unassigned	Unassigned	Unassigned	Unassigned	Bacteria	Bacillota	Clostridia	Lachnospirales	Lachnospiraceae	Eubacterium	Eubacterium
1385	vOTU11243	Unassigned	Unassigned	Unassigned	Unassigned	Unassigned	Unassigned	Unassigned	Unclassified	Unclassified	Unclassified	Unclassified	Unclassified	Unclassified	Unclassified
1386	vOTU11244	Unassigned	Unassigned	Unassigned	Unassigned	Unassigned	Unassigned	Unassigned	Unclassified	Unclassified	Unclassified	Unclassified	Unclassified	Unclassified	Unclassified
1387	vOTU11245	Unassigned	Unassigned	Unassigned	Unassigned	Unassigned	Unassigned	Unassigned	Unclassified	Unclassified	Unclassified	Unclassified	Unclassified	Unclassified	Unclassified
1388	vOTU11246	Unassigned	Unassigned	Unassigned	Unassigned	Unassigned	Unassigned	Unassigned	Unclassified	Unclassified	Unclassified	Unclassified	Unclassified	Unclassified	Unclassified
1389	vOTU11247	Unassigned	Unassigned	Unassigned	Unassigned	Unassigned	Unassigned	Unassigned	Unclassified	Unclassified	Unclassified	Unclassified	Unclassified	Unclassified	Unclassified
1390	vOTU11248	Unassigned	Unassigned	Unassigned	Unassigned	Unassigned	Unassigned	Unassigned	Unclassified	Unclassified	Unclassified	Unclassified	Unclassified	Unclassified	Unclassified
1391	vOTU11249	Unassigned	Unassigned	Unassigned	Unassigned	Unassigned	Unassigned	Unassigned	Unclassified	Unclassified	Unclassified	Unclassified	Unclassified	Unclassified	Unclassified
1392	vOTU1125	Unassigned	Unassigned	Unassigned	Unassigned	Unassigned	Unassigned	Unassigned	Unclassified	Unclassified	Unclassified	Unclassified	Unclassified	Unclassified	Unclassified
1393	vOTU11250	Unassigned	Unassigned	Unassigned	Unassigned	Unassigned	Unassigned	Unassigned	Unclassified	Unclassified	Unclassified	Unclassified	Unclassified	Unclassified	Unclassified
1394	vOTU11251	Unassigned	Unassigned	Unassigned	Unassigned	Unassigned	Unassigned	Unassigned	Unclassified	Unclassified	Unclassified	Unclassified	Unclassified	Unclassified	Unclassified
1395	vOTU11252	Unassigned	Unassigned	Unassigned	Unassigned	Unassigned	Unassigned	Unassigned	Unclassified	Unclassified	Unclassified	Unclassified	Unclassified	Unclassified	Unclassified
1396	vOTU11253	Unassigned	Unassigned	Unassigned	Unassigned	Unassigned	Unassigned	Unassigned	Unclassified	Unclassified	Unclassified	Unclassified	Unclassified	Unclassified	Unclassified
1397	vOTU11254	Unassigned	Unassigned	Unassigned	Unassigned	Unassigned	Unassigned	Unassigned	Bacteria	Pseudomonadota	Alphaproteobacteria	Rhizobiales	Xanthobacteraceae	Pseudolabrys	Pseudolabrys sp903929045
1398	vOTU11255	Unassigned	Unassigned	Unassigned	Unassigned	Unassigned	Unassigned	Unassigned	Unclassified	Unclassified	Unclassified	Unclassified	Unclassified	Unclassified	Unclassified
1399	vOTU11256	Unassigned	Unassigned	Unassigned	Unassigned	Unassigned	Unassigned	Unassigned	Unclassified	Unclassified	Unclassified	Unclassified	Unclassified	Unclassified	Unclassified
1400	vOTU11257	Unassigned	Unassigned	Unassigned	Unassigned	Unassigned	Unassigned	Unassigned	Unclassified	Unclassified	Unclassified	Unclassified	Unclassified	Unclassified	Unclassified
1401	vOTU11258	Unassigned	Unassigned	Unassigned	Unassigned	Unassigned	Unassigned	Unassigned	Unclassified	Unclassified	Unclassified	Unclassified	Unclassified	Unclassified	Unclassified
1402	vOTU11259	Unassigned	Unassigned	Unassigned	Unassigned	Unassigned	Unassigned	Unassigned	Unclassified	Unclassified	Unclassified	Unclassified	Unclassified	Unclassified	Unclassified
1403	vOTU1126	Unassigned	Unassigned	Unassigned	Unassigned	Unassigned	Unassigned	Unassigned	Unclassified	Unclassified	Unclassified	Unclassified	Unclassified	Unclassified	Unclassified
1404	vOTU11260	Unassigned	Unassigned	Unassigned	Unassigned	Unassigned	Unassigned	Unassigned	Unclassified	Unclassified	Unclassified	Unclassified	Unclassified	Unclassified	Unclassified
1405	vOTU11261	Unassigned	Unassigned	Unassigned	Unassigned	Unassigned	Unassigned	Unassigned	Unclassified	Unclassified	Unclassified	Unclassified	Unclassified	Unclassified	Unclassified
1406	vOTU11262	Unassigned	Unassigned	Unassigned	Unassigned	Unassigned	Unassigned	Unassigned	Bacteria	Actinomycetota	Actinomycetia	Actinomycetales	Dermatophilaceae	Tetrasphaera	Tetrasphaera japonica
1407	vOTU11263	Unassigned	Unassigned	Unassigned	Unassigned	Unassigned	Unassigned	Unassigned	Unclassified	Unclassified	Unclassified	Unclassified	Unclassified	Unclassified	Unclassified
1408	vOTU11264	Unassigned	Unassigned	Unassigned	Unassigned	Unassigned	Unassigned	Unassigned	Unclassified	Unclassified	Unclassified	Unclassified	Unclassified	Unclassified	Unclassified
1409	vOTU11265	Unassigned	Unassigned	Unassigned	Unassigned	Unassigned	Unassigned	Unassigned	Unclassified	Unclassified	Unclassified	Unclassified	Unclassified	Unclassified	Unclassified
1410	vOTU11266	Unassigned	Unassigned	Unassigned	Unassigned	Unassigned	Unassigned	Unassigned	Unclassified	Unclassified	Unclassified	Unclassified	Unclassified	Unclassified	Unclassified
1411	vOTU11267	Unassigned	Unassigned	Unassigned	Unassigned	Unassigned	Unassigned	Unassigned	Unclassified	Unclassified	Unclassified	Unclassified	Unclassified	Unclassified	Unclassified
1412	vOTU11268	Unassigned	Unassigned	Unassigned	Unassigned	Unassigned	Unassigned	Unassigned	Unclassified	Unclassified	Unclassified	Unclassified	Unclassified	Unclassified	Unclassified
1413	vOTU11269	Unassigned	Unassigned	Unassigned	Unassigned	Unassigned	Unassigned	Unassigned	Unclassified	Unclassified	Unclassified	Unclassified	Unclassified	Unclassified	Unclassified
1414	vOTU1127	Unassigned	Unassigned	Unassigned	Unassigned	Unassigned	Unassigned	Unassigned	Unclassified	Unclassified	Unclassified	Unclassified	Unclassified	Unclassified	Unclassified
1415	vOTU11270	Unassigned	Unassigned	Unassigned	Unassigned	Unassigned	Unassigned	Unassigned	Unclassified	Unclassified	Unclassified	Unclassified	Unclassified	Unclassified	Unclassified
1416	vOTU11271	Unassigned	Unassigned	Unassigned	Unassigned	Unassigned	Unassigned	Unassigned	Unclassified	Unclassified	Unclassified	Unclassified	Unclassified	Unclassified	Unclassified
1417	vOTU11272	Unassigned	Unassigned	Unassigned	Unassigned	Unassigned	Unassigned	Unassigned	Bacteria	Pseudomonadota	Gammaproteobacteria	JAHJQQ01	JAHJQQ01	JAHJQQ01	JAHJQQ01 sp019911805
1418	vOTU11273	Unassigned	Unassigned	Unassigned	Unassigned	Unassigned	Unassigned	Unassigned	Unclassified	Unclassified	Unclassified	Unclassified	Unclassified	Unclassified	Unclassified
1419	vOTU11274	Unassigned	Unassigned	Unassigned	Unassigned	Unassigned	Unassigned	Unassigned	Unclassified	Unclassified	Unclassified	Unclassified	Unclassified	Unclassified	Unclassified
1420	vOTU11275	Unassigned	Unassigned	Unassigned	Unassigned	Unassigned	Unassigned	Unassigned	Unclassified	Unclassified	Unclassified	Unclassified	Unclassified	Unclassified	Unclassified
1421	vOTU11276	Unassigned	Unassigned	Unassigned	Unassigned	Unassigned	Unassigned	Unassigned	Unclassified	Unclassified	Unclassified	Unclassified	Unclassified	Unclassified	Unclassified
1422	vOTU11277	Unassigned	Unassigned	Unassigned	Unassigned	Unassigned	Unassigned	Unassigned	Unclassified	Unclassified	Unclassified	Unclassified	Unclassified	Unclassified	Unclassified
1423	vOTU11278	Unassigned	Unassigned	Unassigned	Unassigned	Unassigned	Unassigned	Unassigned	Unclassified	Unclassified	Unclassified	Unclassified	Unclassified	Unclassified	Unclassified
1424	vOTU11279	Unassigned	Unassigned	Unassigned	Unassigned	Unassigned	Unassigned	Unassigned	Unclassified	Unclassified	Unclassified	Unclassified	Unclassified	Unclassified	Unclassified
1425	vOTU1128	Unassigned	Unassigned	Unassigned	Unassigned	Unassigned	Unassigned	Unassigned	Unclassified	Unclassified	Unclassified	Unclassified	Unclassified	Unclassified	Unclassified
1426	vOTU11280	Unassigned	Unassigned	Unassigned	Unassigned	Unassigned	Unassigned	Unassigned	Unclassified	Unclassified	Unclassified	Unclassified	Unclassified	Unclassified	Unclassified
1427	vOTU11281	Unassigned	Unassigned	Unassigned	Unassigned	Unassigned	Unassigned	Unassigned	Unclassified	Unclassified	Unclassified	Unclassified	Unclassified	Unclassified	Unclassified
1428	vOTU11282	Unassigned	Unassigned	Unassigned	Unassigned	Unassigned	Unassigned	Unassigned	Unclassified	Unclassified	Unclassified	Unclassified	Unclassified	Unclassified	Unclassified
1429	vOTU11283	Unassigned	Unassigned	Unassigned	Unassigned	Unassigned	Unassigned	Unassigned	Unclassified	Unclassified	Unclassified	Unclassified	Unclassified	Unclassified	Unclassified
1430	vOTU11284	Unassigned	Unassigned	Unassigned	Unassigned	Unassigned	Unassigned	Unassigned	Unclassified	Unclassified	Unclassified	Unclassified	Unclassified	Unclassified	Unclassified
1431	vOTU11285	Unassigned	Unassigned	Unassigned	Unassigned	Unassigned	Unassigned	Unassigned	Bacteria	Bacteroidota	Bacteroidia	Bacteroidales	Bacteroidaceae	OM05-12	OM05-12 sp003438995
1432	vOTU11286	Unassigned	Unassigned	Unassigned	Unassigned	Unassigned	Unassigned	Unassigned	Unclassified	Unclassified	Unclassified	Unclassified	Unclassified	Unclassified	Unclassified
1433	vOTU11287	Unassigned	Unassigned	Unassigned	Unassigned	Unassigned	Unassigned	Unassigned	Bacteria	Bacillota	Clostridia	Tissierellales	Peptoniphilaceae	Finegoldia	Finegoldia magna
1434	vOTU11288	Unassigned	Unassigned	Unassigned	Unassigned	Unassigned	Unassigned	Unassigned	Unclassified	Unclassified	Unclassified	Unclassified	Unclassified	Unclassified	Unclassified
1435	vOTU11289	Unassigned	Unassigned	Unassigned	Unassigned	Unassigned	Unassigned	Unassigned	Unclassified	Unclassified	Unclassified	Unclassified	Unclassified	Unclassified	Unclassified
1436	vOTU1129	Unassigned	Unassigned	Unassigned	Unassigned	Unassigned	Unassigned	Unassigned	Unclassified	Unclassified	Unclassified	Unclassified	Unclassified	Unclassified	Unclassified
1437	vOTU11290	Unassigned	Unassigned	Unassigned	Unassigned	Unassigned	Unassigned	Unassigned	Unclassified	Unclassified	Unclassified	Unclassified	Unclassified	Unclassified	Unclassified
1438	vOTU11291	Unassigned	Unassigned	Unassigned	Unassigned	Unassigned	Unassigned	Unassigned	Unclassified	Unclassified	Unclassified	Unclassified	Unclassified	Unclassified	Unclassified
1439	vOTU11292	Unassigned	Unassigned	Unassigned	Unassigned	Unassigned	Unassigned	Unassigned	Bacteria	Bacillota	Bacilli	Mycoplasmatales	Mycoplasmoidaceae	Ureaplasma	Ureaplasma parvum
1440	vOTU11293	Unassigned	Unassigned	Unassigned	Unassigned	Unassigned	Unassigned	Unassigned	Unclassified	Unclassified	Unclassified	Unclassified	Unclassified	Unclassified	Unclassified
1441	vOTU11294	Unassigned	Unassigned	Unassigned	Unassigned	Unassigned	Unassigned	Unassigned	Unclassified	Unclassified	Unclassified	Unclassified	Unclassified	Unclassified	Unclassified
1442	vOTU11295	Unassigned	Unassigned	Unassigned	Unassigned	Unassigned	Unassigned	Unassigned	Unclassified	Unclassified	Unclassified	Unclassified	Unclassified	Unclassified	Unclassified
1443	vOTU11296	Unassigned	Unassigned	Unassigned	Unassigned	Unassigned	Unassigned	Unassigned	Unclassified	Unclassified	Unclassified	Unclassified	Unclassified	Unclassified	Unclassified
1444	vOTU11297	Unassigned	Unassigned	Unassigned	Unassigned	Unassigned	Unassigned	Unassigned	Unclassified	Unclassified	Unclassified	Unclassified	Unclassified	Unclassified	Unclassified
1445	vOTU11298	Unassigned	Unassigned	Unassigned	Unassigned	Unassigned	Unassigned	Unassigned	Unclassified	Unclassified	Unclassified	Unclassified	Unclassified	Unclassified	Unclassified
1446	vOTU11299	Unassigned	Unassigned	Unassigned	Unassigned	Unassigned	Unassigned	Unassigned	Unclassified	Unclassified	Unclassified	Unclassified	Unclassified	Unclassified	Unclassified
1447	vOTU113	Viruses	Monodnaviria	Shotokuvirae	Cressdnaviricota	Repensiviricetes	Geplafuvirales	Genomoviridae	Unclassified	Unclassified	Unclassified	Unclassified	Unclassified	Unclassified	Unclassified
1448	vOTU1130	Unassigned	Unassigned	Unassigned	Unassigned	Unassigned	Unassigned	Unassigned	Unclassified	Unclassified	Unclassified	Unclassified	Unclassified	Unclassified	Unclassified
1449	vOTU11300	Unassigned	Unassigned	Unassigned	Unassigned	Unassigned	Unassigned	Unassigned	Bacteria	Bacillota	Clostridia	Lachnospirales	Lachnospiraceae	Wujia	Wujia sp017625815
1450	vOTU11301	Unassigned	Unassigned	Unassigned	Unassigned	Unassigned	Unassigned	Unassigned	Unclassified	Unclassified	Unclassified	Unclassified	Unclassified	Unclassified	Unclassified
1451	vOTU11302	Unassigned	Unassigned	Unassigned	Unassigned	Unassigned	Unassigned	Unassigned	Unclassified	Unclassified	Unclassified	Unclassified	Unclassified	Unclassified	Unclassified
1452	vOTU11303	Unassigned	Unassigned	Unassigned	Unassigned	Unassigned	Unassigned	Unassigned	Unclassified	Unclassified	Unclassified	Unclassified	Unclassified	Unclassified	Unclassified
1453	vOTU11304	Unassigned	Unassigned	Unassigned	Unassigned	Unassigned	Unassigned	Unassigned	Unclassified	Unclassified	Unclassified	Unclassified	Unclassified	Unclassified	Unclassified
1454	vOTU11305	Unassigned	Unassigned	Unassigned	Unassigned	Unassigned	Unassigned	Unassigned	Unclassified	Unclassified	Unclassified	Unclassified	Unclassified	Unclassified	Unclassified
1455	vOTU11306	Unassigned	Unassigned	Unassigned	Unassigned	Unassigned	Unassigned	Unassigned	Unclassified	Unclassified	Unclassified	Unclassified	Unclassified	Unclassified	Unclassified
1456	vOTU11307	Unassigned	Unassigned	Unassigned	Unassigned	Unassigned	Unassigned	Unassigned	Unclassified	Unclassified	Unclassified	Unclassified	Unclassified	Unclassified	Unclassified
1457	vOTU11308	Unassigned	Unassigned	Unassigned	Unassigned	Unassigned	Unassigned	Unassigned	Unclassified	Unclassified	Unclassified	Unclassified	Unclassified	Unclassified	Unclassified
1458	vOTU11309	Unassigned	Unassigned	Unassigned	Unassigned	Unassigned	Unassigned	Unassigned	Unclassified	Unclassified	Unclassified	Unclassified	Unclassified	Unclassified	Unclassified
1459	vOTU1131	Unassigned	Unassigned	Unassigned	Unassigned	Unassigned	Unassigned	Unassigned	Unclassified	Unclassified	Unclassified	Unclassified	Unclassified	Unclassified	Unclassified
1460	vOTU11310	Unassigned	Unassigned	Unassigned	Unassigned	Unassigned	Unassigned	Unassigned	Unclassified	Unclassified	Unclassified	Unclassified	Unclassified	Unclassified	Unclassified
1461	vOTU11311	Unassigned	Unassigned	Unassigned	Unassigned	Unassigned	Unassigned	Unassigned	Unclassified	Unclassified	Unclassified	Unclassified	Unclassified	Unclassified	Unclassified
1462	vOTU11312	Unassigned	Unassigned	Unassigned	Unassigned	Unassigned	Unassigned	Unassigned	Unclassified	Unclassified	Unclassified	Unclassified	Unclassified	Unclassified	Unclassified
1463	vOTU11313	Unassigned	Unassigned	Unassigned	Unassigned	Unassigned	Unassigned	Unassigned	Unclassified	Unclassified	Unclassified	Unclassified	Unclassified	Unclassified	Unclassified
1464	vOTU11314	Unassigned	Unassigned	Unassigned	Unassigned	Unassigned	Unassigned	Unassigned	Unclassified	Unclassified	Unclassified	Unclassified	Unclassified	Unclassified	Unclassified
1465	vOTU11315	Unassigned	Unassigned	Unassigned	Unassigned	Unassigned	Unassigned	Unassigned	Unclassified	Unclassified	Unclassified	Unclassified	Unclassified	Unclassified	Unclassified
1466	vOTU11316	Unassigned	Unassigned	Unassigned	Unassigned	Unassigned	Unassigned	Unassigned	Unclassified	Unclassified	Unclassified	Unclassified	Unclassified	Unclassified	Unclassified
1467	vOTU11317	Unassigned	Unassigned	Unassigned	Unassigned	Unassigned	Unassigned	Unassigned	Unclassified	Unclassified	Unclassified	Unclassified	Unclassified	Unclassified	Unclassified
1468	vOTU11318	Unassigned	Unassigned	Unassigned	Unassigned	Unassigned	Unassigned	Unassigned	Unclassified	Unclassified	Unclassified	Unclassified	Unclassified	Unclassified	Unclassified
1469	vOTU11319	Unassigned	Unassigned	Unassigned	Unassigned	Unassigned	Unassigned	Unassigned	Unclassified	Unclassified	Unclassified	Unclassified	Unclassified	Unclassified	Unclassified
1470	vOTU1132	Unassigned	Unassigned	Unassigned	Unassigned	Unassigned	Unassigned	Unassigned	Unclassified	Unclassified	Unclassified	Unclassified	Unclassified	Unclassified	Unclassified
1471	vOTU11320	Unassigned	Unassigned	Unassigned	Unassigned	Unassigned	Unassigned	Unassigned	Unclassified	Unclassified	Unclassified	Unclassified	Unclassified	Unclassified	Unclassified
1472	vOTU11321	Unassigned	Unassigned	Unassigned	Unassigned	Unassigned	Unassigned	Unassigned	Unclassified	Unclassified	Unclassified	Unclassified	Unclassified	Unclassified	Unclassified
1473	vOTU11322	Unassigned	Unassigned	Unassigned	Unassigned	Unassigned	Unassigned	Unassigned	Unclassified	Unclassified	Unclassified	Unclassified	Unclassified	Unclassified	Unclassified
1474	vOTU11323	Unassigned	Unassigned	Unassigned	Unassigned	Unassigned	Unassigned	Unassigned	Unclassified	Unclassified	Unclassified	Unclassified	Unclassified	Unclassified	Unclassified
1475	vOTU11324	Unassigned	Unassigned	Unassigned	Unassigned	Unassigned	Unassigned	Unassigned	Unclassified	Unclassified	Unclassified	Unclassified	Unclassified	Unclassified	Unclassified
1476	vOTU11325	Unassigned	Unassigned	Unassigned	Unassigned	Unassigned	Unassigned	Unassigned	Unclassified	Unclassified	Unclassified	Unclassified	Unclassified	Unclassified	Unclassified
1477	vOTU11326	Unassigned	Unassigned	Unassigned	Unassigned	Unassigned	Unassigned	Unassigned	Unclassified	Unclassified	Unclassified	Unclassified	Unclassified	Unclassified	Unclassified
1478	vOTU11327	Unassigned	Unassigned	Unassigned	Unassigned	Unassigned	Unassigned	Unassigned	Unclassified	Unclassified	Unclassified	Unclassified	Unclassified	Unclassified	Unclassified
1479	vOTU11328	Unassigned	Unassigned	Unassigned	Unassigned	Unassigned	Unassigned	Unassigned	Unclassified	Unclassified	Unclassified	Unclassified	Unclassified	Unclassified	Unclassified
1480	vOTU11329	Unassigned	Unassigned	Unassigned	Unassigned	Unassigned	Unassigned	Unassigned	Unclassified	Unclassified	Unclassified	Unclassified	Unclassified	Unclassified	Unclassified
1481	vOTU1133	Unassigned	Unassigned	Unassigned	Unassigned	Unassigned	Unassigned	Unassigned	Unclassified	Unclassified	Unclassified	Unclassified	Unclassified	Unclassified	Unclassified
1482	vOTU11330	Unassigned	Unassigned	Unassigned	Unassigned	Unassigned	Unassigned	Unassigned	Unclassified	Unclassified	Unclassified	Unclassified	Unclassified	Unclassified	Unclassified
1483	vOTU11331	Unassigned	Unassigned	Unassigned	Unassigned	Unassigned	Unassigned	Unassigned	Unclassified	Unclassified	Unclassified	Unclassified	Unclassified	Unclassified	Unclassified
1484	vOTU11332	Unassigned	Unassigned	Unassigned	Unassigned	Unassigned	Unassigned	Unassigned	Unclassified	Unclassified	Unclassified	Unclassified	Unclassified	Unclassified	Unclassified
1485	vOTU11333	Unassigned	Unassigned	Unassigned	Unassigned	Unassigned	Unassigned	Unassigned	Unclassified	Unclassified	Unclassified	Unclassified	Unclassified	Unclassified	Unclassified
1486	vOTU11334	Unassigned	Unassigned	Unassigned	Unassigned	Unassigned	Unassigned	Unassigned	Unclassified	Unclassified	Unclassified	Unclassified	Unclassified	Unclassified	Unclassified
1487	vOTU11335	Unassigned	Unassigned	Unassigned	Unassigned	Unassigned	Unassigned	Unassigned	Unclassified	Unclassified	Unclassified	Unclassified	Unclassified	Unclassified	Unclassified
1488	vOTU11336	Unassigned	Unassigned	Unassigned	Unassigned	Unassigned	Unassigned	Unassigned	Unclassified	Unclassified	Unclassified	Unclassified	Unclassified	Unclassified	Unclassified
1489	vOTU11337	Unassigned	Unassigned	Unassigned	Unassigned	Unassigned	Unassigned	Unassigned	Unclassified	Unclassified	Unclassified	Unclassified	Unclassified	Unclassified	Unclassified
1490	vOTU11338	Unassigned	Unassigned	Unassigned	Unassigned	Unassigned	Unassigned	Unassigned	Unclassified	Unclassified	Unclassified	Unclassified	Unclassified	Unclassified	Unclassified
1491	vOTU11339	Unassigned	Unassigned	Unassigned	Unassigned	Unassigned	Unassigned	Unassigned	Unclassified	Unclassified	Unclassified	Unclassified	Unclassified	Unclassified	Unclassified
1492	vOTU1134	Unassigned	Unassigned	Unassigned	Unassigned	Unassigned	Unassigned	Unassigned	Unclassified	Unclassified	Unclassified	Unclassified	Unclassified	Unclassified	Unclassified
1493	vOTU11340	Unassigned	Unassigned	Unassigned	Unassigned	Unassigned	Unassigned	Unassigned	Unclassified	Unclassified	Unclassified	Unclassified	Unclassified	Unclassified	Unclassified
1494	vOTU11341	Unassigned	Unassigned	Unassigned	Unassigned	Unassigned	Unassigned	Unassigned	Unclassified	Unclassified	Unclassified	Unclassified	Unclassified	Unclassified	Unclassified
1495	vOTU11342	Unassigned	Unassigned	Unassigned	Unassigned	Unassigned	Unassigned	Unassigned	Unclassified	Unclassified	Unclassified	Unclassified	Unclassified	Unclassified	Unclassified
1496	vOTU11343	Unassigned	Unassigned	Unassigned	Unassigned	Unassigned	Unassigned	Unassigned	Unclassified	Unclassified	Unclassified	Unclassified	Unclassified	Unclassified	Unclassified
1497	vOTU11344	Unassigned	Unassigned	Unassigned	Unassigned	Unassigned	Unassigned	Unassigned	Unclassified	Unclassified	Unclassified	Unclassified	Unclassified	Unclassified	Unclassified
1498	vOTU11345	Unassigned	Unassigned	Unassigned	Unassigned	Unassigned	Unassigned	Unassigned	Unclassified	Unclassified	Unclassified	Unclassified	Unclassified	Unclassified	Unclassified
1499	vOTU11346	Unassigned	Unassigned	Unassigned	Unassigned	Unassigned	Unassigned	Unassigned	Unclassified	Unclassified	Unclassified	Unclassified	Unclassified	Unclassified	Unclassified
1500	vOTU11347	Unassigned	Unassigned	Unassigned	Unassigned	Unassigned	Unassigned	Unassigned	Unclassified	Unclassified	Unclassified	Unclassified	Unclassified	Unclassified	Unclassified
1501	vOTU11348	Unassigned	Unassigned	Unassigned	Unassigned	Unassigned	Unassigned	Unassigned	Unclassified	Unclassified	Unclassified	Unclassified	Unclassified	Unclassified	Unclassified
1502	vOTU11349	Unassigned	Unassigned	Unassigned	Unassigned	Unassigned	Unassigned	Unassigned	Unclassified	Unclassified	Unclassified	Unclassified	Unclassified	Unclassified	Unclassified
1503	vOTU1135	Unassigned	Unassigned	Unassigned	Unassigned	Unassigned	Unassigned	Unassigned	Unclassified	Unclassified	Unclassified	Unclassified	Unclassified	Unclassified	Unclassified
1504	vOTU11350	Unassigned	Unassigned	Unassigned	Unassigned	Unassigned	Unassigned	Unassigned	Unclassified	Unclassified	Unclassified	Unclassified	Unclassified	Unclassified	Unclassified
1505	vOTU11351	Unassigned	Unassigned	Unassigned	Unassigned	Unassigned	Unassigned	Unassigned	Unclassified	Unclassified	Unclassified	Unclassified	Unclassified	Unclassified	Unclassified
1506	vOTU11352	Unassigned	Unassigned	Unassigned	Unassigned	Unassigned	Unassigned	Unassigned	Unclassified	Unclassified	Unclassified	Unclassified	Unclassified	Unclassified	Unclassified
1507	vOTU11353	Unassigned	Unassigned	Unassigned	Unassigned	Unassigned	Unassigned	Unassigned	Unclassified	Unclassified	Unclassified	Unclassified	Unclassified	Unclassified	Unclassified
1508	vOTU11354	Unassigned	Unassigned	Unassigned	Unassigned	Unassigned	Unassigned	Unassigned	Unclassified	Unclassified	Unclassified	Unclassified	Unclassified	Unclassified	Unclassified
1509	vOTU11355	Unassigned	Unassigned	Unassigned	Unassigned	Unassigned	Unassigned	Unassigned	Unclassified	Unclassified	Unclassified	Unclassified	Unclassified	Unclassified	Unclassified
1510	vOTU11356	Unassigned	Unassigned	Unassigned	Unassigned	Unassigned	Unassigned	Unassigned	Unclassified	Unclassified	Unclassified	Unclassified	Unclassified	Unclassified	Unclassified
1511	vOTU11357	Unassigned	Unassigned	Unassigned	Unassigned	Unassigned	Unassigned	Unassigned	Unclassified	Unclassified	Unclassified	Unclassified	Unclassified	Unclassified	Unclassified
1512	vOTU11358	Unassigned	Unassigned	Unassigned	Unassigned	Unassigned	Unassigned	Unassigned	Unclassified	Unclassified	Unclassified	Unclassified	Unclassified	Unclassified	Unclassified
1513	vOTU11359	Unassigned	Unassigned	Unassigned	Unassigned	Unassigned	Unassigned	Unassigned	Unclassified	Unclassified	Unclassified	Unclassified	Unclassified	Unclassified	Unclassified
1514	vOTU1136	Unassigned	Unassigned	Unassigned	Unassigned	Unassigned	Unassigned	Unassigned	Unclassified	Unclassified	Unclassified	Unclassified	Unclassified	Unclassified	Unclassified
1515	vOTU11360	Unassigned	Unassigned	Unassigned	Unassigned	Unassigned	Unassigned	Unassigned	Unclassified	Unclassified	Unclassified	Unclassified	Unclassified	Unclassified	Unclassified
1516	vOTU11361	Unassigned	Unassigned	Unassigned	Unassigned	Unassigned	Unassigned	Unassigned	Unclassified	Unclassified	Unclassified	Unclassified	Unclassified	Unclassified	Unclassified
1517	vOTU11362	Unassigned	Unassigned	Unassigned	Unassigned	Unassigned	Unassigned	Unassigned	Unclassified	Unclassified	Unclassified	Unclassified	Unclassified	Unclassified	Unclassified
1518	vOTU11363	Unassigned	Unassigned	Unassigned	Unassigned	Unassigned	Unassigned	Unassigned	Bacteria	Bacillota	Bacilli	Lactobacillales	Streptococcaceae	Streptococcus	Streptococcus parasanguinis
1519	vOTU11364	Unassigned	Unassigned	Unassigned	Unassigned	Unassigned	Unassigned	Unassigned	Unclassified	Unclassified	Unclassified	Unclassified	Unclassified	Unclassified	Unclassified
1520	vOTU11365	Unassigned	Unassigned	Unassigned	Unassigned	Unassigned	Unassigned	Unassigned	Unclassified	Unclassified	Unclassified	Unclassified	Unclassified	Unclassified	Unclassified
1521	vOTU11366	Unassigned	Unassigned	Unassigned	Unassigned	Unassigned	Unassigned	Unassigned	Unclassified	Unclassified	Unclassified	Unclassified	Unclassified	Unclassified	Unclassified
1522	vOTU11367	Unassigned	Unassigned	Unassigned	Unassigned	Unassigned	Unassigned	Unassigned	Unclassified	Unclassified	Unclassified	Unclassified	Unclassified	Unclassified	Unclassified
1523	vOTU11368	Unassigned	Unassigned	Unassigned	Unassigned	Unassigned	Unassigned	Unassigned	Unclassified	Unclassified	Unclassified	Unclassified	Unclassified	Unclassified	Unclassified
1524	vOTU11369	Unassigned	Unassigned	Unassigned	Unassigned	Unassigned	Unassigned	Unassigned	Unclassified	Unclassified	Unclassified	Unclassified	Unclassified	Unclassified	Unclassified
1525	vOTU1137	Unassigned	Unassigned	Unassigned	Unassigned	Unassigned	Unassigned	Unassigned	Unclassified	Unclassified	Unclassified	Unclassified	Unclassified	Unclassified	Unclassified
1526	vOTU11370	Unassigned	Unassigned	Unassigned	Unassigned	Unassigned	Unassigned	Unassigned	Unclassified	Unclassified	Unclassified	Unclassified	Unclassified	Unclassified	Unclassified
1527	vOTU11371	Unassigned	Unassigned	Unassigned	Unassigned	Unassigned	Unassigned	Unassigned	Unclassified	Unclassified	Unclassified	Unclassified	Unclassified	Unclassified	Unclassified
1528	vOTU11372	Unassigned	Unassigned	Unassigned	Unassigned	Unassigned	Unassigned	Unassigned	Unclassified	Unclassified	Unclassified	Unclassified	Unclassified	Unclassified	Unclassified
1529	vOTU11373	Unassigned	Unassigned	Unassigned	Unassigned	Unassigned	Unassigned	Unassigned	Unclassified	Unclassified	Unclassified	Unclassified	Unclassified	Unclassified	Unclassified
1530	vOTU11374	Unassigned	Unassigned	Unassigned	Unassigned	Unassigned	Unassigned	Unassigned	Unclassified	Unclassified	Unclassified	Unclassified	Unclassified	Unclassified	Unclassified
1531	vOTU11375	Unassigned	Unassigned	Unassigned	Unassigned	Unassigned	Unassigned	Unassigned	Unclassified	Unclassified	Unclassified	Unclassified	Unclassified	Unclassified	Unclassified
1532	vOTU11376	Unassigned	Unassigned	Unassigned	Unassigned	Unassigned	Unassigned	Unassigned	Unclassified	Unclassified	Unclassified	Unclassified	Unclassified	Unclassified	Unclassified
1533	vOTU11377	Unassigned	Unassigned	Unassigned	Unassigned	Unassigned	Unassigned	Unassigned	Unclassified	Unclassified	Unclassified	Unclassified	Unclassified	Unclassified	Unclassified
1534	vOTU11378	Unassigned	Unassigned	Unassigned	Unassigned	Unassigned	Unassigned	Unassigned	Unclassified	Unclassified	Unclassified	Unclassified	Unclassified	Unclassified	Unclassified
1535	vOTU11379	Unassigned	Unassigned	Unassigned	Unassigned	Unassigned	Unassigned	Unassigned	Unclassified	Unclassified	Unclassified	Unclassified	Unclassified	Unclassified	Unclassified
1536	vOTU1138	Unassigned	Unassigned	Unassigned	Unassigned	Unassigned	Unassigned	Unassigned	Unclassified	Unclassified	Unclassified	Unclassified	Unclassified	Unclassified	Unclassified
1537	vOTU11380	Unassigned	Unassigned	Unassigned	Unassigned	Unassigned	Unassigned	Unassigned	Unclassified	Unclassified	Unclassified	Unclassified	Unclassified	Unclassified	Unclassified
1538	vOTU11381	Unassigned	Unassigned	Unassigned	Unassigned	Unassigned	Unassigned	Unassigned	Unclassified	Unclassified	Unclassified	Unclassified	Unclassified	Unclassified	Unclassified
1539	vOTU11382	Unassigned	Unassigned	Unassigned	Unassigned	Unassigned	Unassigned	Unassigned	Unclassified	Unclassified	Unclassified	Unclassified	Unclassified	Unclassified	Unclassified
1540	vOTU11383	Unassigned	Unassigned	Unassigned	Unassigned	Unassigned	Unassigned	Unassigned	Unclassified	Unclassified	Unclassified	Unclassified	Unclassified	Unclassified	Unclassified
1541	vOTU11384	Unassigned	Unassigned	Unassigned	Unassigned	Unassigned	Unassigned	Unassigned	Unclassified	Unclassified	Unclassified	Unclassified	Unclassified	Unclassified	Unclassified
1542	vOTU11385	Unassigned	Unassigned	Unassigned	Unassigned	Unassigned	Unassigned	Unassigned	Unclassified	Unclassified	Unclassified	Unclassified	Unclassified	Unclassified	Unclassified
1543	vOTU11386	Unassigned	Unassigned	Unassigned	Unassigned	Unassigned	Unassigned	Unassigned	Unclassified	Unclassified	Unclassified	Unclassified	Unclassified	Unclassified	Unclassified
1544	vOTU11387	Unassigned	Unassigned	Unassigned	Unassigned	Unassigned	Unassigned	Unassigned	Unclassified	Unclassified	Unclassified	Unclassified	Unclassified	Unclassified	Unclassified
1545	vOTU11388	Unassigned	Unassigned	Unassigned	Unassigned	Unassigned	Unassigned	Unassigned	Unclassified	Unclassified	Unclassified	Unclassified	Unclassified	Unclassified	Unclassified
1546	vOTU11389	Unassigned	Unassigned	Unassigned	Unassigned	Unassigned	Unassigned	Unassigned	Unclassified	Unclassified	Unclassified	Unclassified	Unclassified	Unclassified	Unclassified
1547	vOTU1139	Unassigned	Unassigned	Unassigned	Unassigned	Unassigned	Unassigned	Unassigned	Unclassified	Unclassified	Unclassified	Unclassified	Unclassified	Unclassified	Unclassified
1548	vOTU11390	Unassigned	Unassigned	Unassigned	Unassigned	Unassigned	Unassigned	Unassigned	Unclassified	Unclassified	Unclassified	Unclassified	Unclassified	Unclassified	Unclassified
1549	vOTU11391	Unassigned	Unassigned	Unassigned	Unassigned	Unassigned	Unassigned	Unassigned	Unclassified	Unclassified	Unclassified	Unclassified	Unclassified	Unclassified	Unclassified
1550	vOTU11392	Unassigned	Unassigned	Unassigned	Unassigned	Unassigned	Unassigned	Unassigned	Unclassified	Unclassified	Unclassified	Unclassified	Unclassified	Unclassified	Unclassified
1551	vOTU11393	Unassigned	Unassigned	Unassigned	Unassigned	Unassigned	Unassigned	Unassigned	Unclassified	Unclassified	Unclassified	Unclassified	Unclassified	Unclassified	Unclassified
1552	vOTU11394	Unassigned	Unassigned	Unassigned	Unassigned	Unassigned	Unassigned	Unassigned	Unclassified	Unclassified	Unclassified	Unclassified	Unclassified	Unclassified	Unclassified
1553	vOTU11395	Unassigned	Unassigned	Unassigned	Unassigned	Unassigned	Unassigned	Unassigned	Unclassified	Unclassified	Unclassified	Unclassified	Unclassified	Unclassified	Unclassified
1554	vOTU11396	Unassigned	Unassigned	Unassigned	Unassigned	Unassigned	Unassigned	Unassigned	Unclassified	Unclassified	Unclassified	Unclassified	Unclassified	Unclassified	Unclassified
1555	vOTU11397	Unassigned	Unassigned	Unassigned	Unassigned	Unassigned	Unassigned	Unassigned	Unclassified	Unclassified	Unclassified	Unclassified	Unclassified	Unclassified	Unclassified
1556	vOTU11398	Unassigned	Unassigned	Unassigned	Unassigned	Unassigned	Unassigned	Unassigned	Unclassified	Unclassified	Unclassified	Unclassified	Unclassified	Unclassified	Unclassified
1557	vOTU11399	Unassigned	Unassigned	Unassigned	Unassigned	Unassigned	Unassigned	Unassigned	Unclassified	Unclassified	Unclassified	Unclassified	Unclassified	Unclassified	Unclassified
1558	vOTU114	Unassigned	Unassigned	Unassigned	Unassigned	Unassigned	Unassigned	Unassigned	Unclassified	Unclassified	Unclassified	Unclassified	Unclassified	Unclassified	Unclassified
1559	vOTU1140	Unassigned	Unassigned	Unassigned	Unassigned	Unassigned	Unassigned	Unassigned	Bacteria	Bacteroidota	Bacteroidia	Bacteroidales	P3	RUG11139	RUG11139 sp902766265
1560	vOTU11400	Unassigned	Unassigned	Unassigned	Unassigned	Unassigned	Unassigned	Unassigned	Unclassified	Unclassified	Unclassified	Unclassified	Unclassified	Unclassified	Unclassified
1561	vOTU11401	Unassigned	Unassigned	Unassigned	Unassigned	Unassigned	Unassigned	Unassigned	Unclassified	Unclassified	Unclassified	Unclassified	Unclassified	Unclassified	Unclassified
1562	vOTU11402	Unassigned	Unassigned	Unassigned	Unassigned	Unassigned	Unassigned	Unassigned	Unclassified	Unclassified	Unclassified	Unclassified	Unclassified	Unclassified	Unclassified
1563	vOTU11403	Unassigned	Unassigned	Unassigned	Unassigned	Unassigned	Unassigned	Unassigned	Bacteria	Bacillota	Clostridia	Lachnospirales	Lachnospiraceae	Lachnospira	Lachnospira sp003451515
1564	vOTU11404	Unassigned	Unassigned	Unassigned	Unassigned	Unassigned	Unassigned	Unassigned	Unclassified	Unclassified	Unclassified	Unclassified	Unclassified	Unclassified	Unclassified
1565	vOTU11405	Unassigned	Unassigned	Unassigned	Unassigned	Unassigned	Unassigned	Unassigned	Unclassified	Unclassified	Unclassified	Unclassified	Unclassified	Unclassified	Unclassified
1566	vOTU11406	Unassigned	Unassigned	Unassigned	Unassigned	Unassigned	Unassigned	Unassigned	Unclassified	Unclassified	Unclassified	Unclassified	Unclassified	Unclassified	Unclassified
1567	vOTU11407	Unassigned	Unassigned	Unassigned	Unassigned	Unassigned	Unassigned	Unassigned	Unclassified	Unclassified	Unclassified	Unclassified	Unclassified	Unclassified	Unclassified
1568	vOTU11408	Unassigned	Unassigned	Unassigned	Unassigned	Unassigned	Unassigned	Unassigned	Unclassified	Unclassified	Unclassified	Unclassified	Unclassified	Unclassified	Unclassified
1569	vOTU11409	Unassigned	Unassigned	Unassigned	Unassigned	Unassigned	Unassigned	Unassigned	Unclassified	Unclassified	Unclassified	Unclassified	Unclassified	Unclassified	Unclassified
1570	vOTU1141	Unassigned	Unassigned	Unassigned	Unassigned	Unassigned	Unassigned	Unassigned	Unclassified	Unclassified	Unclassified	Unclassified	Unclassified	Unclassified	Unclassified
1571	vOTU11410	Unassigned	Unassigned	Unassigned	Unassigned	Unassigned	Unassigned	Unassigned	Unclassified	Unclassified	Unclassified	Unclassified	Unclassified	Unclassified	Unclassified
1572	vOTU11411	Unassigned	Unassigned	Unassigned	Unassigned	Unassigned	Unassigned	Unassigned	Unclassified	Unclassified	Unclassified	Unclassified	Unclassified	Unclassified	Unclassified
1573	vOTU11412	Unassigned	Unassigned	Unassigned	Unassigned	Unassigned	Unassigned	Unassigned	Unclassified	Unclassified	Unclassified	Unclassified	Unclassified	Unclassified	Unclassified
1574	vOTU11413	Unassigned	Unassigned	Unassigned	Unassigned	Unassigned	Unassigned	Unassigned	Unclassified	Unclassified	Unclassified	Unclassified	Unclassified	Unclassified	Unclassified
1575	vOTU11414	Unassigned	Unassigned	Unassigned	Unassigned	Unassigned	Unassigned	Unassigned	Unclassified	Unclassified	Unclassified	Unclassified	Unclassified	Unclassified	Unclassified
1576	vOTU11415	Unassigned	Unassigned	Unassigned	Unassigned	Unassigned	Unassigned	Unassigned	Unclassified	Unclassified	Unclassified	Unclassified	Unclassified	Unclassified	Unclassified
1577	vOTU11416	Unassigned	Unassigned	Unassigned	Unassigned	Unassigned	Unassigned	Unassigned	Unclassified	Unclassified	Unclassified	Unclassified	Unclassified	Unclassified	Unclassified
1578	vOTU11417	Unassigned	Unassigned	Unassigned	Unassigned	Unassigned	Unassigned	Unassigned	Unclassified	Unclassified	Unclassified	Unclassified	Unclassified	Unclassified	Unclassified
1579	vOTU11418	Unassigned	Unassigned	Unassigned	Unassigned	Unassigned	Unassigned	Unassigned	Unclassified	Unclassified	Unclassified	Unclassified	Unclassified	Unclassified	Unclassified
1580	vOTU11419	Unassigned	Unassigned	Unassigned	Unassigned	Unassigned	Unassigned	Unassigned	Unclassified	Unclassified	Unclassified	Unclassified	Unclassified	Unclassified	Unclassified
1581	vOTU1142	Unassigned	Unassigned	Unassigned	Unassigned	Unassigned	Unassigned	Unassigned	Unclassified	Unclassified	Unclassified	Unclassified	Unclassified	Unclassified	Unclassified
1582	vOTU11420	Unassigned	Unassigned	Unassigned	Unassigned	Unassigned	Unassigned	Unassigned	Unclassified	Unclassified	Unclassified	Unclassified	Unclassified	Unclassified	Unclassified
1583	vOTU11421	Unassigned	Unassigned	Unassigned	Unassigned	Unassigned	Unassigned	Unassigned	Unclassified	Unclassified	Unclassified	Unclassified	Unclassified	Unclassified	Unclassified
1584	vOTU11422	Unassigned	Unassigned	Unassigned	Unassigned	Unassigned	Unassigned	Unassigned	Unclassified	Unclassified	Unclassified	Unclassified	Unclassified	Unclassified	Unclassified
1585	vOTU11423	Unassigned	Unassigned	Unassigned	Unassigned	Unassigned	Unassigned	Unassigned	Unclassified	Unclassified	Unclassified	Unclassified	Unclassified	Unclassified	Unclassified
1586	vOTU11424	Unassigned	Unassigned	Unassigned	Unassigned	Unassigned	Unassigned	Unassigned	Unclassified	Unclassified	Unclassified	Unclassified	Unclassified	Unclassified	Unclassified
1587	vOTU11425	Unassigned	Unassigned	Unassigned	Unassigned	Unassigned	Unassigned	Unassigned	Unclassified	Unclassified	Unclassified	Unclassified	Unclassified	Unclassified	Unclassified
1588	vOTU11426	Unassigned	Unassigned	Unassigned	Unassigned	Unassigned	Unassigned	Unassigned	Unclassified	Unclassified	Unclassified	Unclassified	Unclassified	Unclassified	Unclassified
1589	vOTU11427	Unassigned	Unassigned	Unassigned	Unassigned	Unassigned	Unassigned	Unassigned	Unclassified	Unclassified	Unclassified	Unclassified	Unclassified	Unclassified	Unclassified
1590	vOTU11428	Unassigned	Unassigned	Unassigned	Unassigned	Unassigned	Unassigned	Unassigned	Unclassified	Unclassified	Unclassified	Unclassified	Unclassified	Unclassified	Unclassified
1591	vOTU11429	Unassigned	Unassigned	Unassigned	Unassigned	Unassigned	Unassigned	Unassigned	Unclassified	Unclassified	Unclassified	Unclassified	Unclassified	Unclassified	Unclassified
1592	vOTU1143	Unassigned	Unassigned	Unassigned	Unassigned	Unassigned	Unassigned	Unassigned	Unclassified	Unclassified	Unclassified	Unclassified	Unclassified	Unclassified	Unclassified
1593	vOTU11430	Viruses	Unclassified_R	Unclassified_K	Unclassified_P	Unclassified_C	Unclassified_O	Unclassified_F	Unclassified	Unclassified	Unclassified	Unclassified	Unclassified	Unclassified	Unclassified
1594	vOTU11431	Unassigned	Unassigned	Unassigned	Unassigned	Unassigned	Unassigned	Unassigned	Unclassified	Unclassified	Unclassified	Unclassified	Unclassified	Unclassified	Unclassified
1595	vOTU11432	Unassigned	Unassigned	Unassigned	Unassigned	Unassigned	Unassigned	Unassigned	Unclassified	Unclassified	Unclassified	Unclassified	Unclassified	Unclassified	Unclassified
1596	vOTU11433	Unassigned	Unassigned	Unassigned	Unassigned	Unassigned	Unassigned	Unassigned	Unclassified	Unclassified	Unclassified	Unclassified	Unclassified	Unclassified	Unclassified
1597	vOTU11434	Unassigned	Unassigned	Unassigned	Unassigned	Unassigned	Unassigned	Unassigned	Unclassified	Unclassified	Unclassified	Unclassified	Unclassified	Unclassified	Unclassified
1598	vOTU11435	Unassigned	Unassigned	Unassigned	Unassigned	Unassigned	Unassigned	Unassigned	Unclassified	Unclassified	Unclassified	Unclassified	Unclassified	Unclassified	Unclassified
1599	vOTU11436	Unassigned	Unassigned	Unassigned	Unassigned	Unassigned	Unassigned	Unassigned	Unclassified	Unclassified	Unclassified	Unclassified	Unclassified	Unclassified	Unclassified
1600	vOTU11437	Unassigned	Unassigned	Unassigned	Unassigned	Unassigned	Unassigned	Unassigned	Bacteria	Bacteroidota	Bacteroidia	Bacteroidales	Bacteroidaceae	Phocaeicola	Phocaeicola coprophilus
1601	vOTU11438	Unassigned	Unassigned	Unassigned	Unassigned	Unassigned	Unassigned	Unassigned	Unclassified	Unclassified	Unclassified	Unclassified	Unclassified	Unclassified	Unclassified
1602	vOTU11439	Unassigned	Unassigned	Unassigned	Unassigned	Unassigned	Unassigned	Unassigned	Unclassified	Unclassified	Unclassified	Unclassified	Unclassified	Unclassified	Unclassified
1603	vOTU1144	Unassigned	Unassigned	Unassigned	Unassigned	Unassigned	Unassigned	Unassigned	Unclassified	Unclassified	Unclassified	Unclassified	Unclassified	Unclassified	Unclassified
1604	vOTU11440	Unassigned	Unassigned	Unassigned	Unassigned	Unassigned	Unassigned	Unassigned	Unclassified	Unclassified	Unclassified	Unclassified	Unclassified	Unclassified	Unclassified
1605	vOTU11441	Unassigned	Unassigned	Unassigned	Unassigned	Unassigned	Unassigned	Unassigned	Unclassified	Unclassified	Unclassified	Unclassified	Unclassified	Unclassified	Unclassified
1606	vOTU11442	Unassigned	Unassigned	Unassigned	Unassigned	Unassigned	Unassigned	Unassigned	Unclassified	Unclassified	Unclassified	Unclassified	Unclassified	Unclassified	Unclassified
1607	vOTU11443	Unassigned	Unassigned	Unassigned	Unassigned	Unassigned	Unassigned	Unassigned	Unclassified	Unclassified	Unclassified	Unclassified	Unclassified	Unclassified	Unclassified
1608	vOTU11444	Unassigned	Unassigned	Unassigned	Unassigned	Unassigned	Unassigned	Unassigned	Unclassified	Unclassified	Unclassified	Unclassified	Unclassified	Unclassified	Unclassified
1609	vOTU11445	Unassigned	Unassigned	Unassigned	Unassigned	Unassigned	Unassigned	Unassigned	Unclassified	Unclassified	Unclassified	Unclassified	Unclassified	Unclassified	Unclassified
1610	vOTU11446	Unassigned	Unassigned	Unassigned	Unassigned	Unassigned	Unassigned	Unassigned	Unclassified	Unclassified	Unclassified	Unclassified	Unclassified	Unclassified	Unclassified
1611	vOTU11447	Unassigned	Unassigned	Unassigned	Unassigned	Unassigned	Unassigned	Unassigned	Unclassified	Unclassified	Unclassified	Unclassified	Unclassified	Unclassified	Unclassified
1612	vOTU11448	Unassigned	Unassigned	Unassigned	Unassigned	Unassigned	Unassigned	Unassigned	Unclassified	Unclassified	Unclassified	Unclassified	Unclassified	Unclassified	Unclassified
1613	vOTU11449	Unassigned	Unassigned	Unassigned	Unassigned	Unassigned	Unassigned	Unassigned	Unclassified	Unclassified	Unclassified	Unclassified	Unclassified	Unclassified	Unclassified
1614	vOTU1145	Unassigned	Unassigned	Unassigned	Unassigned	Unassigned	Unassigned	Unassigned	Unclassified	Unclassified	Unclassified	Unclassified	Unclassified	Unclassified	Unclassified
1615	vOTU11450	Unassigned	Unassigned	Unassigned	Unassigned	Unassigned	Unassigned	Unassigned	Bacteria	Pseudomonadota	Gammaproteobacteria	Burkholderiales	Neisseriaceae	Neisseria	Neisseria meningitidis
1616	vOTU11451	Unassigned	Unassigned	Unassigned	Unassigned	Unassigned	Unassigned	Unassigned	Unclassified	Unclassified	Unclassified	Unclassified	Unclassified	Unclassified	Unclassified
1617	vOTU11452	Unassigned	Unassigned	Unassigned	Unassigned	Unassigned	Unassigned	Unassigned	Unclassified	Unclassified	Unclassified	Unclassified	Unclassified	Unclassified	Unclassified
1618	vOTU11453	Unassigned	Unassigned	Unassigned	Unassigned	Unassigned	Unassigned	Unassigned	Unclassified	Unclassified	Unclassified	Unclassified	Unclassified	Unclassified	Unclassified
1619	vOTU11454	Unassigned	Unassigned	Unassigned	Unassigned	Unassigned	Unassigned	Unassigned	Unclassified	Unclassified	Unclassified	Unclassified	Unclassified	Unclassified	Unclassified
1620	vOTU11455	Unassigned	Unassigned	Unassigned	Unassigned	Unassigned	Unassigned	Unassigned	Unclassified	Unclassified	Unclassified	Unclassified	Unclassified	Unclassified	Unclassified
1621	vOTU11456	Unassigned	Unassigned	Unassigned	Unassigned	Unassigned	Unassigned	Unassigned	Unclassified	Unclassified	Unclassified	Unclassified	Unclassified	Unclassified	Unclassified
1622	vOTU11457	Unassigned	Unassigned	Unassigned	Unassigned	Unassigned	Unassigned	Unassigned	Unclassified	Unclassified	Unclassified	Unclassified	Unclassified	Unclassified	Unclassified
1623	vOTU11458	Unassigned	Unassigned	Unassigned	Unassigned	Unassigned	Unassigned	Unassigned	Unclassified	Unclassified	Unclassified	Unclassified	Unclassified	Unclassified	Unclassified
1624	vOTU11459	Viruses	Varidnaviria	Bamfordvirae	Nucleocytoviricota	Megaviricetes	Algavirales	Phycodnaviridae	Unclassified	Unclassified	Unclassified	Unclassified	Unclassified	Unclassified	Unclassified
1625	vOTU1146	Unassigned	Unassigned	Unassigned	Unassigned	Unassigned	Unassigned	Unassigned	Unclassified	Unclassified	Unclassified	Unclassified	Unclassified	Unclassified	Unclassified
1626	vOTU11460	Unassigned	Unassigned	Unassigned	Unassigned	Unassigned	Unassigned	Unassigned	Unclassified	Unclassified	Unclassified	Unclassified	Unclassified	Unclassified	Unclassified
1627	vOTU11461	Unassigned	Unassigned	Unassigned	Unassigned	Unassigned	Unassigned	Unassigned	Unclassified	Unclassified	Unclassified	Unclassified	Unclassified	Unclassified	Unclassified
1628	vOTU11462	Unassigned	Unassigned	Unassigned	Unassigned	Unassigned	Unassigned	Unassigned	Unclassified	Unclassified	Unclassified	Unclassified	Unclassified	Unclassified	Unclassified
1629	vOTU11463	Unassigned	Unassigned	Unassigned	Unassigned	Unassigned	Unassigned	Unassigned	Unclassified	Unclassified	Unclassified	Unclassified	Unclassified	Unclassified	Unclassified
1630	vOTU11464	Unassigned	Unassigned	Unassigned	Unassigned	Unassigned	Unassigned	Unassigned	Unclassified	Unclassified	Unclassified	Unclassified	Unclassified	Unclassified	Unclassified
1631	vOTU11465	Unassigned	Unassigned	Unassigned	Unassigned	Unassigned	Unassigned	Unassigned	Unclassified	Unclassified	Unclassified	Unclassified	Unclassified	Unclassified	Unclassified
1632	vOTU11466	Unassigned	Unassigned	Unassigned	Unassigned	Unassigned	Unassigned	Unassigned	Unclassified	Unclassified	Unclassified	Unclassified	Unclassified	Unclassified	Unclassified
1633	vOTU11467	Unassigned	Unassigned	Unassigned	Unassigned	Unassigned	Unassigned	Unassigned	Unclassified	Unclassified	Unclassified	Unclassified	Unclassified	Unclassified	Unclassified
1634	vOTU11468	Unassigned	Unassigned	Unassigned	Unassigned	Unassigned	Unassigned	Unassigned	Unclassified	Unclassified	Unclassified	Unclassified	Unclassified	Unclassified	Unclassified
1635	vOTU11469	Unassigned	Unassigned	Unassigned	Unassigned	Unassigned	Unassigned	Unassigned	Unclassified	Unclassified	Unclassified	Unclassified	Unclassified	Unclassified	Unclassified
1636	vOTU1147	Unassigned	Unassigned	Unassigned	Unassigned	Unassigned	Unassigned	Unassigned	Unclassified	Unclassified	Unclassified	Unclassified	Unclassified	Unclassified	Unclassified
1637	vOTU11470	Unassigned	Unassigned	Unassigned	Unassigned	Unassigned	Unassigned	Unassigned	Unclassified	Unclassified	Unclassified	Unclassified	Unclassified	Unclassified	Unclassified
1638	vOTU11471	Unassigned	Unassigned	Unassigned	Unassigned	Unassigned	Unassigned	Unassigned	Unclassified	Unclassified	Unclassified	Unclassified	Unclassified	Unclassified	Unclassified
1639	vOTU11472	Unassigned	Unassigned	Unassigned	Unassigned	Unassigned	Unassigned	Unassigned	Unclassified	Unclassified	Unclassified	Unclassified	Unclassified	Unclassified	Unclassified
1640	vOTU11473	Unassigned	Unassigned	Unassigned	Unassigned	Unassigned	Unassigned	Unassigned	Unclassified	Unclassified	Unclassified	Unclassified	Unclassified	Unclassified	Unclassified
1641	vOTU11474	Unassigned	Unassigned	Unassigned	Unassigned	Unassigned	Unassigned	Unassigned	Unclassified	Unclassified	Unclassified	Unclassified	Unclassified	Unclassified	Unclassified
1642	vOTU11475	Unassigned	Unassigned	Unassigned	Unassigned	Unassigned	Unassigned	Unassigned	Unclassified	Unclassified	Unclassified	Unclassified	Unclassified	Unclassified	Unclassified
1643	vOTU11476	Unassigned	Unassigned	Unassigned	Unassigned	Unassigned	Unassigned	Unassigned	Unclassified	Unclassified	Unclassified	Unclassified	Unclassified	Unclassified	Unclassified
1644	vOTU11477	Unassigned	Unassigned	Unassigned	Unassigned	Unassigned	Unassigned	Unassigned	Unclassified	Unclassified	Unclassified	Unclassified	Unclassified	Unclassified	Unclassified
1645	vOTU11478	Unassigned	Unassigned	Unassigned	Unassigned	Unassigned	Unassigned	Unassigned	Unclassified	Unclassified	Unclassified	Unclassified	Unclassified	Unclassified	Unclassified
1646	vOTU11479	Unassigned	Unassigned	Unassigned	Unassigned	Unassigned	Unassigned	Unassigned	Unclassified	Unclassified	Unclassified	Unclassified	Unclassified	Unclassified	Unclassified
1647	vOTU1148	Unassigned	Unassigned	Unassigned	Unassigned	Unassigned	Unassigned	Unassigned	Unclassified	Unclassified	Unclassified	Unclassified	Unclassified	Unclassified	Unclassified
1648	vOTU11480	Unassigned	Unassigned	Unassigned	Unassigned	Unassigned	Unassigned	Unassigned	Unclassified	Unclassified	Unclassified	Unclassified	Unclassified	Unclassified	Unclassified
1649	vOTU11481	Unassigned	Unassigned	Unassigned	Unassigned	Unassigned	Unassigned	Unassigned	Bacteria	Bacteroidota	Bacteroidia	Bacteroidales	Bacteroidaceae	OM05-12	OM05-12 sp003438995
1650	vOTU11482	Unassigned	Unassigned	Unassigned	Unassigned	Unassigned	Unassigned	Unassigned	Bacteria	Pseudomonadota	Alphaproteobacteria	Rhizobiales	Xanthobacteraceae	Pseudolabrys	Pseudolabrys sp903929045
1651	vOTU11483	Unassigned	Unassigned	Unassigned	Unassigned	Unassigned	Unassigned	Unassigned	Unclassified	Unclassified	Unclassified	Unclassified	Unclassified	Unclassified	Unclassified
1652	vOTU11484	Viruses	Monodnaviria	Shotokuvirae	Cressdnaviricota	Repensiviricetes	Geplafuvirales	Genomoviridae	Bacteria	Bacillota	Bacilli	Lactobacillales	Enterococcaceae	Enterococcus	Enterococcus
1653	vOTU11485	Unassigned	Unassigned	Unassigned	Unassigned	Unassigned	Unassigned	Unassigned	Unclassified	Unclassified	Unclassified	Unclassified	Unclassified	Unclassified	Unclassified
1654	vOTU11486	Unassigned	Unassigned	Unassigned	Unassigned	Unassigned	Unassigned	Unassigned	Bacteria	Bacillota	Clostridia	Lachnospirales	Lachnospiraceae	Copromonas	Copromonas sp000435795
1655	vOTU11487	Unassigned	Unassigned	Unassigned	Unassigned	Unassigned	Unassigned	Unassigned	Unclassified	Unclassified	Unclassified	Unclassified	Unclassified	Unclassified	Unclassified
1656	vOTU11488	Unassigned	Unassigned	Unassigned	Unassigned	Unassigned	Unassigned	Unassigned	Unclassified	Unclassified	Unclassified	Unclassified	Unclassified	Unclassified	Unclassified
1657	vOTU11489	Unassigned	Unassigned	Unassigned	Unassigned	Unassigned	Unassigned	Unassigned	Unclassified	Unclassified	Unclassified	Unclassified	Unclassified	Unclassified	Unclassified
1658	vOTU1149	Unassigned	Unassigned	Unassigned	Unassigned	Unassigned	Unassigned	Unassigned	Unclassified	Unclassified	Unclassified	Unclassified	Unclassified	Unclassified	Unclassified
1659	vOTU11490	Unassigned	Unassigned	Unassigned	Unassigned	Unassigned	Unassigned	Unassigned	Unclassified	Unclassified	Unclassified	Unclassified	Unclassified	Unclassified	Unclassified
1660	vOTU11491	Unassigned	Unassigned	Unassigned	Unassigned	Unassigned	Unassigned	Unassigned	Unclassified	Unclassified	Unclassified	Unclassified	Unclassified	Unclassified	Unclassified
1661	vOTU11492	Unassigned	Unassigned	Unassigned	Unassigned	Unassigned	Unassigned	Unassigned	Unclassified	Unclassified	Unclassified	Unclassified	Unclassified	Unclassified	Unclassified
1662	vOTU11493	Unassigned	Unassigned	Unassigned	Unassigned	Unassigned	Unassigned	Unassigned	Unclassified	Unclassified	Unclassified	Unclassified	Unclassified	Unclassified	Unclassified
1663	vOTU11494	Unassigned	Unassigned	Unassigned	Unassigned	Unassigned	Unassigned	Unassigned	Unclassified	Unclassified	Unclassified	Unclassified	Unclassified	Unclassified	Unclassified
1664	vOTU11495	Unassigned	Unassigned	Unassigned	Unassigned	Unassigned	Unassigned	Unassigned	Unclassified	Unclassified	Unclassified	Unclassified	Unclassified	Unclassified	Unclassified
1665	vOTU11496	Unassigned	Unassigned	Unassigned	Unassigned	Unassigned	Unassigned	Unassigned	Unclassified	Unclassified	Unclassified	Unclassified	Unclassified	Unclassified	Unclassified
1666	vOTU11497	Unassigned	Unassigned	Unassigned	Unassigned	Unassigned	Unassigned	Unassigned	Unclassified	Unclassified	Unclassified	Unclassified	Unclassified	Unclassified	Unclassified
1667	vOTU11498	Unassigned	Unassigned	Unassigned	Unassigned	Unassigned	Unassigned	Unassigned	Unclassified	Unclassified	Unclassified	Unclassified	Unclassified	Unclassified	Unclassified
1668	vOTU11499	Unassigned	Unassigned	Unassigned	Unassigned	Unassigned	Unassigned	Unassigned	Unclassified	Unclassified	Unclassified	Unclassified	Unclassified	Unclassified	Unclassified
1669	vOTU115	Viruses	Duplodnaviria	Heunggongvirae	Uroviricota	Caudoviricetes	Unclassified_O	Unclassified_F	Bacteria	Pseudomonadota	Gammaproteobacteria	Pseudomonadales	Moraxellaceae	Psychrobacter	Psychrobacter pacificensis
1670	vOTU1150	Viruses	Varidnaviria	Bamfordvirae	Nucleocytoviricota	Megaviricetes	Imitervirales	Mimiviridae	Unclassified	Unclassified	Unclassified	Unclassified	Unclassified	Unclassified	Unclassified
1671	vOTU11500	Unassigned	Unassigned	Unassigned	Unassigned	Unassigned	Unassigned	Unassigned	Unclassified	Unclassified	Unclassified	Unclassified	Unclassified	Unclassified	Unclassified
1672	vOTU11501	Unassigned	Unassigned	Unassigned	Unassigned	Unassigned	Unassigned	Unassigned	Unclassified	Unclassified	Unclassified	Unclassified	Unclassified	Unclassified	Unclassified
1673	vOTU11502	Unassigned	Unassigned	Unassigned	Unassigned	Unassigned	Unassigned	Unassigned	Unclassified	Unclassified	Unclassified	Unclassified	Unclassified	Unclassified	Unclassified
1674	vOTU11503	Unassigned	Unassigned	Unassigned	Unassigned	Unassigned	Unassigned	Unassigned	Unclassified	Unclassified	Unclassified	Unclassified	Unclassified	Unclassified	Unclassified
1675	vOTU11504	Unassigned	Unassigned	Unassigned	Unassigned	Unassigned	Unassigned	Unassigned	Unclassified	Unclassified	Unclassified	Unclassified	Unclassified	Unclassified	Unclassified
1676	vOTU11505	Unassigned	Unassigned	Unassigned	Unassigned	Unassigned	Unassigned	Unassigned	Unclassified	Unclassified	Unclassified	Unclassified	Unclassified	Unclassified	Unclassified
1677	vOTU11506	Unassigned	Unassigned	Unassigned	Unassigned	Unassigned	Unassigned	Unassigned	Bacteria	Chloroflexota	Dehalococcoidia	SAR202	UBA826	UBA11996	UBA11996 sp002728195
1678	vOTU11507	Unassigned	Unassigned	Unassigned	Unassigned	Unassigned	Unassigned	Unassigned	Unclassified	Unclassified	Unclassified	Unclassified	Unclassified	Unclassified	Unclassified
1679	vOTU11508	Unassigned	Unassigned	Unassigned	Unassigned	Unassigned	Unassigned	Unassigned	Unclassified	Unclassified	Unclassified	Unclassified	Unclassified	Unclassified	Unclassified
1680	vOTU11509	Unassigned	Unassigned	Unassigned	Unassigned	Unassigned	Unassigned	Unassigned	Unclassified	Unclassified	Unclassified	Unclassified	Unclassified	Unclassified	Unclassified
1681	vOTU1151	Viruses	Unclassified_R	Unclassified_K	Unclassified_P	Unclassified_C	Unclassified_O	Unclassified_F	Unclassified	Unclassified	Unclassified	Unclassified	Unclassified	Unclassified	Unclassified
1682	vOTU11510	Unassigned	Unassigned	Unassigned	Unassigned	Unassigned	Unassigned	Unassigned	Unclassified	Unclassified	Unclassified	Unclassified	Unclassified	Unclassified	Unclassified
1683	vOTU11511	Unassigned	Unassigned	Unassigned	Unassigned	Unassigned	Unassigned	Unassigned	Unclassified	Unclassified	Unclassified	Unclassified	Unclassified	Unclassified	Unclassified
1684	vOTU11512	Unassigned	Unassigned	Unassigned	Unassigned	Unassigned	Unassigned	Unassigned	Unclassified	Unclassified	Unclassified	Unclassified	Unclassified	Unclassified	Unclassified
1685	vOTU11513	Unassigned	Unassigned	Unassigned	Unassigned	Unassigned	Unassigned	Unassigned	Unclassified	Unclassified	Unclassified	Unclassified	Unclassified	Unclassified	Unclassified
1686	vOTU11514	Unassigned	Unassigned	Unassigned	Unassigned	Unassigned	Unassigned	Unassigned	Unclassified	Unclassified	Unclassified	Unclassified	Unclassified	Unclassified	Unclassified
1687	vOTU11515	Unassigned	Unassigned	Unassigned	Unassigned	Unassigned	Unassigned	Unassigned	Unclassified	Unclassified	Unclassified	Unclassified	Unclassified	Unclassified	Unclassified
1688	vOTU11516	Viruses	Duplodnaviria	Heunggongvirae	Uroviricota	Caudoviricetes	Unclassified_O	Unclassified_F	Unclassified	Unclassified	Unclassified	Unclassified	Unclassified	Unclassified	Unclassified
1689	vOTU11517	Unassigned	Unassigned	Unassigned	Unassigned	Unassigned	Unassigned	Unassigned	Unclassified	Unclassified	Unclassified	Unclassified	Unclassified	Unclassified	Unclassified
1690	vOTU11518	Unassigned	Unassigned	Unassigned	Unassigned	Unassigned	Unassigned	Unassigned	Unclassified	Unclassified	Unclassified	Unclassified	Unclassified	Unclassified	Unclassified
1691	vOTU11519	Unassigned	Unassigned	Unassigned	Unassigned	Unassigned	Unassigned	Unassigned	Unclassified	Unclassified	Unclassified	Unclassified	Unclassified	Unclassified	Unclassified
1692	vOTU1152	Unassigned	Unassigned	Unassigned	Unassigned	Unassigned	Unassigned	Unassigned	Bacteria	Bacillota	Clostridia	Oscillospirales	Ruminococcaceae	Ruminiclostridium	Ruminiclostridium
1693	vOTU11520	Unassigned	Unassigned	Unassigned	Unassigned	Unassigned	Unassigned	Unassigned	Unclassified	Unclassified	Unclassified	Unclassified	Unclassified	Unclassified	Unclassified
1694	vOTU11521	Unassigned	Unassigned	Unassigned	Unassigned	Unassigned	Unassigned	Unassigned	Unclassified	Unclassified	Unclassified	Unclassified	Unclassified	Unclassified	Unclassified
1695	vOTU11522	Unassigned	Unassigned	Unassigned	Unassigned	Unassigned	Unassigned	Unassigned	Unclassified	Unclassified	Unclassified	Unclassified	Unclassified	Unclassified	Unclassified
1696	vOTU11523	Unassigned	Unassigned	Unassigned	Unassigned	Unassigned	Unassigned	Unassigned	Unclassified	Unclassified	Unclassified	Unclassified	Unclassified	Unclassified	Unclassified
1697	vOTU11524	Unassigned	Unassigned	Unassigned	Unassigned	Unassigned	Unassigned	Unassigned	Unclassified	Unclassified	Unclassified	Unclassified	Unclassified	Unclassified	Unclassified
1698	vOTU11525	Unassigned	Unassigned	Unassigned	Unassigned	Unassigned	Unassigned	Unassigned	Unclassified	Unclassified	Unclassified	Unclassified	Unclassified	Unclassified	Unclassified
1699	vOTU11526	Unassigned	Unassigned	Unassigned	Unassigned	Unassigned	Unassigned	Unassigned	Bacteria	Bacteroidota	Bacteroidia	Bacteroidales	Bacteroidaceae	OM05-12	OM05-12 sp003438995
1700	vOTU11527	Unassigned	Unassigned	Unassigned	Unassigned	Unassigned	Unassigned	Unassigned	Unclassified	Unclassified	Unclassified	Unclassified	Unclassified	Unclassified	Unclassified
1701	vOTU11528	Unassigned	Unassigned	Unassigned	Unassigned	Unassigned	Unassigned	Unassigned	Unclassified	Unclassified	Unclassified	Unclassified	Unclassified	Unclassified	Unclassified
1702	vOTU11529	Unassigned	Unassigned	Unassigned	Unassigned	Unassigned	Unassigned	Unassigned	Unclassified	Unclassified	Unclassified	Unclassified	Unclassified	Unclassified	Unclassified
1703	vOTU1153	Viruses	Duplodnaviria	Heunggongvirae	Uroviricota	Caudoviricetes	Unclassified_O	Unclassified_F	Unclassified	Unclassified	Unclassified	Unclassified	Unclassified	Unclassified	Unclassified
1704	vOTU11530	Unassigned	Unassigned	Unassigned	Unassigned	Unassigned	Unassigned	Unassigned	Unclassified	Unclassified	Unclassified	Unclassified	Unclassified	Unclassified	Unclassified
1705	vOTU11531	Unassigned	Unassigned	Unassigned	Unassigned	Unassigned	Unassigned	Unassigned	Unclassified	Unclassified	Unclassified	Unclassified	Unclassified	Unclassified	Unclassified
1706	vOTU11532	Unassigned	Unassigned	Unassigned	Unassigned	Unassigned	Unassigned	Unassigned	Unclassified	Unclassified	Unclassified	Unclassified	Unclassified	Unclassified	Unclassified
1707	vOTU11533	Unassigned	Unassigned	Unassigned	Unassigned	Unassigned	Unassigned	Unassigned	Unclassified	Unclassified	Unclassified	Unclassified	Unclassified	Unclassified	Unclassified
1708	vOTU11534	Unassigned	Unassigned	Unassigned	Unassigned	Unassigned	Unassigned	Unassigned	Unclassified	Unclassified	Unclassified	Unclassified	Unclassified	Unclassified	Unclassified
1709	vOTU11535	Unassigned	Unassigned	Unassigned	Unassigned	Unassigned	Unassigned	Unassigned	Unclassified	Unclassified	Unclassified	Unclassified	Unclassified	Unclassified	Unclassified
1710	vOTU11536	Unassigned	Unassigned	Unassigned	Unassigned	Unassigned	Unassigned	Unassigned	Unclassified	Unclassified	Unclassified	Unclassified	Unclassified	Unclassified	Unclassified
1711	vOTU11537	Unassigned	Unassigned	Unassigned	Unassigned	Unassigned	Unassigned	Unassigned	Unclassified	Unclassified	Unclassified	Unclassified	Unclassified	Unclassified	Unclassified
1712	vOTU11538	Unassigned	Unassigned	Unassigned	Unassigned	Unassigned	Unassigned	Unassigned	Unclassified	Unclassified	Unclassified	Unclassified	Unclassified	Unclassified	Unclassified
1713	vOTU11539	Unassigned	Unassigned	Unassigned	Unassigned	Unassigned	Unassigned	Unassigned	Unclassified	Unclassified	Unclassified	Unclassified	Unclassified	Unclassified	Unclassified
1714	vOTU1154	Unassigned	Unassigned	Unassigned	Unassigned	Unassigned	Unassigned	Unassigned	Unclassified	Unclassified	Unclassified	Unclassified	Unclassified	Unclassified	Unclassified
1715	vOTU11540	Unassigned	Unassigned	Unassigned	Unassigned	Unassigned	Unassigned	Unassigned	Unclassified	Unclassified	Unclassified	Unclassified	Unclassified	Unclassified	Unclassified
1716	vOTU11541	Unassigned	Unassigned	Unassigned	Unassigned	Unassigned	Unassigned	Unassigned	Unclassified	Unclassified	Unclassified	Unclassified	Unclassified	Unclassified	Unclassified
1717	vOTU11542	Unassigned	Unassigned	Unassigned	Unassigned	Unassigned	Unassigned	Unassigned	Unclassified	Unclassified	Unclassified	Unclassified	Unclassified	Unclassified	Unclassified
1718	vOTU11543	Unassigned	Unassigned	Unassigned	Unassigned	Unassigned	Unassigned	Unassigned	Unclassified	Unclassified	Unclassified	Unclassified	Unclassified	Unclassified	Unclassified
1719	vOTU11544	Unassigned	Unassigned	Unassigned	Unassigned	Unassigned	Unassigned	Unassigned	Unclassified	Unclassified	Unclassified	Unclassified	Unclassified	Unclassified	Unclassified
1720	vOTU11545	Unassigned	Unassigned	Unassigned	Unassigned	Unassigned	Unassigned	Unassigned	Unclassified	Unclassified	Unclassified	Unclassified	Unclassified	Unclassified	Unclassified
1721	vOTU11546	Unassigned	Unassigned	Unassigned	Unassigned	Unassigned	Unassigned	Unassigned	Unclassified	Unclassified	Unclassified	Unclassified	Unclassified	Unclassified	Unclassified
1722	vOTU11547	Unassigned	Unassigned	Unassigned	Unassigned	Unassigned	Unassigned	Unassigned	Unclassified	Unclassified	Unclassified	Unclassified	Unclassified	Unclassified	Unclassified
1723	vOTU11548	Unassigned	Unassigned	Unassigned	Unassigned	Unassigned	Unassigned	Unassigned	Bacteria	Bacteroidota	Bacteroidia	Cytophagales	Spirosomaceae	Emticicia	Emticicia sp017495105
1724	vOTU11549	Unassigned	Unassigned	Unassigned	Unassigned	Unassigned	Unassigned	Unassigned	Bacteria	Pseudomonadota	Gammaproteobacteria	Burkholderiales	Neisseriaceae	Neisseria	Neisseria meningitidis
1725	vOTU1155	Unassigned	Unassigned	Unassigned	Unassigned	Unassigned	Unassigned	Unassigned	Unclassified	Unclassified	Unclassified	Unclassified	Unclassified	Unclassified	Unclassified
1726	vOTU11550	Unassigned	Unassigned	Unassigned	Unassigned	Unassigned	Unassigned	Unassigned	Unclassified	Unclassified	Unclassified	Unclassified	Unclassified	Unclassified	Unclassified
1727	vOTU11551	Unassigned	Unassigned	Unassigned	Unassigned	Unassigned	Unassigned	Unassigned	Unclassified	Unclassified	Unclassified	Unclassified	Unclassified	Unclassified	Unclassified
1728	vOTU11552	Unassigned	Unassigned	Unassigned	Unassigned	Unassigned	Unassigned	Unassigned	Unclassified	Unclassified	Unclassified	Unclassified	Unclassified	Unclassified	Unclassified
1729	vOTU11553	Unassigned	Unassigned	Unassigned	Unassigned	Unassigned	Unassigned	Unassigned	Unclassified	Unclassified	Unclassified	Unclassified	Unclassified	Unclassified	Unclassified
1730	vOTU11554	Unassigned	Unassigned	Unassigned	Unassigned	Unassigned	Unassigned	Unassigned	Unclassified	Unclassified	Unclassified	Unclassified	Unclassified	Unclassified	Unclassified
1731	vOTU11555	Unassigned	Unassigned	Unassigned	Unassigned	Unassigned	Unassigned	Unassigned	Unclassified	Unclassified	Unclassified	Unclassified	Unclassified	Unclassified	Unclassified
1732	vOTU11556	Unassigned	Unassigned	Unassigned	Unassigned	Unassigned	Unassigned	Unassigned	Unclassified	Unclassified	Unclassified	Unclassified	Unclassified	Unclassified	Unclassified
1733	vOTU11557	Unassigned	Unassigned	Unassigned	Unassigned	Unassigned	Unassigned	Unassigned	Unclassified	Unclassified	Unclassified	Unclassified	Unclassified	Unclassified	Unclassified
1734	vOTU11558	Unassigned	Unassigned	Unassigned	Unassigned	Unassigned	Unassigned	Unassigned	Unclassified	Unclassified	Unclassified	Unclassified	Unclassified	Unclassified	Unclassified
1735	vOTU11559	Unassigned	Unassigned	Unassigned	Unassigned	Unassigned	Unassigned	Unassigned	Unclassified	Unclassified	Unclassified	Unclassified	Unclassified	Unclassified	Unclassified
1736	vOTU1156	Unassigned	Unassigned	Unassigned	Unassigned	Unassigned	Unassigned	Unassigned	Unclassified	Unclassified	Unclassified	Unclassified	Unclassified	Unclassified	Unclassified
1737	vOTU11560	Unassigned	Unassigned	Unassigned	Unassigned	Unassigned	Unassigned	Unassigned	Unclassified	Unclassified	Unclassified	Unclassified	Unclassified	Unclassified	Unclassified
1738	vOTU11561	Unassigned	Unassigned	Unassigned	Unassigned	Unassigned	Unassigned	Unassigned	Unclassified	Unclassified	Unclassified	Unclassified	Unclassified	Unclassified	Unclassified
1739	vOTU11562	Unassigned	Unassigned	Unassigned	Unassigned	Unassigned	Unassigned	Unassigned	Unclassified	Unclassified	Unclassified	Unclassified	Unclassified	Unclassified	Unclassified
1740	vOTU11563	Unassigned	Unassigned	Unassigned	Unassigned	Unassigned	Unassigned	Unassigned	Unclassified	Unclassified	Unclassified	Unclassified	Unclassified	Unclassified	Unclassified
1741	vOTU11564	Unassigned	Unassigned	Unassigned	Unassigned	Unassigned	Unassigned	Unassigned	Unclassified	Unclassified	Unclassified	Unclassified	Unclassified	Unclassified	Unclassified
1742	vOTU11565	Unassigned	Unassigned	Unassigned	Unassigned	Unassigned	Unassigned	Unassigned	Unclassified	Unclassified	Unclassified	Unclassified	Unclassified	Unclassified	Unclassified
1743	vOTU11566	Unassigned	Unassigned	Unassigned	Unassigned	Unassigned	Unassigned	Unassigned	Unclassified	Unclassified	Unclassified	Unclassified	Unclassified	Unclassified	Unclassified
1744	vOTU11567	Unassigned	Unassigned	Unassigned	Unassigned	Unassigned	Unassigned	Unassigned	Unclassified	Unclassified	Unclassified	Unclassified	Unclassified	Unclassified	Unclassified
1745	vOTU11568	Unassigned	Unassigned	Unassigned	Unassigned	Unassigned	Unassigned	Unassigned	Unclassified	Unclassified	Unclassified	Unclassified	Unclassified	Unclassified	Unclassified
1746	vOTU11569	Unassigned	Unassigned	Unassigned	Unassigned	Unassigned	Unassigned	Unassigned	Unclassified	Unclassified	Unclassified	Unclassified	Unclassified	Unclassified	Unclassified
1747	vOTU1157	Unassigned	Unassigned	Unassigned	Unassigned	Unassigned	Unassigned	Unassigned	Unclassified	Unclassified	Unclassified	Unclassified	Unclassified	Unclassified	Unclassified
1748	vOTU11570	Unassigned	Unassigned	Unassigned	Unassigned	Unassigned	Unassigned	Unassigned	Unclassified	Unclassified	Unclassified	Unclassified	Unclassified	Unclassified	Unclassified
1749	vOTU11571	Unassigned	Unassigned	Unassigned	Unassigned	Unassigned	Unassigned	Unassigned	Unclassified	Unclassified	Unclassified	Unclassified	Unclassified	Unclassified	Unclassified
1750	vOTU11572	Unassigned	Unassigned	Unassigned	Unassigned	Unassigned	Unassigned	Unassigned	Unclassified	Unclassified	Unclassified	Unclassified	Unclassified	Unclassified	Unclassified
1751	vOTU11573	Unassigned	Unassigned	Unassigned	Unassigned	Unassigned	Unassigned	Unassigned	Unclassified	Unclassified	Unclassified	Unclassified	Unclassified	Unclassified	Unclassified
1752	vOTU11574	Unassigned	Unassigned	Unassigned	Unassigned	Unassigned	Unassigned	Unassigned	Unclassified	Unclassified	Unclassified	Unclassified	Unclassified	Unclassified	Unclassified
1753	vOTU11575	Unassigned	Unassigned	Unassigned	Unassigned	Unassigned	Unassigned	Unassigned	Unclassified	Unclassified	Unclassified	Unclassified	Unclassified	Unclassified	Unclassified
1754	vOTU11576	Unassigned	Unassigned	Unassigned	Unassigned	Unassigned	Unassigned	Unassigned	Unclassified	Unclassified	Unclassified	Unclassified	Unclassified	Unclassified	Unclassified
1755	vOTU11577	Unassigned	Unassigned	Unassigned	Unassigned	Unassigned	Unassigned	Unassigned	Unclassified	Unclassified	Unclassified	Unclassified	Unclassified	Unclassified	Unclassified
1756	vOTU11578	Unassigned	Unassigned	Unassigned	Unassigned	Unassigned	Unassigned	Unassigned	Unclassified	Unclassified	Unclassified	Unclassified	Unclassified	Unclassified	Unclassified
1757	vOTU11579	Unassigned	Unassigned	Unassigned	Unassigned	Unassigned	Unassigned	Unassigned	Unclassified	Unclassified	Unclassified	Unclassified	Unclassified	Unclassified	Unclassified
1758	vOTU1158	Unassigned	Unassigned	Unassigned	Unassigned	Unassigned	Unassigned	Unassigned	Unclassified	Unclassified	Unclassified	Unclassified	Unclassified	Unclassified	Unclassified
1759	vOTU11580	Unassigned	Unassigned	Unassigned	Unassigned	Unassigned	Unassigned	Unassigned	Unclassified	Unclassified	Unclassified	Unclassified	Unclassified	Unclassified	Unclassified
1760	vOTU11581	Unassigned	Unassigned	Unassigned	Unassigned	Unassigned	Unassigned	Unassigned	Unclassified	Unclassified	Unclassified	Unclassified	Unclassified	Unclassified	Unclassified
1761	vOTU11582	Unassigned	Unassigned	Unassigned	Unassigned	Unassigned	Unassigned	Unassigned	Unclassified	Unclassified	Unclassified	Unclassified	Unclassified	Unclassified	Unclassified
1762	vOTU11583	Unassigned	Unassigned	Unassigned	Unassigned	Unassigned	Unassigned	Unassigned	Unclassified	Unclassified	Unclassified	Unclassified	Unclassified	Unclassified	Unclassified
1763	vOTU11584	Unassigned	Unassigned	Unassigned	Unassigned	Unassigned	Unassigned	Unassigned	Unclassified	Unclassified	Unclassified	Unclassified	Unclassified	Unclassified	Unclassified
1764	vOTU11585	Unassigned	Unassigned	Unassigned	Unassigned	Unassigned	Unassigned	Unassigned	Unclassified	Unclassified	Unclassified	Unclassified	Unclassified	Unclassified	Unclassified
1765	vOTU11586	Unassigned	Unassigned	Unassigned	Unassigned	Unassigned	Unassigned	Unassigned	Unclassified	Unclassified	Unclassified	Unclassified	Unclassified	Unclassified	Unclassified
1766	vOTU11587	Unassigned	Unassigned	Unassigned	Unassigned	Unassigned	Unassigned	Unassigned	Unclassified	Unclassified	Unclassified	Unclassified	Unclassified	Unclassified	Unclassified
1767	vOTU11588	Unassigned	Unassigned	Unassigned	Unassigned	Unassigned	Unassigned	Unassigned	Unclassified	Unclassified	Unclassified	Unclassified	Unclassified	Unclassified	Unclassified
1768	vOTU11589	Unassigned	Unassigned	Unassigned	Unassigned	Unassigned	Unassigned	Unassigned	Unclassified	Unclassified	Unclassified	Unclassified	Unclassified	Unclassified	Unclassified
1769	vOTU1159	Unassigned	Unassigned	Unassigned	Unassigned	Unassigned	Unassigned	Unassigned	Unclassified	Unclassified	Unclassified	Unclassified	Unclassified	Unclassified	Unclassified
1770	vOTU11590	Unassigned	Unassigned	Unassigned	Unassigned	Unassigned	Unassigned	Unassigned	Unclassified	Unclassified	Unclassified	Unclassified	Unclassified	Unclassified	Unclassified
1771	vOTU11591	Unassigned	Unassigned	Unassigned	Unassigned	Unassigned	Unassigned	Unassigned	Unclassified	Unclassified	Unclassified	Unclassified	Unclassified	Unclassified	Unclassified
1772	vOTU11592	Unassigned	Unassigned	Unassigned	Unassigned	Unassigned	Unassigned	Unassigned	Unclassified	Unclassified	Unclassified	Unclassified	Unclassified	Unclassified	Unclassified
1773	vOTU11593	Unassigned	Unassigned	Unassigned	Unassigned	Unassigned	Unassigned	Unassigned	Bacteria	Actinomycetota	Actinomycetia	Streptosporangiales	Streptosporangiaceae	Spirillospora	Spirillospora cremea
1774	vOTU11594	Unassigned	Unassigned	Unassigned	Unassigned	Unassigned	Unassigned	Unassigned	Unclassified	Unclassified	Unclassified	Unclassified	Unclassified	Unclassified	Unclassified
1775	vOTU11595	Unassigned	Unassigned	Unassigned	Unassigned	Unassigned	Unassigned	Unassigned	Unclassified	Unclassified	Unclassified	Unclassified	Unclassified	Unclassified	Unclassified
1776	vOTU11596	Unassigned	Unassigned	Unassigned	Unassigned	Unassigned	Unassigned	Unassigned	Unclassified	Unclassified	Unclassified	Unclassified	Unclassified	Unclassified	Unclassified
1777	vOTU11597	Unassigned	Unassigned	Unassigned	Unassigned	Unassigned	Unassigned	Unassigned	Bacteria	Bacteroidota	Bacteroidia	Bacteroidales	Bacteroidaceae	OM05-12	OM05-12 sp003438995
1778	vOTU11598	Unassigned	Unassigned	Unassigned	Unassigned	Unassigned	Unassigned	Unassigned	Unclassified	Unclassified	Unclassified	Unclassified	Unclassified	Unclassified	Unclassified
1779	vOTU11599	Unassigned	Unassigned	Unassigned	Unassigned	Unassigned	Unassigned	Unassigned	Unclassified	Unclassified	Unclassified	Unclassified	Unclassified	Unclassified	Unclassified
1780	vOTU116	Unassigned	Unassigned	Unassigned	Unassigned	Unassigned	Unassigned	Unassigned	Unclassified	Unclassified	Unclassified	Unclassified	Unclassified	Unclassified	Unclassified
1781	vOTU1160	Unassigned	Unassigned	Unassigned	Unassigned	Unassigned	Unassigned	Unassigned	Unclassified	Unclassified	Unclassified	Unclassified	Unclassified	Unclassified	Unclassified
1782	vOTU11600	Unassigned	Unassigned	Unassigned	Unassigned	Unassigned	Unassigned	Unassigned	Unclassified	Unclassified	Unclassified	Unclassified	Unclassified	Unclassified	Unclassified
1783	vOTU11601	Unassigned	Unassigned	Unassigned	Unassigned	Unassigned	Unassigned	Unassigned	Unclassified	Unclassified	Unclassified	Unclassified	Unclassified	Unclassified	Unclassified
1784	vOTU11602	Unassigned	Unassigned	Unassigned	Unassigned	Unassigned	Unassigned	Unassigned	Unclassified	Unclassified	Unclassified	Unclassified	Unclassified	Unclassified	Unclassified
1785	vOTU11603	Unassigned	Unassigned	Unassigned	Unassigned	Unassigned	Unassigned	Unassigned	Unclassified	Unclassified	Unclassified	Unclassified	Unclassified	Unclassified	Unclassified
1786	vOTU11604	Unassigned	Unassigned	Unassigned	Unassigned	Unassigned	Unassigned	Unassigned	Unclassified	Unclassified	Unclassified	Unclassified	Unclassified	Unclassified	Unclassified
1787	vOTU11605	Unassigned	Unassigned	Unassigned	Unassigned	Unassigned	Unassigned	Unassigned	Unclassified	Unclassified	Unclassified	Unclassified	Unclassified	Unclassified	Unclassified
1788	vOTU11606	Unassigned	Unassigned	Unassigned	Unassigned	Unassigned	Unassigned	Unassigned	Unclassified	Unclassified	Unclassified	Unclassified	Unclassified	Unclassified	Unclassified
1789	vOTU11607	Unassigned	Unassigned	Unassigned	Unassigned	Unassigned	Unassigned	Unassigned	Unclassified	Unclassified	Unclassified	Unclassified	Unclassified	Unclassified	Unclassified
1790	vOTU11608	Unassigned	Unassigned	Unassigned	Unassigned	Unassigned	Unassigned	Unassigned	Unclassified	Unclassified	Unclassified	Unclassified	Unclassified	Unclassified	Unclassified
1791	vOTU11609	Unassigned	Unassigned	Unassigned	Unassigned	Unassigned	Unassigned	Unassigned	Unclassified	Unclassified	Unclassified	Unclassified	Unclassified	Unclassified	Unclassified
1792	vOTU1161	Unassigned	Unassigned	Unassigned	Unassigned	Unassigned	Unassigned	Unassigned	Unclassified	Unclassified	Unclassified	Unclassified	Unclassified	Unclassified	Unclassified
1793	vOTU11610	Unassigned	Unassigned	Unassigned	Unassigned	Unassigned	Unassigned	Unassigned	Unclassified	Unclassified	Unclassified	Unclassified	Unclassified	Unclassified	Unclassified
1794	vOTU11611	Unassigned	Unassigned	Unassigned	Unassigned	Unassigned	Unassigned	Unassigned	Unclassified	Unclassified	Unclassified	Unclassified	Unclassified	Unclassified	Unclassified
1795	vOTU11612	Unassigned	Unassigned	Unassigned	Unassigned	Unassigned	Unassigned	Unassigned	Unclassified	Unclassified	Unclassified	Unclassified	Unclassified	Unclassified	Unclassified
1796	vOTU11613	Unassigned	Unassigned	Unassigned	Unassigned	Unassigned	Unassigned	Unassigned	Unclassified	Unclassified	Unclassified	Unclassified	Unclassified	Unclassified	Unclassified
1797	vOTU11614	Unassigned	Unassigned	Unassigned	Unassigned	Unassigned	Unassigned	Unassigned	Unclassified	Unclassified	Unclassified	Unclassified	Unclassified	Unclassified	Unclassified
1798	vOTU11615	Unassigned	Unassigned	Unassigned	Unassigned	Unassigned	Unassigned	Unassigned	Unclassified	Unclassified	Unclassified	Unclassified	Unclassified	Unclassified	Unclassified
1799	vOTU11616	Unassigned	Unassigned	Unassigned	Unassigned	Unassigned	Unassigned	Unassigned	Unclassified	Unclassified	Unclassified	Unclassified	Unclassified	Unclassified	Unclassified
1800	vOTU11617	Unassigned	Unassigned	Unassigned	Unassigned	Unassigned	Unassigned	Unassigned	Unclassified	Unclassified	Unclassified	Unclassified	Unclassified	Unclassified	Unclassified
1801	vOTU11618	Unassigned	Unassigned	Unassigned	Unassigned	Unassigned	Unassigned	Unassigned	Unclassified	Unclassified	Unclassified	Unclassified	Unclassified	Unclassified	Unclassified
1802	vOTU11619	Unassigned	Unassigned	Unassigned	Unassigned	Unassigned	Unassigned	Unassigned	Unclassified	Unclassified	Unclassified	Unclassified	Unclassified	Unclassified	Unclassified
1803	vOTU1162	Unassigned	Unassigned	Unassigned	Unassigned	Unassigned	Unassigned	Unassigned	Unclassified	Unclassified	Unclassified	Unclassified	Unclassified	Unclassified	Unclassified
1804	vOTU11620	Unassigned	Unassigned	Unassigned	Unassigned	Unassigned	Unassigned	Unassigned	Unclassified	Unclassified	Unclassified	Unclassified	Unclassified	Unclassified	Unclassified
1805	vOTU11621	Unassigned	Unassigned	Unassigned	Unassigned	Unassigned	Unassigned	Unassigned	Unclassified	Unclassified	Unclassified	Unclassified	Unclassified	Unclassified	Unclassified
1806	vOTU11622	Unassigned	Unassigned	Unassigned	Unassigned	Unassigned	Unassigned	Unassigned	Unclassified	Unclassified	Unclassified	Unclassified	Unclassified	Unclassified	Unclassified
1807	vOTU11623	Unassigned	Unassigned	Unassigned	Unassigned	Unassigned	Unassigned	Unassigned	Unclassified	Unclassified	Unclassified	Unclassified	Unclassified	Unclassified	Unclassified
1808	vOTU11624	Unassigned	Unassigned	Unassigned	Unassigned	Unassigned	Unassigned	Unassigned	Unclassified	Unclassified	Unclassified	Unclassified	Unclassified	Unclassified	Unclassified
1809	vOTU11625	Unassigned	Unassigned	Unassigned	Unassigned	Unassigned	Unassigned	Unassigned	Unclassified	Unclassified	Unclassified	Unclassified	Unclassified	Unclassified	Unclassified
1810	vOTU11626	Unassigned	Unassigned	Unassigned	Unassigned	Unassigned	Unassigned	Unassigned	Unclassified	Unclassified	Unclassified	Unclassified	Unclassified	Unclassified	Unclassified
1811	vOTU11627	Viruses	Riboviria	Pararnavirae	Artverviricota	Revtraviricetes	Ortervirales	Retroviridae	Bacteria	Bacillota	Bacilli	Lactobacillales	Streptococcaceae	Streptococcus	Streptococcus parasanguinis
1812	vOTU11628	Unassigned	Unassigned	Unassigned	Unassigned	Unassigned	Unassigned	Unassigned	Bacteria	Patescibacteria	JAEDAM01	Absconditabacterales	Absconditicoccaceae	HOT-345	Unclassified
1813	vOTU11629	Unassigned	Unassigned	Unassigned	Unassigned	Unassigned	Unassigned	Unassigned	Unclassified	Unclassified	Unclassified	Unclassified	Unclassified	Unclassified	Unclassified
1814	vOTU1163	Unassigned	Unassigned	Unassigned	Unassigned	Unassigned	Unassigned	Unassigned	Unclassified	Unclassified	Unclassified	Unclassified	Unclassified	Unclassified	Unclassified
1815	vOTU11630	Unassigned	Unassigned	Unassigned	Unassigned	Unassigned	Unassigned	Unassigned	Unclassified	Unclassified	Unclassified	Unclassified	Unclassified	Unclassified	Unclassified
1816	vOTU11631	Unassigned	Unassigned	Unassigned	Unassigned	Unassigned	Unassigned	Unassigned	Unclassified	Unclassified	Unclassified	Unclassified	Unclassified	Unclassified	Unclassified
1817	vOTU11632	Unassigned	Unassigned	Unassigned	Unassigned	Unassigned	Unassigned	Unassigned	Unclassified	Unclassified	Unclassified	Unclassified	Unclassified	Unclassified	Unclassified
1818	vOTU11633	Unassigned	Unassigned	Unassigned	Unassigned	Unassigned	Unassigned	Unassigned	Unclassified	Unclassified	Unclassified	Unclassified	Unclassified	Unclassified	Unclassified
1819	vOTU11634	Unassigned	Unassigned	Unassigned	Unassigned	Unassigned	Unassigned	Unassigned	Unclassified	Unclassified	Unclassified	Unclassified	Unclassified	Unclassified	Unclassified
1820	vOTU11635	Unassigned	Unassigned	Unassigned	Unassigned	Unassigned	Unassigned	Unassigned	Unclassified	Unclassified	Unclassified	Unclassified	Unclassified	Unclassified	Unclassified
1821	vOTU11636	Unassigned	Unassigned	Unassigned	Unassigned	Unassigned	Unassigned	Unassigned	Unclassified	Unclassified	Unclassified	Unclassified	Unclassified	Unclassified	Unclassified
1822	vOTU11637	Unassigned	Unassigned	Unassigned	Unassigned	Unassigned	Unassigned	Unassigned	Unclassified	Unclassified	Unclassified	Unclassified	Unclassified	Unclassified	Unclassified
1823	vOTU11638	Unassigned	Unassigned	Unassigned	Unassigned	Unassigned	Unassigned	Unassigned	Unclassified	Unclassified	Unclassified	Unclassified	Unclassified	Unclassified	Unclassified
1824	vOTU11639	Unassigned	Unassigned	Unassigned	Unassigned	Unassigned	Unassigned	Unassigned	Unclassified	Unclassified	Unclassified	Unclassified	Unclassified	Unclassified	Unclassified
1825	vOTU1164	Unassigned	Unassigned	Unassigned	Unassigned	Unassigned	Unassigned	Unassigned	Unclassified	Unclassified	Unclassified	Unclassified	Unclassified	Unclassified	Unclassified
1826	vOTU11640	Unassigned	Unassigned	Unassigned	Unassigned	Unassigned	Unassigned	Unassigned	Unclassified	Unclassified	Unclassified	Unclassified	Unclassified	Unclassified	Unclassified
1827	vOTU11641	Unassigned	Unassigned	Unassigned	Unassigned	Unassigned	Unassigned	Unassigned	Bacteria	Pseudomonadota	Alphaproteobacteria	Pelagibacterales	Pelagibacteraceae	Pelagibacter	Pelagibacter sp905612365
1828	vOTU11642	Unassigned	Unassigned	Unassigned	Unassigned	Unassigned	Unassigned	Unassigned	Unclassified	Unclassified	Unclassified	Unclassified	Unclassified	Unclassified	Unclassified
1829	vOTU11643	Unassigned	Unassigned	Unassigned	Unassigned	Unassigned	Unassigned	Unassigned	Unclassified	Unclassified	Unclassified	Unclassified	Unclassified	Unclassified	Unclassified
1830	vOTU11644	Unassigned	Unassigned	Unassigned	Unassigned	Unassigned	Unassigned	Unassigned	Unclassified	Unclassified	Unclassified	Unclassified	Unclassified	Unclassified	Unclassified
1831	vOTU11645	Unassigned	Unassigned	Unassigned	Unassigned	Unassigned	Unassigned	Unassigned	Unclassified	Unclassified	Unclassified	Unclassified	Unclassified	Unclassified	Unclassified
1832	vOTU11646	Unassigned	Unassigned	Unassigned	Unassigned	Unassigned	Unassigned	Unassigned	Bacteria	Bacillota	Clostridia	Lachnospirales	Lachnospiraceae	Eubacterium	Unclassified
1833	vOTU11647	Unassigned	Unassigned	Unassigned	Unassigned	Unassigned	Unassigned	Unassigned	Unclassified	Unclassified	Unclassified	Unclassified	Unclassified	Unclassified	Unclassified
1834	vOTU11648	Unassigned	Unassigned	Unassigned	Unassigned	Unassigned	Unassigned	Unassigned	Unclassified	Unclassified	Unclassified	Unclassified	Unclassified	Unclassified	Unclassified
1835	vOTU11649	Unassigned	Unassigned	Unassigned	Unassigned	Unassigned	Unassigned	Unassigned	Unclassified	Unclassified	Unclassified	Unclassified	Unclassified	Unclassified	Unclassified
1836	vOTU1165	Unassigned	Unassigned	Unassigned	Unassigned	Unassigned	Unassigned	Unassigned	Unclassified	Unclassified	Unclassified	Unclassified	Unclassified	Unclassified	Unclassified
1837	vOTU11650	Unassigned	Unassigned	Unassigned	Unassigned	Unassigned	Unassigned	Unassigned	Unclassified	Unclassified	Unclassified	Unclassified	Unclassified	Unclassified	Unclassified
1838	vOTU11651	Unassigned	Unassigned	Unassigned	Unassigned	Unassigned	Unassigned	Unassigned	Unclassified	Unclassified	Unclassified	Unclassified	Unclassified	Unclassified	Unclassified
1839	vOTU11652	Unassigned	Unassigned	Unassigned	Unassigned	Unassigned	Unassigned	Unassigned	Unclassified	Unclassified	Unclassified	Unclassified	Unclassified	Unclassified	Unclassified
1840	vOTU11653	Unassigned	Unassigned	Unassigned	Unassigned	Unassigned	Unassigned	Unassigned	Unclassified	Unclassified	Unclassified	Unclassified	Unclassified	Unclassified	Unclassified
1841	vOTU11654	Unassigned	Unassigned	Unassigned	Unassigned	Unassigned	Unassigned	Unassigned	Unclassified	Unclassified	Unclassified	Unclassified	Unclassified	Unclassified	Unclassified
1842	vOTU11655	Unassigned	Unassigned	Unassigned	Unassigned	Unassigned	Unassigned	Unassigned	Unclassified	Unclassified	Unclassified	Unclassified	Unclassified	Unclassified	Unclassified
1843	vOTU11656	Unassigned	Unassigned	Unassigned	Unassigned	Unassigned	Unassigned	Unassigned	Unclassified	Unclassified	Unclassified	Unclassified	Unclassified	Unclassified	Unclassified
1844	vOTU11657	Viruses	Riboviria	Pararnavirae	Artverviricota	Revtraviricetes	Ortervirales	Retroviridae	Unclassified	Unclassified	Unclassified	Unclassified	Unclassified	Unclassified	Unclassified
1845	vOTU11658	Unassigned	Unassigned	Unassigned	Unassigned	Unassigned	Unassigned	Unassigned	Unclassified	Unclassified	Unclassified	Unclassified	Unclassified	Unclassified	Unclassified
1846	vOTU11659	Unassigned	Unassigned	Unassigned	Unassigned	Unassigned	Unassigned	Unassigned	Unclassified	Unclassified	Unclassified	Unclassified	Unclassified	Unclassified	Unclassified
1847	vOTU1166	Unassigned	Unassigned	Unassigned	Unassigned	Unassigned	Unassigned	Unassigned	Unclassified	Unclassified	Unclassified	Unclassified	Unclassified	Unclassified	Unclassified
1848	vOTU11660	Unassigned	Unassigned	Unassigned	Unassigned	Unassigned	Unassigned	Unassigned	Unclassified	Unclassified	Unclassified	Unclassified	Unclassified	Unclassified	Unclassified
1849	vOTU11661	Unassigned	Unassigned	Unassigned	Unassigned	Unassigned	Unassigned	Unassigned	Unclassified	Unclassified	Unclassified	Unclassified	Unclassified	Unclassified	Unclassified
1850	vOTU11662	Unassigned	Unassigned	Unassigned	Unassigned	Unassigned	Unassigned	Unassigned	Unclassified	Unclassified	Unclassified	Unclassified	Unclassified	Unclassified	Unclassified
1851	vOTU11663	Unassigned	Unassigned	Unassigned	Unassigned	Unassigned	Unassigned	Unassigned	Unclassified	Unclassified	Unclassified	Unclassified	Unclassified	Unclassified	Unclassified
1852	vOTU11664	Unassigned	Unassigned	Unassigned	Unassigned	Unassigned	Unassigned	Unassigned	Unclassified	Unclassified	Unclassified	Unclassified	Unclassified	Unclassified	Unclassified
1853	vOTU11665	Unassigned	Unassigned	Unassigned	Unassigned	Unassigned	Unassigned	Unassigned	Unclassified	Unclassified	Unclassified	Unclassified	Unclassified	Unclassified	Unclassified
1854	vOTU11666	Unassigned	Unassigned	Unassigned	Unassigned	Unassigned	Unassigned	Unassigned	Unclassified	Unclassified	Unclassified	Unclassified	Unclassified	Unclassified	Unclassified
1855	vOTU11667	Unassigned	Unassigned	Unassigned	Unassigned	Unassigned	Unassigned	Unassigned	Unclassified	Unclassified	Unclassified	Unclassified	Unclassified	Unclassified	Unclassified
1856	vOTU11668	Unassigned	Unassigned	Unassigned	Unassigned	Unassigned	Unassigned	Unassigned	Unclassified	Unclassified	Unclassified	Unclassified	Unclassified	Unclassified	Unclassified
1857	vOTU11669	Unassigned	Unassigned	Unassigned	Unassigned	Unassigned	Unassigned	Unassigned	Unclassified	Unclassified	Unclassified	Unclassified	Unclassified	Unclassified	Unclassified
1858	vOTU1167	Unassigned	Unassigned	Unassigned	Unassigned	Unassigned	Unassigned	Unassigned	Unclassified	Unclassified	Unclassified	Unclassified	Unclassified	Unclassified	Unclassified
1859	vOTU11670	Unassigned	Unassigned	Unassigned	Unassigned	Unassigned	Unassigned	Unassigned	Unclassified	Unclassified	Unclassified	Unclassified	Unclassified	Unclassified	Unclassified
1860	vOTU11671	Unassigned	Unassigned	Unassigned	Unassigned	Unassigned	Unassigned	Unassigned	Unclassified	Unclassified	Unclassified	Unclassified	Unclassified	Unclassified	Unclassified
1861	vOTU11672	Unassigned	Unassigned	Unassigned	Unassigned	Unassigned	Unassigned	Unassigned	Unclassified	Unclassified	Unclassified	Unclassified	Unclassified	Unclassified	Unclassified
1862	vOTU11673	Unassigned	Unassigned	Unassigned	Unassigned	Unassigned	Unassigned	Unassigned	Unclassified	Unclassified	Unclassified	Unclassified	Unclassified	Unclassified	Unclassified
1863	vOTU11674	Unassigned	Unassigned	Unassigned	Unassigned	Unassigned	Unassigned	Unassigned	Unclassified	Unclassified	Unclassified	Unclassified	Unclassified	Unclassified	Unclassified
1864	vOTU11675	Unassigned	Unassigned	Unassigned	Unassigned	Unassigned	Unassigned	Unassigned	Unclassified	Unclassified	Unclassified	Unclassified	Unclassified	Unclassified	Unclassified
1865	vOTU11676	Unassigned	Unassigned	Unassigned	Unassigned	Unassigned	Unassigned	Unassigned	Unclassified	Unclassified	Unclassified	Unclassified	Unclassified	Unclassified	Unclassified
1866	vOTU11677	Unassigned	Unassigned	Unassigned	Unassigned	Unassigned	Unassigned	Unassigned	Unclassified	Unclassified	Unclassified	Unclassified	Unclassified	Unclassified	Unclassified
1867	vOTU11678	Unassigned	Unassigned	Unassigned	Unassigned	Unassigned	Unassigned	Unassigned	Unclassified	Unclassified	Unclassified	Unclassified	Unclassified	Unclassified	Unclassified
1868	vOTU11679	Unassigned	Unassigned	Unassigned	Unassigned	Unassigned	Unassigned	Unassigned	Unclassified	Unclassified	Unclassified	Unclassified	Unclassified	Unclassified	Unclassified
1869	vOTU1168	Unassigned	Unassigned	Unassigned	Unassigned	Unassigned	Unassigned	Unassigned	Unclassified	Unclassified	Unclassified	Unclassified	Unclassified	Unclassified	Unclassified
1870	vOTU11680	Unassigned	Unassigned	Unassigned	Unassigned	Unassigned	Unassigned	Unassigned	Unclassified	Unclassified	Unclassified	Unclassified	Unclassified	Unclassified	Unclassified
1871	vOTU11681	Unassigned	Unassigned	Unassigned	Unassigned	Unassigned	Unassigned	Unassigned	Unclassified	Unclassified	Unclassified	Unclassified	Unclassified	Unclassified	Unclassified
1872	vOTU11682	Unassigned	Unassigned	Unassigned	Unassigned	Unassigned	Unassigned	Unassigned	Unclassified	Unclassified	Unclassified	Unclassified	Unclassified	Unclassified	Unclassified
1873	vOTU11683	Unassigned	Unassigned	Unassigned	Unassigned	Unassigned	Unassigned	Unassigned	Unclassified	Unclassified	Unclassified	Unclassified	Unclassified	Unclassified	Unclassified
1874	vOTU11684	Unassigned	Unassigned	Unassigned	Unassigned	Unassigned	Unassigned	Unassigned	Unclassified	Unclassified	Unclassified	Unclassified	Unclassified	Unclassified	Unclassified
1875	vOTU11685	Unassigned	Unassigned	Unassigned	Unassigned	Unassigned	Unassigned	Unassigned	Bacteria	Bacteroidota	Bacteroidia	Flavobacteriales	Weeksellaceae	Chryseobacterium	Chryseobacterium indoltheticum
1876	vOTU11686	Unassigned	Unassigned	Unassigned	Unassigned	Unassigned	Unassigned	Unassigned	Unclassified	Unclassified	Unclassified	Unclassified	Unclassified	Unclassified	Unclassified
1877	vOTU11687	Unassigned	Unassigned	Unassigned	Unassigned	Unassigned	Unassigned	Unassigned	Unclassified	Unclassified	Unclassified	Unclassified	Unclassified	Unclassified	Unclassified
1878	vOTU11688	Unassigned	Unassigned	Unassigned	Unassigned	Unassigned	Unassigned	Unassigned	Unclassified	Unclassified	Unclassified	Unclassified	Unclassified	Unclassified	Unclassified
1879	vOTU11689	Unassigned	Unassigned	Unassigned	Unassigned	Unassigned	Unassigned	Unassigned	Unclassified	Unclassified	Unclassified	Unclassified	Unclassified	Unclassified	Unclassified
1880	vOTU1169	Unassigned	Unassigned	Unassigned	Unassigned	Unassigned	Unassigned	Unassigned	Unclassified	Unclassified	Unclassified	Unclassified	Unclassified	Unclassified	Unclassified
1881	vOTU11690	Unassigned	Unassigned	Unassigned	Unassigned	Unassigned	Unassigned	Unassigned	Unclassified	Unclassified	Unclassified	Unclassified	Unclassified	Unclassified	Unclassified
1882	vOTU11691	Unassigned	Unassigned	Unassigned	Unassigned	Unassigned	Unassigned	Unassigned	Unclassified	Unclassified	Unclassified	Unclassified	Unclassified	Unclassified	Unclassified
1883	vOTU11692	Unassigned	Unassigned	Unassigned	Unassigned	Unassigned	Unassigned	Unassigned	Unclassified	Unclassified	Unclassified	Unclassified	Unclassified	Unclassified	Unclassified
1884	vOTU11693	Unassigned	Unassigned	Unassigned	Unassigned	Unassigned	Unassigned	Unassigned	Unclassified	Unclassified	Unclassified	Unclassified	Unclassified	Unclassified	Unclassified
1885	vOTU11694	Unassigned	Unassigned	Unassigned	Unassigned	Unassigned	Unassigned	Unassigned	Bacteria	Chloroflexota	Dehalococcoidia	UBA3495	UBA2588	UBA2588	UBA2588 sp002339805
1886	vOTU11695	Unassigned	Unassigned	Unassigned	Unassigned	Unassigned	Unassigned	Unassigned	Unclassified	Unclassified	Unclassified	Unclassified	Unclassified	Unclassified	Unclassified
1887	vOTU11696	Unassigned	Unassigned	Unassigned	Unassigned	Unassigned	Unassigned	Unassigned	Unclassified	Unclassified	Unclassified	Unclassified	Unclassified	Unclassified	Unclassified
1888	vOTU11697	Unassigned	Unassigned	Unassigned	Unassigned	Unassigned	Unassigned	Unassigned	Unclassified	Unclassified	Unclassified	Unclassified	Unclassified	Unclassified	Unclassified
1889	vOTU11698	Unassigned	Unassigned	Unassigned	Unassigned	Unassigned	Unassigned	Unassigned	Unclassified	Unclassified	Unclassified	Unclassified	Unclassified	Unclassified	Unclassified
1890	vOTU11699	Unassigned	Unassigned	Unassigned	Unassigned	Unassigned	Unassigned	Unassigned	Unclassified	Unclassified	Unclassified	Unclassified	Unclassified	Unclassified	Unclassified
1891	vOTU117	Viruses	Duplodnaviria	Heunggongvirae	Uroviricota	Caudoviricetes	Unclassified_O	Unclassified_F	Unclassified	Unclassified	Unclassified	Unclassified	Unclassified	Unclassified	Unclassified
1892	vOTU1170	Unassigned	Unassigned	Unassigned	Unassigned	Unassigned	Unassigned	Unassigned	Unclassified	Unclassified	Unclassified	Unclassified	Unclassified	Unclassified	Unclassified
1893	vOTU11700	Unassigned	Unassigned	Unassigned	Unassigned	Unassigned	Unassigned	Unassigned	Unclassified	Unclassified	Unclassified	Unclassified	Unclassified	Unclassified	Unclassified
1894	vOTU11701	Viruses	Varidnaviria	Bamfordvirae	Nucleocytoviricota	Pokkesviricetes	Chitovirales	Poxviridae	Unclassified	Unclassified	Unclassified	Unclassified	Unclassified	Unclassified	Unclassified
1895	vOTU11702	Unassigned	Unassigned	Unassigned	Unassigned	Unassigned	Unassigned	Unassigned	Unclassified	Unclassified	Unclassified	Unclassified	Unclassified	Unclassified	Unclassified
1896	vOTU11703	Unassigned	Unassigned	Unassigned	Unassigned	Unassigned	Unassigned	Unassigned	Unclassified	Unclassified	Unclassified	Unclassified	Unclassified	Unclassified	Unclassified
1897	vOTU11704	Unassigned	Unassigned	Unassigned	Unassigned	Unassigned	Unassigned	Unassigned	Unclassified	Unclassified	Unclassified	Unclassified	Unclassified	Unclassified	Unclassified
1898	vOTU11705	Unassigned	Unassigned	Unassigned	Unassigned	Unassigned	Unassigned	Unassigned	Unclassified	Unclassified	Unclassified	Unclassified	Unclassified	Unclassified	Unclassified
1899	vOTU11706	Unassigned	Unassigned	Unassigned	Unassigned	Unassigned	Unassigned	Unassigned	Unclassified	Unclassified	Unclassified	Unclassified	Unclassified	Unclassified	Unclassified
1900	vOTU11707	Unassigned	Unassigned	Unassigned	Unassigned	Unassigned	Unassigned	Unassigned	Unclassified	Unclassified	Unclassified	Unclassified	Unclassified	Unclassified	Unclassified
1901	vOTU11708	Unassigned	Unassigned	Unassigned	Unassigned	Unassigned	Unassigned	Unassigned	Unclassified	Unclassified	Unclassified	Unclassified	Unclassified	Unclassified	Unclassified
1902	vOTU11709	Unassigned	Unassigned	Unassigned	Unassigned	Unassigned	Unassigned	Unassigned	Unclassified	Unclassified	Unclassified	Unclassified	Unclassified	Unclassified	Unclassified
1903	vOTU1171	Unassigned	Unassigned	Unassigned	Unassigned	Unassigned	Unassigned	Unassigned	Unclassified	Unclassified	Unclassified	Unclassified	Unclassified	Unclassified	Unclassified
1904	vOTU11710	Unassigned	Unassigned	Unassigned	Unassigned	Unassigned	Unassigned	Unassigned	Unclassified	Unclassified	Unclassified	Unclassified	Unclassified	Unclassified	Unclassified
1905	vOTU11711	Unassigned	Unassigned	Unassigned	Unassigned	Unassigned	Unassigned	Unassigned	Unclassified	Unclassified	Unclassified	Unclassified	Unclassified	Unclassified	Unclassified
1906	vOTU11712	Unassigned	Unassigned	Unassigned	Unassigned	Unassigned	Unassigned	Unassigned	Unclassified	Unclassified	Unclassified	Unclassified	Unclassified	Unclassified	Unclassified
1907	vOTU11713	Unassigned	Unassigned	Unassigned	Unassigned	Unassigned	Unassigned	Unassigned	Unclassified	Unclassified	Unclassified	Unclassified	Unclassified	Unclassified	Unclassified
1908	vOTU11714	Unassigned	Unassigned	Unassigned	Unassigned	Unassigned	Unassigned	Unassigned	Unclassified	Unclassified	Unclassified	Unclassified	Unclassified	Unclassified	Unclassified
1909	vOTU11715	Unassigned	Unassigned	Unassigned	Unassigned	Unassigned	Unassigned	Unassigned	Unclassified	Unclassified	Unclassified	Unclassified	Unclassified	Unclassified	Unclassified
1910	vOTU11716	Unassigned	Unassigned	Unassigned	Unassigned	Unassigned	Unassigned	Unassigned	Unclassified	Unclassified	Unclassified	Unclassified	Unclassified	Unclassified	Unclassified
1911	vOTU11717	Unassigned	Unassigned	Unassigned	Unassigned	Unassigned	Unassigned	Unassigned	Unclassified	Unclassified	Unclassified	Unclassified	Unclassified	Unclassified	Unclassified
1912	vOTU11718	Unassigned	Unassigned	Unassigned	Unassigned	Unassigned	Unassigned	Unassigned	Unclassified	Unclassified	Unclassified	Unclassified	Unclassified	Unclassified	Unclassified
1913	vOTU11719	Unassigned	Unassigned	Unassigned	Unassigned	Unassigned	Unassigned	Unassigned	Unclassified	Unclassified	Unclassified	Unclassified	Unclassified	Unclassified	Unclassified
1914	vOTU1172	Unassigned	Unassigned	Unassigned	Unassigned	Unassigned	Unassigned	Unassigned	Unclassified	Unclassified	Unclassified	Unclassified	Unclassified	Unclassified	Unclassified
1915	vOTU11720	Unassigned	Unassigned	Unassigned	Unassigned	Unassigned	Unassigned	Unassigned	Unclassified	Unclassified	Unclassified	Unclassified	Unclassified	Unclassified	Unclassified
1916	vOTU11721	Unassigned	Unassigned	Unassigned	Unassigned	Unassigned	Unassigned	Unassigned	Unclassified	Unclassified	Unclassified	Unclassified	Unclassified	Unclassified	Unclassified
1917	vOTU11722	Unassigned	Unassigned	Unassigned	Unassigned	Unassigned	Unassigned	Unassigned	Unclassified	Unclassified	Unclassified	Unclassified	Unclassified	Unclassified	Unclassified
1918	vOTU11723	Unassigned	Unassigned	Unassigned	Unassigned	Unassigned	Unassigned	Unassigned	Unclassified	Unclassified	Unclassified	Unclassified	Unclassified	Unclassified	Unclassified
1919	vOTU11724	Unassigned	Unassigned	Unassigned	Unassigned	Unassigned	Unassigned	Unassigned	Unclassified	Unclassified	Unclassified	Unclassified	Unclassified	Unclassified	Unclassified
1920	vOTU11725	Unassigned	Unassigned	Unassigned	Unassigned	Unassigned	Unassigned	Unassigned	Unclassified	Unclassified	Unclassified	Unclassified	Unclassified	Unclassified	Unclassified
1921	vOTU11726	Unassigned	Unassigned	Unassigned	Unassigned	Unassigned	Unassigned	Unassigned	Unclassified	Unclassified	Unclassified	Unclassified	Unclassified	Unclassified	Unclassified
1922	vOTU11727	Unassigned	Unassigned	Unassigned	Unassigned	Unassigned	Unassigned	Unassigned	Unclassified	Unclassified	Unclassified	Unclassified	Unclassified	Unclassified	Unclassified
1923	vOTU11728	Unassigned	Unassigned	Unassigned	Unassigned	Unassigned	Unassigned	Unassigned	Unclassified	Unclassified	Unclassified	Unclassified	Unclassified	Unclassified	Unclassified
1924	vOTU11729	Unassigned	Unassigned	Unassigned	Unassigned	Unassigned	Unassigned	Unassigned	Unclassified	Unclassified	Unclassified	Unclassified	Unclassified	Unclassified	Unclassified
1925	vOTU1173	Unassigned	Unassigned	Unassigned	Unassigned	Unassigned	Unassigned	Unassigned	Unclassified	Unclassified	Unclassified	Unclassified	Unclassified	Unclassified	Unclassified
1926	vOTU11730	Unassigned	Unassigned	Unassigned	Unassigned	Unassigned	Unassigned	Unassigned	Unclassified	Unclassified	Unclassified	Unclassified	Unclassified	Unclassified	Unclassified
1927	vOTU11731	Unassigned	Unassigned	Unassigned	Unassigned	Unassigned	Unassigned	Unassigned	Unclassified	Unclassified	Unclassified	Unclassified	Unclassified	Unclassified	Unclassified
1928	vOTU11732	Unassigned	Unassigned	Unassigned	Unassigned	Unassigned	Unassigned	Unassigned	Unclassified	Unclassified	Unclassified	Unclassified	Unclassified	Unclassified	Unclassified
1929	vOTU11733	Unassigned	Unassigned	Unassigned	Unassigned	Unassigned	Unassigned	Unassigned	Unclassified	Unclassified	Unclassified	Unclassified	Unclassified	Unclassified	Unclassified
1930	vOTU11734	Unassigned	Unassigned	Unassigned	Unassigned	Unassigned	Unassigned	Unassigned	Unclassified	Unclassified	Unclassified	Unclassified	Unclassified	Unclassified	Unclassified
1931	vOTU11735	Unassigned	Unassigned	Unassigned	Unassigned	Unassigned	Unassigned	Unassigned	Unclassified	Unclassified	Unclassified	Unclassified	Unclassified	Unclassified	Unclassified
1932	vOTU11736	Unassigned	Unassigned	Unassigned	Unassigned	Unassigned	Unassigned	Unassigned	Unclassified	Unclassified	Unclassified	Unclassified	Unclassified	Unclassified	Unclassified
1933	vOTU11737	Unassigned	Unassigned	Unassigned	Unassigned	Unassigned	Unassigned	Unassigned	Unclassified	Unclassified	Unclassified	Unclassified	Unclassified	Unclassified	Unclassified
1934	vOTU11738	Unassigned	Unassigned	Unassigned	Unassigned	Unassigned	Unassigned	Unassigned	Unclassified	Unclassified	Unclassified	Unclassified	Unclassified	Unclassified	Unclassified
1935	vOTU11739	Unassigned	Unassigned	Unassigned	Unassigned	Unassigned	Unassigned	Unassigned	Unclassified	Unclassified	Unclassified	Unclassified	Unclassified	Unclassified	Unclassified
1936	vOTU1174	Unassigned	Unassigned	Unassigned	Unassigned	Unassigned	Unassigned	Unassigned	Unclassified	Unclassified	Unclassified	Unclassified	Unclassified	Unclassified	Unclassified
1937	vOTU11740	Unassigned	Unassigned	Unassigned	Unassigned	Unassigned	Unassigned	Unassigned	Unclassified	Unclassified	Unclassified	Unclassified	Unclassified	Unclassified	Unclassified
1938	vOTU11741	Unassigned	Unassigned	Unassigned	Unassigned	Unassigned	Unassigned	Unassigned	Bacteria	Bacteroidota	Bacteroidia	Bacteroidales	Bacteroidaceae	Bacteroides	Unclassified
1939	vOTU11742	Unassigned	Unassigned	Unassigned	Unassigned	Unassigned	Unassigned	Unassigned	Unclassified	Unclassified	Unclassified	Unclassified	Unclassified	Unclassified	Unclassified
1940	vOTU11743	Unassigned	Unassigned	Unassigned	Unassigned	Unassigned	Unassigned	Unassigned	Unclassified	Unclassified	Unclassified	Unclassified	Unclassified	Unclassified	Unclassified
1941	vOTU11744	Unassigned	Unassigned	Unassigned	Unassigned	Unassigned	Unassigned	Unassigned	Unclassified	Unclassified	Unclassified	Unclassified	Unclassified	Unclassified	Unclassified
1942	vOTU11745	Unassigned	Unassigned	Unassigned	Unassigned	Unassigned	Unassigned	Unassigned	Unclassified	Unclassified	Unclassified	Unclassified	Unclassified	Unclassified	Unclassified
1943	vOTU11746	Unassigned	Unassigned	Unassigned	Unassigned	Unassigned	Unassigned	Unassigned	Unclassified	Unclassified	Unclassified	Unclassified	Unclassified	Unclassified	Unclassified
1944	vOTU11747	Unassigned	Unassigned	Unassigned	Unassigned	Unassigned	Unassigned	Unassigned	Unclassified	Unclassified	Unclassified	Unclassified	Unclassified	Unclassified	Unclassified
1945	vOTU11748	Unassigned	Unassigned	Unassigned	Unassigned	Unassigned	Unassigned	Unassigned	Unclassified	Unclassified	Unclassified	Unclassified	Unclassified	Unclassified	Unclassified
1946	vOTU11749	Unassigned	Unassigned	Unassigned	Unassigned	Unassigned	Unassigned	Unassigned	Unclassified	Unclassified	Unclassified	Unclassified	Unclassified	Unclassified	Unclassified
1947	vOTU1175	Unassigned	Unassigned	Unassigned	Unassigned	Unassigned	Unassigned	Unassigned	Unclassified	Unclassified	Unclassified	Unclassified	Unclassified	Unclassified	Unclassified
1948	vOTU11750	Unassigned	Unassigned	Unassigned	Unassigned	Unassigned	Unassigned	Unassigned	Unclassified	Unclassified	Unclassified	Unclassified	Unclassified	Unclassified	Unclassified
1949	vOTU11751	Unassigned	Unassigned	Unassigned	Unassigned	Unassigned	Unassigned	Unassigned	Unclassified	Unclassified	Unclassified	Unclassified	Unclassified	Unclassified	Unclassified
1950	vOTU11752	Unassigned	Unassigned	Unassigned	Unassigned	Unassigned	Unassigned	Unassigned	Unclassified	Unclassified	Unclassified	Unclassified	Unclassified	Unclassified	Unclassified
1951	vOTU11753	Unassigned	Unassigned	Unassigned	Unassigned	Unassigned	Unassigned	Unassigned	Unclassified	Unclassified	Unclassified	Unclassified	Unclassified	Unclassified	Unclassified
1952	vOTU11754	Unassigned	Unassigned	Unassigned	Unassigned	Unassigned	Unassigned	Unassigned	Unclassified	Unclassified	Unclassified	Unclassified	Unclassified	Unclassified	Unclassified
1953	vOTU11755	Unassigned	Unassigned	Unassigned	Unassigned	Unassigned	Unassigned	Unassigned	Unclassified	Unclassified	Unclassified	Unclassified	Unclassified	Unclassified	Unclassified
1954	vOTU11756	Unassigned	Unassigned	Unassigned	Unassigned	Unassigned	Unassigned	Unassigned	Bacteria	Pseudomonadota	Alphaproteobacteria	Rhizobiales	Xanthobacteraceae	Pseudolabrys	Pseudolabrys sp903929045
1955	vOTU11757	Unassigned	Unassigned	Unassigned	Unassigned	Unassigned	Unassigned	Unassigned	Unclassified	Unclassified	Unclassified	Unclassified	Unclassified	Unclassified	Unclassified
1956	vOTU11758	Unassigned	Unassigned	Unassigned	Unassigned	Unassigned	Unassigned	Unassigned	Unclassified	Unclassified	Unclassified	Unclassified	Unclassified	Unclassified	Unclassified
1957	vOTU11759	Unassigned	Unassigned	Unassigned	Unassigned	Unassigned	Unassigned	Unassigned	Unclassified	Unclassified	Unclassified	Unclassified	Unclassified	Unclassified	Unclassified
1958	vOTU1176	Unassigned	Unassigned	Unassigned	Unassigned	Unassigned	Unassigned	Unassigned	Unclassified	Unclassified	Unclassified	Unclassified	Unclassified	Unclassified	Unclassified
1959	vOTU11760	Unassigned	Unassigned	Unassigned	Unassigned	Unassigned	Unassigned	Unassigned	Unclassified	Unclassified	Unclassified	Unclassified	Unclassified	Unclassified	Unclassified
1960	vOTU11761	Unassigned	Unassigned	Unassigned	Unassigned	Unassigned	Unassigned	Unassigned	Unclassified	Unclassified	Unclassified	Unclassified	Unclassified	Unclassified	Unclassified
1961	vOTU11762	Unassigned	Unassigned	Unassigned	Unassigned	Unassigned	Unassigned	Unassigned	Unclassified	Unclassified	Unclassified	Unclassified	Unclassified	Unclassified	Unclassified
1962	vOTU11763	Unassigned	Unassigned	Unassigned	Unassigned	Unassigned	Unassigned	Unassigned	Unclassified	Unclassified	Unclassified	Unclassified	Unclassified	Unclassified	Unclassified
1963	vOTU11764	Unassigned	Unassigned	Unassigned	Unassigned	Unassigned	Unassigned	Unassigned	Unclassified	Unclassified	Unclassified	Unclassified	Unclassified	Unclassified	Unclassified
1964	vOTU11765	Unassigned	Unassigned	Unassigned	Unassigned	Unassigned	Unassigned	Unassigned	Unclassified	Unclassified	Unclassified	Unclassified	Unclassified	Unclassified	Unclassified
1965	vOTU11766	Unassigned	Unassigned	Unassigned	Unassigned	Unassigned	Unassigned	Unassigned	Unclassified	Unclassified	Unclassified	Unclassified	Unclassified	Unclassified	Unclassified
1966	vOTU11767	Unassigned	Unassigned	Unassigned	Unassigned	Unassigned	Unassigned	Unassigned	Unclassified	Unclassified	Unclassified	Unclassified	Unclassified	Unclassified	Unclassified
1967	vOTU11768	Unassigned	Unassigned	Unassigned	Unassigned	Unassigned	Unassigned	Unassigned	Unclassified	Unclassified	Unclassified	Unclassified	Unclassified	Unclassified	Unclassified
1968	vOTU11769	Unassigned	Unassigned	Unassigned	Unassigned	Unassigned	Unassigned	Unassigned	Unclassified	Unclassified	Unclassified	Unclassified	Unclassified	Unclassified	Unclassified
1969	vOTU1177	Viruses	Duplodnaviria	Heunggongvirae	Uroviricota	Caudoviricetes	Unclassified_O	Unclassified_F	Unclassified	Unclassified	Unclassified	Unclassified	Unclassified	Unclassified	Unclassified
1970	vOTU11770	Unassigned	Unassigned	Unassigned	Unassigned	Unassigned	Unassigned	Unassigned	Unclassified	Unclassified	Unclassified	Unclassified	Unclassified	Unclassified	Unclassified
1971	vOTU11771	Unassigned	Unassigned	Unassigned	Unassigned	Unassigned	Unassigned	Unassigned	Unclassified	Unclassified	Unclassified	Unclassified	Unclassified	Unclassified	Unclassified
1972	vOTU11772	Unassigned	Unassigned	Unassigned	Unassigned	Unassigned	Unassigned	Unassigned	Unclassified	Unclassified	Unclassified	Unclassified	Unclassified	Unclassified	Unclassified
1973	vOTU11773	Unassigned	Unassigned	Unassigned	Unassigned	Unassigned	Unassigned	Unassigned	Unclassified	Unclassified	Unclassified	Unclassified	Unclassified	Unclassified	Unclassified
1974	vOTU11774	Unassigned	Unassigned	Unassigned	Unassigned	Unassigned	Unassigned	Unassigned	Unclassified	Unclassified	Unclassified	Unclassified	Unclassified	Unclassified	Unclassified
1975	vOTU11775	Unassigned	Unassigned	Unassigned	Unassigned	Unassigned	Unassigned	Unassigned	Unclassified	Unclassified	Unclassified	Unclassified	Unclassified	Unclassified	Unclassified
1976	vOTU11776	Unassigned	Unassigned	Unassigned	Unassigned	Unassigned	Unassigned	Unassigned	Unclassified	Unclassified	Unclassified	Unclassified	Unclassified	Unclassified	Unclassified
1977	vOTU11777	Unassigned	Unassigned	Unassigned	Unassigned	Unassigned	Unassigned	Unassigned	Unclassified	Unclassified	Unclassified	Unclassified	Unclassified	Unclassified	Unclassified
1978	vOTU11778	Unassigned	Unassigned	Unassigned	Unassigned	Unassigned	Unassigned	Unassigned	Unclassified	Unclassified	Unclassified	Unclassified	Unclassified	Unclassified	Unclassified
1979	vOTU11779	Unassigned	Unassigned	Unassigned	Unassigned	Unassigned	Unassigned	Unassigned	Unclassified	Unclassified	Unclassified	Unclassified	Unclassified	Unclassified	Unclassified
1980	vOTU1178	Unassigned	Unassigned	Unassigned	Unassigned	Unassigned	Unassigned	Unassigned	Unclassified	Unclassified	Unclassified	Unclassified	Unclassified	Unclassified	Unclassified
1981	vOTU11780	Unassigned	Unassigned	Unassigned	Unassigned	Unassigned	Unassigned	Unassigned	Unclassified	Unclassified	Unclassified	Unclassified	Unclassified	Unclassified	Unclassified
1982	vOTU11781	Unassigned	Unassigned	Unassigned	Unassigned	Unassigned	Unassigned	Unassigned	Unclassified	Unclassified	Unclassified	Unclassified	Unclassified	Unclassified	Unclassified
1983	vOTU11782	Unassigned	Unassigned	Unassigned	Unassigned	Unassigned	Unassigned	Unassigned	Unclassified	Unclassified	Unclassified	Unclassified	Unclassified	Unclassified	Unclassified
1984	vOTU11783	Unassigned	Unassigned	Unassigned	Unassigned	Unassigned	Unassigned	Unassigned	Unclassified	Unclassified	Unclassified	Unclassified	Unclassified	Unclassified	Unclassified
1985	vOTU11784	Unassigned	Unassigned	Unassigned	Unassigned	Unassigned	Unassigned	Unassigned	Unclassified	Unclassified	Unclassified	Unclassified	Unclassified	Unclassified	Unclassified
1986	vOTU11785	Unassigned	Unassigned	Unassigned	Unassigned	Unassigned	Unassigned	Unassigned	Unclassified	Unclassified	Unclassified	Unclassified	Unclassified	Unclassified	Unclassified
1987	vOTU11786	Unassigned	Unassigned	Unassigned	Unassigned	Unassigned	Unassigned	Unassigned	Unclassified	Unclassified	Unclassified	Unclassified	Unclassified	Unclassified	Unclassified
1988	vOTU11787	Unassigned	Unassigned	Unassigned	Unassigned	Unassigned	Unassigned	Unassigned	Unclassified	Unclassified	Unclassified	Unclassified	Unclassified	Unclassified	Unclassified
1989	vOTU11788	Unassigned	Unassigned	Unassigned	Unassigned	Unassigned	Unassigned	Unassigned	Unclassified	Unclassified	Unclassified	Unclassified	Unclassified	Unclassified	Unclassified
1990	vOTU11789	Unassigned	Unassigned	Unassigned	Unassigned	Unassigned	Unassigned	Unassigned	Unclassified	Unclassified	Unclassified	Unclassified	Unclassified	Unclassified	Unclassified
1991	vOTU1179	Unassigned	Unassigned	Unassigned	Unassigned	Unassigned	Unassigned	Unassigned	Unclassified	Unclassified	Unclassified	Unclassified	Unclassified	Unclassified	Unclassified
1992	vOTU11790	Unassigned	Unassigned	Unassigned	Unassigned	Unassigned	Unassigned	Unassigned	Unclassified	Unclassified	Unclassified	Unclassified	Unclassified	Unclassified	Unclassified
1993	vOTU11791	Unassigned	Unassigned	Unassigned	Unassigned	Unassigned	Unassigned	Unassigned	Unclassified	Unclassified	Unclassified	Unclassified	Unclassified	Unclassified	Unclassified
1994	vOTU11792	Unassigned	Unassigned	Unassigned	Unassigned	Unassigned	Unassigned	Unassigned	Unclassified	Unclassified	Unclassified	Unclassified	Unclassified	Unclassified	Unclassified
1995	vOTU11793	Unassigned	Unassigned	Unassigned	Unassigned	Unassigned	Unassigned	Unassigned	Unclassified	Unclassified	Unclassified	Unclassified	Unclassified	Unclassified	Unclassified
1996	vOTU11794	Unassigned	Unassigned	Unassigned	Unassigned	Unassigned	Unassigned	Unassigned	Unclassified	Unclassified	Unclassified	Unclassified	Unclassified	Unclassified	Unclassified
1997	vOTU11795	Unassigned	Unassigned	Unassigned	Unassigned	Unassigned	Unassigned	Unassigned	Unclassified	Unclassified	Unclassified	Unclassified	Unclassified	Unclassified	Unclassified
[truncated: 35,893 more rows]

## Sheet: 7b
Supplementary Table 7b.Putative virus-host linkages for 18,412 filtering vOTUs
		Viruses							Host
NO.	ID	Virus	Realm	Kingdom	Phylum	Class	Order	Family	domain	phylum	class	order	family	genus	species
1	vOTU1	Viruses	Duplodnaviria	Heunggongvirae	Uroviricota	Caudoviricetes	Unclassified_O	Unclassified_F	Unclassified	Unclassified	Unclassified	Unclassified	Unclassified	Unclassified	Unclassified
2	vOTU10	Viruses	Monodnaviria	Shotokuvirae	Commensaviricota	Cardeaviricetes	Sanitavirales	Anelloviridae	Unclassified	Unclassified	Unclassified	Unclassified	Unclassified	Unclassified	Unclassified
3	vOTU100	Viruses	Monodnaviria	Sangervirae	Phixviricota	Malgrandaviricetes	Petitvirales	Microviridae	Unclassified	Unclassified	Unclassified	Unclassified	Unclassified	Unclassified	Unclassified
4	vOTU10001	Unassigned	Unassigned	Unassigned	Unassigned	Unassigned	Unassigned	Unassigned	Bacteria	Pseudomonadota	Alphaproteobacteria	Rhizobiales	Xanthobacteraceae	Pseudolabrys	Pseudolabrys sp903929045
5	vOTU10014	Unassigned	Unassigned	Unassigned	Unassigned	Unassigned	Unassigned	Unassigned	Bacteria	Pseudomonadota	Alphaproteobacteria	Rhizobiales	Xanthobacteraceae	Pseudolabrys	Pseudolabrys sp903929045
6	vOTU10015	Unassigned	Unassigned	Unassigned	Unassigned	Unassigned	Unassigned	Unassigned	Unclassified	Unclassified	Unclassified	Unclassified	Unclassified	Unclassified	Unclassified
7	vOTU10016	Unassigned	Unassigned	Unassigned	Unassigned	Unassigned	Unassigned	Unassigned	Unclassified	Unclassified	Unclassified	Unclassified	Unclassified	Unclassified	Unclassified
8	vOTU10018	Unassigned	Unassigned	Unassigned	Unassigned	Unassigned	Unassigned	Unassigned	Unclassified	Unclassified	Unclassified	Unclassified	Unclassified	Unclassified	Unclassified
9	vOTU10020	Unassigned	Unassigned	Unassigned	Unassigned	Unassigned	Unassigned	Unassigned	Unclassified	Unclassified	Unclassified	Unclassified	Unclassified	Unclassified	Unclassified
10	vOTU10028	Unassigned	Unassigned	Unassigned	Unassigned	Unassigned	Unassigned	Unassigned	Bacteria	Pseudomonadota	Alphaproteobacteria	Rhizobiales	Xanthobacteraceae	Pseudolabrys	Pseudolabrys sp903929045
11	vOTU10039	Unassigned	Unassigned	Unassigned	Unassigned	Unassigned	Unassigned	Unassigned	Unclassified	Unclassified	Unclassified	Unclassified	Unclassified	Unclassified	Unclassified
12	vOTU1004	Unassigned	Unassigned	Unassigned	Unassigned	Unassigned	Unassigned	Unassigned	Bacteria	Bacillota	Clostridia	Lachnospirales	Lachnospiraceae	Schaedlerella	Schaedlerella sp004556565
13	vOTU10040	Unassigned	Unassigned	Unassigned	Unassigned	Unassigned	Unassigned	Unassigned	Unclassified	Unclassified	Unclassified	Unclassified	Unclassified	Unclassified	Unclassified
14	vOTU10041	Unassigned	Unassigned	Unassigned	Unassigned	Unassigned	Unassigned	Unassigned	Unclassified	Unclassified	Unclassified	Unclassified	Unclassified	Unclassified	Unclassified
15	vOTU10042	Unassigned	Unassigned	Unassigned	Unassigned	Unassigned	Unassigned	Unassigned	Unclassified	Unclassified	Unclassified	Unclassified	Unclassified	Unclassified	Unclassified
16	vOTU10043	Unassigned	Unassigned	Unassigned	Unassigned	Unassigned	Unassigned	Unassigned	Bacteria	Pseudomonadota	Alphaproteobacteria	Rhizobiales	Xanthobacteraceae	Pseudolabrys	Pseudolabrys sp903929045
17	vOTU10048	Unassigned	Unassigned	Unassigned	Unassigned	Unassigned	Unassigned	Unassigned	Unclassified	Unclassified	Unclassified	Unclassified	Unclassified	Unclassified	Unclassified
18	vOTU10050	Unassigned	Unassigned	Unassigned	Unassigned	Unassigned	Unassigned	Unassigned	Unclassified	Unclassified	Unclassified	Unclassified	Unclassified	Unclassified	Unclassified
19	vOTU10053	Viruses	Unclassified_R	Unclassified_K	Unclassified_P	Unclassified_C	Unclassified_O	Unclassified_F	Unclassified	Unclassified	Unclassified	Unclassified	Unclassified	Unclassified	Unclassified
20	vOTU10057	Unassigned	Unassigned	Unassigned	Unassigned	Unassigned	Unassigned	Unassigned	Unclassified	Unclassified	Unclassified	Unclassified	Unclassified	Unclassified	Unclassified
21	vOTU10059	Unassigned	Unassigned	Unassigned	Unassigned	Unassigned	Unassigned	Unassigned	Unclassified	Unclassified	Unclassified	Unclassified	Unclassified	Unclassified	Unclassified
22	vOTU10064	Unassigned	Unassigned	Unassigned	Unassigned	Unassigned	Unassigned	Unassigned	Unclassified	Unclassified	Unclassified	Unclassified	Unclassified	Unclassified	Unclassified
23	vOTU10067	Unassigned	Unassigned	Unassigned	Unassigned	Unassigned	Unassigned	Unassigned	Unclassified	Unclassified	Unclassified	Unclassified	Unclassified	Unclassified	Unclassified
24	vOTU10070	Unassigned	Unassigned	Unassigned	Unassigned	Unassigned	Unassigned	Unassigned	Unclassified	Unclassified	Unclassified	Unclassified	Unclassified	Unclassified	Unclassified
25	vOTU10071	Unassigned	Unassigned	Unassigned	Unassigned	Unassigned	Unassigned	Unassigned	Unclassified	Unclassified	Unclassified	Unclassified	Unclassified	Unclassified	Unclassified
26	vOTU10076	Unassigned	Unassigned	Unassigned	Unassigned	Unassigned	Unassigned	Unassigned	Unclassified	Unclassified	Unclassified	Unclassified	Unclassified	Unclassified	Unclassified
27	vOTU10079	Unassigned	Unassigned	Unassigned	Unassigned	Unassigned	Unassigned	Unassigned	Unclassified	Unclassified	Unclassified	Unclassified	Unclassified	Unclassified	Unclassified
28	vOTU10087	Unassigned	Unassigned	Unassigned	Unassigned	Unassigned	Unassigned	Unassigned	Unclassified	Unclassified	Unclassified	Unclassified	Unclassified	Unclassified	Unclassified
29	vOTU10089	Unassigned	Unassigned	Unassigned	Unassigned	Unassigned	Unassigned	Unassigned	Unclassified	Unclassified	Unclassified	Unclassified	Unclassified	Unclassified	Unclassified
30	vOTU10095	Unassigned	Unassigned	Unassigned	Unassigned	Unassigned	Unassigned	Unassigned	Unclassified	Unclassified	Unclassified	Unclassified	Unclassified	Unclassified	Unclassified
31	vOTU101	Viruses	Monodnaviria	Shotokuvirae	Cressdnaviricota	Arfiviricetes	Cremevirales	Smacoviridae	Unclassified	Unclassified	Unclassified	Unclassified	Unclassified	Unclassified	Unclassified
32	vOTU10102	Unassigned	Unassigned	Unassigned	Unassigned	Unassigned	Unassigned	Unassigned	Unclassified	Unclassified	Unclassified	Unclassified	Unclassified	Unclassified	Unclassified
33	vOTU1011	Unassigned	Unassigned	Unassigned	Unassigned	Unassigned	Unassigned	Unassigned	Unclassified	Unclassified	Unclassified	Unclassified	Unclassified	Unclassified	Unclassified
34	vOTU10113	Unassigned	Unassigned	Unassigned	Unassigned	Unassigned	Unassigned	Unassigned	Unclassified	Unclassified	Unclassified	Unclassified	Unclassified	Unclassified	Unclassified
35	vOTU10124	Unassigned	Unassigned	Unassigned	Unassigned	Unassigned	Unassigned	Unassigned	Unclassified	Unclassified	Unclassified	Unclassified	Unclassified	Unclassified	Unclassified
36	vOTU10127	Unassigned	Unassigned	Unassigned	Unassigned	Unassigned	Unassigned	Unassigned	Unclassified	Unclassified	Unclassified	Unclassified	Unclassified	Unclassified	Unclassified
37	vOTU10129	Unassigned	Unassigned	Unassigned	Unassigned	Unassigned	Unassigned	Unassigned	Unclassified	Unclassified	Unclassified	Unclassified	Unclassified	Unclassified	Unclassified
38	vOTU10130	Unassigned	Unassigned	Unassigned	Unassigned	Unassigned	Unassigned	Unassigned	Unclassified	Unclassified	Unclassified	Unclassified	Unclassified	Unclassified	Unclassified
39	vOTU10139	Unassigned	Unassigned	Unassigned	Unassigned	Unassigned	Unassigned	Unassigned	Unclassified	Unclassified	Unclassified	Unclassified	Unclassified	Unclassified	Unclassified
40	vOTU1014	Unassigned	Unassigned	Unassigned	Unassigned	Unassigned	Unassigned	Unassigned	Unclassified	Unclassified	Unclassified	Unclassified	Unclassified	Unclassified	Unclassified
41	vOTU10141	Unassigned	Unassigned	Unassigned	Unassigned	Unassigned	Unassigned	Unassigned	Unclassified	Unclassified	Unclassified	Unclassified	Unclassified	Unclassified	Unclassified
42	vOTU10149	Unassigned	Unassigned	Unassigned	Unassigned	Unassigned	Unassigned	Unassigned	Unclassified	Unclassified	Unclassified	Unclassified	Unclassified	Unclassified	Unclassified
43	vOTU1015	Unassigned	Unassigned	Unassigned	Unassigned	Unassigned	Unassigned	Unassigned	Unclassified	Unclassified	Unclassified	Unclassified	Unclassified	Unclassified	Unclassified
44	vOTU10152	Unassigned	Unassigned	Unassigned	Unassigned	Unassigned	Unassigned	Unassigned	Unclassified	Unclassified	Unclassified	Unclassified	Unclassified	Unclassified	Unclassified
45	vOTU10153	Unassigned	Unassigned	Unassigned	Unassigned	Unassigned	Unassigned	Unassigned	Unclassified	Unclassified	Unclassified	Unclassified	Unclassified	Unclassified	Unclassified
46	vOTU10162	Unassigned	Unassigned	Unassigned	Unassigned	Unassigned	Unassigned	Unassigned	Unclassified	Unclassified	Unclassified	Unclassified	Unclassified	Unclassified	Unclassified
47	vOTU10168	Unassigned	Unassigned	Unassigned	Unassigned	Unassigned	Unassigned	Unassigned	Unclassified	Unclassified	Unclassified	Unclassified	Unclassified	Unclassified	Unclassified
48	vOTU1017	Unassigned	Unassigned	Unassigned	Unassigned	Unassigned	Unassigned	Unassigned	Unclassified	Unclassified	Unclassified	Unclassified	Unclassified	Unclassified	Unclassified
49	vOTU10172	Unassigned	Unassigned	Unassigned	Unassigned	Unassigned	Unassigned	Unassigned	Unclassified	Unclassified	Unclassified	Unclassified	Unclassified	Unclassified	Unclassified
50	vOTU10176	Unassigned	Unassigned	Unassigned	Unassigned	Unassigned	Unassigned	Unassigned	Unclassified	Unclassified	Unclassified	Unclassified	Unclassified	Unclassified	Unclassified
51	vOTU10187	Unassigned	Unassigned	Unassigned	Unassigned	Unassigned	Unassigned	Unassigned	Unclassified	Unclassified	Unclassified	Unclassified	Unclassified	Unclassified	Unclassified
52	vOTU10197	Unassigned	Unassigned	Unassigned	Unassigned	Unassigned	Unassigned	Unassigned	Unclassified	Unclassified	Unclassified	Unclassified	Unclassified	Unclassified	Unclassified
53	vOTU10199	Unassigned	Unassigned	Unassigned	Unassigned	Unassigned	Unassigned	Unassigned	Unclassified	Unclassified	Unclassified	Unclassified	Unclassified	Unclassified	Unclassified
54	vOTU102	Viruses	Monodnaviria	Sangervirae	Phixviricota	Malgrandaviricetes	Petitvirales	Microviridae	Unclassified	Unclassified	Unclassified	Unclassified	Unclassified	Unclassified	Unclassified
55	vOTU10202	Unassigned	Unassigned	Unassigned	Unassigned	Unassigned	Unassigned	Unassigned	Unclassified	Unclassified	Unclassified	Unclassified	Unclassified	Unclassified	Unclassified
56	vOTU10208	Unassigned	Unassigned	Unassigned	Unassigned	Unassigned	Unassigned	Unassigned	Unclassified	Unclassified	Unclassified	Unclassified	Unclassified	Unclassified	Unclassified
57	vOTU10211	Unassigned	Unassigned	Unassigned	Unassigned	Unassigned	Unassigned	Unassigned	Unclassified	Unclassified	Unclassified	Unclassified	Unclassified	Unclassified	Unclassified
58	vOTU10216	Unassigned	Unassigned	Unassigned	Unassigned	Unassigned	Unassigned	Unassigned	Unclassified	Unclassified	Unclassified	Unclassified	Unclassified	Unclassified	Unclassified
59	vOTU10218	Unassigned	Unassigned	Unassigned	Unassigned	Unassigned	Unassigned	Unassigned	Unclassified	Unclassified	Unclassified	Unclassified	Unclassified	Unclassified	Unclassified
60	vOTU10220	Unassigned	Unassigned	Unassigned	Unassigned	Unassigned	Unassigned	Unassigned	Unclassified	Unclassified	Unclassified	Unclassified	Unclassified	Unclassified	Unclassified
61	vOTU10225	Unassigned	Unassigned	Unassigned	Unassigned	Unassigned	Unassigned	Unassigned	Unclassified	Unclassified	Unclassified	Unclassified	Unclassified	Unclassified	Unclassified
62	vOTU1023	Viruses	Duplodnaviria	Heunggongvirae	Uroviricota	Caudoviricetes	Unclassified_O	Unclassified_F	Bacteria	Actinomycetota	Actinomycetia	Actinomycetales	Brevibacteriaceae	Brevibacterium	Brevibacterium sp018137945
63	vOTU10230	Unassigned	Unassigned	Unassigned	Unassigned	Unassigned	Unassigned	Unassigned	Unclassified	Unclassified	Unclassified	Unclassified	Unclassified	Unclassified	Unclassified
64	vOTU10231	Unassigned	Unassigned	Unassigned	Unassigned	Unassigned	Unassigned	Unassigned	Unclassified	Unclassified	Unclassified	Unclassified	Unclassified	Unclassified	Unclassified
65	vOTU10235	Unassigned	Unassigned	Unassigned	Unassigned	Unassigned	Unassigned	Unassigned	Unclassified	Unclassified	Unclassified	Unclassified	Unclassified	Unclassified	Unclassified
66	vOTU10237	Unassigned	Unassigned	Unassigned	Unassigned	Unassigned	Unassigned	Unassigned	Unclassified	Unclassified	Unclassified	Unclassified	Unclassified	Unclassified	Unclassified
67	vOTU10241	Unassigned	Unassigned	Unassigned	Unassigned	Unassigned	Unassigned	Unassigned	Unclassified	Unclassified	Unclassified	Unclassified	Unclassified	Unclassified	Unclassified
68	vOTU10246	Unassigned	Unassigned	Unassigned	Unassigned	Unassigned	Unassigned	Unassigned	Unclassified	Unclassified	Unclassified	Unclassified	Unclassified	Unclassified	Unclassified
69	vOTU10252	Unassigned	Unassigned	Unassigned	Unassigned	Unassigned	Unassigned	Unassigned	Unclassified	Unclassified	Unclassified	Unclassified	Unclassified	Unclassified	Unclassified
70	vOTU10264	Unassigned	Unassigned	Unassigned	Unassigned	Unassigned	Unassigned	Unassigned	Unclassified	Unclassified	Unclassified	Unclassified	Unclassified	Unclassified	Unclassified
71	vOTU10273	Unassigned	Unassigned	Unassigned	Unassigned	Unassigned	Unassigned	Unassigned	Unclassified	Unclassified	Unclassified	Unclassified	Unclassified	Unclassified	Unclassified
72	vOTU10278	Unassigned	Unassigned	Unassigned	Unassigned	Unassigned	Unassigned	Unassigned	Unclassified	Unclassified	Unclassified	Unclassified	Unclassified	Unclassified	Unclassified
73	vOTU10288	Unassigned	Unassigned	Unassigned	Unassigned	Unassigned	Unassigned	Unassigned	Unclassified	Unclassified	Unclassified	Unclassified	Unclassified	Unclassified	Unclassified
74	vOTU10291	Unassigned	Unassigned	Unassigned	Unassigned	Unassigned	Unassigned	Unassigned	Unclassified	Unclassified	Unclassified	Unclassified	Unclassified	Unclassified	Unclassified
75	vOTU10292	Unassigned	Unassigned	Unassigned	Unassigned	Unassigned	Unassigned	Unassigned	Unclassified	Unclassified	Unclassified	Unclassified	Unclassified	Unclassified	Unclassified
76	vOTU103	Viruses	Monodnaviria	Shotokuvirae	Cressdnaviricota	Arfiviricetes	Cremevirales	Smacoviridae	Unclassified	Unclassified	Unclassified	Unclassified	Unclassified	Unclassified	Unclassified
77	vOTU10301	Unassigned	Unassigned	Unassigned	Unassigned	Unassigned	Unassigned	Unassigned	Unclassified	Unclassified	Unclassified	Unclassified	Unclassified	Unclassified	Unclassified
78	vOTU10315	Unassigned	Unassigned	Unassigned	Unassigned	Unassigned	Unassigned	Unassigned	Unclassified	Unclassified	Unclassified	Unclassified	Unclassified	Unclassified	Unclassified
79	vOTU10317	Unassigned	Unassigned	Unassigned	Unassigned	Unassigned	Unassigned	Unassigned	Unclassified	Unclassified	Unclassified	Unclassified	Unclassified	Unclassified	Unclassified
80	vOTU10318	Unassigned	Unassigned	Unassigned	Unassigned	Unassigned	Unassigned	Unassigned	Unclassified	Unclassified	Unclassified	Unclassified	Unclassified	Unclassified	Unclassified
81	vOTU10319	Unassigned	Unassigned	Unassigned	Unassigned	Unassigned	Unassigned	Unassigned	Unclassified	Unclassified	Unclassified	Unclassified	Unclassified	Unclassified	Unclassified
82	vOTU10320	Unassigned	Unassigned	Unassigned	Unassigned	Unassigned	Unassigned	Unassigned	Unclassified	Unclassified	Unclassified	Unclassified	Unclassified	Unclassified	Unclassified
83	vOTU10324	Unassigned	Unassigned	Unassigned	Unassigned	Unassigned	Unassigned	Unassigned	Unclassified	Unclassified	Unclassified	Unclassified	Unclassified	Unclassified	Unclassified
84	vOTU10326	Unassigned	Unassigned	Unassigned	Unassigned	Unassigned	Unassigned	Unassigned	Unclassified	Unclassified	Unclassified	Unclassified	Unclassified	Unclassified	Unclassified
85	vOTU10328	Unassigned	Unassigned	Unassigned	Unassigned	Unassigned	Unassigned	Unassigned	Unclassified	Unclassified	Unclassified	Unclassified	Unclassified	Unclassified	Unclassified
86	vOTU10329	Unassigned	Unassigned	Unassigned	Unassigned	Unassigned	Unassigned	Unassigned	Unclassified	Unclassified	Unclassified	Unclassified	Unclassified	Unclassified	Unclassified
87	vOTU10330	Unassigned	Unassigned	Unassigned	Unassigned	Unassigned	Unassigned	Unassigned	Unclassified	Unclassified	Unclassified	Unclassified	Unclassified	Unclassified	Unclassified
88	vOTU10331	Unassigned	Unassigned	Unassigned	Unassigned	Unassigned	Unassigned	Unassigned	Unclassified	Unclassified	Unclassified	Unclassified	Unclassified	Unclassified	Unclassified
89	vOTU10343	Unassigned	Unassigned	Unassigned	Unassigned	Unassigned	Unassigned	Unassigned	Unclassified	Unclassified	Unclassified	Unclassified	Unclassified	Unclassified	Unclassified
90	vOTU10358	Unassigned	Unassigned	Unassigned	Unassigned	Unassigned	Unassigned	Unassigned	Unclassified	Unclassified	Unclassified	Unclassified	Unclassified	Unclassified	Unclassified
91	vOTU10359	Unassigned	Unassigned	Unassigned	Unassigned	Unassigned	Unassigned	Unassigned	Bacteria	Bacillota	Bacilli	Mycoplasmatales	Mycoplasmoidaceae	Ureaplasma	Ureaplasma parvum
92	vOTU10365	Unassigned	Unassigned	Unassigned	Unassigned	Unassigned	Unassigned	Unassigned	Unclassified	Unclassified	Unclassified	Unclassified	Unclassified	Unclassified	Unclassified
93	vOTU10370	Unassigned	Unassigned	Unassigned	Unassigned	Unassigned	Unassigned	Unassigned	Unclassified	Unclassified	Unclassified	Unclassified	Unclassified	Unclassified	Unclassified
94	vOTU10374	Unassigned	Unassigned	Unassigned	Unassigned	Unassigned	Unassigned	Unassigned	Unclassified	Unclassified	Unclassified	Unclassified	Unclassified	Unclassified	Unclassified
95	vOTU10375	Unassigned	Unassigned	Unassigned	Unassigned	Unassigned	Unassigned	Unassigned	Bacteria	Bacteroidota	Bacteroidia	Bacteroidales	Bacteroidaceae	OM05-12	OM05-12 sp003438995
96	vOTU10377	Unassigned	Unassigned	Unassigned	Unassigned	Unassigned	Unassigned	Unassigned	Unclassified	Unclassified	Unclassified	Unclassified	Unclassified	Unclassified	Unclassified
97	vOTU10381	Unassigned	Unassigned	Unassigned	Unassigned	Unassigned	Unassigned	Unassigned	Unclassified	Unclassified	Unclassified	Unclassified	Unclassified	Unclassified	Unclassified
98	vOTU10383	Unassigned	Unassigned	Unassigned	Unassigned	Unassigned	Unassigned	Unassigned	Unclassified	Unclassified	Unclassified	Unclassified	Unclassified	Unclassified	Unclassified
99	vOTU10384	Unassigned	Unassigned	Unassigned	Unassigned	Unassigned	Unassigned	Unassigned	Unclassified	Unclassified	Unclassified	Unclassified	Unclassified	Unclassified	Unclassified
100	vOTU10389	Unassigned	Unassigned	Unassigned	Unassigned	Unassigned	Unassigned	Unassigned	Unclassified	Unclassified	Unclassified	Unclassified	Unclassified	Unclassified	Unclassified
101	vOTU10392	Unassigned	Unassigned	Unassigned	Unassigned	Unassigned	Unassigned	Unassigned	Unclassified	Unclassified	Unclassified	Unclassified	Unclassified	Unclassified	Unclassified
102	vOTU10393	Unassigned	Unassigned	Unassigned	Unassigned	Unassigned	Unassigned	Unassigned	Unclassified	Unclassified	Unclassified	Unclassified	Unclassified	Unclassified	Unclassified
103	vOTU104	Viruses	Duplodnaviria	Heunggongvirae	Uroviricota	Caudoviricetes	Unclassified_O	Unclassified_F	Unclassified	Unclassified	Unclassified	Unclassified	Unclassified	Unclassified	Unclassified
104	vOTU1040	Unassigned	Unassigned	Unassigned	Unassigned	Unassigned	Unassigned	Unassigned	Unclassified	Unclassified	Unclassified	Unclassified	Unclassified	Unclassified	Unclassified
105	vOTU10414	Unassigned	Unassigned	Unassigned	Unassigned	Unassigned	Unassigned	Unassigned	Unclassified	Unclassified	Unclassified	Unclassified	Unclassified	Unclassified	Unclassified
106	vOTU10416	Unassigned	Unassigned	Unassigned	Unassigned	Unassigned	Unassigned	Unassigned	Unclassified	Unclassified	Unclassified	Unclassified	Unclassified	Unclassified	Unclassified
107	vOTU10419	Unassigned	Unassigned	Unassigned	Unassigned	Unassigned	Unassigned	Unassigned	Unclassified	Unclassified	Unclassified	Unclassified	Unclassified	Unclassified	Unclassified
108	vOTU10429	Unassigned	Unassigned	Unassigned	Unassigned	Unassigned	Unassigned	Unassigned	Unclassified	Unclassified	Unclassified	Unclassified	Unclassified	Unclassified	Unclassified
109	vOTU1043	Unassigned	Unassigned	Unassigned	Unassigned	Unassigned	Unassigned	Unassigned	Unclassified	Unclassified	Unclassified	Unclassified	Unclassified	Unclassified	Unclassified
110	vOTU10447	Unassigned	Unassigned	Unassigned	Unassigned	Unassigned	Unassigned	Unassigned	Unclassified	Unclassified	Unclassified	Unclassified	Unclassified	Unclassified	Unclassified
111	vOTU10453	Unassigned	Unassigned	Unassigned	Unassigned	Unassigned	Unassigned	Unassigned	Unclassified	Unclassified	Unclassified	Unclassified	Unclassified	Unclassified	Unclassified
112	vOTU10459	Unassigned	Unassigned	Unassigned	Unassigned	Unassigned	Unassigned	Unassigned	Unclassified	Unclassified	Unclassified	Unclassified	Unclassified	Unclassified	Unclassified
113	vOTU10463	Unassigned	Unassigned	Unassigned	Unassigned	Unassigned	Unassigned	Unassigned	Unclassified	Unclassified	Unclassified	Unclassified	Unclassified	Unclassified	Unclassified
114	vOTU10464	Unassigned	Unassigned	Unassigned	Unassigned	Unassigned	Unassigned	Unassigned	Bacteria	Pseudomonadota	Alphaproteobacteria	Rhizobiales	Xanthobacteraceae	Pseudolabrys	Pseudolabrys sp903929045
115	vOTU10484	Unassigned	Unassigned	Unassigned	Unassigned	Unassigned	Unassigned	Unassigned	Bacteria	Bacillota	Bacilli	Mycoplasmatales	Mycoplasmoidaceae	Ureaplasma	Ureaplasma parvum
116	vOTU10485	Unassigned	Unassigned	Unassigned	Unassigned	Unassigned	Unassigned	Unassigned	Unclassified	Unclassified	Unclassified	Unclassified	Unclassified	Unclassified	Unclassified
117	vOTU1049	Unassigned	Unassigned	Unassigned	Unassigned	Unassigned	Unassigned	Unassigned	Unclassified	Unclassified	Unclassified	Unclassified	Unclassified	Unclassified	Unclassified
118	vOTU10495	Unassigned	Unassigned	Unassigned	Unassigned	Unassigned	Unassigned	Unassigned	Unclassified	Unclassified	Unclassified	Unclassified	Unclassified	Unclassified	Unclassified
119	vOTU10497	Unassigned	Unassigned	Unassigned	Unassigned	Unassigned	Unassigned	Unassigned	Unclassified	Unclassified	Unclassified	Unclassified	Unclassified	Unclassified	Unclassified
120	vOTU105	Viruses	Duplodnaviria	Heunggongvirae	Uroviricota	Caudoviricetes	Unclassified_O	Unclassified_F	Unclassified	Unclassified	Unclassified	Unclassified	Unclassified	Unclassified	Unclassified
121	vOTU10508	Unassigned	Unassigned	Unassigned	Unassigned	Unassigned	Unassigned	Unassigned	Bacteria	Bacteroidota	Bacteroidia	Flavobacteriales	Flavobacteriaceae	MAG-120531	Unclassified
122	vOTU1051	Unassigned	Unassigned	Unassigned	Unassigned	Unassigned	Unassigned	Unassigned	Unclassified	Unclassified	Unclassified	Unclassified	Unclassified	Unclassified	Unclassified
123	vOTU10510	Unassigned	Unassigned	Unassigned	Unassigned	Unassigned	Unassigned	Unassigned	Bacteria	Bacillota	Bacilli	Mycoplasmatales	Mycoplasmoidaceae	Ureaplasma	Ureaplasma parvum
124	vOTU10513	Unassigned	Unassigned	Unassigned	Unassigned	Unassigned	Unassigned	Unassigned	Unclassified	Unclassified	Unclassified	Unclassified	Unclassified	Unclassified	Unclassified
125	vOTU10515	Unassigned	Unassigned	Unassigned	Unassigned	Unassigned	Unassigned	Unassigned	Unclassified	Unclassified	Unclassified	Unclassified	Unclassified	Unclassified	Unclassified
126	vOTU10516	Unassigned	Unassigned	Unassigned	Unassigned	Unassigned	Unassigned	Unassigned	Unclassified	Unclassified	Unclassified	Unclassified	Unclassified	Unclassified	Unclassified
127	vOTU10536	Unassigned	Unassigned	Unassigned	Unassigned	Unassigned	Unassigned	Unassigned	Unclassified	Unclassified	Unclassified	Unclassified	Unclassified	Unclassified	Unclassified
128	vOTU10537	Unassigned	Unassigned	Unassigned	Unassigned	Unassigned	Unassigned	Unassigned	Unclassified	Unclassified	Unclassified	Unclassified	Unclassified	Unclassified	Unclassified
129	vOTU10544	Unassigned	Unassigned	Unassigned	Unassigned	Unassigned	Unassigned	Unassigned	Unclassified	Unclassified	Unclassified	Unclassified	Unclassified	Unclassified	Unclassified
130	vOTU10545	Unassigned	Unassigned	Unassigned	Unassigned	Unassigned	Unassigned	Unassigned	Unclassified	Unclassified	Unclassified	Unclassified	Unclassified	Unclassified	Unclassified
131	vOTU10547	Unassigned	Unassigned	Unassigned	Unassigned	Unassigned	Unassigned	Unassigned	Unclassified	Unclassified	Unclassified	Unclassified	Unclassified	Unclassified	Unclassified
132	vOTU10548	Unassigned	Unassigned	Unassigned	Unassigned	Unassigned	Unassigned	Unassigned	Unclassified	Unclassified	Unclassified	Unclassified	Unclassified	Unclassified	Unclassified
133	vOTU10549	Unassigned	Unassigned	Unassigned	Unassigned	Unassigned	Unassigned	Unassigned	Unclassified	Unclassified	Unclassified	Unclassified	Unclassified	Unclassified	Unclassified
134	vOTU10553	Unassigned	Unassigned	Unassigned	Unassigned	Unassigned	Unassigned	Unassigned	Unclassified	Unclassified	Unclassified	Unclassified	Unclassified	Unclassified	Unclassified
135	vOTU10555	Unassigned	Unassigned	Unassigned	Unassigned	Unassigned	Unassigned	Unassigned	Unclassified	Unclassified	Unclassified	Unclassified	Unclassified	Unclassified	Unclassified
136	vOTU10558	Unassigned	Unassigned	Unassigned	Unassigned	Unassigned	Unassigned	Unassigned	Unclassified	Unclassified	Unclassified	Unclassified	Unclassified	Unclassified	Unclassified
137	vOTU10561	Unassigned	Unassigned	Unassigned	Unassigned	Unassigned	Unassigned	Unassigned	Bacteria	Actinomycetota	Actinomycetia	Actinomycetales	Dermatophilaceae	Tetrasphaera	Tetrasphaera japonica
138	vOTU10571	Unassigned	Unassigned	Unassigned	Unassigned	Unassigned	Unassigned	Unassigned	Unclassified	Unclassified	Unclassified	Unclassified	Unclassified	Unclassified	Unclassified
139	vOTU10577	Unassigned	Unassigned	Unassigned	Unassigned	Unassigned	Unassigned	Unassigned	Unclassified	Unclassified	Unclassified	Unclassified	Unclassified	Unclassified	Unclassified
140	vOTU10580	Unassigned	Unassigned	Unassigned	Unassigned	Unassigned	Unassigned	Unassigned	Unclassified	Unclassified	Unclassified	Unclassified	Unclassified	Unclassified	Unclassified
141	vOTU10587	Unassigned	Unassigned	Unassigned	Unassigned	Unassigned	Unassigned	Unassigned	Unclassified	Unclassified	Unclassified	Unclassified	Unclassified	Unclassified	Unclassified
142	vOTU10594	Unassigned	Unassigned	Unassigned	Unassigned	Unassigned	Unassigned	Unassigned	Unclassified	Unclassified	Unclassified	Unclassified	Unclassified	Unclassified	Unclassified
143	vOTU10597	Unassigned	Unassigned	Unassigned	Unassigned	Unassigned	Unassigned	Unassigned	Unclassified	Unclassified	Unclassified	Unclassified	Unclassified	Unclassified	Unclassified
144	vOTU106	Viruses	Duplodnaviria	Heunggongvirae	Uroviricota	Caudoviricetes	Unclassified_O	Unclassified_F	Bacteria	Pseudomonadota	Gammaproteobacteria	Enterobacterales	Pasteurellaceae	Glaesserella	Glaesserella parasuis
145	vOTU10603	Unassigned	Unassigned	Unassigned	Unassigned	Unassigned	Unassigned	Unassigned	Unclassified	Unclassified	Unclassified	Unclassified	Unclassified	Unclassified	Unclassified
146	vOTU10607	Unassigned	Unassigned	Unassigned	Unassigned	Unassigned	Unassigned	Unassigned	Unclassified	Unclassified	Unclassified	Unclassified	Unclassified	Unclassified	Unclassified
147	vOTU10609	Unassigned	Unassigned	Unassigned	Unassigned	Unassigned	Unassigned	Unassigned	Unclassified	Unclassified	Unclassified	Unclassified	Unclassified	Unclassified	Unclassified
148	vOTU10618	Unassigned	Unassigned	Unassigned	Unassigned	Unassigned	Unassigned	Unassigned	Unclassified	Unclassified	Unclassified	Unclassified	Unclassified	Unclassified	Unclassified
149	vOTU10635	Unassigned	Unassigned	Unassigned	Unassigned	Unassigned	Unassigned	Unassigned	Unclassified	Unclassified	Unclassified	Unclassified	Unclassified	Unclassified	Unclassified
150	vOTU10642	Unassigned	Unassigned	Unassigned	Unassigned	Unassigned	Unassigned	Unassigned	Unclassified	Unclassified	Unclassified	Unclassified	Unclassified	Unclassified	Unclassified
151	vOTU10643	Unassigned	Unassigned	Unassigned	Unassigned	Unassigned	Unassigned	Unassigned	Unclassified	Unclassified	Unclassified	Unclassified	Unclassified	Unclassified	Unclassified
152	vOTU10653	Unassigned	Unassigned	Unassigned	Unassigned	Unassigned	Unassigned	Unassigned	Unclassified	Unclassified	Unclassified	Unclassified	Unclassified	Unclassified	Unclassified
153	vOTU10660	Unassigned	Unassigned	Unassigned	Unassigned	Unassigned	Unassigned	Unassigned	Unclassified	Unclassified	Unclassified	Unclassified	Unclassified	Unclassified	Unclassified
154	vOTU10661	Unassigned	Unassigned	Unassigned	Unassigned	Unassigned	Unassigned	Unassigned	Unclassified	Unclassified	Unclassified	Unclassified	Unclassified	Unclassified	Unclassified
155	vOTU10668	Unassigned	Unassigned	Unassigned	Unassigned	Unassigned	Unassigned	Unassigned	Unclassified	Unclassified	Unclassified	Unclassified	Unclassified	Unclassified	Unclassified
156	vOTU10678	Unassigned	Unassigned	Unassigned	Unassigned	Unassigned	Unassigned	Unassigned	Unclassified	Unclassified	Unclassified	Unclassified	Unclassified	Unclassified	Unclassified
157	vOTU10685	Unassigned	Unassigned	Unassigned	Unassigned	Unassigned	Unassigned	Unassigned	Unclassified	Unclassified	Unclassified	Unclassified	Unclassified	Unclassified	Unclassified
158	vOTU10686	Unassigned	Unassigned	Unassigned	Unassigned	Unassigned	Unassigned	Unassigned	Unclassified	Unclassified	Unclassified	Unclassified	Unclassified	Unclassified	Unclassified
159	vOTU10687	Unassigned	Unassigned	Unassigned	Unassigned	Unassigned	Unassigned	Unassigned	Unclassified	Unclassified	Unclassified	Unclassified	Unclassified	Unclassified	Unclassified
160	vOTU10690	Unassigned	Unassigned	Unassigned	Unassigned	Unassigned	Unassigned	Unassigned	Unclassified	Unclassified	Unclassified	Unclassified	Unclassified	Unclassified	Unclassified
161	vOTU10692	Unassigned	Unassigned	Unassigned	Unassigned	Unassigned	Unassigned	Unassigned	Unclassified	Unclassified	Unclassified	Unclassified	Unclassified	Unclassified	Unclassified
162	vOTU10696	Unassigned	Unassigned	Unassigned	Unassigned	Unassigned	Unassigned	Unassigned	Unclassified	Unclassified	Unclassified	Unclassified	Unclassified	Unclassified	Unclassified
[truncated: 18,250 more rows]
