# Supplementary material for: Metagenomic analysis of the DNA virome communities in swine lungs
Source: Front Microbiol. 2026 May 28;17:1798033. doi: 10.3389/fmicb.2026.1798033 (PMC13253880; doi:10.3389/fmicb.2026.1798033)
Supplement: Supplementary file 15 [file Table_8.XLSX]

## Sheet: 8a
Supplementary Table 8a.Lifestyle prediction for 37,890 vOTUs (by using Deephage tool)
NO.	ID	Length	Lifestyle_score	Lifestyle
1	vOTU1	5612	0.235731	temperate
2	vOTU10	1857	0.751789	virulent
3	vOTU100	6019	0.548449	uncertain virulent
4	vOTU1000	1503	0.775541	virulent
5	vOTU10000	2674	0.280452	temperate
6	vOTU10001	10080	0.635663	uncertain virulent
7	vOTU10002	2938	0.457562	uncertain temperate
8	vOTU10003	19303	0.674496	uncertain virulent
9	vOTU10004	14764	0.624648	uncertain virulent
10	vOTU10005	31546	0.61651	uncertain virulent
11	vOTU10006	4526	0.62605	uncertain virulent
12	vOTU10007	13247	0.587075	uncertain virulent
13	vOTU10008	3740	0.436946	uncertain temperate
14	vOTU10009	13542	0.361315	uncertain temperate
15	vOTU1001	4362	0.0581039	temperate
16	vOTU10010	7351	0.690619	uncertain virulent
17	vOTU10011	9541	0.792368	virulent
18	vOTU10012	14582	0.501052	uncertain virulent
19	vOTU10013	5938	0.53146	uncertain virulent
20	vOTU10014	2354	0.742914	virulent
21	vOTU10015	31832	0.555066	uncertain virulent
22	vOTU10016	12117	0.621878	uncertain virulent
23	vOTU10017	4659	0.892311	virulent
24	vOTU10018	1850	0.503038	uncertain virulent
25	vOTU10019	14280	0.518161	uncertain virulent
26	vOTU1002	1604	0.272879	temperate
27	vOTU10020	13536	0.532274	uncertain virulent
28	vOTU10021	10951	0.583827	uncertain virulent
29	vOTU10022	4287	0.776671	virulent
30	vOTU10023	30868	0.633108	uncertain virulent
31	vOTU10024	4949	0.44001	uncertain temperate
32	vOTU10025	2630	0.436989	uncertain temperate
33	vOTU10026	23953	0.667275	uncertain virulent
34	vOTU10027	6557	0.634254	uncertain virulent
35	vOTU10028	4428	0.743072	virulent
36	vOTU10029	4596	0.443442	uncertain temperate
37	vOTU1003	1702	0.305589	uncertain temperate
38	vOTU10030	1985	0.69176	uncertain virulent
39	vOTU10031	6237	0.411318	uncertain temperate
40	vOTU10032	3498	0.360231	uncertain temperate
41	vOTU10033	8779	0.336033	uncertain temperate
42	vOTU10034	9356	0.478589	uncertain temperate
43	vOTU10035	5071	0.656112	uncertain virulent
44	vOTU10036	6822	0.734914	virulent
45	vOTU10037	2350	0.621202	uncertain virulent
46	vOTU10038	4753	0.588287	uncertain virulent
47	vOTU10039	9521	0.708563	virulent
48	vOTU1004	5886	0.862794	virulent
49	vOTU10040	6419	0.846018	virulent
50	vOTU10041	6231	0.80242	virulent
51	vOTU10042	29878	0.726095	virulent
52	vOTU10043	20718	0.527926	uncertain virulent
53	vOTU10044	34647	0.665609	uncertain virulent
54	vOTU10045	7065	0.821811	virulent
55	vOTU10046	9723	0.734337	virulent
56	vOTU10047	2603	0.931725	virulent
57	vOTU10048	3903	0.632176	uncertain virulent
58	vOTU10049	5968	0.693817	uncertain virulent
59	vOTU1005	1533	0.815625	virulent
60	vOTU10050	20074	0.55966	uncertain virulent
61	vOTU10051	6964	0.609238	uncertain virulent
62	vOTU10052	2406	0.87199	virulent
63	vOTU10053	5406	0.789255	virulent
64	vOTU10054	1985	0.595671	uncertain virulent
65	vOTU10055	2308	0.515131	uncertain virulent
66	vOTU10056	1655	0.948115	virulent
67	vOTU10057	43444	0.641012	uncertain virulent
68	vOTU10058	3745	0.773405	virulent
69	vOTU10059	13621	0.504067	uncertain virulent
70	vOTU1006	1562	0.365514	uncertain temperate
71	vOTU10060	1876	0.581134	uncertain virulent
72	vOTU10061	1696	0.762752	virulent
73	vOTU10062	3192	0.719196	virulent
74	vOTU10063	2036	0.546588	uncertain virulent
75	vOTU10064	9233	0.827107	virulent
76	vOTU10065	8112	0.832538	virulent
77	vOTU10066	8765	0.436252	uncertain temperate
78	vOTU10067	10438	0.706018	virulent
79	vOTU10068	7831	0.417953	uncertain temperate
80	vOTU10069	1822	0.852398	virulent
81	vOTU1007	2586	0.631243	uncertain virulent
82	vOTU10070	2053	0.768184	virulent
83	vOTU10071	11971	0.553186	uncertain virulent
84	vOTU10072	4980	0.552296	uncertain virulent
85	vOTU10073	2811	0.708492	virulent
86	vOTU10074	3404	0.782101	virulent
87	vOTU10075	2219	0.765371	virulent
88	vOTU10076	10388	0.807094	virulent
89	vOTU10077	6677	0.475171	uncertain temperate
90	vOTU10078	5952	0.79014	virulent
91	vOTU10079	15532	0.566497	uncertain virulent
92	vOTU1008	133767	0.348822	uncertain temperate
93	vOTU10080	3929	0.476288	uncertain temperate
94	vOTU10081	22623	0.580157	uncertain virulent
95	vOTU10082	3078	0.788682	virulent
96	vOTU10083	1659	0.930519	virulent
97	vOTU10084	4368	0.497895	uncertain temperate
98	vOTU10085	2817	0.23689	temperate
99	vOTU10086	3791	0.273565	temperate
100	vOTU10087	12228	0.690757	uncertain virulent
101	vOTU10088	6742	0.621153	uncertain virulent
102	vOTU10089	6644	0.763779	virulent
103	vOTU1009	4495	0.770651	virulent
104	vOTU10090	3974	0.727724	virulent
105	vOTU10091	6340	0.5984	uncertain virulent
106	vOTU10092	1799	0.306231	uncertain temperate
107	vOTU10093	3832	0.810586	virulent
108	vOTU10094	4814	0.436121	uncertain temperate
109	vOTU10095	20921	0.837971	virulent
110	vOTU10096	6795	0.515832	uncertain virulent
111	vOTU10097	1974	0.876579	virulent
112	vOTU10098	7487	0.51691	uncertain virulent
113	vOTU10099	10796	0.70017	virulent
114	vOTU101	2741	0.957771	virulent
115	vOTU1010	1636	0.108942	temperate
116	vOTU10100	6817	0.686396	uncertain virulent
117	vOTU10101	2317	0.83602	virulent
118	vOTU10102	6196	0.707949	virulent
119	vOTU10103	14060	0.65453	uncertain virulent
120	vOTU10104	23538	0.521921	uncertain virulent
121	vOTU10105	18317	0.673184	uncertain virulent
122	vOTU10106	7082	0.732338	virulent
123	vOTU10107	11854	0.56818	uncertain virulent
124	vOTU10108	2409	0.594019	uncertain virulent
125	vOTU10109	1601	0.775068	virulent
126	vOTU1011	2313	0.639585	uncertain virulent
127	vOTU10110	7584	0.564663	uncertain virulent
128	vOTU10111	3505	0.469269	uncertain temperate
129	vOTU10112	1682	0.903512	virulent
130	vOTU10113	2501	0.580746	uncertain virulent
131	vOTU10114	4689	0.590667	uncertain virulent
132	vOTU10115	5138	0.514418	uncertain virulent
133	vOTU10116	3817	0.949535	virulent
134	vOTU10117	18824	0.596527	uncertain virulent
135	vOTU10118	25787	0.624094	uncertain virulent
136	vOTU10119	1522	0.441736	uncertain temperate
137	vOTU1012	1728	0.213868	temperate
138	vOTU10120	1799	0.916834	virulent
139	vOTU10121	1792	0.867145	virulent
140	vOTU10122	6704	0.525096	uncertain virulent
141	vOTU10123	16039	0.534493	uncertain virulent
142	vOTU10124	3632	0.84769	virulent
143	vOTU10125	3397	0.676616	uncertain virulent
144	vOTU10126	1632	0.326672	uncertain temperate
145	vOTU10127	25653	0.644469	uncertain virulent
146	vOTU10128	20828	0.538135	uncertain virulent
147	vOTU10129	4411	0.783537	virulent
148	vOTU1013	1867	0.115304	temperate
149	vOTU10130	9442	0.765658	virulent
150	vOTU10131	3672	0.675993	uncertain virulent
151	vOTU10132	14713	0.723203	virulent
152	vOTU10133	4464	0.693876	uncertain virulent
153	vOTU10134	14087	0.501708	uncertain virulent
154	vOTU10135	2334	0.893137	virulent
155	vOTU10136	4801	0.782709	virulent
156	vOTU10137	11795	0.567615	uncertain virulent
157	vOTU10138	2430	0.436374	uncertain temperate
158	vOTU10139	42863	0.595222	uncertain virulent
159	vOTU1014	3044	0.453129	uncertain temperate
160	vOTU10140	1598	0.868428	virulent
161	vOTU10141	6391	0.712528	virulent
162	vOTU10142	3337	0.203704	temperate
163	vOTU10143	4495	0.580736	uncertain virulent
164	vOTU10144	17953	0.791041	virulent
165	vOTU10145	4136	0.723015	virulent
166	vOTU10146	8044	0.567617	uncertain virulent
167	vOTU10147	2636	0.233059	temperate
168	vOTU10148	2665	0.561654	uncertain virulent
169	vOTU10149	7716	0.381757	uncertain temperate
170	vOTU1015	1707	0.841231	virulent
171	vOTU10150	3143	0.614599	uncertain virulent
172	vOTU10151	2522	0.730447	virulent
173	vOTU10152	2796	0.585202	uncertain virulent
174	vOTU10153	15699	0.798871	virulent
175	vOTU10154	5182	0.915268	virulent
176	vOTU10155	1637	0.853378	virulent
177	vOTU10156	10340	0.669383	uncertain virulent
178	vOTU10157	1569	0.98646	virulent
179	vOTU10158	1845	0.738423	virulent
180	vOTU10159	18459	0.630219	uncertain virulent
181	vOTU1016	1890	0.659623	uncertain virulent
182	vOTU10160	16013	0.691688	uncertain virulent
183	vOTU10161	1871	0.235638	temperate
184	vOTU10162	1518	0.739122	virulent
185	vOTU10163	14481	0.40411	uncertain temperate
186	vOTU10164	3156	0.618021	uncertain virulent
187	vOTU10165	5054	0.701316	virulent
188	vOTU10166	2154	0.911571	virulent
189	vOTU10167	5714	0.843086	virulent
190	vOTU10168	9616	0.787424	virulent
191	vOTU10169	2082	0.80178	virulent
192	vOTU1017	1563	0.97696	virulent
193	vOTU10170	1966	0.923744	virulent
194	vOTU10171	2376	0.800876	virulent
195	vOTU10172	17164	0.401473	uncertain temperate
196	vOTU10173	5926	0.622658	uncertain virulent
197	vOTU10174	16173	0.602791	uncertain virulent
198	vOTU10175	9176	0.57529	uncertain virulent
199	vOTU10176	2345	0.837454	virulent
200	vOTU10177	3687	0.575287	uncertain virulent
201	vOTU10178	10356	0.799326	virulent
202	vOTU10179	17898	0.636632	uncertain virulent
203	vOTU1018	1937	0.162516	temperate
204	vOTU10180	3922	0.673383	uncertain virulent
205	vOTU10181	2929	0.722153	virulent
206	vOTU10182	1642	0.90109	virulent
207	vOTU10183	1629	0.391594	uncertain temperate
208	vOTU10184	8228	0.728487	virulent
209	vOTU10185	1861	0.900145	virulent
210	vOTU10186	5542	0.607122	uncertain virulent
211	vOTU10187	7786	0.686957	uncertain virulent
212	vOTU10188	1505	0.498818	uncertain temperate
213	vOTU10189	19944	0.637016	uncertain virulent
214	vOTU1019	2694	0.350084	uncertain temperate
215	vOTU10190	2996	0.57796	uncertain virulent
216	vOTU10191	4977	0.686664	uncertain virulent
217	vOTU10192	1624	0.833075	virulent
218	vOTU10193	2727	0.629601	uncertain virulent
219	vOTU10194	8514	0.660186	uncertain virulent
220	vOTU10195	1981	0.254205	temperate
221	vOTU10196	1870	0.676553	uncertain virulent
222	vOTU10197	6781	0.826371	virulent
223	vOTU10198	3604	0.69223	uncertain virulent
224	vOTU10199	20814	0.736672	virulent
225	vOTU102	4424	0.679427	uncertain virulent
226	vOTU1020	2982	0.7549	virulent
227	vOTU10200	3853	0.762737	virulent
228	vOTU10201	9507	0.760895	virulent
229	vOTU10202	4218	0.605122	uncertain virulent
230	vOTU10203	6990	0.599237	uncertain virulent
231	vOTU10204	4930	0.685097	uncertain virulent
232	vOTU10205	18132	0.446244	uncertain temperate
233	vOTU10206	3561	0.412171	uncertain temperate
234	vOTU10207	2478	0.478835	uncertain temperate
235	vOTU10208	10050	0.69073	uncertain virulent
236	vOTU10209	3611	0.573555	uncertain virulent
237	vOTU1021	1584	0.384025	uncertain temperate
238	vOTU10210	2576	0.826199	virulent
239	vOTU10211	8777	0.645641	uncertain virulent
240	vOTU10212	8872	0.822777	virulent
241	vOTU10213	6419	0.648994	uncertain virulent
242	vOTU10214	1812	0.219797	temperate
243	vOTU10215	3891	0.728088	virulent
244	vOTU10216	35795	0.48865	uncertain temperate
245	vOTU10217	2255	0.476578	uncertain temperate
246	vOTU10218	6331	0.600772	uncertain virulent
247	vOTU10219	3153	0.518826	uncertain virulent
248	vOTU1022	2444	0.310236	uncertain temperate
249	vOTU10220	1821	0.776513	virulent
250	vOTU10221	5492	0.904295	virulent
251	vOTU10222	2778	0.833218	virulent
252	vOTU10223	5387	0.860435	virulent
253	vOTU10224	2774	0.903722	virulent
254	vOTU10225	28495	0.618582	uncertain virulent
255	vOTU10226	6925	0.689823	uncertain virulent
256	vOTU10227	4218	0.79538	virulent
257	vOTU10228	2212	0.866951	virulent
258	vOTU10229	3574	0.54995	uncertain virulent
259	vOTU1023	663218	0.26381	temperate
260	vOTU10230	14137	0.360091	uncertain temperate
261	vOTU10231	3473	0.605844	uncertain virulent
262	vOTU10232	1936	0.838241	virulent
263	vOTU10233	1651	0.0428089	temperate
264	vOTU10234	10042	0.584289	uncertain virulent
265	vOTU10235	3025	0.670487	uncertain virulent
266	vOTU10236	13209	0.653055	uncertain virulent
267	vOTU10237	1799	0.894371	virulent
268	vOTU10238	17102	0.748784	virulent
269	vOTU10239	5594	0.684946	uncertain virulent
270	vOTU1024	2544	0.683124	uncertain virulent
271	vOTU10240	14541	0.354013	uncertain temperate
272	vOTU10241	20340	0.569397	uncertain virulent
273	vOTU10242	1620	0.947791	virulent
274	vOTU10243	9112	0.601846	uncertain virulent
275	vOTU10244	4402	0.864758	virulent
276	vOTU10245	3723	0.636165	uncertain virulent
277	vOTU10246	2251	0.944929	virulent
278	vOTU10247	2224	0.554791	uncertain virulent
279	vOTU10248	2264	0.775781	virulent
280	vOTU10249	1658	0.15237	temperate
281	vOTU1025	1714	0.385855	uncertain temperate
282	vOTU10250	3461	0.835717	virulent
283	vOTU10251	7571	0.526071	uncertain virulent
284	vOTU10252	1706	0.897856	virulent
285	vOTU10253	7993	0.628946	uncertain virulent
286	vOTU10254	1720	0.704129	virulent
287	vOTU10255	6203	0.644787	uncertain virulent
288	vOTU10256	3713	0.852308	virulent
289	vOTU10257	3283	0.607647	uncertain virulent
290	vOTU10258	4514	0.649124	uncertain virulent
291	vOTU10259	4156	0.744251	virulent
292	vOTU1026	1523	0.803948	virulent
293	vOTU10260	16778	0.799739	virulent
294	vOTU10261	2789	0.661824	uncertain virulent
295	vOTU10262	5703	0.933548	virulent
296	vOTU10263	18968	0.691875	uncertain virulent
297	vOTU10264	4350	0.849197	virulent
298	vOTU10265	14019	0.695404	uncertain virulent
299	vOTU10266	12692	0.641254	uncertain virulent
300	vOTU10267	3843	0.935127	virulent
301	vOTU10268	10081	0.761545	virulent
302	vOTU10269	1787	0.218974	temperate
303	vOTU1027	2031	0.782002	virulent
304	vOTU10270	3390	0.974414	virulent
305	vOTU10271	1920	0.205158	temperate
306	vOTU10272	8225	0.61605	uncertain virulent
307	vOTU10273	2596	0.787127	virulent
308	vOTU10274	2069	0.741918	virulent
309	vOTU10275	3346	0.770051	virulent
310	vOTU10276	6740	0.561162	uncertain virulent
311	vOTU10277	4534	0.56999	uncertain virulent
312	vOTU10278	2327	0.938899	virulent
313	vOTU10279	1794	0.982636	virulent
314	vOTU1028	1757	0.812648	virulent
315	vOTU10280	10090	0.776492	virulent
316	vOTU10281	8419	0.649037	uncertain virulent
317	vOTU10282	2124	0.450261	uncertain temperate
318	vOTU10283	1895	0.687399	uncertain virulent
319	vOTU10284	3419	0.335673	uncertain temperate
320	vOTU10285	30435	0.500148	uncertain virulent
321	vOTU10286	1698	0.978537	virulent
322	vOTU10287	2080	0.491867	uncertain temperate
323	vOTU10288	4073	0.474746	uncertain temperate
324	vOTU10289	7680	0.86751	virulent
325	vOTU1029	1614	0.75404	virulent
326	vOTU10290	1513	0.688053	uncertain virulent
327	vOTU10291	2240	0.750196	virulent
328	vOTU10292	1831	0.691319	uncertain virulent
329	vOTU10293	3549	0.857958	virulent
330	vOTU10294	11221	0.471751	uncertain temperate
331	vOTU10295	6878	0.611175	uncertain virulent
332	vOTU10296	3745	0.722309	virulent
333	vOTU10297	2690	0.746333	virulent
334	vOTU10298	3443	0.782683	virulent
335	vOTU10299	3018	0.351168	uncertain temperate
336	vOTU103	2483	0.887039	virulent
337	vOTU1030	3653	0.858512	virulent
338	vOTU10300	1819	0.23694	temperate
339	vOTU10301	10868	0.608222	uncertain virulent
340	vOTU10302	1725	0.948133	virulent
341	vOTU10303	1838	0.296797	temperate
342	vOTU10304	11792	0.819457	virulent
343	vOTU10305	1555	0.948179	virulent
344	vOTU10306	20765	0.63465	uncertain virulent
345	vOTU10307	4435	0.347366	uncertain temperate
346	vOTU10308	4088	0.685725	uncertain virulent
347	vOTU10309	2786	0.347123	uncertain temperate
348	vOTU1031	1510	0.73472	virulent
349	vOTU10310	1519	0.374018	uncertain temperate
350	vOTU10311	2295	0.642728	uncertain virulent
351	vOTU10312	7793	0.580961	uncertain virulent
352	vOTU10313	8208	0.619868	uncertain virulent
353	vOTU10314	15366	0.642657	uncertain virulent
354	vOTU10315	3705	0.922404	virulent
355	vOTU10316	1838	0.578245	uncertain virulent
356	vOTU10317	5552	0.641621	uncertain virulent
357	vOTU10318	3343	0.832803	virulent
358	vOTU10319	9577	0.787122	virulent
359	vOTU1032	1907	0.710461	virulent
360	vOTU10320	21742	0.608137	uncertain virulent
361	vOTU10321	2401	0.520811	uncertain virulent
362	vOTU10322	2468	0.865863	virulent
363	vOTU10323	1671	0.614711	uncertain virulent
364	vOTU10324	28717	0.68039	uncertain virulent
365	vOTU10325	5405	0.809292	virulent
366	vOTU10326	1686	0.319845	uncertain temperate
367	vOTU10327	7207	0.346901	uncertain temperate
368	vOTU10328	32021	0.756457	virulent
369	vOTU10329	4646	0.807599	virulent
370	vOTU1033	1611	0.771203	virulent
371	vOTU10330	3278	0.897037	virulent
372	vOTU10331	13473	0.679432	uncertain virulent
373	vOTU10332	2266	0.684159	uncertain virulent
374	vOTU10333	3706	0.619027	uncertain virulent
375	vOTU10334	3141	0.456816	uncertain temperate
376	vOTU10335	8384	0.814074	virulent
377	vOTU10336	4343	0.951354	virulent
378	vOTU10337	2333	0.803905	virulent
379	vOTU10338	12676	0.63794	uncertain virulent
380	vOTU10339	1521	0.949342	virulent
381	vOTU1034	1817	0.680294	uncertain virulent
382	vOTU10340	7763	0.562116	uncertain virulent
383	vOTU10341	2802	0.40893	uncertain temperate
384	vOTU10342	1802	0.746806	virulent
385	vOTU10343	25326	0.569266	uncertain virulent
386	vOTU10344	3314	0.89823	virulent
387	vOTU10345	1709	0.519516	uncertain virulent
388	vOTU10346	20381	0.720325	virulent
389	vOTU10347	10974	0.536788	uncertain virulent
390	vOTU10348	5844	0.583576	uncertain virulent
391	vOTU10349	8503	0.741277	virulent
392	vOTU1035	3071	0.875268	virulent
393	vOTU10350	4316	0.476408	uncertain temperate
394	vOTU10351	13501	0.765946	virulent
395	vOTU10352	7827	0.658695	uncertain virulent
396	vOTU10353	5406	0.700082	virulent
397	vOTU10354	5699	0.64054	uncertain virulent
398	vOTU10355	5476	0.824888	virulent
399	vOTU10356	1774	0.358287	uncertain temperate
400	vOTU10357	7557	0.663064	uncertain virulent
401	vOTU10358	2052	0.844164	virulent
402	vOTU10359	19390	0.593922	uncertain virulent
403	vOTU1036	1812	0.555962	uncertain virulent
404	vOTU10360	2435	0.445897	uncertain temperate
405	vOTU10361	2560	0.59787	uncertain virulent
406	vOTU10362	5593	0.59786	uncertain virulent
407	vOTU10363	2542	0.163242	temperate
408	vOTU10364	28828	0.671383	uncertain virulent
409	vOTU10365	36697	0.679337	uncertain virulent
410	vOTU10366	6360	0.602817	uncertain virulent
411	vOTU10367	4553	0.749935	virulent
412	vOTU10368	2689	0.822111	virulent
413	vOTU10369	3964	0.678819	uncertain virulent
414	vOTU1037	1644	0.376098	uncertain temperate
415	vOTU10370	1518	0.653364	uncertain virulent
416	vOTU10371	2480	0.855519	virulent
417	vOTU10372	23067	0.576638	uncertain virulent
418	vOTU10373	6916	0.39884	uncertain temperate
419	vOTU10374	7002	0.587815	uncertain virulent
420	vOTU10375	5459	0.387749	uncertain temperate
421	vOTU10376	17672	0.516136	uncertain virulent
422	vOTU10377	2753	0.765741	virulent
423	vOTU10378	4645	0.598637	uncertain virulent
424	vOTU10379	8732	0.50543	uncertain virulent
425	vOTU1038	3292	0.696443	uncertain virulent
426	vOTU10380	6767	0.495844	uncertain temperate
427	vOTU10381	3201	0.740036	virulent
428	vOTU10382	2194	0.943728	virulent
429	vOTU10383	13391	0.606951	uncertain virulent
430	vOTU10384	7584	0.649362	uncertain virulent
431	vOTU10385	24318	0.630815	uncertain virulent
432	vOTU10386	11614	0.593281	uncertain virulent
433	vOTU10387	5829	0.602568	uncertain virulent
434	vOTU10388	5170	0.870831	virulent
435	vOTU10389	7315	0.740383	virulent
436	vOTU1039	1603	0.187692	temperate
437	vOTU10390	2489	0.646104	uncertain virulent
438	vOTU10391	3681	0.703383	virulent
439	vOTU10392	14269	0.52189	uncertain virulent
440	vOTU10393	23093	0.456079	uncertain temperate
441	vOTU10394	5066	0.866668	virulent
442	vOTU10395	1592	0.906458	virulent
443	vOTU10396	2246	0.764133	virulent
444	vOTU10397	22822	0.605196	uncertain virulent
445	vOTU10398	3510	0.782802	virulent
446	vOTU10399	2225	0.942479	virulent
447	vOTU104	2699	0.808652	virulent
448	vOTU1040	2074	0.689375	uncertain virulent
449	vOTU10400	1518	0.704007	virulent
450	vOTU10401	5058	0.792575	virulent
451	vOTU10402	1746	0.999551	virulent
452	vOTU10403	10471	0.697516	uncertain virulent
453	vOTU10404	3130	0.675814	uncertain virulent
454	vOTU10405	3184	0.862859	virulent
455	vOTU10406	1539	0.275865	temperate
456	vOTU10407	16197	0.576996	uncertain virulent
457	vOTU10408	3850	0.253677	temperate
458	vOTU10409	2867	0.693157	uncertain virulent
459	vOTU1041	1538	0.76097	virulent
460	vOTU10410	21947	0.554516	uncertain virulent
461	vOTU10411	4537	0.888686	virulent
462	vOTU10412	2231	0.290401	temperate
463	vOTU10413	3214	0.450896	uncertain temperate
464	vOTU10414	3141	0.776524	virulent
465	vOTU10415	6570	0.609217	uncertain virulent
466	vOTU10416	12980	0.648879	uncertain virulent
467	vOTU10417	21775	0.523129	uncertain virulent
468	vOTU10418	1946	0.923514	virulent
469	vOTU10419	7038	0.811267	virulent
470	vOTU1042	2051	0.176085	temperate
471	vOTU10420	5636	0.493563	uncertain temperate
472	vOTU10421	1525	0.0371506	temperate
473	vOTU10422	15881	0.555413	uncertain virulent
474	vOTU10423	1637	0.96072	virulent
475	vOTU10424	3136	0.264089	temperate
476	vOTU10425	4240	0.399579	uncertain temperate
477	vOTU10426	1515	0.414059	uncertain temperate
478	vOTU10427	2455	0.642362	uncertain virulent
479	vOTU10428	2167	0.567555	uncertain virulent
480	vOTU10429	4555	0.647815	uncertain virulent
481	vOTU1043	3457	0.24035	temperate
482	vOTU10430	9738	0.642402	uncertain virulent
483	vOTU10431	2224	0.746111	virulent
484	vOTU10432	7290	0.64639	uncertain virulent
485	vOTU10433	3861	0.581062	uncertain virulent
486	vOTU10434	2643	0.331014	uncertain temperate
487	vOTU10435	5670	0.729548	virulent
488	vOTU10436	11101	0.713706	virulent
489	vOTU10437	1700	0.48141	uncertain temperate
490	vOTU10438	8839	0.812624	virulent
491	vOTU10439	2573	0.689358	uncertain virulent
492	vOTU1044	1521	0.819919	virulent
493	vOTU10440	2017	0.904088	virulent
494	vOTU10441	3067	0.56185	uncertain virulent
495	vOTU10442	1928	0.69956	uncertain virulent
496	vOTU10443	7530	0.532869	uncertain virulent
497	vOTU10444	3524	0.888293	virulent
498	vOTU10445	1911	0.910043	virulent
499	vOTU10446	8677	0.303187	uncertain temperate
500	vOTU10447	10344	0.77186	virulent
501	vOTU10448	2141	0.706072	virulent
502	vOTU10449	6276	0.441539	uncertain temperate
503	vOTU1045	1596	0.640571	uncertain virulent
504	vOTU10450	5672	0.741313	virulent
505	vOTU10451	1516	0.158719	temperate
506	vOTU10452	9763	0.375959	uncertain temperate
507	vOTU10453	1780	0.405699	uncertain temperate
508	vOTU10454	1560	0.531579	uncertain virulent
509	vOTU10455	1589	0.959493	virulent
510	vOTU10456	1859	0.338841	uncertain temperate
511	vOTU10457	4202	0.576695	uncertain virulent
512	vOTU10458	1552	0.8086	virulent
513	vOTU10459	19849	0.682391	uncertain virulent
514	vOTU1046	2123	0.60379	uncertain virulent
515	vOTU10460	16410	0.629317	uncertain virulent
516	vOTU10461	1529	0.129999	temperate
517	vOTU10462	13516	0.585347	uncertain virulent
518	vOTU10463	20431	0.645262	uncertain virulent
519	vOTU10464	29320	0.600053	uncertain virulent
520	vOTU10465	3090	0.785388	virulent
521	vOTU10466	2648	0.498504	uncertain temperate
522	vOTU10467	4426	0.781195	virulent
523	vOTU10468	8727	0.545056	uncertain virulent
524	vOTU10469	6950	0.670523	uncertain virulent
525	vOTU1047	1661	0.539187	uncertain virulent
526	vOTU10470	2456	0.964324	virulent
527	vOTU10471	2090	0.674167	uncertain virulent
528	vOTU10472	30760	0.613562	uncertain virulent
529	vOTU10473	1787	0.743838	virulent
530	vOTU10474	2774	0.562364	uncertain virulent
531	vOTU10475	8423	0.472576	uncertain temperate
532	vOTU10476	4202	0.734739	virulent
533	vOTU10477	5541	0.61935	uncertain virulent
534	vOTU10478	3037	0.426715	uncertain temperate
535	vOTU10479	8190	0.445862	uncertain temperate
536	vOTU1048	226883	0.254742	temperate
537	vOTU10480	2456	0.473476	uncertain temperate
538	vOTU10481	5357	0.582262	uncertain virulent
539	vOTU10482	4551	0.482355	uncertain temperate
540	vOTU10483	6759	0.552482	uncertain virulent
541	vOTU10484	23869	0.570167	uncertain virulent
542	vOTU10485	11792	0.543577	uncertain virulent
543	vOTU10486	3327	0.162915	temperate
544	vOTU10487	3811	0.795891	virulent
545	vOTU10488	2981	0.741135	virulent
546	vOTU10489	15420	0.405354	uncertain temperate
547	vOTU1049	1619	1	virulent
548	vOTU10490	6387	0.636884	uncertain virulent
549	vOTU10491	4074	0.336799	uncertain temperate
550	vOTU10492	7864	0.636671	uncertain virulent
551	vOTU10493	1661	0.576418	uncertain virulent
552	vOTU10494	1550	0.879744	virulent
553	vOTU10495	3917	0.378851	uncertain temperate
554	vOTU10496	1587	0.384359	uncertain temperate
555	vOTU10497	7923	0.656423	uncertain virulent
556	vOTU10498	3658	0.820959	virulent
557	vOTU10499	2063	0.516189	uncertain virulent
558	vOTU105	2259	0.461997	uncertain temperate
559	vOTU1050	1934	0.744919	virulent
560	vOTU10500	3307	0.825163	virulent
561	vOTU10501	3088	0.590732	uncertain virulent
562	vOTU10502	12587	0.687095	uncertain virulent
563	vOTU10503	5497	0.493849	uncertain temperate
564	vOTU10504	4978	0.703124	virulent
565	vOTU10505	1601	0.854392	virulent
566	vOTU10506	8255	0.615024	uncertain virulent
567	vOTU10507	7480	0.765518	virulent
568	vOTU10508	1752	0.870256	virulent
569	vOTU10509	22526	0.598077	uncertain virulent
570	vOTU1051	1645	1	virulent
571	vOTU10510	20325	0.817507	virulent
572	vOTU10511	11008	0.793514	virulent
573	vOTU10512	15061	0.800071	virulent
574	vOTU10513	17993	0.598845	uncertain virulent
575	vOTU10514	14614	0.697106	uncertain virulent
576	vOTU10515	2367	0.935844	virulent
577	vOTU10516	13722	0.528023	uncertain virulent
578	vOTU10517	2284	0.83393	virulent
579	vOTU10518	1711	0.767396	virulent
580	vOTU10519	3355	0.470059	uncertain temperate
581	vOTU1052	2857	0.637109	uncertain virulent
582	vOTU10520	1718	0.796844	virulent
583	vOTU10521	3474	0.874722	virulent
584	vOTU10522	1652	0.330833	uncertain temperate
585	vOTU10523	2459	0.710835	virulent
586	vOTU10524	4282	0.429254	uncertain temperate
587	vOTU10525	13090	0.509675	uncertain virulent
588	vOTU10526	9342	0.520375	uncertain virulent
589	vOTU10527	2718	0.447076	uncertain temperate
590	vOTU10528	14281	0.767609	virulent
591	vOTU10529	3646	0.692535	uncertain virulent
592	vOTU1053	2270	0.376103	uncertain temperate
593	vOTU10530	2977	0.894888	virulent
594	vOTU10531	2765	0.693028	uncertain virulent
595	vOTU10532	3574	0.754564	virulent
596	vOTU10533	2717	0.75428	virulent
597	vOTU10534	4279	0.614646	uncertain virulent
598	vOTU10535	1743	0.429351	uncertain temperate
599	vOTU10536	5388	0.611096	uncertain virulent
600	vOTU10537	29010	0.609059	uncertain virulent
601	vOTU10538	3840	0.628594	uncertain virulent
602	vOTU10539	3266	0.730406	virulent
603	vOTU1054	2661	0.477522	uncertain temperate
604	vOTU10540	3846	0.567112	uncertain virulent
605	vOTU10541	5277	0.511046	uncertain virulent
606	vOTU10542	3528	0.777017	virulent
607	vOTU10543	2277	0.737551	virulent
608	vOTU10544	29226	0.586379	uncertain virulent
609	vOTU10545	2238	0.76029	virulent
610	vOTU10546	4227	0.591429	uncertain virulent
611	vOTU10547	15450	0.634257	uncertain virulent
612	vOTU10548	2892	0.91195	virulent
613	vOTU10549	29359	0.557728	uncertain virulent
614	vOTU1055	1960	0.364601	uncertain temperate
615	vOTU10550	1610	0.98274	virulent
616	vOTU10551	5357	0.467628	uncertain temperate
617	vOTU10552	5299	0.398009	uncertain temperate
618	vOTU10553	6473	0.585527	uncertain virulent
619	vOTU10554	10500	0.804736	virulent
620	vOTU10555	6449	0.854186	virulent
621	vOTU10556	2027	0.729213	virulent
622	vOTU10557	13235	0.549112	uncertain virulent
623	vOTU10558	21881	0.641096	uncertain virulent
624	vOTU10559	2117	0.805177	virulent
625	vOTU1056	1902	0.114226	temperate
626	vOTU10560	4853	0.744465	virulent
627	vOTU10561	9410	0.826886	virulent
628	vOTU10562	10596	0.642408	uncertain virulent
629	vOTU10563	2025	0.776653	virulent
630	vOTU10564	20457	0.693225	uncertain virulent
631	vOTU10565	8833	0.546175	uncertain virulent
632	vOTU10566	1661	0.632897	uncertain virulent
633	vOTU10567	2060	0.812881	virulent
634	vOTU10568	7993	0.70893	virulent
635	vOTU10569	11858	0.659109	uncertain virulent
636	vOTU1057	1803	0.616686	uncertain virulent
637	vOTU10570	2595	0.86107	virulent
638	vOTU10571	1992	0.717609	virulent
639	vOTU10572	2032	0.716165	virulent
640	vOTU10573	4246	0.545855	uncertain virulent
641	vOTU10574	3410	0.396032	uncertain temperate
642	vOTU10575	2183	0.631924	uncertain virulent
643	vOTU10576	1744	0.863797	virulent
644	vOTU10577	12950	0.673164	uncertain virulent
645	vOTU10578	2297	0.751881	virulent
646	vOTU10579	4005	0.470177	uncertain temperate
647	vOTU1058	1693	0.942956	virulent
648	vOTU10580	5277	0.844778	virulent
649	vOTU10581	16378	0.492021	uncertain temperate
650	vOTU10582	3424	0.711358	virulent
651	vOTU10583	15940	0.537942	uncertain virulent
652	vOTU10584	4321	0.466713	uncertain temperate
653	vOTU10585	3058	0.789915	virulent
654	vOTU10586	2504	0.337408	uncertain temperate
655	vOTU10587	2313	0.973177	virulent
656	vOTU10588	12897	0.781833	virulent
657	vOTU10589	5358	0.490161	uncertain temperate
658	vOTU1059	2211	0.694414	uncertain virulent
659	vOTU10590	29077	0.443626	uncertain temperate
660	vOTU10591	3789	0.798809	virulent
661	vOTU10592	1517	0.995693	virulent
662	vOTU10593	20247	0.686101	uncertain virulent
663	vOTU10594	16038	0.58859	uncertain virulent
664	vOTU10595	3748	0.623819	uncertain virulent
665	vOTU10596	12234	0.48737	uncertain temperate
666	vOTU10597	9249	0.632969	uncertain virulent
667	vOTU10598	15120	0.592624	uncertain virulent
668	vOTU10599	2101	0.421787	uncertain temperate
669	vOTU106	5223	0.174298	temperate
670	vOTU1060	2700	0.263492	temperate
671	vOTU10600	1637	0.43849	uncertain temperate
672	vOTU10601	1552	0.981436	virulent
673	vOTU10602	2219	0.339019	uncertain temperate
674	vOTU10603	10207	0.589327	uncertain virulent
675	vOTU10604	1666	0.926422	virulent
676	vOTU10605	3397	0.775144	virulent
677	vOTU10606	9543	0.429622	uncertain temperate
678	vOTU10607	4812	0.905458	virulent
679	vOTU10608	1669	0.653149	uncertain virulent
680	vOTU10609	6850	0.852609	virulent
681	vOTU1061	1591	0.111716	temperate
682	vOTU10610	2683	0.339102	uncertain temperate
683	vOTU10611	1962	0.515647	uncertain virulent
684	vOTU10612	3794	0.297359	temperate
685	vOTU10613	18521	0.698438	uncertain virulent
686	vOTU10614	2499	0.663761	uncertain virulent
687	vOTU10615	9523	0.579409	uncertain virulent
688	vOTU10616	3065	0.55806	uncertain virulent
689	vOTU10617	8988	0.498503	uncertain temperate
690	vOTU10618	24999	0.51024	uncertain virulent
691	vOTU10619	5362	0.443722	uncertain temperate
692	vOTU1062	1948	0.643928	uncertain virulent
693	vOTU10620	2120	0.854706	virulent
694	vOTU10621	3571	0.756179	virulent
695	vOTU10622	7373	0.53843	uncertain virulent
696	vOTU10623	13067	0.642163	uncertain virulent
697	vOTU10624	2575	0.675713	uncertain virulent
698	vOTU10625	2974	0.911111	virulent
699	vOTU10626	3182	0.627936	uncertain virulent
700	vOTU10627	6903	0.449775	uncertain temperate
701	vOTU10628	2105	0.348023	uncertain temperate
702	vOTU10629	12461	0.545416	uncertain virulent
703	vOTU1063	2539	0.349041	uncertain temperate
704	vOTU10630	4502	0.829497	virulent
705	vOTU10631	4051	0.848509	virulent
706	vOTU10632	3682	0.514956	uncertain virulent
707	vOTU10633	21211	0.794165	virulent
708	vOTU10634	5189	0.613834	uncertain virulent
709	vOTU10635	5011	0.693717	uncertain virulent
710	vOTU10636	2646	0.877128	virulent
711	vOTU10637	2068	0.886932	virulent
712	vOTU10638	1909	0.511718	uncertain virulent
713	vOTU10639	5973	0.653592	uncertain virulent
714	vOTU1064	1736	0.187187	temperate
715	vOTU10640	5239	0.426552	uncertain temperate
716	vOTU10641	3488	0.369115	uncertain temperate
717	vOTU10642	18566	0.717162	virulent
718	vOTU10643	3488	0.735115	virulent
719	vOTU10644	2286	0.480921	uncertain temperate
720	vOTU10645	1579	0.714397	virulent
721	vOTU10646	7310	0.576056	uncertain virulent
722	vOTU10647	1854	0.853347	virulent
723	vOTU10648	7515	0.600259	uncertain virulent
724	vOTU10649	12198	0.619678	uncertain virulent
725	vOTU1065	2157	0.0675528	temperate
726	vOTU10650	2498	0.914038	virulent
727	vOTU10651	1565	0.883335	virulent
728	vOTU10652	11895	0.686665	uncertain virulent
729	vOTU10653	19807	0.508297	uncertain virulent
730	vOTU10654	4765	0.64739	uncertain virulent
731	vOTU10655	1547	0.302663	uncertain temperate
732	vOTU10656	8262	0.495197	uncertain temperate
733	vOTU10657	6729	0.722372	virulent
734	vOTU10658	1835	0.364104	uncertain temperate
735	vOTU10659	2979	0.755474	virulent
736	vOTU1066	2695	0.502461	uncertain virulent
737	vOTU10660	16439	0.618104	uncertain virulent
738	vOTU10661	7782	0.454911	uncertain temperate
739	vOTU10662	21543	0.63773	uncertain virulent
740	vOTU10663	3745	0.632551	uncertain virulent
741	vOTU10664	1717	0.854701	virulent
742	vOTU10665	6979	0.887273	virulent
743	vOTU10666	5228	0.757733	virulent
744	vOTU10667	3615	0.260808	temperate
745	vOTU10668	24682	0.631752	uncertain virulent
746	vOTU10669	9302	0.681326	uncertain virulent
747	vOTU1067	1516	0.573224	uncertain virulent
748	vOTU10670	3639	0.925237	virulent
749	vOTU10671	1967	0.643045	uncertain virulent
750	vOTU10672	2083	0.83196	virulent
751	vOTU10673	1786	0.974893	virulent
752	vOTU10674	1568	0.0798845	temperate
753	vOTU10675	6902	0.570701	uncertain virulent
754	vOTU10676	1684	0.750195	virulent
755	vOTU10677	3349	0.527469	uncertain virulent
756	vOTU10678	1680	0.105059	temperate
757	vOTU10679	15786	0.530078	uncertain virulent
758	vOTU1068	1779	0.152529	temperate
759	vOTU10680	3903	0.513708	uncertain virulent
760	vOTU10681	2854	0.786435	virulent
761	vOTU10682	2475	0.952645	virulent
762	vOTU10683	2286	0.667526	uncertain virulent
763	vOTU10684	2604	0.415078	uncertain temperate
764	vOTU10685	7514	0.75354	virulent
765	vOTU10686	11793	0.523206	uncertain virulent
766	vOTU10687	5331	0.741149	virulent
767	vOTU10688	3770	0.895729	virulent
768	vOTU10689	5401	0.707363	virulent
769	vOTU1069	2040	0.753774	virulent
770	vOTU10690	8059	0.784597	virulent
771	vOTU10691	6413	0.777794	virulent
772	vOTU10692	17338	0.671131	uncertain virulent
773	vOTU10693	6900	0.700601	virulent
774	vOTU10694	2770	0.848911	virulent
775	vOTU10695	3405	0.967901	virulent
776	vOTU10696	10013	0.781263	virulent
777	vOTU10697	5564	0.837966	virulent
778	vOTU10698	1924	0.781095	virulent
779	vOTU10699	4790	0.418548	uncertain temperate
780	vOTU107	9703	0.234109	temperate
781	vOTU1070	3012	0.471845	uncertain temperate
782	vOTU10700	4549	0.647295	uncertain virulent
783	vOTU10701	7424	0.53429	uncertain virulent
784	vOTU10702	3810	0.847696	virulent
785	vOTU10703	1846	0.899042	virulent
786	vOTU10704	4579	0.910469	virulent
787	vOTU10705	4928	0.700572	virulent
788	vOTU10706	1843	0.310024	uncertain temperate
789	vOTU10707	16305	0.546354	uncertain virulent
790	vOTU10708	4389	0.722052	virulent
791	vOTU10709	14897	0.670715	uncertain virulent
792	vOTU1071	2009	0.734488	virulent
793	vOTU10710	24192	0.667703	uncertain virulent
794	vOTU10711	3542	0.572741	uncertain virulent
795	vOTU10712	3798	0.674976	uncertain virulent
796	vOTU10713	2891	0.679293	uncertain virulent
797	vOTU10714	8761	0.546131	uncertain virulent
798	vOTU10715	1967	0.770497	virulent
799	vOTU10716	32634	0.639881	uncertain virulent
800	vOTU10717	12570	0.686358	uncertain virulent
801	vOTU10718	2735	0.451394	uncertain temperate
802	vOTU10719	3754	0.847773	virulent
803	vOTU1072	1581	0.161956	temperate
804	vOTU10720	1926	0.416266	uncertain temperate
805	vOTU10721	15565	0.731557	virulent
806	vOTU10722	1653	0.808695	virulent
807	vOTU10723	1791	0.92419	virulent
808	vOTU10724	2562	0.828201	virulent
809	vOTU10725	5631	0.54746	uncertain virulent
810	vOTU10726	5522	0.637447	uncertain virulent
811	vOTU10727	2170	0.472038	uncertain temperate
812	vOTU10728	4326	0.66781	uncertain virulent
813	vOTU10729	1976	0.646072	uncertain virulent
814	vOTU1073	2868	0.268445	temperate
815	vOTU10730	13699	0.525803	uncertain virulent
816	vOTU10731	17772	0.615624	uncertain virulent
817	vOTU10732	19354	0.713921	virulent
818	vOTU10733	4841	0.45217	uncertain temperate
819	vOTU10734	1668	0.730628	virulent
820	vOTU10735	3519	0.584875	uncertain virulent
821	vOTU10736	1548	0.750712	virulent
822	vOTU10737	2542	0.484183	uncertain temperate
823	vOTU10738	8750	0.606002	uncertain virulent
824	vOTU10739	6221	0.811121	virulent
825	vOTU1074	2583	0.808955	virulent
826	vOTU10740	9720	0.661541	uncertain virulent
827	vOTU10741	2749	0.653938	uncertain virulent
828	vOTU10742	8649	0.656282	uncertain virulent
829	vOTU10743	1684	0.922217	virulent
830	vOTU10744	19388	0.498479	uncertain temperate
831	vOTU10745	3174	0.882062	virulent
832	vOTU10746	1651	0.953646	virulent
833	vOTU10747	2969	0.724604	virulent
834	vOTU10748	2736	0.879725	virulent
835	vOTU10749	5631	0.655003	uncertain virulent
836	vOTU1075	3477	0.574417	uncertain virulent
837	vOTU10750	1764	0.861669	virulent
838	vOTU10751	5429	0.800271	virulent
839	vOTU10752	13200	0.679332	uncertain virulent
840	vOTU10753	1543	0.860592	virulent
841	vOTU10754	10780	0.784704	virulent
842	vOTU10755	13145	0.579347	uncertain virulent
843	vOTU10756	2287	0.613797	uncertain virulent
844	vOTU10757	7294	0.834855	virulent
845	vOTU10758	2481	0.750104	virulent
846	vOTU10759	10165	0.843104	virulent
847	vOTU1076	1741	0.824405	virulent
848	vOTU10760	7125	0.761052	virulent
849	vOTU10761	2787	0.672374	uncertain virulent
850	vOTU10762	3318	0.902849	virulent
851	vOTU10763	6792	0.702486	virulent
852	vOTU10764	23338	0.574106	uncertain virulent
853	vOTU10765	1919	0.765183	virulent
854	vOTU10766	3493	0.374132	uncertain temperate
855	vOTU10767	2716	0.794425	virulent
856	vOTU10768	11516	0.774387	virulent
857	vOTU10769	5692	0.553681	uncertain virulent
858	vOTU1077	2025	0.634175	uncertain virulent
859	vOTU10770	1814	0.678755	uncertain virulent
860	vOTU10771	6618	0.890961	virulent
861	vOTU10772	1503	0.88915	virulent
862	vOTU10773	7367	0.597794	uncertain virulent
863	vOTU10774	1636	0.658535	uncertain virulent
864	vOTU10775	2195	0.799161	virulent
865	vOTU10776	2097	0.953182	virulent
866	vOTU10777	4178	0.680354	uncertain virulent
867	vOTU10778	1763	0.791353	virulent
868	vOTU10779	4053	0.868945	virulent
869	vOTU1078	1862	0.568144	uncertain virulent
870	vOTU10780	21021	0.65673	uncertain virulent
871	vOTU10781	2821	0.552518	uncertain virulent
872	vOTU10782	4737	0.754758	virulent
873	vOTU10783	5048	0.224834	temperate
874	vOTU10784	13008	0.48215	uncertain temperate
875	vOTU10785	1720	0.529494	uncertain virulent
876	vOTU10786	20034	0.525776	uncertain virulent
877	vOTU10787	2984	0.729148	virulent
878	vOTU10788	5235	0.756381	virulent
879	vOTU10789	2764	0.87552	virulent
880	vOTU1079	3508	0.6435	uncertain virulent
881	vOTU10790	7618	0.596442	uncertain virulent
882	vOTU10791	11498	0.768257	virulent
883	vOTU10792	10604	0.797079	virulent
884	vOTU10793	11648	0.724685	virulent
885	vOTU10794	2118	0.752982	virulent
886	vOTU10795	11463	0.530925	uncertain virulent
887	vOTU10796	3011	0.96325	virulent
888	vOTU10797	2146	0.78341	virulent
889	vOTU10798	17068	0.691229	uncertain virulent
890	vOTU10799	3035	0.916362	virulent
891	vOTU108	2316	0.452642	uncertain temperate
892	vOTU1080	2122	0.636973	uncertain virulent
893	vOTU10800	2729	0.563271	uncertain virulent
894	vOTU10801	2356	0.727312	virulent
895	vOTU10802	3582	0.452273	uncertain temperate
896	vOTU10803	3434	0.515299	uncertain virulent
897	vOTU10804	2729	0.334506	uncertain temperate
898	vOTU10805	3047	0.469564	uncertain temperate
899	vOTU10806	1780	0.904988	virulent
900	vOTU10807	7599	0.501865	uncertain virulent
901	vOTU10808	2671	0.979877	virulent
902	vOTU10809	4150	0.89621	virulent
903	vOTU1081	1624	0.655027	uncertain virulent
904	vOTU10810	13203	0.643325	uncertain virulent
905	vOTU10811	6124	0.790853	virulent
906	vOTU10812	2724	0.943665	virulent
907	vOTU10813	3300	0.60208	uncertain virulent
908	vOTU10814	11154	0.634902	uncertain virulent
909	vOTU10815	19484	0.503489	uncertain virulent
910	vOTU10816	2344	0.913635	virulent
911	vOTU10817	13979	0.70115	virulent
912	vOTU10818	1609	0.550616	uncertain virulent
913	vOTU10819	3903	0.64055	uncertain virulent
914	vOTU1082	1937	0.852757	virulent
915	vOTU10820	2403	0.595308	uncertain virulent
916	vOTU10821	1620	0.673457	uncertain virulent
917	vOTU10822	4109	0.831532	virulent
918	vOTU10823	4813	0.681898	uncertain virulent
919	vOTU10824	2750	0.501767	uncertain virulent
920	vOTU10825	8829	0.750131	virulent
921	vOTU10826	8475	0.651931	uncertain virulent
922	vOTU10827	12630	0.700621	virulent
923	vOTU10828	4330	0.460603	uncertain temperate
924	vOTU10829	1666	0.563657	uncertain virulent
925	vOTU1083	1552	0.110101	temperate
926	vOTU10830	3660	0.801827	virulent
927	vOTU10831	4259	0.966681	virulent
928	vOTU10832	12809	0.60361	uncertain virulent
929	vOTU10833	3115	0.791615	virulent
930	vOTU10834	3216	0.499213	uncertain temperate
931	vOTU10835	16984	0.520209	uncertain virulent
932	vOTU10836	4253	0.752239	virulent
933	vOTU10837	5087	0.573321	uncertain virulent
934	vOTU10838	4463	0.962893	virulent
935	vOTU10839	4951	0.688313	uncertain virulent
936	vOTU1084	1640	0.70449	virulent
937	vOTU10840	4880	0.717851	virulent
938	vOTU10841	13053	0.581561	uncertain virulent
939	vOTU10842	3977	0.541357	uncertain virulent
940	vOTU10843	3184	0.744318	virulent
941	vOTU10844	1707	0.788052	virulent
942	vOTU10845	1708	0.843604	virulent
943	vOTU10846	1875	0.771687	virulent
944	vOTU10847	2031	0.388114	uncertain temperate
945	vOTU10848	2148	0.435104	uncertain temperate
946	vOTU10849	21797	0.618705	uncertain virulent
947	vOTU1085	1960	0.455144	uncertain temperate
948	vOTU10850	4490	0.584887	uncertain virulent
949	vOTU10851	19468	0.626146	uncertain virulent
950	vOTU10852	1597	0.617632	uncertain virulent
951	vOTU10853	6857	0.683333	uncertain virulent
952	vOTU10854	3999	0.613369	uncertain virulent
953	vOTU10855	2172	0.798051	virulent
954	vOTU10856	43831	0.687583	uncertain virulent
955	vOTU10857	3502	0.9861	virulent
956	vOTU10858	7318	0.673007	uncertain virulent
957	vOTU10859	3753	0.877396	virulent
958	vOTU1086	11804	0.109708	temperate
959	vOTU10860	12473	0.529437	uncertain virulent
960	vOTU10861	25784	0.589171	uncertain virulent
961	vOTU10862	11303	0.672375	uncertain virulent
962	vOTU10863	2054	0.659927	uncertain virulent
963	vOTU10864	4217	0.837384	virulent
964	vOTU10865	11513	0.545941	uncertain virulent
965	vOTU10866	5512	0.852915	virulent
966	vOTU10867	1826	0.681082	uncertain virulent
967	vOTU10868	2856	0.360501	uncertain temperate
968	vOTU10869	2623	0.745337	virulent
969	vOTU1087	1820	0.856219	virulent
970	vOTU10870	12852	0.57682	uncertain virulent
971	vOTU10871	2778	0.794942	virulent
972	vOTU10872	5659	0.562319	uncertain virulent
973	vOTU10873	1598	0.614795	uncertain virulent
974	vOTU10874	24101	0.558787	uncertain virulent
975	vOTU10875	7379	0.450053	uncertain temperate
976	vOTU10876	25759	0.59334	uncertain virulent
977	vOTU10877	1844	0.769089	virulent
978	vOTU10878	17681	0.708159	virulent
979	vOTU10879	17581	0.662383	uncertain virulent
980	vOTU1088	2184	0.402358	uncertain temperate
981	vOTU10880	16267	0.663476	uncertain virulent
982	vOTU10881	1560	0.955851	virulent
983	vOTU10882	4832	0.718057	virulent
984	vOTU10883	2342	0.44306	uncertain temperate
985	vOTU10884	2614	0.596632	uncertain virulent
986	vOTU10885	23018	0.543831	uncertain virulent
987	vOTU10886	1766	0.961428	virulent
988	vOTU10887	1979	0.845045	virulent
989	vOTU10888	1928	0.692843	uncertain virulent
990	vOTU10889	1857	0.877513	virulent
991	vOTU1089	1753	0.286	temperate
992	vOTU10890	11444	0.537461	uncertain virulent
993	vOTU10891	6147	0.610224	uncertain virulent
994	vOTU10892	2122	0.712664	virulent
995	vOTU10893	4483	0.654673	uncertain virulent
996	vOTU10894	1702	0.507289	uncertain virulent
997	vOTU10895	2682	0.843815	virulent
998	vOTU10896	10908	0.648199	uncertain virulent
999	vOTU10897	19962	0.55211	uncertain virulent
1000	vOTU10898	2666	0.913928	virulent
1001	vOTU10899	1508	0.361429	uncertain temperate
1002	vOTU109	2331	0.221175	temperate
1003	vOTU1090	1516	0.485297	uncertain temperate
1004	vOTU10900	2071	0.446466	uncertain temperate
1005	vOTU10901	15172	0.536259	uncertain virulent
1006	vOTU10902	2372	0.538725	uncertain virulent
1007	vOTU10903	2743	0.324876	uncertain temperate
1008	vOTU10904	3950	0.601335	uncertain virulent
1009	vOTU10905	3637	0.906143	virulent
1010	vOTU10906	2144	0.638325	uncertain virulent
1011	vOTU10907	2370	0.177917	temperate
1012	vOTU10908	3439	0.429973	uncertain temperate
1013	vOTU10909	13591	0.552393	uncertain virulent
1014	vOTU1091	1530	0.87504	virulent
1015	vOTU10910	6735	0.613933	uncertain virulent
1016	vOTU10911	4768	0.680003	uncertain virulent
1017	vOTU10912	8040	0.741147	virulent
1018	vOTU10913	7714	0.60963	uncertain virulent
1019	vOTU10914	5450	0.542465	uncertain virulent
1020	vOTU10915	4926	0.79792	virulent
1021	vOTU10916	6197	0.883213	virulent
1022	vOTU10917	8120	0.802481	virulent
1023	vOTU10918	11099	0.547487	uncertain virulent
1024	vOTU10919	9881	0.564469	uncertain virulent
1025	vOTU1092	1745	0.537382	uncertain virulent
1026	vOTU10920	3553	0.623093	uncertain virulent
1027	vOTU10921	2632	0.762716	virulent
1028	vOTU10922	9747	0.574199	uncertain virulent
1029	vOTU10923	12945	0.659314	uncertain virulent
1030	vOTU10924	8090	0.694984	uncertain virulent
1031	vOTU10925	2138	0.300758	uncertain temperate
1032	vOTU10926	1700	0.7107	virulent
1033	vOTU10927	2354	0.689396	uncertain virulent
1034	vOTU10928	1941	0.875284	virulent
1035	vOTU10929	5576	0.830184	virulent
1036	vOTU1093	1987	0.751172	virulent
1037	vOTU10930	10119	0.524361	uncertain virulent
1038	vOTU10931	5967	0.402694	uncertain temperate
1039	vOTU10932	3371	0.451088	uncertain temperate
1040	vOTU10933	9061	0.74031	virulent
1041	vOTU10934	19227	0.546304	uncertain virulent
1042	vOTU10935	3722	0.507191	uncertain virulent
1043	vOTU10936	17555	0.671536	uncertain virulent
1044	vOTU10937	3194	0.507532	uncertain virulent
1045	vOTU10938	1884	0.578764	uncertain virulent
1046	vOTU10939	4020	0.423887	uncertain temperate
1047	vOTU1094	1764	0.717343	virulent
1048	vOTU10940	6963	0.728206	virulent
1049	vOTU10941	11798	0.638604	uncertain virulent
1050	vOTU10942	2408	0.8933	virulent
1051	vOTU10943	32152	0.615265	uncertain virulent
1052	vOTU10944	5893	0.662273	uncertain virulent
1053	vOTU10945	7919	0.835449	virulent
1054	vOTU10946	4583	0.528864	uncertain virulent
1055	vOTU10947	22786	0.608596	uncertain virulent
1056	vOTU10948	13573	0.729094	virulent
1057	vOTU10949	3485	0.401468	uncertain temperate
1058	vOTU1095	1651	0.525381	uncertain virulent
1059	vOTU10950	36118	0.638992	uncertain virulent
1060	vOTU10951	1878	0.479676	uncertain temperate
1061	vOTU10952	11467	0.840428	virulent
1062	vOTU10953	3677	0.812427	virulent
1063	vOTU10954	5799	0.771676	virulent
1064	vOTU10955	1735	0.896228	virulent
1065	vOTU10956	2170	0.764129	virulent
1066	vOTU10957	10162	0.671291	uncertain virulent
1067	vOTU10958	1642	0.96071	virulent
1068	vOTU10959	26016	0.746291	virulent
1069	vOTU1096	2636	0.345839	uncertain temperate
1070	vOTU10960	8777	0.582177	uncertain virulent
1071	vOTU10961	5681	0.640532	uncertain virulent
1072	vOTU10962	9237	0.547121	uncertain virulent
1073	vOTU10963	23854	0.566246	uncertain virulent
1074	vOTU10964	2725	0.723101	virulent
1075	vOTU10965	7035	0.458156	uncertain temperate
1076	vOTU10966	13074	0.550887	uncertain virulent
1077	vOTU10967	6058	0.786944	virulent
1078	vOTU10968	1866	0.832961	virulent
1079	vOTU10969	18139	0.350083	uncertain temperate
1080	vOTU1097	1854	0.536005	uncertain virulent
1081	vOTU10970	2737	0.439787	uncertain temperate
1082	vOTU10971	10203	0.510289	uncertain virulent
1083	vOTU10972	11302	0.653575	uncertain virulent
1084	vOTU10973	44012	0.726808	virulent
1085	vOTU10974	29135	0.64381	uncertain virulent
1086	vOTU10975	4295	0.883583	virulent
1087	vOTU10976	2867	0.83068	virulent
1088	vOTU10977	10051	0.58352	uncertain virulent
1089	vOTU10978	9914	0.489478	uncertain temperate
1090	vOTU10979	2076	0.237746	temperate
1091	vOTU1098	1894	0.828637	virulent
1092	vOTU10980	6833	0.634349	uncertain virulent
1093	vOTU10981	15229	0.58764	uncertain virulent
1094	vOTU10982	13633	0.524749	uncertain virulent
1095	vOTU10983	2390	0.424604	uncertain temperate
1096	vOTU10984	5763	0.863552	virulent
1097	vOTU10985	10617	0.496453	uncertain temperate
1098	vOTU10986	15285	0.686575	uncertain virulent
1099	vOTU10987	3168	0.759825	virulent
1100	vOTU10988	2117	0.890601	virulent
1101	vOTU10989	2738	0.627073	uncertain virulent
1102	vOTU1099	1689	0.82568	virulent
1103	vOTU10990	17978	0.535969	uncertain virulent
1104	vOTU10991	4089	0.553024	uncertain virulent
1105	vOTU10992	6159	0.916413	virulent
1106	vOTU10993	17821	0.682651	uncertain virulent
1107	vOTU10994	2594	0.792905	virulent
1108	vOTU10995	13166	0.512262	uncertain virulent
1109	vOTU10996	1753	0.644982	uncertain virulent
1110	vOTU10997	2100	0.781352	virulent
1111	vOTU10998	1729	0.999995	virulent
1112	vOTU10999	24809	0.543464	uncertain virulent
1113	vOTU11	1521	0.870011	virulent
1114	vOTU110	2502	0.837511	virulent
1115	vOTU1100	1574	0.262339	temperate
1116	vOTU11000	34596	0.688573	uncertain virulent
1117	vOTU11001	2451	0.895388	virulent
1118	vOTU11002	1513	0.850336	virulent
1119	vOTU11003	19416	0.65672	uncertain virulent
1120	vOTU11004	1588	0.592506	uncertain virulent
1121	vOTU11005	8171	0.497967	uncertain temperate
1122	vOTU11006	7371	0.535916	uncertain virulent
1123	vOTU11007	4192	0.937646	virulent
1124	vOTU11008	9467	0.564797	uncertain virulent
1125	vOTU11009	2305	0.702964	virulent
1126	vOTU1101	1508	1	virulent
1127	vOTU11010	2066	0.650634	uncertain virulent
1128	vOTU11011	2653	0.695109	uncertain virulent
1129	vOTU11012	3121	0.687055	uncertain virulent
1130	vOTU11013	11203	0.584285	uncertain virulent
1131	vOTU11014	4441	0.472333	uncertain temperate
1132	vOTU11015	3407	0.320931	uncertain temperate
1133	vOTU11016	1749	0.152334	temperate
1134	vOTU11017	10402	0.667801	uncertain virulent
1135	vOTU11018	4174	0.940862	virulent
1136	vOTU11019	8156	0.698419	uncertain virulent
1137	vOTU1102	2393	0.494135	uncertain temperate
1138	vOTU11020	14977	0.706598	virulent
1139	vOTU11021	3675	0.88439	virulent
1140	vOTU11022	2470	0.913336	virulent
1141	vOTU11023	14567	0.649393	uncertain virulent
1142	vOTU11024	6653	0.590122	uncertain virulent
1143	vOTU11025	17702	0.555577	uncertain virulent
1144	vOTU11026	8909	0.792699	virulent
1145	vOTU11027	3326	0.738107	virulent
1146	vOTU11028	1554	0.960847	virulent
1147	vOTU11029	3406	0.788387	virulent
1148	vOTU1103	1610	0.999999	virulent
1149	vOTU11030	1615	0.599303	uncertain virulent
1150	vOTU11031	2420	0.546757	uncertain virulent
1151	vOTU11032	3564	0.727726	virulent
1152	vOTU11033	3019	0.925604	virulent
1153	vOTU11034	29605	0.560712	uncertain virulent
1154	vOTU11035	5601	0.712081	virulent
1155	vOTU11036	8209	0.468018	uncertain temperate
1156	vOTU11037	5838	0.725887	virulent
1157	vOTU11038	1949	0.747117	virulent
1158	vOTU11039	27977	0.569873	uncertain virulent
1159	vOTU1104	2339	0.841856	virulent
1160	vOTU11040	6063	0.506047	uncertain virulent
1161	vOTU11041	12859	0.511153	uncertain virulent
1162	vOTU11042	2370	0.83569	virulent
1163	vOTU11043	18640	0.664922	uncertain virulent
1164	vOTU11044	8638	0.681675	uncertain virulent
1165	vOTU11045	5047	0.911638	virulent
1166	vOTU11046	2968	0.965368	virulent
1167	vOTU11047	8987	0.656648	uncertain virulent
1168	vOTU11048	1900	0.297612	temperate
1169	vOTU11049	2093	0.638136	uncertain virulent
1170	vOTU1105	2201	0.416878	uncertain temperate
1171	vOTU11050	4065	0.309722	uncertain temperate
1172	vOTU11051	1941	0.180279	temperate
1173	vOTU11052	7254	0.701483	virulent
1174	vOTU11053	4890	0.626941	uncertain virulent
1175	vOTU11054	3914	0.500527	uncertain virulent
1176	vOTU11055	9758	0.664668	uncertain virulent
1177	vOTU11056	7700	0.790699	virulent
1178	vOTU11057	5164	0.617609	uncertain virulent
1179	vOTU11058	9312	0.668374	uncertain virulent
1180	vOTU11059	12507	0.624853	uncertain virulent
1181	vOTU1106	1953	0.979089	virulent
1182	vOTU11060	17428	0.52525	uncertain virulent
1183	vOTU11061	11371	0.64091	uncertain virulent
1184	vOTU11062	2238	0.756409	virulent
1185	vOTU11063	18323	0.412579	uncertain temperate
1186	vOTU11064	3321	0.703746	virulent
1187	vOTU11065	5530	0.688519	uncertain virulent
1188	vOTU11066	3401	0.812783	virulent
1189	vOTU11067	11089	0.51082	uncertain virulent
1190	vOTU11068	15818	0.511984	uncertain virulent
1191	vOTU11069	8946	0.707633	virulent
1192	vOTU1107	1809	0.713738	virulent
1193	vOTU11070	8252	0.637974	uncertain virulent
1194	vOTU11071	3045	0.795368	virulent
1195	vOTU11072	3156	0.848005	virulent
1196	vOTU11073	3612	0.538662	uncertain virulent
1197	vOTU11074	4844	0.718159	virulent
1198	vOTU11075	7790	0.529963	uncertain virulent
1199	vOTU11076	3385	0.774858	virulent
1200	vOTU11077	8618	0.569247	uncertain virulent
1201	vOTU11078	2420	0.78476	virulent
1202	vOTU11079	3333	0.909991	virulent
1203	vOTU1108	1522	0.846097	virulent
1204	vOTU11080	2151	0.3004	uncertain temperate
1205	vOTU11081	1615	0.475442	uncertain temperate
1206	vOTU11082	8015	0.624933	uncertain virulent
1207	vOTU11083	25203	0.706829	virulent
1208	vOTU11084	3036	0.924208	virulent
1209	vOTU11085	8851	0.586397	uncertain virulent
1210	vOTU11086	2097	0.226993	temperate
1211	vOTU11087	11617	0.716468	virulent
1212	vOTU11088	1991	0.756556	virulent
1213	vOTU11089	1717	0.355626	uncertain temperate
1214	vOTU1109	1565	0.12353	temperate
1215	vOTU11090	22796	0.345294	uncertain temperate
1216	vOTU11091	2415	0.908327	virulent
1217	vOTU11092	3397	0.7451	virulent
1218	vOTU11093	4176	0.599658	uncertain virulent
1219	vOTU11094	12992	0.67267	uncertain virulent
1220	vOTU11095	12478	0.519447	uncertain virulent
1221	vOTU11096	23308	0.364466	uncertain temperate
1222	vOTU11097	4699	0.734577	virulent
1223	vOTU11098	4103	0.719173	virulent
1224	vOTU11099	5340	0.661354	uncertain virulent
1225	vOTU111	1986	0.500711	uncertain virulent
1226	vOTU1110	1708	0.525087	uncertain virulent
1227	vOTU11100	4022	0.527252	uncertain virulent
1228	vOTU11101	9230	0.779371	virulent
1229	vOTU11102	20383	0.642497	uncertain virulent
1230	vOTU11103	5112	0.604936	uncertain virulent
1231	vOTU11104	3744	0.775128	virulent
1232	vOTU11105	2196	0.772669	virulent
1233	vOTU11106	11340	0.630143	uncertain virulent
1234	vOTU11107	3479	0.551962	uncertain virulent
1235	vOTU11108	1871	0.694877	uncertain virulent
1236	vOTU11109	6957	0.684142	uncertain virulent
1237	vOTU1111	1865	0.391718	uncertain temperate
1238	vOTU11110	3230	0.176065	temperate
1239	vOTU11111	3123	0.732329	virulent
1240	vOTU11112	3076	0.335052	uncertain temperate
1241	vOTU11113	3812	0.962275	virulent
1242	vOTU11114	4591	0.407929	uncertain temperate
1243	vOTU11115	1858	0.747471	virulent
1244	vOTU11116	7152	0.5335	uncertain virulent
1245	vOTU11117	42872	0.728879	virulent
1246	vOTU11118	1545	0.970234	virulent
1247	vOTU11119	7253	0.564706	uncertain virulent
1248	vOTU1112	3015	0.554783	uncertain virulent
1249	vOTU11120	3206	0.246078	temperate
1250	vOTU11121	2094	0.453925	uncertain temperate
1251	vOTU11122	5768	0.64647	uncertain virulent
1252	vOTU11123	11401	0.421709	uncertain temperate
1253	vOTU11124	4908	0.364214	uncertain temperate
1254	vOTU11125	11794	0.597831	uncertain virulent
1255	vOTU11126	17110	0.720082	virulent
1256	vOTU11127	2119	0.541574	uncertain virulent
1257	vOTU11128	1977	0.796119	virulent
1258	vOTU11129	8815	0.583816	uncertain virulent
1259	vOTU1113	2476	0.561791	uncertain virulent
1260	vOTU11130	9851	0.701678	virulent
1261	vOTU11131	2741	0.875641	virulent
1262	vOTU11132	2916	0.288468	temperate
1263	vOTU11133	6311	0.777076	virulent
1264	vOTU11134	3571	0.814321	virulent
1265	vOTU11135	15977	0.72683	virulent
1266	vOTU11136	8184	0.828296	virulent
1267	vOTU11137	3577	0.760323	virulent
1268	vOTU11138	14440	0.479905	uncertain temperate
1269	vOTU11139	9224	0.671625	uncertain virulent
1270	vOTU1114	1857	0.475793	uncertain temperate
1271	vOTU11140	3555	0.512585	uncertain virulent
1272	vOTU11141	3479	0.785009	virulent
1273	vOTU11142	1657	0.961443	virulent
1274	vOTU11143	23093	0.389214	uncertain temperate
1275	vOTU11144	10339	0.724063	virulent
1276	vOTU11145	10361	0.538394	uncertain virulent
1277	vOTU11146	3086	0.853378	virulent
1278	vOTU11147	3458	0.596824	uncertain virulent
1279	vOTU11148	2907	0.853589	virulent
1280	vOTU11149	18211	0.557659	uncertain virulent
1281	vOTU1115	1743	1	virulent
1282	vOTU11150	5969	0.399505	uncertain temperate
1283	vOTU11151	1690	0.976665	virulent
1284	vOTU11152	12548	0.563594	uncertain virulent
1285	vOTU11153	5371	0.433491	uncertain temperate
1286	vOTU11154	4539	0.524222	uncertain virulent
1287	vOTU11155	35085	0.58741	uncertain virulent
1288	vOTU11156	7473	0.751656	virulent
1289	vOTU11157	3731	0.553376	uncertain virulent
1290	vOTU11158	6880	0.89196	virulent
1291	vOTU11159	5543	0.582746	uncertain virulent
1292	vOTU1116	3340	0.17741	temperate
1293	vOTU11160	1891	0.917972	virulent
1294	vOTU11161	2598	0.576994	uncertain virulent
1295	vOTU11162	16201	0.704564	virulent
1296	vOTU11163	8534	0.681858	uncertain virulent
1297	vOTU11164	5193	0.70181	virulent
1298	vOTU11165	4086	0.759138	virulent
1299	vOTU11166	3248	0.63835	uncertain virulent
1300	vOTU11167	7778	0.714761	virulent
1301	vOTU11168	1550	0.882388	virulent
1302	vOTU11169	3146	0.744127	virulent
1303	vOTU1117	1554	0.62389	uncertain virulent
1304	vOTU11170	2321	0.345596	uncertain temperate
1305	vOTU11171	1784	0.628388	uncertain virulent
1306	vOTU11172	12269	0.552585	uncertain virulent
1307	vOTU11173	16860	0.403176	uncertain temperate
1308	vOTU11174	15746	0.604412	uncertain virulent
1309	vOTU11175	9111	0.675589	uncertain virulent
1310	vOTU11176	13223	0.759027	virulent
1311	vOTU11177	10410	0.673349	uncertain virulent
1312	vOTU11178	1942	0.803661	virulent
1313	vOTU11179	2517	0.99969	virulent
1314	vOTU1118	3154	0.481403	uncertain temperate
1315	vOTU11180	11674	0.645433	uncertain virulent
1316	vOTU11181	2996	0.404856	uncertain temperate
1317	vOTU11182	10679	0.794719	virulent
1318	vOTU11183	9161	0.620712	uncertain virulent
1319	vOTU11184	30868	0.672524	uncertain virulent
1320	vOTU11185	3572	0.59874	uncertain virulent
1321	vOTU11186	2954	0.717142	virulent
1322	vOTU11187	7730	0.788464	virulent
1323	vOTU11188	18432	0.607314	uncertain virulent
1324	vOTU11189	13768	0.505284	uncertain virulent
1325	vOTU1119	1644	0.924829	virulent
1326	vOTU11190	4092	0.515113	uncertain virulent
1327	vOTU11191	4993	0.89575	virulent
1328	vOTU11192	6658	0.850549	virulent
1329	vOTU11193	4073	0.673645	uncertain virulent
1330	vOTU11194	3528	0.244872	temperate
1331	vOTU11195	7254	0.666226	uncertain virulent
1332	vOTU11196	13429	0.853575	virulent
1333	vOTU11197	1558	0.160659	temperate
1334	vOTU11198	5808	0.537274	uncertain virulent
1335	vOTU11199	3971	0.606553	uncertain virulent
1336	vOTU112	2361	0.339149	uncertain temperate
1337	vOTU1120	1754	0.0282591	temperate
1338	vOTU11200	4145	0.862654	virulent
1339	vOTU11201	2926	0.605886	uncertain virulent
1340	vOTU11202	6023	0.551287	uncertain virulent
1341	vOTU11203	17276	0.564078	uncertain virulent
1342	vOTU11204	3187	0.765877	virulent
1343	vOTU11205	1866	0.0904619	temperate
1344	vOTU11206	4508	0.873796	virulent
1345	vOTU11207	1793	0.471689	uncertain temperate
1346	vOTU11208	2032	0.816104	virulent
1347	vOTU11209	3581	0.515073	uncertain virulent
1348	vOTU1121	1929	0.25428	temperate
1349	vOTU11210	2648	0.696559	uncertain virulent
1350	vOTU11211	2762	0.754059	virulent
1351	vOTU11212	16487	0.688897	uncertain virulent
1352	vOTU11213	2042	0.838698	virulent
1353	vOTU11214	3572	0.896	virulent
1354	vOTU11215	4868	0.81799	virulent
1355	vOTU11216	5871	0.547573	uncertain virulent
1356	vOTU11217	5231	0.632962	uncertain virulent
1357	vOTU11218	2878	0.929509	virulent
1358	vOTU11219	6023	0.408628	uncertain temperate
1359	vOTU1122	1728	0.220079	temperate
1360	vOTU11220	2452	0.676489	uncertain virulent
1361	vOTU11221	3943	0.77043	virulent
1362	vOTU11222	2949	0.798726	virulent
1363	vOTU11223	13055	0.403555	uncertain temperate
1364	vOTU11224	4035	0.666471	uncertain virulent
1365	vOTU11225	4468	0.912328	virulent
1366	vOTU11226	4511	0.535548	uncertain virulent
1367	vOTU11227	2835	0.429468	uncertain temperate
1368	vOTU11228	4634	0.361409	uncertain temperate
1369	vOTU11229	14535	0.566029	uncertain virulent
1370	vOTU1123	2517	0.350227	uncertain temperate
1371	vOTU11230	2929	0.462643	uncertain temperate
1372	vOTU11231	4175	0.70325	virulent
1373	vOTU11232	2159	0.394143	uncertain temperate
1374	vOTU11233	7138	0.610077	uncertain virulent
1375	vOTU11234	10958	0.678622	uncertain virulent
1376	vOTU11235	12983	0.847076	virulent
1377	vOTU11236	3855	0.624377	uncertain virulent
1378	vOTU11237	18472	0.56512	uncertain virulent
1379	vOTU11238	15053	0.58832	uncertain virulent
1380	vOTU11239	1691	0.969314	virulent
1381	vOTU1124	1564	0.827793	virulent
1382	vOTU11240	3353	0.599257	uncertain virulent
1383	vOTU11241	46497	0.629517	uncertain virulent
1384	vOTU11242	2104	0.383506	uncertain temperate
1385	vOTU11243	9489	0.526307	uncertain virulent
1386	vOTU11244	5221	0.731556	virulent
1387	vOTU11245	12373	0.555541	uncertain virulent
1388	vOTU11246	5937	0.792163	virulent
1389	vOTU11247	13310	0.660185	uncertain virulent
1390	vOTU11248	1519	0.975944	virulent
1391	vOTU11249	3700	0.813251	virulent
1392	vOTU1125	5835	0.561193	uncertain virulent
1393	vOTU11250	14402	0.773558	virulent
1394	vOTU11251	4368	0.788341	virulent
1395	vOTU11252	8279	0.662829	uncertain virulent
1396	vOTU11253	1952	0.641671	uncertain virulent
1397	vOTU11254	11178	0.329935	uncertain temperate
1398	vOTU11255	1603	0.886139	virulent
1399	vOTU11256	18027	0.694456	uncertain virulent
1400	vOTU11257	1620	0.114054	temperate
1401	vOTU11258	4899	0.594536	uncertain virulent
1402	vOTU11259	4331	0.468319	uncertain temperate
1403	vOTU1126	1812	0.867318	virulent
1404	vOTU11260	1587	0.994813	virulent
1405	vOTU11261	7538	0.764182	virulent
1406	vOTU11262	2178	0.792008	virulent
1407	vOTU11263	7701	0.648789	uncertain virulent
1408	vOTU11264	1868	0.758294	virulent
1409	vOTU11265	16728	0.675005	uncertain virulent
1410	vOTU11266	2871	0.701652	virulent
1411	vOTU11267	7110	0.437385	uncertain temperate
1412	vOTU11268	2671	0.719075	virulent
1413	vOTU11269	10601	0.715126	virulent
1414	vOTU1127	1554	0.361155	uncertain temperate
1415	vOTU11270	2940	0.468665	uncertain temperate
1416	vOTU11271	4245	0.812553	virulent
1417	vOTU11272	24323	0.566251	uncertain virulent
1418	vOTU11273	5366	0.883893	virulent
1419	vOTU11274	2867	0.972753	virulent
1420	vOTU11275	3974	0.560774	uncertain virulent
1421	vOTU11276	7105	0.945371	virulent
1422	vOTU11277	9273	0.490084	uncertain temperate
1423	vOTU11278	1981	0.954967	virulent
1424	vOTU11279	6231	0.696364	uncertain virulent
1425	vOTU1128	1554	0.621527	uncertain virulent
1426	vOTU11280	5065	0.548877	uncertain virulent
1427	vOTU11281	2875	0.696862	uncertain virulent
1428	vOTU11282	17589	0.654314	uncertain virulent
1429	vOTU11283	4207	0.911541	virulent
1430	vOTU11284	11183	0.623219	uncertain virulent
1431	vOTU11285	1624	0.292247	temperate
1432	vOTU11286	2182	0.382476	uncertain temperate
1433	vOTU11287	4045	0.0777679	temperate
1434	vOTU11288	18988	0.685537	uncertain virulent
1435	vOTU11289	2205	0.620895	uncertain virulent
1436	vOTU1129	2421	0.609421	uncertain virulent
1437	vOTU11290	2433	0.875599	virulent
1438	vOTU11291	2438	0.346353	uncertain temperate
1439	vOTU11292	13107	0.529536	uncertain virulent
1440	vOTU11293	18677	0.362189	uncertain temperate
1441	vOTU11294	2972	0.522659	uncertain virulent
1442	vOTU11295	2373	0.433831	uncertain temperate
1443	vOTU11296	4731	0.37461	uncertain temperate
1444	vOTU11297	2490	0.74089	virulent
1445	vOTU11298	1818	0.229333	temperate
1446	vOTU11299	61849	0.668853	uncertain virulent
1447	vOTU113	2326	0.719144	virulent
1448	vOTU1130	3291	0.730136	virulent
1449	vOTU11300	2650	0.450468	uncertain temperate
1450	vOTU11301	6040	0.717227	virulent
1451	vOTU11302	4760	0.458954	uncertain temperate
1452	vOTU11303	6432	0.80607	virulent
1453	vOTU11304	1896	0.736685	virulent
1454	vOTU11305	14511	0.66473	uncertain virulent
1455	vOTU11306	5154	0.474455	uncertain temperate
1456	vOTU11307	2467	0.532534	uncertain virulent
1457	vOTU11308	18497	0.569611	uncertain virulent
1458	vOTU11309	9563	0.42224	uncertain temperate
1459	vOTU1131	1904	0.317536	uncertain temperate
1460	vOTU11310	7782	0.527674	uncertain virulent
1461	vOTU11311	4038	0.488958	uncertain temperate
1462	vOTU11312	6940	0.593094	uncertain virulent
1463	vOTU11313	10370	0.712082	virulent
1464	vOTU11314	2089	0.341627	uncertain temperate
1465	vOTU11315	7595	0.847858	virulent
1466	vOTU11316	32470	0.617715	uncertain virulent
1467	vOTU11317	6935	0.787995	virulent
1468	vOTU11318	2923	0.677992	uncertain virulent
1469	vOTU11319	8936	0.682235	uncertain virulent
1470	vOTU1132	1865	0.553625	uncertain virulent
1471	vOTU11320	7352	0.694352	uncertain virulent
1472	vOTU11321	10273	0.606136	uncertain virulent
1473	vOTU11322	15991	0.662175	uncertain virulent
1474	vOTU11323	6442	0.647324	uncertain virulent
1475	vOTU11324	51824	0.714375	virulent
1476	vOTU11325	1507	0.469777	uncertain temperate
1477	vOTU11326	3081	0.719942	virulent
1478	vOTU11327	3198	0.34052	uncertain temperate
1479	vOTU11328	5127	0.572273	uncertain virulent
1480	vOTU11329	4569	0.906559	virulent
1481	vOTU1133	2519	0.778293	virulent
1482	vOTU11330	6002	0.818531	virulent
1483	vOTU11331	7338	0.644152	uncertain virulent
1484	vOTU11332	12359	0.68166	uncertain virulent
1485	vOTU11333	9524	0.679889	uncertain virulent
1486	vOTU11334	46818	0.541011	uncertain virulent
1487	vOTU11335	5278	0.321989	uncertain temperate
1488	vOTU11336	2373	0.653651	uncertain virulent
1489	vOTU11337	2001	0.951588	virulent
1490	vOTU11338	7193	0.568442	uncertain virulent
1491	vOTU11339	1908	0.51982	uncertain virulent
1492	vOTU1134	1724	0.450659	uncertain temperate
1493	vOTU11340	3341	0.486517	uncertain temperate
1494	vOTU11341	6492	0.642688	uncertain virulent
1495	vOTU11342	3791	0.51712	uncertain virulent
1496	vOTU11343	29331	0.764886	virulent
1497	vOTU11344	2629	0.832028	virulent
1498	vOTU11345	4774	0.923354	virulent
1499	vOTU11346	5467	0.445385	uncertain temperate
1500	vOTU11347	4330	0.629738	uncertain virulent
1501	vOTU11348	2019	0.213577	temperate
1502	vOTU11349	6587	0.756159	virulent
1503	vOTU1135	1593	0.694037	uncertain virulent
1504	vOTU11350	1833	0.843946	virulent
1505	vOTU11351	39717	0.618618	uncertain virulent
1506	vOTU11352	3994	0.816198	virulent
1507	vOTU11353	5211	0.834832	virulent
1508	vOTU11354	12590	0.682112	uncertain virulent
1509	vOTU11355	17279	0.792328	virulent
1510	vOTU11356	2287	0.863501	virulent
1511	vOTU11357	2488	0.556147	uncertain virulent
1512	vOTU11358	1707	0.253116	temperate
1513	vOTU11359	11011	0.547266	uncertain virulent
1514	vOTU1136	1627	0.771045	virulent
1515	vOTU11360	6054	0.44342	uncertain temperate
1516	vOTU11361	12882	0.474237	uncertain temperate
1517	vOTU11362	2303	0.635482	uncertain virulent
1518	vOTU11363	7001	0.724814	virulent
1519	vOTU11364	4497	0.445805	uncertain temperate
1520	vOTU11365	1602	0.671608	uncertain virulent
1521	vOTU11366	8214	0.887232	virulent
1522	vOTU11367	3198	0.418676	uncertain temperate
1523	vOTU11368	4535	0.721424	virulent
1524	vOTU11369	5550	0.642446	uncertain virulent
1525	vOTU1137	2367	0.561175	uncertain virulent
1526	vOTU11370	1893	0.385015	uncertain temperate
1527	vOTU11371	5933	0.618209	uncertain virulent
1528	vOTU11372	22785	0.49442	uncertain temperate
1529	vOTU11373	34725	0.630613	uncertain virulent
1530	vOTU11374	16330	0.426613	uncertain temperate
1531	vOTU11375	11820	0.610696	uncertain virulent
1532	vOTU11376	9711	0.620707	uncertain virulent
1533	vOTU11377	30395	0.744362	virulent
1534	vOTU11378	7118	0.391318	uncertain temperate
1535	vOTU11379	1509	0.47148	uncertain temperate
1536	vOTU1138	1595	0.624515	uncertain virulent
1537	vOTU11380	3952	0.196309	temperate
1538	vOTU11381	14646	0.595972	uncertain virulent
1539	vOTU11382	2545	0.614167	uncertain virulent
1540	vOTU11383	4689	0.746243	virulent
1541	vOTU11384	1674	0.760515	virulent
1542	vOTU11385	5213	0.598586	uncertain virulent
1543	vOTU11386	3352	0.797426	virulent
1544	vOTU11387	5554	0.339822	uncertain temperate
1545	vOTU11388	9293	0.652692	uncertain virulent
1546	vOTU11389	3519	0.450413	uncertain temperate
1547	vOTU1139	1987	0.297335	temperate
1548	vOTU11390	4456	0.576122	uncertain virulent
1549	vOTU11391	4112	0.23227	temperate
1550	vOTU11392	6433	0.567999	uncertain virulent
1551	vOTU11393	4681	0.551886	uncertain virulent
1552	vOTU11394	12415	0.61752	uncertain virulent
1553	vOTU11395	17421	0.631055	uncertain virulent
1554	vOTU11396	12640	0.506493	uncertain virulent
1555	vOTU11397	3763	0.603766	uncertain virulent
1556	vOTU11398	4878	0.499821	uncertain temperate
1557	vOTU11399	9496	0.751721	virulent
1558	vOTU114	3910	0.846726	virulent
1559	vOTU1140	2939	0.489964	uncertain temperate
1560	vOTU11400	1749	0.909738	virulent
1561	vOTU11401	4588	0.573908	uncertain virulent
1562	vOTU11402	2128	0.229618	temperate
1563	vOTU11403	4421	0.537675	uncertain virulent
1564	vOTU11404	2390	0.866844	virulent
1565	vOTU11405	15766	0.609004	uncertain virulent
1566	vOTU11406	2482	0.81157	virulent
1567	vOTU11407	2488	0.718117	virulent
1568	vOTU11408	26279	0.588357	uncertain virulent
1569	vOTU11409	4575	0.934878	virulent
1570	vOTU1141	1818	0.255497	temperate
1571	vOTU11410	1594	0.81707	virulent
1572	vOTU11411	11472	0.786401	virulent
1573	vOTU11412	9844	0.526696	uncertain virulent
1574	vOTU11413	2021	0.331263	uncertain temperate
1575	vOTU11414	13555	0.621952	uncertain virulent
1576	vOTU11415	1542	0.80213	virulent
1577	vOTU11416	1662	0.891076	virulent
1578	vOTU11417	2335	0.93552	virulent
1579	vOTU11418	9213	0.531987	uncertain virulent
1580	vOTU11419	5187	0.64351	uncertain virulent
1581	vOTU1142	4704	0.68058	uncertain virulent
1582	vOTU11420	3731	0.429133	uncertain temperate
1583	vOTU11421	2787	0.72833	virulent
1584	vOTU11422	4811	0.522923	uncertain virulent
1585	vOTU11423	7539	0.568984	uncertain virulent
1586	vOTU11424	17024	0.624293	uncertain virulent
1587	vOTU11425	2218	0.720696	virulent
1588	vOTU11426	1627	0.857128	virulent
1589	vOTU11427	8089	0.475852	uncertain temperate
1590	vOTU11428	10729	0.571501	uncertain virulent
1591	vOTU11429	5697	0.617934	uncertain virulent
1592	vOTU1143	1518	0.950469	virulent
1593	vOTU11430	5015	0.154891	temperate
1594	vOTU11431	8314	0.509772	uncertain virulent
1595	vOTU11432	3395	0.828609	virulent
1596	vOTU11433	6623	0.824935	virulent
1597	vOTU11434	3421	0.921326	virulent
1598	vOTU11435	11135	0.473473	uncertain temperate
1599	vOTU11436	4759	0.877804	virulent
1600	vOTU11437	35824	0.545888	uncertain virulent
1601	vOTU11438	22962	0.709076	virulent
1602	vOTU11439	3536	0.816406	virulent
1603	vOTU1144	1989	0.582884	uncertain virulent
1604	vOTU11440	3184	0.432977	uncertain temperate
1605	vOTU11441	34147	0.738967	virulent
1606	vOTU11442	3337	0.32102	uncertain temperate
1607	vOTU11443	2361	0.828776	virulent
1608	vOTU11444	1922	0.228394	temperate
1609	vOTU11445	1999	0.884183	virulent
1610	vOTU11446	1629	0.047049	temperate
1611	vOTU11447	1976	0.368227	uncertain temperate
1612	vOTU11448	7125	0.771442	virulent
1613	vOTU11449	4178	0.960391	virulent
1614	vOTU1145	2673	0.602815	uncertain virulent
1615	vOTU11450	26408	0.74981	virulent
1616	vOTU11451	1525	0.373094	uncertain temperate
1617	vOTU11452	7436	0.792485	virulent
1618	vOTU11453	2959	0.61396	uncertain virulent
1619	vOTU11454	27792	0.55142	uncertain virulent
1620	vOTU11455	2224	0.388626	uncertain temperate
1621	vOTU11456	15883	0.680292	uncertain virulent
1622	vOTU11457	4450	0.886987	virulent
1623	vOTU11458	1903	0.188248	temperate
1624	vOTU11459	3204	0.735492	virulent
1625	vOTU1146	1759	0.783644	virulent
1626	vOTU11460	1954	0.684371	uncertain virulent
1627	vOTU11461	4457	0.761715	virulent
1628	vOTU11462	1772	0.433993	uncertain temperate
1629	vOTU11463	5073	0.691467	uncertain virulent
1630	vOTU11464	2905	0.88284	virulent
1631	vOTU11465	2226	0.656519	uncertain virulent
1632	vOTU11466	1925	0.935386	virulent
1633	vOTU11467	1723	0.712895	virulent
1634	vOTU11468	4438	0.80031	virulent
1635	vOTU11469	9154	0.4679	uncertain temperate
1636	vOTU1147	2621	0.678181	uncertain virulent
1637	vOTU11470	2783	0.872775	virulent
1638	vOTU11471	6797	0.754861	virulent
1639	vOTU11472	1618	0.652964	uncertain virulent
1640	vOTU11473	6087	0.809447	virulent
1641	vOTU11474	6385	0.540444	uncertain virulent
1642	vOTU11475	3367	0.793649	virulent
1643	vOTU11476	10773	0.66187	uncertain virulent
1644	vOTU11477	2350	0.928827	virulent
1645	vOTU11478	1696	0.993961	virulent
1646	vOTU11479	1560	0.999734	virulent
1647	vOTU1148	2173	0.885269	virulent
1648	vOTU11480	11315	0.725158	virulent
1649	vOTU11481	12115	0.70005	virulent
1650	vOTU11482	10450	0.484279	uncertain temperate
1651	vOTU11483	8652	0.681946	uncertain virulent
1652	vOTU11484	185047	0.163996	temperate
1653	vOTU11485	3348	0.686378	uncertain virulent
1654	vOTU11486	24238	0.684264	uncertain virulent
1655	vOTU11487	13416	0.618099	uncertain virulent
1656	vOTU11488	1844	0.854059	virulent
1657	vOTU11489	10135	0.852892	virulent
1658	vOTU1149	1504	0.85225	virulent
1659	vOTU11490	3793	0.801634	virulent
1660	vOTU11491	1818	0.516473	uncertain virulent
1661	vOTU11492	32379	0.704672	virulent
1662	vOTU11493	9392	0.636805	uncertain virulent
1663	vOTU11494	2543	0.258837	temperate
1664	vOTU11495	7666	0.786393	virulent
1665	vOTU11496	8685	0.390032	uncertain temperate
1666	vOTU11497	12581	0.440249	uncertain temperate
1667	vOTU11498	2588	0.851069	virulent
1668	vOTU11499	24411	0.494497	uncertain temperate
1669	vOTU115	1577	0.0266639	temperate
1670	vOTU1150	2199	0.680554	uncertain virulent
1671	vOTU11500	4735	0.907224	virulent
1672	vOTU11501	2428	0.984165	virulent
1673	vOTU11502	3392	0.776463	virulent
1674	vOTU11503	2183	0.434855	uncertain temperate
1675	vOTU11504	2596	0.509756	uncertain virulent
1676	vOTU11505	2059	0.750926	virulent
1677	vOTU11506	8889	0.785497	virulent
1678	vOTU11507	3164	0.481665	uncertain temperate
1679	vOTU11508	3647	0.577475	uncertain virulent
1680	vOTU11509	5802	0.677183	uncertain virulent
1681	vOTU1151	1707	0.359987	uncertain temperate
1682	vOTU11510	10420	0.659359	uncertain virulent
1683	vOTU11511	4351	0.791009	virulent
1684	vOTU11512	25326	0.641107	uncertain virulent
1685	vOTU11513	15090	0.511216	uncertain virulent
1686	vOTU11514	20887	0.699616	uncertain virulent
1687	vOTU11515	13989	0.567259	uncertain virulent
1688	vOTU11516	9443	0.924908	virulent
1689	vOTU11517	2406	0.955562	virulent
1690	vOTU11518	2604	0.659465	uncertain virulent
1691	vOTU11519	2490	0.530132	uncertain virulent
1692	vOTU1152	1956	0.685772	uncertain virulent
1693	vOTU11520	2312	0.85607	virulent
1694	vOTU11521	5313	0.886331	virulent
1695	vOTU11522	7430	0.670062	uncertain virulent
1696	vOTU11523	2011	0.696139	uncertain virulent
1697	vOTU11524	17060	0.787403	virulent
1698	vOTU11525	12906	0.699059	uncertain virulent
1699	vOTU11526	3506	0.728775	virulent
1700	vOTU11527	8009	0.521671	uncertain virulent
1701	vOTU11528	6640	0.502918	uncertain virulent
1702	vOTU11529	6196	0.716829	virulent
1703	vOTU1153	3270	0.0941003	temperate
1704	vOTU11530	37797	0.698152	uncertain virulent
1705	vOTU11531	1739	0.633927	uncertain virulent
1706	vOTU11532	1935	0.565386	uncertain virulent
1707	vOTU11533	25753	0.626632	uncertain virulent
1708	vOTU11534	6416	0.548432	uncertain virulent
1709	vOTU11535	4899	0.923196	virulent
1710	vOTU11536	4421	0.900903	virulent
1711	vOTU11537	5186	0.515283	uncertain virulent
1712	vOTU11538	7909	0.827911	virulent
1713	vOTU11539	1550	0.832132	virulent
1714	vOTU1154	1808	0.712245	virulent
1715	vOTU11540	2615	0.794549	virulent
1716	vOTU11541	1855	0.643062	uncertain virulent
1717	vOTU11542	2347	0.469001	uncertain temperate
1718	vOTU11543	3811	0.552651	uncertain virulent
1719	vOTU11544	1682	0.9372	virulent
1720	vOTU11545	1826	0.805384	virulent
1721	vOTU11546	1972	0.63605	uncertain virulent
1722	vOTU11547	4141	0.742733	virulent
1723	vOTU11548	12860	0.709074	virulent
1724	vOTU11549	22180	0.55714	uncertain virulent
1725	vOTU1155	1520	0.837694	virulent
1726	vOTU11550	10932	0.571501	uncertain virulent
1727	vOTU11551	2154	0.81211	virulent
1728	vOTU11552	8083	0.746157	virulent
1729	vOTU11553	2868	0.590943	uncertain virulent
1730	vOTU11554	3093	0.441	uncertain temperate
1731	vOTU11555	29253	0.55772	uncertain virulent
1732	vOTU11556	15403	0.768206	virulent
1733	vOTU11557	4093	0.466295	uncertain temperate
1734	vOTU11558	6116	0.843578	virulent
1735	vOTU11559	6817	0.486395	uncertain temperate
1736	vOTU1156	1577	0.341977	uncertain temperate
1737	vOTU11560	5254	0.803526	virulent
1738	vOTU11561	2076	0.864647	virulent
1739	vOTU11562	3644	0.567143	uncertain virulent
1740	vOTU11563	2621	0.616564	uncertain virulent
1741	vOTU11564	1980	0.786124	virulent
1742	vOTU11565	25261	0.510287	uncertain virulent
1743	vOTU11566	5179	0.804018	virulent
1744	vOTU11567	2225	0.953282	virulent
1745	vOTU11568	2624	0.542735	uncertain virulent
1746	vOTU11569	1866	0.903378	virulent
1747	vOTU1157	4416	0.25015	temperate
1748	vOTU11570	1879	0.469435	uncertain temperate
1749	vOTU11571	2965	0.926202	virulent
1750	vOTU11572	1974	0.86364	virulent
1751	vOTU11573	3378	0.681663	uncertain virulent
1752	vOTU11574	19235	0.792386	virulent
1753	vOTU11575	10768	0.823168	virulent
1754	vOTU11576	2691	0.936761	virulent
1755	vOTU11577	9486	0.676745	uncertain virulent
1756	vOTU11578	14789	0.424216	uncertain temperate
1757	vOTU11579	7329	0.552827	uncertain virulent
1758	vOTU1158	3441	1	virulent
1759	vOTU11580	1897	0.195922	temperate
1760	vOTU11581	1994	0.845312	virulent
1761	vOTU11582	3006	0.338515	uncertain temperate
1762	vOTU11583	8005	0.768232	virulent
1763	vOTU11584	1708	0.787845	virulent
1764	vOTU11585	5225	0.635611	uncertain virulent
1765	vOTU11586	3155	0.512759	uncertain virulent
1766	vOTU11587	3125	0.817724	virulent
1767	vOTU11588	3327	0.923993	virulent
1768	vOTU11589	3605	0.695646	uncertain virulent
1769	vOTU1159	2313	0.461696	uncertain temperate
1770	vOTU11590	17093	0.748223	virulent
1771	vOTU11591	1950	0.758048	virulent
1772	vOTU11592	6933	0.847468	virulent
1773	vOTU11593	1934	0.88407	virulent
1774	vOTU11594	2924	0.958528	virulent
1775	vOTU11595	2656	0.327683	uncertain temperate
1776	vOTU11596	2405	0.101249	temperate
1777	vOTU11597	15337	0.580411	uncertain virulent
1778	vOTU11598	4064	0.873304	virulent
1779	vOTU11599	5234	0.542983	uncertain virulent
1780	vOTU116	2274	0.397831	uncertain temperate
1781	vOTU1160	1708	0.740983	virulent
1782	vOTU11600	1863	0.454137	uncertain temperate
1783	vOTU11601	12329	0.678581	uncertain virulent
1784	vOTU11602	7040	0.711336	virulent
1785	vOTU11603	6898	0.641731	uncertain virulent
1786	vOTU11604	2305	0.847435	virulent
1787	vOTU11605	9902	0.608135	uncertain virulent
1788	vOTU11606	9366	0.613349	uncertain virulent
1789	vOTU11607	3707	0.614337	uncertain virulent
1790	vOTU11608	13762	0.521436	uncertain virulent
1791	vOTU11609	5010	0.81271	virulent
1792	vOTU1161	1934	0.173721	temperate
1793	vOTU11610	2787	0.707098	virulent
1794	vOTU11611	4180	0.543884	uncertain virulent
1795	vOTU11612	14141	0.564312	uncertain virulent
1796	vOTU11613	16518	0.460344	uncertain temperate
1797	vOTU11614	4252	0.680101	uncertain virulent
1798	vOTU11615	3352	0.711736	virulent
1799	vOTU11616	20287	0.780467	virulent
1800	vOTU11617	3930	0.813058	virulent
1801	vOTU11618	8156	0.729632	virulent
1802	vOTU11619	9843	0.717511	virulent
1803	vOTU1162	1552	0.920943	virulent
1804	vOTU11620	3059	0.885959	virulent
1805	vOTU11621	2898	0.814113	virulent
1806	vOTU11622	23634	0.661891	uncertain virulent
1807	vOTU11623	13004	0.641808	uncertain virulent
1808	vOTU11624	15636	0.557054	uncertain virulent
1809	vOTU11625	7483	0.78074	virulent
1810	vOTU11626	3059	0.879405	virulent
1811	vOTU11627	6989	0.901698	virulent
1812	vOTU11628	1723	0.745138	virulent
1813	vOTU11629	1874	0.817532	virulent
1814	vOTU1163	1603	0.1927	temperate
1815	vOTU11630	1932	0.49977	uncertain temperate
1816	vOTU11631	19867	0.62139	uncertain virulent
1817	vOTU11632	4991	0.799236	virulent
1818	vOTU11633	9795	0.510487	uncertain virulent
1819	vOTU11634	3073	0.728731	virulent
1820	vOTU11635	18722	0.71256	virulent
1821	vOTU11636	3139	0.433797	uncertain temperate
1822	vOTU11637	12424	0.899105	virulent
1823	vOTU11638	12503	0.788561	virulent
1824	vOTU11639	15984	0.690011	uncertain virulent
1825	vOTU1164	2188	0.999431	virulent
1826	vOTU11640	3265	0.265737	temperate
1827	vOTU11641	3089	0.687683	uncertain virulent
1828	vOTU11642	2001	0.497591	uncertain temperate
1829	vOTU11643	6582	0.604101	uncertain virulent
1830	vOTU11644	2137	0.951659	virulent
1831	vOTU11645	13366	0.642081	uncertain virulent
1832	vOTU11646	3279	0.47384	uncertain temperate
1833	vOTU11647	26816	0.541852	uncertain virulent
1834	vOTU11648	4191	0.624328	uncertain virulent
1835	vOTU11649	3581	0.897554	virulent
1836	vOTU1165	1767	0.613774	uncertain virulent
1837	vOTU11650	7333	0.682564	uncertain virulent
1838	vOTU11651	2344	0.740399	virulent
1839	vOTU11652	3475	0.837242	virulent
1840	vOTU11653	5723	0.731399	virulent
1841	vOTU11654	13028	0.544733	uncertain virulent
1842	vOTU11655	13550	0.661291	uncertain virulent
1843	vOTU11656	1667	0.85671	virulent
1844	vOTU11657	5131	0.882453	virulent
1845	vOTU11658	2191	0.876364	virulent
1846	vOTU11659	1900	0.105643	temperate
1847	vOTU1166	2420	0.738517	virulent
1848	vOTU11660	5172	0.721039	virulent
1849	vOTU11661	1770	0.435709	uncertain temperate
1850	vOTU11662	5972	0.260525	temperate
1851	vOTU11663	10349	0.790342	virulent
1852	vOTU11664	12058	0.480566	uncertain temperate
1853	vOTU11665	4339	0.369375	uncertain temperate
1854	vOTU11666	17033	0.568729	uncertain virulent
1855	vOTU11667	6378	0.635415	uncertain virulent
1856	vOTU11668	3368	0.543997	uncertain virulent
1857	vOTU11669	3381	0.901005	virulent
1858	vOTU1167	1966	0.671877	uncertain virulent
1859	vOTU11670	7012	0.757415	virulent
1860	vOTU11671	2120	0.218685	temperate
1861	vOTU11672	20793	0.714543	virulent
1862	vOTU11673	12522	0.728714	virulent
1863	vOTU11674	7252	0.694018	uncertain virulent
1864	vOTU11675	3073	0.526713	uncertain virulent
1865	vOTU11676	2768	0.927491	virulent
1866	vOTU11677	1720	0.032628	temperate
1867	vOTU11678	23055	0.547319	uncertain virulent
1868	vOTU11679	10168	0.625334	uncertain virulent
1869	vOTU1168	2717	0.59281	uncertain virulent
1870	vOTU11680	3455	0.19676	temperate
1871	vOTU11681	6146	0.325789	uncertain temperate
1872	vOTU11682	5229	0.321457	uncertain temperate
1873	vOTU11683	2909	0.625513	uncertain virulent
1874	vOTU11684	3313	0.794654	virulent
1875	vOTU11685	2358	0.906237	virulent
1876	vOTU11686	3491	0.420608	uncertain temperate
1877	vOTU11687	4691	0.899023	virulent
1878	vOTU11688	5421	0.826884	virulent
1879	vOTU11689	9208	0.699489	uncertain virulent
1880	vOTU1169	2058	0.836272	virulent
1881	vOTU11690	1724	0.897894	virulent
1882	vOTU11691	8853	0.395795	uncertain temperate
1883	vOTU11692	1575	0.639064	uncertain virulent
1884	vOTU11693	16786	0.617396	uncertain virulent
1885	vOTU11694	6229	0.742722	virulent
1886	vOTU11695	1887	0.865825	virulent
1887	vOTU11696	25041	0.581142	uncertain virulent
1888	vOTU11697	17957	0.831012	virulent
1889	vOTU11698	8450	0.545265	uncertain virulent
1890	vOTU11699	17191	0.880873	virulent
1891	vOTU117	2194	0.230483	temperate
1892	vOTU1170	1648	0.202772	temperate
1893	vOTU11700	8700	0.796477	virulent
1894	vOTU11701	9287	0.673436	uncertain virulent
1895	vOTU11702	1916	0.597669	uncertain virulent
1896	vOTU11703	3300	0.474712	uncertain temperate
1897	vOTU11704	2664	0.387902	uncertain temperate
1898	vOTU11705	7882	0.386859	uncertain temperate
1899	vOTU11706	10050	0.572747	uncertain virulent
1900	vOTU11707	2262	0.809101	virulent
1901	vOTU11708	18942	0.697592	uncertain virulent
1902	vOTU11709	1993	0.33956	uncertain temperate
1903	vOTU1171	1763	0.058491	temperate
1904	vOTU11710	1935	0.583924	uncertain virulent
1905	vOTU11711	11120	0.755659	virulent
1906	vOTU11712	7385	0.518116	uncertain virulent
1907	vOTU11713	2413	0.778705	virulent
1908	vOTU11714	4724	0.788146	virulent
1909	vOTU11715	1643	0.93203	virulent
1910	vOTU11716	15625	0.574477	uncertain virulent
1911	vOTU11717	6542	0.576464	uncertain virulent
1912	vOTU11718	21699	0.473789	uncertain temperate
1913	vOTU11719	3502	0.704174	virulent
1914	vOTU1172	2203	0.49057	uncertain temperate
1915	vOTU11720	4228	0.821507	virulent
1916	vOTU11721	3660	0.774109	virulent
1917	vOTU11722	5662	0.568515	uncertain virulent
1918	vOTU11723	26371	0.454221	uncertain temperate
1919	vOTU11724	6061	0.767474	virulent
1920	vOTU11725	4167	0.921988	virulent
1921	vOTU11726	2245	0.564459	uncertain virulent
1922	vOTU11727	1922	0.592336	uncertain virulent
1923	vOTU11728	2789	0.681254	uncertain virulent
1924	vOTU11729	3863	0.667421	uncertain virulent
1925	vOTU1173	1691	0.913903	virulent
1926	vOTU11730	19802	0.529167	uncertain virulent
1927	vOTU11731	7062	0.461628	uncertain temperate
1928	vOTU11732	12789	0.825641	virulent
1929	vOTU11733	4483	0.682421	uncertain virulent
1930	vOTU11734	1940	0.581321	uncertain virulent
1931	vOTU11735	1740	0.964368	virulent
1932	vOTU11736	16507	0.726101	virulent
1933	vOTU11737	3050	0.742273	virulent
1934	vOTU11738	1642	0.946426	virulent
1935	vOTU11739	9664	0.841403	virulent
1936	vOTU1174	3039	0.826179	virulent
1937	vOTU11740	14899	0.753644	virulent
1938	vOTU11741	16219	0.592744	uncertain virulent
1939	vOTU11742	5418	0.648956	uncertain virulent
1940	vOTU11743	25029	0.605944	uncertain virulent
1941	vOTU11744	18972	0.492682	uncertain temperate
1942	vOTU11745	16881	0.67242	uncertain virulent
1943	vOTU11746	11708	0.631837	uncertain virulent
1944	vOTU11747	2404	0.910963	virulent
1945	vOTU11748	14506	0.515022	uncertain virulent
1946	vOTU11749	11637	0.85701	virulent
1947	vOTU1175	1641	0.20151	temperate
1948	vOTU11750	5421	0.630582	uncertain virulent
1949	vOTU11751	7309	0.5726	uncertain virulent
1950	vOTU11752	11552	0.708267	virulent
1951	vOTU11753	4728	0.672488	uncertain virulent
1952	vOTU11754	2497	0.364801	uncertain temperate
1953	vOTU11755	7778	0.691022	uncertain virulent
1954	vOTU11756	6493	0.565016	uncertain virulent
1955	vOTU11757	16263	0.617818	uncertain virulent
1956	vOTU11758	23566	0.660082	uncertain virulent
1957	vOTU11759	8965	0.652285	uncertain virulent
1958	vOTU1176	1673	0.446483	uncertain temperate
1959	vOTU11760	2649	0.708636	virulent
1960	vOTU11761	2617	0.931665	virulent
1961	vOTU11762	29429	0.46314	uncertain temperate
1962	vOTU11763	15005	0.665744	uncertain virulent
1963	vOTU11764	7699	0.716757	virulent
1964	vOTU11765	3843	0.828995	virulent
1965	vOTU11766	3953	0.811402	virulent
1966	vOTU11767	5064	0.511156	uncertain virulent
1967	vOTU11768	13439	0.777829	virulent
1968	vOTU11769	15186	0.420869	uncertain temperate
1969	vOTU1177	2720	0.256405	temperate
1970	vOTU11770	6795	0.760474	virulent
1971	vOTU11771	8741	0.527986	uncertain virulent
1972	vOTU11772	18904	0.698593	uncertain virulent
1973	vOTU11773	1801	0.798339	virulent
1974	vOTU11774	12109	0.723311	virulent
1975	vOTU11775	4679	0.418573	uncertain temperate
1976	vOTU11776	7780	0.63905	uncertain virulent
1977	vOTU11777	17968	0.538736	uncertain virulent
1978	vOTU11778	2084	0.871509	virulent
1979	vOTU11779	18674	0.666412	uncertain virulent
1980	vOTU1178	2083	0.836806	virulent
1981	vOTU11780	4920	0.685851	uncertain virulent
1982	vOTU11781	1785	0.874365	virulent
1983	vOTU11782	3255	0.800169	virulent
1984	vOTU11783	11658	0.571047	uncertain virulent
1985	vOTU11784	14204	0.448346	uncertain temperate
1986	vOTU11785	4144	0.626761	uncertain virulent
1987	vOTU11786	8392	0.735052	virulent
1988	vOTU11787	1859	0.520053	uncertain virulent
1989	vOTU11788	1558	0.144294	temperate
1990	vOTU11789	1656	0.717485	virulent
1991	vOTU1179	2130	0.561992	uncertain virulent
1992	vOTU11790	2860	0.937096	virulent
1993	vOTU11791	4331	0.861634	virulent
1994	vOTU11792	13597	0.63002	uncertain virulent
1995	vOTU11793	2962	0.520675	uncertain virulent
1996	vOTU11794	5624	0.693879	uncertain virulent
1997	vOTU11795	7562	0.718022	virulent
1998	vOTU11796	45874	0.673427	uncertain virulent
[truncated: 35,892 more rows]

## Sheet: 8b
Supplementary Table 8b.Lifestyle prediction for 18,412 filtered vOTUs (by using Deephage tool)
NO.	ID	Length	Lifestyle_score	Lifestyle
1	vOTU1	5612	0.235731	temperate
2	vOTU10	1857	0.751789	virulent
3	vOTU100	6019	0.548449	uncertain_virulent
4	vOTU10001	10080	0.635663	uncertain_virulent
5	vOTU10014	2354	0.742914	virulent
6	vOTU10015	31832	0.555066	uncertain_virulent
7	vOTU10016	12117	0.621878	uncertain_virulent
8	vOTU10018	1850	0.503038	uncertain_virulent
9	vOTU10020	13536	0.532274	uncertain_virulent
10	vOTU10028	4428	0.743072	virulent
11	vOTU10039	9521	0.708563	virulent
12	vOTU1004	5886	0.862794	virulent
13	vOTU10040	6419	0.846018	virulent
14	vOTU10041	6231	0.80242	virulent
15	vOTU10042	29878	0.726095	virulent
16	vOTU10043	20718	0.527926	uncertain_virulent
17	vOTU10048	3903	0.632176	uncertain_virulent
18	vOTU10050	20074	0.55966	uncertain_virulent
19	vOTU10053	5406	0.789255	virulent
20	vOTU10057	43444	0.641012	uncertain_virulent
21	vOTU10059	13621	0.504067	uncertain_virulent
22	vOTU10064	9233	0.827107	virulent
23	vOTU10067	10438	0.706018	virulent
24	vOTU10070	2053	0.768184	virulent
25	vOTU10071	11971	0.553186	uncertain_virulent
26	vOTU10076	10388	0.807094	virulent
27	vOTU10079	15532	0.566497	uncertain_virulent
28	vOTU10087	12228	0.690757	uncertain_virulent
29	vOTU10089	6644	0.763779	virulent
30	vOTU10095	20921	0.837971	virulent
31	vOTU101	2741	0.957771	virulent
32	vOTU10102	6196	0.707949	virulent
33	vOTU1011	2313	0.639585	uncertain_virulent
34	vOTU10113	2501	0.580746	uncertain_virulent
35	vOTU10124	3632	0.84769	virulent
36	vOTU10127	25653	0.644469	uncertain_virulent
37	vOTU10129	4411	0.783537	virulent
38	vOTU10130	9442	0.765658	virulent
39	vOTU10139	42863	0.595222	uncertain_virulent
40	vOTU1014	3044	0.453129	uncertain_temperate
41	vOTU10141	6391	0.712528	virulent
42	vOTU10149	7716	0.381757	uncertain_temperate
43	vOTU1015	1707	0.841231	virulent
44	vOTU10152	2796	0.585202	uncertain_virulent
45	vOTU10153	15699	0.798871	virulent
46	vOTU10162	1518	0.739122	virulent
47	vOTU10168	9616	0.787424	virulent
48	vOTU1017	1563	0.97696	virulent
49	vOTU10172	17164	0.401473	uncertain_temperate
50	vOTU10176	2345	0.837454	virulent
51	vOTU10187	7786	0.686957	uncertain_virulent
52	vOTU10197	6781	0.826371	virulent
53	vOTU10199	20814	0.736672	virulent
54	vOTU102	4424	0.679427	uncertain_virulent
55	vOTU10202	4218	0.605122	uncertain_virulent
56	vOTU10208	10050	0.69073	uncertain_virulent
57	vOTU10211	8777	0.645641	uncertain_virulent
58	vOTU10216	35795	0.48865	uncertain_temperate
59	vOTU10218	6331	0.600772	uncertain_virulent
60	vOTU10220	1821	0.776513	virulent
61	vOTU10225	28495	0.618582	uncertain_virulent
62	vOTU1023	663218	0.26381	temperate
63	vOTU10230	14137	0.360091	uncertain_temperate
64	vOTU10231	3473	0.605844	uncertain_virulent
65	vOTU10235	3025	0.670487	uncertain_virulent
66	vOTU10237	1799	0.894371	virulent
67	vOTU10241	20340	0.569397	uncertain_virulent
68	vOTU10246	2251	0.944929	virulent
69	vOTU10252	1706	0.897856	virulent
70	vOTU10264	4350	0.849197	virulent
71	vOTU10273	2596	0.787127	virulent
72	vOTU10278	2327	0.938899	virulent
73	vOTU10288	4073	0.474746	uncertain_temperate
74	vOTU10291	2240	0.750196	virulent
75	vOTU10292	1831	0.691319	uncertain_virulent
76	vOTU103	2483	0.887039	virulent
77	vOTU10301	10868	0.608222	uncertain_virulent
78	vOTU10315	3705	0.922404	virulent
79	vOTU10317	5552	0.641621	uncertain_virulent
80	vOTU10318	3343	0.832803	virulent
81	vOTU10319	9577	0.787122	virulent
82	vOTU10320	21742	0.608137	uncertain_virulent
83	vOTU10324	28717	0.68039	uncertain_virulent
84	vOTU10326	1686	0.319845	uncertain_temperate
85	vOTU10328	32021	0.756457	virulent
86	vOTU10329	4646	0.807599	virulent
87	vOTU10330	3278	0.897037	virulent
88	vOTU10331	13473	0.679432	uncertain_virulent
89	vOTU10343	25326	0.569266	uncertain_virulent
90	vOTU10358	2052	0.844164	virulent
91	vOTU10359	19390	0.593922	uncertain_virulent
92	vOTU10365	36697	0.679337	uncertain_virulent
93	vOTU10370	1518	0.653364	uncertain_virulent
94	vOTU10374	7002	0.587815	uncertain_virulent
95	vOTU10375	5459	0.387749	uncertain_temperate
96	vOTU10377	2753	0.765741	virulent
97	vOTU10381	3201	0.740036	virulent
98	vOTU10383	13391	0.606951	uncertain_virulent
99	vOTU10384	7584	0.649362	uncertain_virulent
100	vOTU10389	7315	0.740383	virulent
101	vOTU10392	14269	0.52189	uncertain_virulent
102	vOTU10393	23093	0.456079	uncertain_temperate
103	vOTU104	2699	0.808652	virulent
104	vOTU1040	2074	0.689375	uncertain_virulent
105	vOTU10414	3141	0.776524	virulent
106	vOTU10416	12980	0.648879	uncertain_virulent
107	vOTU10419	7038	0.811267	virulent
108	vOTU10429	4555	0.647815	uncertain_virulent
109	vOTU1043	3457	0.24035	temperate
110	vOTU10447	10344	0.77186	virulent
111	vOTU10453	1780	0.405699	uncertain_temperate
112	vOTU10459	19849	0.682391	uncertain_virulent
113	vOTU10463	20431	0.645262	uncertain_virulent
114	vOTU10464	29320	0.600053	uncertain_virulent
115	vOTU10484	23869	0.570167	uncertain_virulent
116	vOTU10485	11792	0.543577	uncertain_virulent
117	vOTU1049	1619	1	virulent
118	vOTU10495	3917	0.378851	uncertain_temperate
119	vOTU10497	7923	0.656423	uncertain_virulent
120	vOTU105	2259	0.461997	uncertain_temperate
121	vOTU10508	1752	0.870256	virulent
122	vOTU1051	1645	1	virulent
123	vOTU10510	20325	0.817507	virulent
124	vOTU10513	17993	0.598845	uncertain_virulent
125	vOTU10515	2367	0.935844	virulent
126	vOTU10516	13722	0.528023	uncertain_virulent
127	vOTU10536	5388	0.611096	uncertain_virulent
128	vOTU10537	29010	0.609059	uncertain_virulent
129	vOTU10544	29226	0.586379	uncertain_virulent
130	vOTU10545	2238	0.76029	virulent
131	vOTU10547	15450	0.634257	uncertain_virulent
132	vOTU10548	2892	0.91195	virulent
133	vOTU10549	29359	0.557728	uncertain_virulent
134	vOTU10553	6473	0.585527	uncertain_virulent
135	vOTU10555	6449	0.854186	virulent
136	vOTU10558	21881	0.641096	uncertain_virulent
137	vOTU10561	9410	0.826886	virulent
138	vOTU10571	1992	0.717609	virulent
139	vOTU10577	12950	0.673164	uncertain_virulent
140	vOTU10580	5277	0.844778	virulent
141	vOTU10587	2313	0.973177	virulent
142	vOTU10594	16038	0.58859	uncertain_virulent
143	vOTU10597	9249	0.632969	uncertain_virulent
144	vOTU106	5223	0.174298	temperate
145	vOTU10603	10207	0.589327	uncertain_virulent
146	vOTU10607	4812	0.905458	virulent
147	vOTU10609	6850	0.852609	virulent
148	vOTU10618	24999	0.51024	uncertain_virulent
149	vOTU10635	5011	0.693717	uncertain_virulent
150	vOTU10642	18566	0.717162	virulent
151	vOTU10643	3488	0.735115	virulent
152	vOTU10653	19807	0.508297	uncertain_virulent
153	vOTU10660	16439	0.618104	uncertain_virulent
154	vOTU10661	7782	0.454911	uncertain_temperate
155	vOTU10668	24682	0.631752	uncertain_virulent
156	vOTU10678	1680	0.105059	temperate
157	vOTU10685	7514	0.75354	virulent
158	vOTU10686	11793	0.523206	uncertain_virulent
159	vOTU10687	5331	0.741149	virulent
160	vOTU10690	8059	0.784597	virulent
161	vOTU10692	17338	0.671131	uncertain_virulent
162	vOTU10696	10013	0.781263	virulent
163	vOTU10697	5564	0.837966	virulent
164	vOTU10698	1924	0.781095	virulent
165	vOTU107	9703	0.234109	temperate
166	vOTU1070	3012	0.471845	uncertain_temperate
167	vOTU10704	4579	0.910469	virulent
168	vOTU10707	16305	0.546354	uncertain_virulent
169	vOTU10712	3798	0.674976	uncertain_virulent
170	vOTU10713	2891	0.679293	uncertain_virulent
171	vOTU10717	12570	0.686358	uncertain_virulent
172	vOTU10724	2562	0.828201	virulent
173	vOTU1073	2868	0.268445	temperate
174	vOTU10730	13699	0.525803	uncertain_virulent
175	vOTU10731	17772	0.615624	uncertain_virulent
176	vOTU10740	9720	0.661541	uncertain_virulent
177	vOTU10742	8649	0.656282	uncertain_virulent
178	vOTU1075	3477	0.574417	uncertain_virulent
179	vOTU10751	5429	0.800271	virulent
180	vOTU10753	1543	0.860592	virulent
181	vOTU10754	10780	0.784704	virulent
182	vOTU10759	10165	0.843104	virulent
183	vOTU10771	6618	0.890961	virulent
184	vOTU10772	1503	0.88915	virulent
185	vOTU10786	20034	0.525776	uncertain_virulent
186	vOTU10791	11498	0.768257	virulent
187	vOTU10792	10604	0.797079	virulent
188	vOTU10797	2146	0.78341	virulent
189	vOTU108	2316	0.452642	uncertain_temperate
190	vOTU10804	2729	0.334506	uncertain_temperate
191	vOTU10814	11154	0.634902	uncertain_virulent
192	vOTU10817	13979	0.70115	virulent
193	vOTU10825	8829	0.750131	virulent
194	vOTU10829	1666	0.563657	uncertain_virulent
195	vOTU10830	3660	0.801827	virulent
196	vOTU10835	16984	0.520209	uncertain_virulent
197	vOTU10838	4463	0.962893	virulent
198	vOTU1084	1640	0.70449	virulent
199	vOTU10840	4880	0.717851	virulent
200	vOTU10845	1708	0.843604	virulent
201	vOTU10849	21797	0.618705	uncertain_virulent
202	vOTU1085	1960	0.455144	uncertain_temperate
203	vOTU10850	4490	0.584887	uncertain_virulent
204	vOTU10852	1597	0.617632	uncertain_virulent
205	vOTU10855	2172	0.798051	virulent
206	vOTU10856	43831	0.687583	uncertain_virulent
207	vOTU1086	11804	0.109708	temperate
208	vOTU10864	4217	0.837384	virulent
209	vOTU10874	24101	0.558787	uncertain_virulent
210	vOTU10878	17681	0.708159	virulent
211	vOTU10882	4832	0.718057	virulent
212	vOTU10883	2342	0.44306	uncertain_temperate
213	vOTU109	2331	0.221175	temperate
214	vOTU10910	6735	0.613933	uncertain_virulent
215	vOTU10914	5450	0.542465	uncertain_virulent
216	vOTU10917	8120	0.802481	virulent
217	vOTU10921	2632	0.762716	virulent
218	vOTU10929	5576	0.830184	virulent
219	vOTU10933	9061	0.74031	virulent
220	vOTU10934	19227	0.546304	uncertain_virulent
221	vOTU10936	17555	0.671536	uncertain_virulent
222	vOTU10937	3194	0.507532	uncertain_virulent
223	vOTU10941	11798	0.638604	uncertain_virulent
224	vOTU10942	2408	0.8933	virulent
225	vOTU10943	32152	0.615265	uncertain_virulent
226	vOTU10944	5893	0.662273	uncertain_virulent
227	vOTU10947	22786	0.608596	uncertain_virulent
228	vOTU1095	1651	0.525381	uncertain_virulent
229	vOTU10950	36118	0.638992	uncertain_virulent
230	vOTU10955	1735	0.896228	virulent
231	vOTU10959	26016	0.746291	virulent
232	vOTU10961	5681	0.640532	uncertain_virulent
233	vOTU10969	18139	0.350083	uncertain_temperate
234	vOTU10973	44012	0.726808	virulent
235	vOTU10977	10051	0.58352	uncertain_virulent
236	vOTU10983	2390	0.424604	uncertain_temperate
237	vOTU10987	3168	0.759825	virulent
238	vOTU10993	17821	0.682651	uncertain_virulent
239	vOTU10998	1729	0.999995	virulent
240	vOTU110	2502	0.837511	virulent
241	vOTU11000	34596	0.688573	uncertain_virulent
242	vOTU11001	2451	0.895388	virulent
243	vOTU11002	1513	0.850336	virulent
244	vOTU11003	19416	0.65672	uncertain_virulent
245	vOTU11008	9467	0.564797	uncertain_virulent
246	vOTU1101	1508	1	virulent
247	vOTU11019	8156	0.698419	uncertain_virulent
248	vOTU11024	6653	0.590122	uncertain_virulent
249	vOTU11025	17702	0.555577	uncertain_virulent
250	vOTU11026	8909	0.792699	virulent
251	vOTU1103	1610	0.999999	virulent
252	vOTU11039	27977	0.569873	uncertain_virulent
253	vOTU11047	8987	0.656648	uncertain_virulent
254	vOTU11052	7254	0.701483	virulent
255	vOTU1106	1953	0.979089	virulent
256	vOTU11063	18323	0.412579	uncertain_temperate
257	vOTU11064	3321	0.703746	virulent
258	vOTU11068	15818	0.511984	uncertain_virulent
259	vOTU11075	7790	0.529963	uncertain_virulent
260	vOTU11083	25203	0.706829	virulent
261	vOTU11091	2415	0.908327	virulent
262	vOTU11096	23308	0.364466	uncertain_temperate
263	vOTU111	1986	0.500711	uncertain_virulent
264	vOTU11100	4022	0.527252	uncertain_virulent
265	vOTU11102	20383	0.642497	uncertain_virulent
266	vOTU11104	3744	0.775128	virulent
267	vOTU1111	1865	0.391718	uncertain_temperate
268	vOTU11117	42872	0.728879	virulent
269	vOTU11118	1545	0.970234	virulent
270	vOTU11120	3206	0.246078	temperate
271	vOTU11126	17110	0.720082	virulent
272	vOTU11128	1977	0.796119	virulent
273	vOTU1113	2476	0.561791	uncertain_virulent
274	vOTU11135	15977	0.72683	virulent
275	vOTU11138	14440	0.479905	uncertain_temperate
276	vOTU11139	9224	0.671625	uncertain_virulent
277	vOTU11140	3555	0.512585	uncertain_virulent
278	vOTU11142	1657	0.961443	virulent
279	vOTU1115	1743	1	virulent
280	vOTU11151	1690	0.976665	virulent
281	vOTU11158	6880	0.89196	virulent
282	vOTU1116	3340	0.17741	temperate
283	vOTU11164	5193	0.70181	virulent
284	vOTU11166	3248	0.63835	uncertain_virulent
285	vOTU11174	15746	0.604412	uncertain_virulent
286	vOTU11177	10410	0.673349	uncertain_virulent
287	vOTU11179	2517	0.99969	virulent
288	vOTU11180	11674	0.645433	uncertain_virulent
289	vOTU11184	30868	0.672524	uncertain_virulent
290	vOTU11187	7730	0.788464	virulent
291	vOTU11198	5808	0.537274	uncertain_virulent
292	vOTU112	2361	0.339149	uncertain_temperate
293	vOTU1120	1754	0.0282591	temperate
294	vOTU11201	2926	0.605886	uncertain_virulent
295	vOTU11202	6023	0.551287	uncertain_virulent
296	vOTU11209	3581	0.515073	uncertain_virulent
297	vOTU11214	3572	0.896	virulent
298	vOTU1122	1728	0.220079	temperate
299	vOTU11221	3943	0.77043	virulent
300	vOTU11223	13055	0.403555	uncertain_temperate
301	vOTU11228	4634	0.361409	uncertain_temperate
302	vOTU1123	2517	0.350227	uncertain_temperate
303	vOTU11235	12983	0.847076	virulent
304	vOTU11239	1691	0.969314	virulent
305	vOTU1124	1564	0.827793	virulent
306	vOTU11245	12373	0.555541	uncertain_virulent
307	vOTU11249	3700	0.813251	virulent
308	vOTU1125	5835	0.561193	uncertain_virulent
309	vOTU11253	1952	0.641671	uncertain_virulent
310	vOTU11254	11178	0.329935	uncertain_temperate
311	vOTU11256	18027	0.694456	uncertain_virulent
312	vOTU11260	1587	0.994813	virulent
313	vOTU11273	5366	0.883893	virulent
314	vOTU11276	7105	0.945371	virulent
315	vOTU11277	9273	0.490084	uncertain_temperate
316	vOTU11280	5065	0.548877	uncertain_virulent
317	vOTU11282	17589	0.654314	uncertain_virulent
318	vOTU11288	18988	0.685537	uncertain_virulent
319	vOTU11289	2205	0.620895	uncertain_virulent
320	vOTU11292	13107	0.529536	uncertain_virulent
321	vOTU11293	18677	0.362189	uncertain_temperate
322	vOTU113	2326	0.719144	virulent
323	vOTU11300	2650	0.450468	uncertain_temperate
324	vOTU11301	6040	0.717227	virulent
325	vOTU11308	18497	0.569611	uncertain_virulent
326	vOTU11321	10273	0.606136	uncertain_virulent
327	vOTU11324	51824	0.714375	virulent
328	vOTU11327	3198	0.34052	uncertain_temperate
329	vOTU11339	1908	0.51982	uncertain_virulent
330	vOTU11340	3341	0.486517	uncertain_temperate
331	vOTU11341	6492	0.642688	uncertain_virulent
332	vOTU11343	29331	0.764886	virulent
333	vOTU11350	1833	0.843946	virulent
334	vOTU11351	39717	0.618618	uncertain_virulent
335	vOTU11352	3994	0.816198	virulent
336	vOTU11355	17279	0.792328	virulent
337	vOTU11356	2287	0.863501	virulent
338	vOTU11359	11011	0.547266	uncertain_virulent
339	vOTU11365	1602	0.671608	uncertain_virulent
340	vOTU11366	8214	0.887232	virulent
341	vOTU11367	3198	0.418676	uncertain_temperate
342	vOTU11369	5550	0.642446	uncertain_virulent
343	vOTU11373	34725	0.630613	uncertain_virulent
344	vOTU11374	16330	0.426613	uncertain_temperate
345	vOTU11375	11820	0.610696	uncertain_virulent
346	vOTU11376	9711	0.620707	uncertain_virulent
347	vOTU11377	30395	0.744362	virulent
348	vOTU11380	3952	0.196309	temperate
349	vOTU11382	2545	0.614167	uncertain_virulent
350	vOTU11384	1674	0.760515	virulent
351	vOTU11390	4456	0.576122	uncertain_virulent
352	vOTU11394	12415	0.61752	uncertain_virulent
353	vOTU11399	9496	0.751721	virulent
354	vOTU114	3910	0.846726	virulent
355	vOTU11405	15766	0.609004	uncertain_virulent
356	vOTU11407	2488	0.718117	virulent
357	vOTU11409	4575	0.934878	virulent
358	vOTU11412	9844	0.526696	uncertain_virulent
359	vOTU1142	4704	0.68058	uncertain_virulent
360	vOTU11421	2787	0.72833	virulent
361	vOTU11424	17024	0.624293	uncertain_virulent
362	vOTU11425	2218	0.720696	virulent
363	vOTU11429	5697	0.617934	uncertain_virulent
364	vOTU1143	1518	0.950469	virulent
365	vOTU11430	5015	0.154891	temperate
366	vOTU11433	6623	0.824935	virulent
367	vOTU11438	22962	0.709076	virulent
368	vOTU11441	34147	0.738967	virulent
369	vOTU11450	26408	0.74981	virulent
370	vOTU11452	7436	0.792485	virulent
371	vOTU11456	15883	0.680292	uncertain_virulent
372	vOTU11457	4450	0.886987	virulent
373	vOTU11459	3204	0.735492	virulent
374	vOTU1147	2621	0.678181	uncertain_virulent
375	vOTU11471	6797	0.754861	virulent
376	vOTU11476	10773	0.66187	uncertain_virulent
377	vOTU11477	2350	0.928827	virulent
378	vOTU1148	2173	0.885269	virulent
379	vOTU11480	11315	0.725158	virulent
380	vOTU11481	12115	0.70005	virulent
381	vOTU11484	185047	0.163996	temperate
382	vOTU11486	24238	0.684264	uncertain_virulent
383	vOTU11491	1818	0.516473	uncertain_virulent
384	vOTU11492	32379	0.704672	virulent
385	vOTU11494	2543	0.258837	temperate
386	vOTU11495	7666	0.786393	virulent
387	vOTU11501	2428	0.984165	virulent
388	vOTU11502	3392	0.776463	virulent
389	vOTU11503	2183	0.434855	uncertain_temperate
390	vOTU11511	4351	0.791009	virulent
391	vOTU11513	15090	0.511216	uncertain_virulent
392	vOTU1153	3270	0.0941003	temperate
393	vOTU11531	1739	0.633927	uncertain_virulent
394	vOTU11532	1935	0.565386	uncertain_virulent
395	vOTU11534	6416	0.548432	uncertain_virulent
396	vOTU11535	4899	0.923196	virulent
397	vOTU11541	1855	0.643062	uncertain_virulent
398	vOTU11547	4141	0.742733	virulent
399	vOTU11550	10932	0.571501	uncertain_virulent
400	vOTU11555	29253	0.55772	uncertain_virulent
401	vOTU11567	2225	0.953282	virulent
402	vOTU11568	2624	0.542735	uncertain_virulent
403	vOTU11575	10768	0.823168	virulent
404	vOTU1158	3441	1	virulent
405	vOTU11580	1897	0.195922	temperate
406	vOTU11581	1994	0.845312	virulent
407	vOTU11582	3006	0.338515	uncertain_temperate
408	vOTU11590	17093	0.748223	virulent
409	vOTU11593	1934	0.88407	virulent
410	vOTU11594	2924	0.958528	virulent
411	vOTU116	2274	0.397831	uncertain_temperate
412	vOTU11604	2305	0.847435	virulent
413	vOTU11608	13762	0.521436	uncertain_virulent
414	vOTU11609	5010	0.81271	virulent
415	vOTU11614	4252	0.680101	uncertain_virulent
416	vOTU11615	3352	0.711736	virulent
417	vOTU11619	9843	0.717511	virulent
418	vOTU11624	15636	0.557054	uncertain_virulent
419	vOTU11634	3073	0.728731	virulent
420	vOTU11635	18722	0.71256	virulent
421	vOTU11637	12424	0.899105	virulent
422	vOTU11638	12503	0.788561	virulent
423	vOTU11639	15984	0.690011	uncertain_virulent
424	vOTU1164	2188	0.999431	virulent
425	vOTU11640	3265	0.265737	temperate
426	vOTU11645	13366	0.642081	uncertain_virulent
427	vOTU11647	26816	0.541852	uncertain_virulent
428	vOTU11654	13028	0.544733	uncertain_virulent
429	vOTU11661	1770	0.435709	uncertain_temperate
430	vOTU11666	17033	0.568729	uncertain_virulent
431	vOTU11667	6378	0.635415	uncertain_virulent
432	vOTU11672	20793	0.714543	virulent
433	vOTU11674	7252	0.694018	uncertain_virulent
434	vOTU11678	23055	0.547319	uncertain_virulent
435	vOTU11682	5229	0.321457	uncertain_temperate
436	vOTU11691	8853	0.395795	uncertain_temperate
437	vOTU11692	1575	0.639064	uncertain_virulent
438	vOTU11693	16786	0.617396	uncertain_virulent
439	vOTU11696	25041	0.581142	uncertain_virulent
440	vOTU11699	17191	0.880873	virulent
441	vOTU11700	8700	0.796477	virulent
442	vOTU11702	1916	0.597669	uncertain_virulent
443	vOTU11708	18942	0.697592	uncertain_virulent
444	vOTU11709	1993	0.33956	uncertain_temperate
445	vOTU11717	6542	0.576464	uncertain_virulent
446	vOTU11721	3660	0.774109	virulent
447	vOTU11723	26371	0.454221	uncertain_temperate
448	vOTU11724	6061	0.767474	virulent
449	vOTU11725	4167	0.921988	virulent
450	vOTU11732	12789	0.825641	virulent
451	vOTU11737	3050	0.742273	virulent
452	vOTU11739	9664	0.841403	virulent
453	vOTU11743	25029	0.605944	uncertain_virulent
454	vOTU11745	16881	0.67242	uncertain_virulent
455	vOTU11746	11708	0.631837	uncertain_virulent
456	vOTU11747	2404	0.910963	virulent
457	vOTU11748	14506	0.515022	uncertain_virulent
458	vOTU11749	11637	0.85701	virulent
459	vOTU11758	23566	0.660082	uncertain_virulent
460	vOTU11762	29429	0.46314	uncertain_temperate
461	vOTU11763	15005	0.665744	uncertain_virulent
462	vOTU11764	7699	0.716757	virulent
463	vOTU11768	13439	0.777829	virulent
464	vOTU11770	6795	0.760474	virulent
465	vOTU11771	8741	0.527986	uncertain_virulent
466	vOTU11772	18904	0.698593	uncertain_virulent
467	vOTU11773	1801	0.798339	virulent
468	vOTU11776	7780	0.63905	uncertain_virulent
469	vOTU11789	1656	0.717485	virulent
470	vOTU11792	13597	0.63002	uncertain_virulent
471	vOTU11796	45874	0.673427	uncertain_virulent
472	vOTU11797	10474	0.550678	uncertain_virulent
473	vOTU118	3492	0.993887	virulent
474	vOTU11802	9771	0.867374	virulent
475	vOTU11809	6905	0.827402	virulent
476	vOTU1181	1778	0.549917	uncertain_virulent
477	vOTU11817	3474	0.465414	uncertain_temperate
478	vOTU11825	2453	0.735293	virulent
479	vOTU11826	16203	0.483119	uncertain_temperate
480	vOTU11827	10918	0.722588	virulent
481	vOTU11830	1608	0.409286	uncertain_temperate
482	vOTU11831	14252	0.549537	uncertain_virulent
483	vOTU11834	16834	0.47948	uncertain_temperate
484	vOTU11840	12744	0.803266	virulent
485	vOTU11849	13090	0.384511	uncertain_temperate
486	vOTU11852	30926	0.545502	uncertain_virulent
487	vOTU11854	6066	0.735753	virulent
488	vOTU11855	5167	0.891374	virulent
489	vOTU11857	13686	0.927866	virulent
490	vOTU11860	12662	0.613606	uncertain_virulent
491	vOTU11864	61054	0.602609	uncertain_virulent
492	vOTU11872	28494	0.721481	virulent
493	vOTU1188	2388	0.951377	virulent
494	vOTU11883	34992	0.620824	uncertain_virulent
495	vOTU11885	1685	0.245212	temperate
496	vOTU11887	9062	0.718487	virulent
497	vOTU11888	4861	0.815121	virulent
498	vOTU1189	5255	0.725633	virulent
499	vOTU11892	22771	0.698039	uncertain_virulent
500	vOTU11902	13176	0.725804	virulent
501	vOTU11906	2831	0.868859	virulent
502	vOTU11909	10934	0.826545	virulent
503	vOTU11916	27415	0.617286	uncertain_virulent
504	vOTU11917	2351	0.426175	uncertain_temperate
505	vOTU11919	39072	0.668529	uncertain_virulent
506	vOTU1192	3580	0.568942	uncertain_virulent
507	vOTU11925	4581	0.71407	virulent
508	vOTU11926	18955	0.557539	uncertain_virulent
509	vOTU1193	2231	0.0579076	temperate
510	vOTU11939	5808	0.579721	uncertain_virulent
511	vOTU11940	1726	0.999863	virulent
512	vOTU11941	16474	0.560924	uncertain_virulent
513	vOTU11951	4511	0.90775	virulent
514	vOTU11963	3142	0.968358	virulent
515	vOTU11965	11724	0.859297	virulent
516	vOTU11967	27748	0.593206	uncertain_virulent
517	vOTU11970	2551	0.897192	virulent
518	vOTU11973	33392	0.473197	uncertain_temperate
519	vOTU11979	14834	0.267624	temperate
520	vOTU11982	5145	0.591336	uncertain_virulent
521	vOTU11996	2429	0.788018	virulent
522	vOTU11997	1633	0.931886	virulent
523	vOTU12	2399	0.753537	virulent
524	vOTU120	5274	0.605879	uncertain_virulent
525	vOTU12005	19283	0.690142	uncertain_virulent
526	vOTU12006	8624	0.559272	uncertain_virulent
527	vOTU12007	5859	0.0823715	temperate
528	vOTU12009	20185	0.732098	virulent
529	vOTU12010	13412	0.627226	uncertain_virulent
530	vOTU12014	2280	0.517083	uncertain_virulent
531	vOTU12017	31597	0.544663	uncertain_virulent
532	vOTU12019	2150	0.433041	uncertain_temperate
533	vOTU1202	2009	0.777213	virulent
534	vOTU12020	2507	0.797132	virulent
535	vOTU12023	2743	0.945377	virulent
536	vOTU12042	2112	0.789362	virulent
537	vOTU12043	1504	0.861955	virulent
538	vOTU12049	9202	0.75013	virulent
539	vOTU12050	22170	0.598216	uncertain_virulent
540	vOTU12053	5765	0.581993	uncertain_virulent
541	vOTU12055	13461	0.569437	uncertain_virulent
542	vOTU1206	1648	0.232023	temperate
543	vOTU12063	18307	0.688874	uncertain_virulent
544	vOTU12068	1693	0.982186	virulent
545	vOTU12071	14817	0.695764	uncertain_virulent
546	vOTU12072	1723	0.740513	virulent
547	vOTU12074	9849	0.773831	virulent
548	vOTU12077	2466	0.400507	uncertain_temperate
549	vOTU12078	25656	0.812064	virulent
550	vOTU12082	2532	0.769291	virulent
551	vOTU12083	8837	0.620475	uncertain_virulent
552	vOTU12084	10414	0.666268	uncertain_virulent
553	vOTU12087	17637	0.661599	uncertain_virulent
554	vOTU12094	14160	0.515393	uncertain_virulent
555	vOTU12095	6741	0.636609	uncertain_virulent
556	vOTU12098	1551	0.421995	uncertain_temperate
557	vOTU121	4742	0.800092	virulent
558	vOTU1210	3127	0.586033	uncertain_virulent
559	vOTU12102	9091	0.725934	virulent
560	vOTU12105	2974	0.905531	virulent
561	vOTU12106	18171	0.602942	uncertain_virulent
562	vOTU12108	2360	0.611586	uncertain_virulent
563	vOTU12109	1654	0.945163	virulent
564	vOTU12111	45768	0.675255	uncertain_virulent
565	vOTU12114	2308	0.721524	virulent
566	vOTU12119	2664	0.820481	virulent
567	vOTU1212	1721	1	virulent
568	vOTU12125	21127	0.767949	virulent
569	vOTU12130	24341	0.595044	uncertain_virulent
570	vOTU12134	7925	0.774688	virulent
571	vOTU12135	15120	0.485157	uncertain_temperate
572	vOTU12137	9410	0.591191	uncertain_virulent
573	vOTU1214	1652	0.442202	uncertain_temperate
574	vOTU12143	1670	0.68404	uncertain_virulent
575	vOTU12145	18046	0.650233	uncertain_virulent
576	vOTU12152	3861	0.534817	uncertain_virulent
577	vOTU12155	1843	0.514008	uncertain_virulent
578	vOTU12158	14267	0.728879	virulent
579	vOTU12164	9284	0.394373	uncertain_temperate
580	vOTU12173	1736	0.802826	virulent
581	vOTU12175	8268	0.638361	uncertain_virulent
582	vOTU12179	3542	0.585905	uncertain_virulent
583	vOTU12180	39996	0.645404	uncertain_virulent
584	vOTU12186	1557	0.16089	temperate
585	vOTU12193	9212	0.648014	uncertain_virulent
586	vOTU12194	14281	0.584058	uncertain_virulent
587	vOTU12196	14813	0.640097	uncertain_virulent
588	vOTU122	2403	0.175913	temperate
589	vOTU12207	18719	0.751575	virulent
590	vOTU12216	9042	0.700884	virulent
591	vOTU12218	7264	0.57417	uncertain_virulent
592	vOTU12220	4962	0.649374	uncertain_virulent
593	vOTU12222	1540	0.546661	uncertain_virulent
594	vOTU12225	2478	0.825861	virulent
595	vOTU12226	3541	0.309272	uncertain_temperate
596	vOTU12229	17528	0.693275	uncertain_virulent
597	vOTU12232	63961	0.628272	uncertain_virulent
598	vOTU12238	23044	0.57238	uncertain_virulent
599	vOTU12244	3676	0.592937	uncertain_virulent
600	vOTU12247	1814	0.632719	uncertain_virulent
601	vOTU12253	10981	0.784161	virulent
602	vOTU12256	10172	0.7306	virulent
603	vOTU12261	1872	0.672815	uncertain_virulent
604	vOTU12262	17841	0.718669	virulent
605	vOTU12269	16325	0.547055	uncertain_virulent
606	vOTU12270	34512	0.739778	virulent
607	vOTU12277	3104	0.30626	uncertain_temperate
608	vOTU12284	4564	0.840672	virulent
609	vOTU12287	17823	0.804756	virulent
610	vOTU12294	22055	0.571129	uncertain_virulent
611	vOTU12296	26659	0.682614	uncertain_virulent
612	vOTU12297	1667	0.904179	virulent
613	vOTU12299	21468	0.689022	uncertain_virulent
614	vOTU123	5993	0.853812	virulent
615	vOTU12306	3166	0.907948	virulent
616	vOTU1231	4144	0.139106	temperate
617	vOTU12318	18999	0.811157	virulent
618	vOTU12329	12474	0.706657	virulent
619	vOTU12330	5191	0.650774	uncertain_virulent
620	vOTU12338	29974	0.611392	uncertain_virulent
621	vOTU12339	4518	0.81117	virulent
622	vOTU12340	20895	0.694376	uncertain_virulent
623	vOTU12343	15081	0.625092	uncertain_virulent
624	vOTU12350	47761	0.54592	uncertain_virulent
625	vOTU12353	7150	0.571372	uncertain_virulent
626	vOTU12363	11107	0.625615	uncertain_virulent
627	vOTU12365	3059	0.540129	uncertain_virulent
628	vOTU12371	18808	0.569524	uncertain_virulent
629	vOTU12384	7308	0.746445	virulent
630	vOTU12386	21860	0.694453	uncertain_virulent
631	vOTU12387	17669	0.499467	uncertain_temperate
632	vOTU12390	8254	0.723028	virulent
633	vOTU12391	9743	0.643956	uncertain_virulent
634	vOTU12395	18948	0.62496	uncertain_virulent
635	vOTU1240	1547	0.451458	uncertain_temperate
636	vOTU12407	16072	0.504073	uncertain_virulent
637	vOTU12409	22871	0.504717	uncertain_virulent
638	vOTU1241	2385	0.827953	virulent
639	vOTU12412	3718	0.821351	virulent
640	vOTU12414	8643	0.719338	virulent
641	vOTU12416	2499	0.914576	virulent
642	vOTU12419	4548	0.961272	virulent
643	vOTU12431	5486	0.318722	uncertain_temperate
644	vOTU1244	3739	0.93292	virulent
645	vOTU12441	5098	0.627985	uncertain_virulent
646	vOTU12442	15802	0.601869	uncertain_virulent
647	vOTU12444	15771	0.499893	uncertain_temperate
648	vOTU12447	1746	0.0824088	temperate
649	vOTU12449	5400	0.759324	virulent
650	vOTU12452	4486	0.719874	virulent
651	vOTU12461	1998	0.77742	virulent
652	vOTU12462	1968	0.618075	uncertain_virulent
653	vOTU12464	9558	0.790133	virulent
654	vOTU12465	5693	0.523536	uncertain_virulent
655	vOTU12470	12890	0.727302	virulent
656	vOTU12474	8025	0.75013	virulent
657	vOTU12482	5284	0.946907	virulent
658	vOTU12483	2281	0.646018	uncertain_virulent
659	vOTU12484	5566	0.691336	uncertain_virulent
660	vOTU12488	1743	0.973023	virulent
661	vOTU12494	13903	0.686166	uncertain_virulent
662	vOTU12495	2535	0.613795	uncertain_virulent
663	vOTU12505	7090	0.692584	uncertain_virulent
664	vOTU12513	4150	0.627611	uncertain_virulent
665	vOTU12514	19771	0.504649	uncertain_virulent
666	vOTU12519	16488	0.633836	uncertain_virulent
667	vOTU12526	2228	0.814231	virulent
668	vOTU12535	8490	0.646667	uncertain_virulent
669	vOTU12536	1627	0.830295	virulent
670	vOTU1254	1631	0.999885	virulent
671	vOTU12540	7310	0.55737	uncertain_virulent
672	vOTU12541	3412	0.835785	virulent
673	vOTU12544	16765	0.672361	uncertain_virulent
674	vOTU12547	9369	0.828991	virulent
675	vOTU12553	2013	0.633823	uncertain_virulent
676	vOTU12554	20083	0.599312	uncertain_virulent
677	vOTU12562	1903	0.69841	uncertain_virulent
678	vOTU12567	7420	0.75738	virulent
679	vOTU12568	4952	0.852107	virulent
680	vOTU1257	1529	0.941216	virulent
681	vOTU12570	7728	0.808741	virulent
682	vOTU12571	4191	0.879753	virulent
683	vOTU12572	13688	0.688328	uncertain_virulent
684	vOTU12573	7821	0.945933	virulent
685	vOTU1258	2222	0.999811	virulent
686	vOTU12581	9507	0.538782	uncertain_virulent
687	vOTU12585	5004	0.672299	uncertain_virulent
688	vOTU12587	11993	0.712589	virulent
689	vOTU12590	4213	0.350786	uncertain_temperate
690	vOTU12597	5216	0.411614	uncertain_temperate
691	vOTU126	2799	0.770512	virulent
692	vOTU12606	6856	0.761207	virulent
693	vOTU12611	4672	0.910425	virulent
694	vOTU12612	13544	0.491145	uncertain_temperate
695	vOTU12616	13693	0.697909	uncertain_virulent
696	vOTU12626	3778	0.354941	uncertain_temperate
697	vOTU12627	12469	0.437965	uncertain_temperate
698	vOTU12628	25857	0.654738	uncertain_virulent
699	vOTU12634	21177	0.645188	uncertain_virulent
700	vOTU12635	15573	0.715235	virulent
701	vOTU12637	18791	0.581056	uncertain_virulent
702	vOTU12638	28315	0.638764	uncertain_virulent
703	vOTU12642	15271	0.643801	uncertain_virulent
704	vOTU12646	5612	0.596935	uncertain_virulent
705	vOTU1265	1532	1	virulent
706	vOTU12651	5388	0.919165	virulent
707	vOTU12652	1918	0.611648	uncertain_virulent
708	vOTU12654	3364	0.964688	virulent
709	vOTU12663	1957	0.913454	virulent
710	vOTU12664	5828	0.813697	virulent
711	vOTU12675	3899	0.442263	uncertain_temperate
712	vOTU12678	18427	0.739719	virulent
713	vOTU12683	24871	0.513451	uncertain_virulent
714	vOTU12689	4160	0.827241	virulent
715	vOTU12691	14733	0.642593	uncertain_virulent
716	vOTU12695	4823	0.720131	virulent
717	vOTU127	1587	0.715169	virulent
718	vOTU12701	34878	0.735534	virulent
719	vOTU12702	9210	0.819831	virulent
720	vOTU12703	3826	0.803887	virulent
721	vOTU12710	19836	0.607967	uncertain_virulent
722	vOTU12718	17553	0.59771	uncertain_virulent
723	vOTU12719	19423	0.580969	uncertain_virulent
724	vOTU1272	1706	0.129662	temperate
725	vOTU12720	27084	0.688142	uncertain_virulent
726	vOTU12727	18581	0.519039	uncertain_virulent
727	vOTU12729	9634	0.737074	virulent
728	vOTU12731	40093	0.687835	uncertain_virulent
729	vOTU12733	6300	0.729466	virulent
730	vOTU12736	2082	0.489566	uncertain_temperate
731	vOTU12755	28581	0.674167	uncertain_virulent
732	vOTU12757	3656	0.865266	virulent
733	vOTU12760	24354	0.540377	uncertain_virulent
734	vOTU12763	4997	0.690188	uncertain_virulent
735	vOTU12768	2688	0.81128	virulent
736	vOTU12771	12134	0.65029	uncertain_virulent
737	vOTU12784	3587	0.669122	uncertain_virulent
738	vOTU12786	1739	0.885561	virulent
739	vOTU12788	10439	0.667045	uncertain_virulent
740	vOTU12796	20387	0.716551	virulent
741	vOTU12797	9526	0.6475	uncertain_virulent
742	vOTU12799	11662	0.62765	uncertain_virulent
743	vOTU12806	4845	0.377224	uncertain_temperate
744	vOTU12807	5051	0.839039	virulent
745	vOTU12809	9002	0.80652	virulent
746	vOTU12816	7026	0.62587	uncertain_virulent
747	vOTU1282	5919	0.673689	uncertain_virulent
748	vOTU12822	5586	0.743207	virulent
749	vOTU12826	50109	0.505401	uncertain_virulent
750	vOTU12827	15560	0.612431	uncertain_virulent
751	vOTU12830	10600	0.584524	uncertain_virulent
752	vOTU12833	6021	0.330745	uncertain_temperate
753	vOTU1284	1968	0.979176	virulent
754	vOTU12840	16640	0.633285	uncertain_virulent
755	vOTU12841	3951	0.769803	virulent
756	vOTU12843	17754	0.657809	uncertain_virulent
757	vOTU12851	14539	0.656453	uncertain_virulent
758	vOTU12853	4120	0.804531	virulent
759	vOTU1286	3202	0.503761	uncertain_virulent
760	vOTU12860	15021	0.643966	uncertain_virulent
761	vOTU12862	22586	0.552058	uncertain_virulent
762	vOTU12865	9045	0.463036	uncertain_temperate
763	vOTU12873	9889	0.732235	virulent
764	vOTU12875	23688	0.641434	uncertain_virulent
765	vOTU12876	7724	0.556568	uncertain_virulent
766	vOTU12899	1742	0.912836	virulent
767	vOTU12900	3675	0.878411	virulent
768	vOTU1291	5816	0.238218	temperate
769	vOTU12926	10900	0.638327	uncertain_virulent
770	vOTU12928	13141	0.744896	virulent
771	vOTU12935	4514	0.742637	virulent
772	vOTU1294	1680	0.0350399	temperate
773	vOTU12946	1778	0.803059	virulent
774	vOTU12950	3459	0.414959	uncertain_temperate
775	vOTU12957	4783	0.790259	virulent
776	vOTU12959	1585	0.876177	virulent
777	vOTU12960	1555	0.773	virulent
778	vOTU12969	18270	0.479296	uncertain_temperate
779	vOTU12970	15353	0.533675	uncertain_virulent
780	vOTU12972	7221	0.648966	uncertain_virulent
781	vOTU12986	10380	0.481535	uncertain_temperate
782	vOTU12989	4266	0.518939	uncertain_virulent
783	vOTU12990	15258	0.594026	uncertain_virulent
784	vOTU12995	25410	0.61919	uncertain_virulent
785	vOTU13007	3701	0.647818	uncertain_virulent
786	vOTU13009	3719	0.717235	virulent
787	vOTU13010	3344	0.852061	virulent
788	vOTU13012	1994	0.850703	virulent
789	vOTU13013	15613	0.804879	virulent
790	vOTU13014	1982	0.225039	temperate
791	vOTU13018	7943	0.879834	virulent
792	vOTU13021	3897	0.444863	uncertain_temperate
793	vOTU13022	21062	0.611929	uncertain_virulent
794	vOTU13026	5643	0.526454	uncertain_virulent
795	vOTU13039	2299	0.675066	uncertain_virulent
796	vOTU13049	108759	0.229864	temperate
797	vOTU1305	3350	0.276615	temperate
798	vOTU13050	2457	0.878559	virulent
799	vOTU13051	2294	0.724017	virulent
800	vOTU13052	4020	0.90439	virulent
801	vOTU13054	36634	0.322391	uncertain_temperate
802	vOTU13055	11815	0.500843	uncertain_virulent
803	vOTU13056	2334	0.299045	temperate
804	vOTU13057	1853	0.147768	temperate
805	vOTU13058	1843	0.762985	virulent
806	vOTU13059	2068	0.21047	temperate
807	vOTU1306	1661	0.738706	virulent
808	vOTU13060	2144	0.422591	uncertain_temperate
809	vOTU13061	2307	0.642027	uncertain_virulent
810	vOTU13062	2314	0.307656	uncertain_temperate
811	vOTU13063	2148	0.820425	virulent
812	vOTU13064	2353	0.300974	uncertain_temperate
813	vOTU13065	4717	0.998961	virulent
814	vOTU13066	3655	0.462851	uncertain_temperate
815	vOTU13067	2372	0.281083	temperate
816	vOTU13068	2145	0.871201	virulent
817	vOTU13069	2375	0.671304	uncertain_virulent
818	vOTU1307	1581	0.651882	uncertain_virulent
819	vOTU13070	14072	0.793471	virulent
820	vOTU13071	2164	0.905845	virulent
821	vOTU13072	1706	0.658201	uncertain_virulent
822	vOTU13073	3508	0.895759	virulent
823	vOTU13074	2074	0.440027	uncertain_temperate
824	vOTU13075	1524	0.341401	uncertain_temperate
825	vOTU13076	1514	0.302687	uncertain_temperate
826	vOTU13077	1591	0.962057	virulent
827	vOTU13078	4375	0.998594	virulent
828	vOTU13079	2254	0.99588	virulent
829	vOTU13080	3460	0.999569	virulent
830	vOTU13081	3586	0.99997	virulent
831	vOTU13082	1892	0.649191	uncertain_virulent
832	vOTU13083	2614	0.78914	virulent
833	vOTU13084	1531	0.762953	virulent
834	vOTU13085	5719	0.998418	virulent
835	vOTU13086	1877	0.451754	uncertain_temperate
836	vOTU13087	1717	1	virulent
837	vOTU13088	1551	0.752903	virulent
838	vOTU13089	1828	0.864907	virulent
839	vOTU13090	4821	0.808197	virulent
840	vOTU13091	4053	0.483328	uncertain_temperate
841	vOTU13092	2297	0.999355	virulent
842	vOTU13093	3608	0.621611	uncertain_virulent
843	vOTU13094	1613	0.048054	temperate
844	vOTU13095	5002	0.697975	uncertain_virulent
845	vOTU13096	2796	0.690286	uncertain_virulent
846	vOTU13097	3404	0.337984	uncertain_temperate
847	vOTU13098	1604	0.378154	uncertain_temperate
848	vOTU13099	1539	0.152611	temperate
849	vOTU131	1559	0.822131	virulent
850	vOTU13100	1604	0.553422	uncertain_virulent
851	vOTU13101	1643	0.0988847	temperate
852	vOTU13102	4495	0.919875	virulent
853	vOTU13103	2202	0.999093	virulent
854	vOTU13104	2055	0.760653	virulent
855	vOTU13105	3008	0.774285	virulent
856	vOTU13106	2257	0.905135	virulent
857	vOTU13107	2536	0.783502	virulent
858	vOTU13108	2439	0.933508	virulent
859	vOTU13109	1917	0.712186	virulent
860	vOTU13110	3410	0.758531	virulent
861	vOTU13111	1576	0.777891	virulent
862	vOTU13112	5009	0.795183	virulent
863	vOTU13113	2961	0.784418	virulent
864	vOTU13114	1916	0.932102	virulent
865	vOTU13115	2226	0.773165	virulent
866	vOTU13116	1744	0.962832	virulent
867	vOTU13117	1618	0.495569	uncertain_temperate
868	vOTU13118	5050	0.667163	uncertain_virulent
869	vOTU13119	2146	0.811361	virulent
870	vOTU1312	4393	0.999997	virulent
871	vOTU13120	1941	0.572097	uncertain_virulent
872	vOTU13121	6347	0.81525	virulent
873	vOTU13122	2336	0.40039	uncertain_temperate
874	vOTU13123	1729	0.59203	uncertain_virulent
875	vOTU13124	2719	0.723992	virulent
876	vOTU13125	2653	0.742033	virulent
877	vOTU13126	2608	0.92947	virulent
878	vOTU13127	2546	0.515844	uncertain_virulent
879	vOTU13128	3115	0.849577	virulent
880	vOTU13129	1971	0.754728	virulent
881	vOTU13130	1905	0.430523	uncertain_temperate
882	vOTU13131	2650	0.251347	temperate
883	vOTU13133	6701	0.454611	uncertain_temperate
884	vOTU13134	7213	0.59674	uncertain_virulent
885	vOTU13135	5963	0.122996	temperate
886	vOTU13138	7725	0.500817	uncertain_virulent
887	vOTU13139	5672	0.951891	virulent
888	vOTU13140	4565	0.758323	virulent
889	vOTU13141	1575	0.519578	uncertain_virulent
890	vOTU13142	5036	0.0577275	temperate
891	vOTU13143	3309	0.51809	uncertain_virulent
892	vOTU13144	6644	0.731199	virulent
893	vOTU13146	33504	0.157479	temperate
894	vOTU13148	6067	0.111567	temperate
895	vOTU13149	15171	0.589237	uncertain_virulent
896	vOTU13150	10528	0.0616804	temperate
897	vOTU13152	12888	0.520437	uncertain_virulent
898	vOTU13153	10606	0.668803	uncertain_virulent
899	vOTU13154	24389	0.753867	virulent
900	vOTU13155	1908	0.239698	temperate
901	vOTU13156	26226	0.556131	uncertain_virulent
902	vOTU13158	10803	0.696611	uncertain_virulent
903	vOTU13159	4572	0.125328	temperate
904	vOTU13160	2078	0.933346	virulent
905	vOTU13161	9055	0.632197	uncertain_virulent
906	vOTU13162	3119	0.283089	temperate
907	vOTU13165	1893	0.713311	virulent
908	vOTU13166	5256	0.239383	temperate
909	vOTU13167	27181	0.668211	uncertain_virulent
910	vOTU13168	3101	0.539915	uncertain_virulent
911	vOTU13170	7347	0.188798	temperate
912	vOTU13171	7654	0.5521	uncertain_virulent
913	vOTU13172	6036	0.600059	uncertain_virulent
914	vOTU13173	4183	0.108934	temperate
915	vOTU13175	4625	0.180894	temperate
916	vOTU13176	4244	0.393892	uncertain_temperate
917	vOTU13177	6745	0.861813	virulent
918	vOTU13179	26046	0.607184	uncertain_virulent
919	vOTU13180	8958	0.0365654	temperate
920	vOTU13181	6216	0.518031	uncertain_virulent
921	vOTU13182	15354	0.666223	uncertain_virulent
922	vOTU13183	4122	0.256641	temperate
923	vOTU13184	10399	0.0295892	temperate
924	vOTU13185	3974	0.0326024	temperate
925	vOTU13186	3095	0.556198	uncertain_virulent
926	vOTU13187	3085	0.521289	uncertain_virulent
927	vOTU13188	1999	0.337494	uncertain_temperate
928	vOTU13189	6418	0.0995133	temperate
929	vOTU1319	3612	0.678994	uncertain_virulent
930	vOTU13190	1817	0.130836	temperate
931	vOTU13192	6084	0.316354	uncertain_temperate
932	vOTU13193	3270	0.436607	uncertain_temperate
933	vOTU13195	8852	0.287498	temperate
934	vOTU13196	3607	0.767274	virulent
935	vOTU13197	2448	0.666603	uncertain_virulent
936	vOTU13198	8920	0.271237	temperate
937	vOTU13199	4443	0.0646314	temperate
938	vOTU13201	3433	0.779183	virulent
939	vOTU13202	3264	0.122327	temperate
940	vOTU13203	4443	0.0694723	temperate
941	vOTU13204	7121	0.400454	uncertain_temperate
942	vOTU13205	3800	0.203091	temperate
943	vOTU13206	4141	0.020855	temperate
944	vOTU13207	2228	0.394287	uncertain_temperate
945	vOTU13208	6380	0.720344	virulent
946	vOTU13209	16815	0.654317	uncertain_virulent
947	vOTU1321	2192	0.640775	uncertain_virulent
948	vOTU13210	4335	0.15419	temperate
949	vOTU13211	7845	0.66362	uncertain_virulent
950	vOTU13213	3599	0.120139	temperate
951	vOTU13214	5188	0.80313	virulent
952	vOTU13215	9551	0.0840948	temperate
953	vOTU13216	5495	0.601917	uncertain_virulent
954	vOTU13218	3885	0.709829	virulent
955	vOTU13219	4375	0.840838	virulent
956	vOTU13221	12840	0.644297	uncertain_virulent
957	vOTU13222	1581	0.0677923	temperate
958	vOTU13224	46516	0.13404	temperate
959	vOTU13225	5318	0.395291	uncertain_temperate
960	vOTU13227	6824	0.110669	temperate
961	vOTU13229	4772	0.526116	uncertain_virulent
962	vOTU13231	7615	0.672192	uncertain_virulent
963	vOTU13232	2718	0.527201	uncertain_virulent
964	vOTU13239	9343	0.0620321	temperate
965	vOTU1324	2501	0.658801	uncertain_virulent
966	vOTU13240	5976	0.822711	virulent
967	vOTU13241	9279	0.665593	uncertain_virulent
968	vOTU13242	5097	0.977562	virulent
969	vOTU13244	2699	0.226447	temperate
970	vOTU13248	2437	0.257393	temperate
971	vOTU13250	10381	0.637809	uncertain_virulent
972	vOTU13254	4451	0.850386	virulent
973	vOTU13255	2372	0.188494	temperate
974	vOTU13256	6597	0.609917	uncertain_virulent
975	vOTU13257	9178	0.4726	uncertain_temperate
976	vOTU13258	9937	0.154313	temperate
977	vOTU13262	2169	0.811156	virulent
978	vOTU13263	12420	0.12687	temperate
979	vOTU13264	6421	0.848675	virulent
980	vOTU13265	3423	0.33293	uncertain_temperate
981	vOTU13266	2488	0.766907	virulent
982	vOTU13267	1862	0.38937	uncertain_temperate
983	vOTU1327	1997	0.207253	temperate
984	vOTU13270	6072	0.722221	virulent
985	vOTU13271	4942	0.127847	temperate
986	vOTU13272	2826	0.120839	temperate
987	vOTU13273	13000	0.0342142	temperate
988	vOTU13274	3454	0.496744	uncertain_temperate
989	vOTU13276	9552	0.519154	uncertain_virulent
990	vOTU13277	3198	0.598916	uncertain_virulent
991	vOTU13279	3868	0.757378	virulent
992	vOTU13280	4470	0.896633	virulent
993	vOTU13281	3834	0.500818	uncertain_virulent
994	vOTU13282	1820	0.873495	virulent
995	vOTU13283	3411	0.354259	uncertain_temperate
996	vOTU13284	7901	0.745171	virulent
997	vOTU13287	2422	0.68032	uncertain_virulent
998	vOTU13289	8267	0.62996	uncertain_virulent
999	vOTU13290	2272	0.546335	uncertain_virulent
1000	vOTU13291	11165	0.80377	virulent
1001	vOTU13292	5016	0.689897	uncertain_virulent
1002	vOTU13294	2292	0.810508	virulent
1003	vOTU13295	2082	0.298546	temperate
1004	vOTU13296	3116	0.906122	virulent
1005	vOTU13297	1900	0.737611	virulent
1006	vOTU13298	11704	0.621341	uncertain_virulent
1007	vOTU13299	3362	0.138931	temperate
1008	vOTU13301	8030	0.65762	uncertain_virulent
1009	vOTU13302	8979	0.801265	virulent
1010	vOTU13304	3064	0.955226	virulent
1011	vOTU13309	9642	0.771697	virulent
1012	vOTU13311	2631	0.689865	uncertain_virulent
1013	vOTU13312	12103	0.719524	virulent
1014	vOTU13313	2578	0.727207	virulent
1015	vOTU13314	2386	0.116434	temperate
1016	vOTU13317	8165	0.819638	virulent
1017	vOTU13318	5205	0.638978	uncertain_virulent
1018	vOTU13319	7596	0.782765	virulent
1019	vOTU13320	2869	0.427974	uncertain_temperate
1020	vOTU13322	3775	0.436226	uncertain_temperate
1021	vOTU13323	9500	0.519021	uncertain_virulent
1022	vOTU13324	9712	0.800289	virulent
1023	vOTU13325	3674	0.927161	virulent
1024	vOTU13326	3404	0.303549	uncertain_temperate
1025	vOTU13328	11979	0.750107	virulent
1026	vOTU13332	3166	0.515099	uncertain_virulent
1027	vOTU13333	2526	0.897539	virulent
1028	vOTU13334	11585	0.586555	uncertain_virulent
1029	vOTU13336	3301	0.695041	uncertain_virulent
1030	vOTU13337	3679	0.683586	uncertain_virulent
1031	vOTU13338	4317	0.738778	virulent
1032	vOTU13339	17165	0.566748	uncertain_virulent
1033	vOTU13341	5276	0.377744	uncertain_temperate
1034	vOTU13343	5462	0.368382	uncertain_temperate
1035	vOTU13344	12206	0.749567	virulent
1036	vOTU13347	19416	0.656205	uncertain_virulent
1037	vOTU13348	11213	0.655373	uncertain_virulent
1038	vOTU1335	2644	0.910197	virulent
1039	vOTU13350	3798	0.781661	virulent
1040	vOTU13353	7499	0.393893	uncertain_temperate
1041	vOTU13354	1684	0.30311	uncertain_temperate
1042	vOTU13356	3994	0.511207	uncertain_virulent
1043	vOTU13357	4359	0.85706	virulent
1044	vOTU13358	2066	0.371024	uncertain_temperate
1045	vOTU13360	10352	0.680016	uncertain_virulent
1046	vOTU13361	2679	0.707719	virulent
1047	vOTU13362	6933	0.349461	uncertain_temperate
1048	vOTU13364	2491	0.030537	temperate
1049	vOTU13365	2284	0.841292	virulent
1050	vOTU13370	4790	0.639308	uncertain_virulent
1051	vOTU13371	2385	0.396787	uncertain_temperate
1052	vOTU13372	4081	0.578817	uncertain_virulent
1053	vOTU13373	2903	0.457452	uncertain_temperate
1054	vOTU13375	2849	0.0578433	temperate
1055	vOTU13376	2097	0.168853	temperate
1056	vOTU13378	7752	0.590148	uncertain_virulent
1057	vOTU13380	3625	0.512231	uncertain_virulent
1058	vOTU13381	1551	0.130753	temperate
1059	vOTU13383	3531	0.68259	uncertain_virulent
1060	vOTU13384	4160	0.481023	uncertain_temperate
1061	vOTU13386	16590	0.567072	uncertain_virulent
1062	vOTU13387	2734	0.651228	uncertain_virulent
1063	vOTU1339	1966	0.937706	virulent
1064	vOTU13390	6032	0.738828	virulent
1065	vOTU13391	9360	0.795177	virulent
1066	vOTU13392	4531	0.759687	virulent
1067	vOTU13393	4848	0.861986	virulent
1068	vOTU13395	3061	0.154943	temperate
1069	vOTU13396	3172	0.0278474	temperate
1070	vOTU13397	4011	0.614264	uncertain_virulent
1071	vOTU13398	21042	0.565284	uncertain_virulent
1072	vOTU13399	3437	0.906129	virulent
1073	vOTU13402	7042	0.818036	virulent
1074	vOTU13404	2995	0.475389	uncertain_temperate
1075	vOTU13405	1728	0.258991	temperate
1076	vOTU13406	3534	0.568736	uncertain_virulent
1077	vOTU13407	2872	0.932419	virulent
1078	vOTU13409	1693	0.184285	temperate
1079	vOTU1341	1577	0.648065	uncertain_virulent
1080	vOTU13410	4648	0.768265	virulent
1081	vOTU13412	4112	0.829654	virulent
1082	vOTU13415	1563	0.571475	uncertain_virulent
1083	vOTU13418	13054	0.767857	virulent
1084	vOTU13420	4588	0.76069	virulent
1085	vOTU13424	11054	0.541481	uncertain_virulent
1086	vOTU13425	1850	0.621843	uncertain_virulent
1087	vOTU13430	8448	0.64531	uncertain_virulent
1088	vOTU13432	2621	0.642672	uncertain_virulent
1089	vOTU13433	11054	0.813208	virulent
1090	vOTU13434	2782	0.925584	virulent
1091	vOTU13435	4647	0.551819	uncertain_virulent
1092	vOTU13436	2982	0.596626	uncertain_virulent
1093	vOTU13437	3331	0.329839	uncertain_temperate
1094	vOTU13438	4860	0.565388	uncertain_virulent
1095	vOTU13441	6262	0.391728	uncertain_temperate
1096	vOTU13442	3157	0.964612	virulent
1097	vOTU13443	4298	0.510664	uncertain_virulent
1098	vOTU13446	1981	0.883746	virulent
1099	vOTU13447	3196	0.43097	uncertain_temperate
1100	vOTU13448	9770	0.695749	uncertain_virulent
1101	vOTU13450	1945	0.768841	virulent
1102	vOTU13451	1751	0.101817	temperate
1103	vOTU13453	2016	0.784652	virulent
1104	vOTU13454	14028	0.491028	uncertain_temperate
1105	vOTU13455	15413	0.343757	uncertain_temperate
1106	vOTU13456	4690	0.584517	uncertain_virulent
1107	vOTU13457	18351	0.495295	uncertain_temperate
1108	vOTU13458	3041	0.676195	uncertain_virulent
1109	vOTU13460	6064	0.796993	virulent
1110	vOTU13461	7120	0.496572	uncertain_temperate
1111	vOTU13463	3431	0.552277	uncertain_virulent
1112	vOTU13465	5697	0.526234	uncertain_virulent
1113	vOTU13466	4267	0.681496	uncertain_virulent
1114	vOTU13467	8071	0.57255	uncertain_virulent
1115	vOTU13468	5942	0.576949	uncertain_virulent
1116	vOTU1347	3935	0.427912	uncertain_temperate
1117	vOTU13470	7388	0.553887	uncertain_virulent
1118	vOTU13471	5925	0.432353	uncertain_temperate
1119	vOTU13472	2899	0.388075	uncertain_temperate
1120	vOTU13473	7090	0.876596	virulent
1121	vOTU13474	11705	0.656936	uncertain_virulent
1122	vOTU13475	4037	0.865107	virulent
1123	vOTU13476	2988	0.581748	uncertain_virulent
1124	vOTU13477	1594	0.551004	uncertain_virulent
1125	vOTU13479	2817	0.874659	virulent
1126	vOTU13480	2706	0.499725	uncertain_temperate
1127	vOTU13481	8701	0.666463	uncertain_virulent
1128	vOTU13483	1685	0.687266	uncertain_virulent
1129	vOTU13484	2319	0.109161	temperate
1130	vOTU13485	1940	0.369202	uncertain_temperate
1131	vOTU13486	2062	0.239852	temperate
1132	vOTU13487	4873	0.447899	uncertain_temperate
1133	vOTU13488	4145	0.620355	uncertain_virulent
1134	vOTU13489	4772	0.677908	uncertain_virulent
1135	vOTU1349	3522	0.991596	virulent
1136	vOTU13491	2522	0.841243	virulent
1137	vOTU13497	3398	0.784778	virulent
1138	vOTU13499	1874	0.244468	temperate
1139	vOTU135	3614	0.765189	virulent
1140	vOTU13500	2361	0.74969	virulent
1141	vOTU13501	9564	0.475263	uncertain_temperate
1142	vOTU13502	2414	0.73091	virulent
1143	vOTU13505	3823	0.861778	virulent
1144	vOTU13506	2077	0.783906	virulent
1145	vOTU13507	1918	0.174944	temperate
1146	vOTU13508	9534	0.550331	uncertain_virulent
1147	vOTU1351	1558	0.180534	temperate
1148	vOTU13510	1579	0.611291	uncertain_virulent
1149	vOTU13511	1963	0.190324	temperate
1150	vOTU13512	7017	0.892993	virulent
1151	vOTU13513	1874	0.874139	virulent
1152	vOTU13514	14730	0.68012	uncertain_virulent
1153	vOTU13515	5520	0.675359	uncertain_virulent
1154	vOTU13517	6801	0.633526	uncertain_virulent
1155	vOTU13518	4824	0.679417	uncertain_virulent
1156	vOTU13519	5394	0.628724	uncertain_virulent
1157	vOTU1352	2058	0.326171	uncertain_temperate
1158	vOTU13520	2006	0.655876	uncertain_virulent
1159	vOTU13523	7964	0.557797	uncertain_virulent
1160	vOTU13524	2094	0.915408	virulent
1161	vOTU13525	3770	0.89137	virulent
1162	vOTU13527	4969	0.531272	uncertain_virulent
1163	vOTU13528	2337	0.613788	uncertain_virulent
1164	vOTU13529	3065	0.976324	virulent
1165	vOTU1353	2303	0.787747	virulent
1166	vOTU13530	3983	0.425571	uncertain_temperate
1167	vOTU13531	1580	0.248736	temperate
1168	vOTU13532	6992	0.725941	virulent
1169	vOTU13533	10945	0.402522	uncertain_temperate
1170	vOTU13538	4124	0.481537	uncertain_temperate
1171	vOTU13539	10560	0.540146	uncertain_virulent
1172	vOTU1354	2213	0.0841992	temperate
1173	vOTU13541	1805	0.491536	uncertain_temperate
1174	vOTU13542	4162	0.685585	uncertain_virulent
1175	vOTU13543	5078	0.648235	uncertain_virulent
1176	vOTU13547	6357	0.918827	virulent
1177	vOTU1355	1636	0.0803282	temperate
1178	vOTU13551	7600	0.738755	virulent
1179	vOTU13552	4521	0.596351	uncertain_virulent
1180	vOTU13554	1847	0.770743	virulent
1181	vOTU13555	7905	0.569273	uncertain_virulent
1182	vOTU13556	10274	0.82818	virulent
1183	vOTU13557	8893	0.474243	uncertain_temperate
1184	vOTU13558	4114	0.525933	uncertain_virulent
1185	vOTU13560	1612	0.848818	virulent
1186	vOTU13561	4799	0.683	uncertain_virulent
1187	vOTU13562	5585	0.691166	uncertain_virulent
1188	vOTU13563	10556	0.555369	uncertain_virulent
1189	vOTU13564	10385	0.58043	uncertain_virulent
1190	vOTU13566	9131	0.666036	uncertain_virulent
1191	vOTU13568	5425	0.675112	uncertain_virulent
1192	vOTU13569	6655	0.620193	uncertain_virulent
1193	vOTU1357	415253	0.2448	temperate
1194	vOTU13571	2918	0.614793	uncertain_virulent
1195	vOTU13572	8994	0.364589	uncertain_temperate
1196	vOTU13573	4299	0.302687	uncertain_temperate
1197	vOTU13574	5013	0.617308	uncertain_virulent
1198	vOTU13575	4223	0.500611	uncertain_virulent
1199	vOTU13576	6224	0.617118	uncertain_virulent
1200	vOTU13578	2555	0.720651	virulent
1201	vOTU13583	1988	0.89975	virulent
1202	vOTU13585	10509	0.44771	uncertain_temperate
1203	vOTU13587	12703	0.459794	uncertain_temperate
1204	vOTU13588	13046	0.55369	uncertain_virulent
1205	vOTU13590	6590	0.784541	virulent
1206	vOTU13592	2343	0.75816	virulent
1207	vOTU13593	4250	0.861175	virulent
1208	vOTU13594	2402	0.143332	temperate
1209	vOTU13595	6399	0.383473	uncertain_temperate
1210	vOTU1360	3061	0.216067	temperate
1211	vOTU13600	6888	0.786786	virulent
1212	vOTU13601	2793	0.859158	virulent
1213	vOTU13604	1563	0.655924	uncertain_virulent
1214	vOTU13605	5614	0.366248	uncertain_temperate
1215	vOTU13607	2896	0.911236	virulent
1216	vOTU13609	9078	0.557929	uncertain_virulent
1217	vOTU1361	2082	0.896072	virulent
1218	vOTU13610	8441	0.0809696	temperate
1219	vOTU13612	11538	0.497513	uncertain_temperate
1220	vOTU13613	4225	0.730239	virulent
1221	vOTU13614	11828	0.791796	virulent
1222	vOTU13616	10672	0.0826895	temperate
1223	vOTU13618	5206	0.792247	virulent
1224	vOTU13619	3188	0.623629	uncertain_virulent
1225	vOTU13621	3628	0.498233	uncertain_temperate
1226	vOTU13622	9062	0.502867	uncertain_virulent
1227	vOTU13623	4277	0.656918	uncertain_virulent
1228	vOTU13625	8440	0.65739	uncertain_virulent
1229	vOTU13626	3073	0.480565	uncertain_temperate
1230	vOTU13627	2526	0.866462	virulent
1231	vOTU13630	3526	0.503787	uncertain_virulent
1232	vOTU13632	1854	0.863057	virulent
1233	vOTU13634	4551	0.796381	virulent
1234	vOTU13635	1996	0.794255	virulent
1235	vOTU13637	7593	0.720779	virulent
1236	vOTU13639	15637	0.706468	virulent
1237	vOTU13640	5052	0.439552	uncertain_temperate
1238	vOTU13641	7837	0.697112	uncertain_virulent
1239	vOTU13642	6168	0.843965	virulent
1240	vOTU13644	2884	0.395487	uncertain_temperate
1241	vOTU13646	3339	0.531784	uncertain_virulent
1242	vOTU1365	2286	0.825317	virulent
1243	vOTU13652	6713	0.685031	uncertain_virulent
1244	vOTU13655	12106	0.62624	uncertain_virulent
1245	vOTU13656	9931	0.718907	virulent
1246	vOTU13657	3155	0.714407	virulent
1247	vOTU13658	1558	0.947153	virulent
1248	vOTU13659	6526	0.841852	virulent
1249	vOTU1366	2894	0.783798	virulent
1250	vOTU13660	28503	0.627107	uncertain_virulent
1251	vOTU13662	1851	0.850067	virulent
1252	vOTU13663	2444	0.648189	uncertain_virulent
1253	vOTU13664	2849	0.559762	uncertain_virulent
1254	vOTU13665	5717	0.223664	temperate
1255	vOTU13667	22427	0.784563	virulent
1256	vOTU13668	8992	0.195298	temperate
1257	vOTU13669	1573	0.903903	virulent
1258	vOTU13670	5313	0.424534	uncertain_temperate
1259	vOTU13673	1773	0.297742	temperate
1260	vOTU13675	5378	0.621815	uncertain_virulent
1261	vOTU13679	1786	0.860235	virulent
1262	vOTU13680	5758	0.481959	uncertain_temperate
1263	vOTU13682	13488	0.588639	uncertain_virulent
1264	vOTU13683	1710	0.651346	uncertain_virulent
1265	vOTU13684	2909	0.509964	uncertain_virulent
1266	vOTU13687	16283	0.784925	virulent
1267	vOTU13689	12925	0.724315	virulent
1268	vOTU1369	1639	0.684155	uncertain_virulent
1269	vOTU13691	1640	0.899997	virulent
1270	vOTU13698	3897	0.652139	uncertain_virulent
1271	vOTU137	1581	0.651724	uncertain_virulent
1272	vOTU13701	10225	0.423526	uncertain_temperate
1273	vOTU13703	2374	0.970442	virulent
1274	vOTU13704	1724	0.0267119	temperate
1275	vOTU13706	1579	0.291676	temperate
1276	vOTU13708	15083	0.479802	uncertain_temperate
1277	vOTU13712	15032	0.564162	uncertain_virulent
1278	vOTU13713	7442	0.927131	virulent
1279	vOTU13714	2495	0.947485	virulent
1280	vOTU13717	9592	0.744942	virulent
1281	vOTU13718	2833	0.681295	uncertain_virulent
1282	vOTU1372	1742	0.083918	temperate
1283	vOTU13720	4471	0.509864	uncertain_virulent
1284	vOTU13722	6672	0.690767	uncertain_virulent
1285	vOTU13723	2879	0.866246	virulent
1286	vOTU13725	3672	0.556857	uncertain_virulent
1287	vOTU13726	19143	0.753475	virulent
1288	vOTU13727	4379	0.543691	uncertain_virulent
1289	vOTU13729	5176	0.755787	virulent
1290	vOTU13733	1572	0.938521	virulent
1291	vOTU13736	4184	0.896902	virulent
1292	vOTU1374	2574	0.666166	uncertain_virulent
1293	vOTU13740	1927	0.874714	virulent
1294	vOTU13741	8382	0.440768	uncertain_temperate
1295	vOTU13747	11836	0.737552	virulent
1296	vOTU13749	4181	0.364368	uncertain_temperate
1297	vOTU13750	5892	0.777758	virulent
1298	vOTU13752	3569	0.769676	virulent
1299	vOTU13754	2391	0.789753	virulent
1300	vOTU13755	6502	0.824115	virulent
1301	vOTU13758	4790	0.556777	uncertain_virulent
1302	vOTU13759	2942	0.351023	uncertain_temperate
1303	vOTU1376	1606	0.409672	uncertain_temperate
1304	vOTU13760	8499	0.498065	uncertain_temperate
1305	vOTU13761	9464	0.611225	uncertain_virulent
1306	vOTU13762	7321	0.739291	virulent
1307	vOTU13766	3283	0.205308	temperate
1308	vOTU13769	2825	0.346893	uncertain_temperate
1309	vOTU13771	1834	0.102367	temperate
1310	vOTU13772	2541	0.981581	virulent
1311	vOTU13773	2395	0.895905	virulent
1312	vOTU13774	1598	0.928766	virulent
1313	vOTU13775	2632	0.818587	virulent
1314	vOTU13778	2513	0.930309	virulent
1315	vOTU1378	1525	0.936941	virulent
1316	vOTU13781	3232	0.339229	uncertain_temperate
1317	vOTU13782	6831	0.864502	virulent
1318	vOTU13784	11605	0.837188	virulent
1319	vOTU13785	4887	0.806708	virulent
1320	vOTU13787	8036	0.624543	uncertain_virulent
1321	vOTU13788	1890	0.841454	virulent
1322	vOTU13789	2976	0.885338	virulent
1323	vOTU13790	8107	0.447692	uncertain_temperate
1324	vOTU13794	4371	0.706109	virulent
1325	vOTU13796	1938	0.258628	temperate
1326	vOTU13797	2453	0.34673	uncertain_temperate
1327	vOTU13798	2548	0.626885	uncertain_virulent
1328	vOTU13799	4602	0.950418	virulent
1329	vOTU138	3031	0.553016	uncertain_virulent
1330	vOTU13801	5338	0.663659	uncertain_virulent
1331	vOTU13802	7582	0.65209	uncertain_virulent
1332	vOTU13803	4102	0.299206	temperate
1333	vOTU13804	1580	0.9048	virulent
1334	vOTU13805	10268	0.149159	temperate
1335	vOTU13806	3385	0.264952	temperate
1336	vOTU13807	2232	0.831875	virulent
1337	vOTU13808	13245	0.505314	uncertain_virulent
1338	vOTU13810	3266	0.68379	uncertain_virulent
1339	vOTU13815	3350	0.890356	virulent
1340	vOTU13818	3853	0.8053	virulent
1341	vOTU13819	1614	0.965404	virulent
1342	vOTU13820	5783	0.856345	virulent
1343	vOTU13822	6182	0.48763	uncertain_temperate
1344	vOTU13825	2575	0.335598	uncertain_temperate
1345	vOTU13827	1804	0.178713	temperate
1346	vOTU13829	2391	0.67285	uncertain_virulent
1347	vOTU13831	2204	0.742714	virulent
1348	vOTU13832	20188	0.553	uncertain_virulent
1349	vOTU13833	4899	0.516289	uncertain_virulent
1350	vOTU13834	15286	0.679576	uncertain_virulent
1351	vOTU13835	8060	0.711447	virulent
1352	vOTU13837	4177	0.411485	uncertain_temperate
1353	vOTU13838	5969	0.70267	virulent
1354	vOTU13839	1698	0.4915	uncertain_temperate
1355	vOTU13840	2690	0.638115	uncertain_virulent
1356	vOTU13845	17720	0.687023	uncertain_virulent
1357	vOTU13847	2973	0.969481	virulent
1358	vOTU13848	5015	0.740102	virulent
1359	vOTU13849	9201	0.645254	uncertain_virulent
1360	vOTU13853	12167	0.701762	virulent
1361	vOTU13854	5366	0.881057	virulent
1362	vOTU1386	2221	0.142012	temperate
1363	vOTU13860	2805	0.838378	virulent
1364	vOTU13862	6884	0.327904	uncertain_temperate
1365	vOTU13863	5150	0.562463	uncertain_virulent
1366	vOTU13864	5788	0.582166	uncertain_virulent
1367	vOTU13865	8705	0.821018	virulent
1368	vOTU13868	7901	0.6862	uncertain_virulent
1369	vOTU13871	4331	0.877882	virulent
1370	vOTU13873	1594	0.631376	uncertain_virulent
1371	vOTU13874	1622	0.949965	virulent
1372	vOTU13876	2874	0.34342	uncertain_temperate
1373	vOTU13878	7341	0.576991	uncertain_virulent
1374	vOTU13879	4096	0.190166	temperate
1375	vOTU13881	2716	0.387645	uncertain_temperate
1376	vOTU13883	2078	0.594394	uncertain_virulent
1377	vOTU13884	9581	0.78652	virulent
1378	vOTU13887	5648	0.646489	uncertain_virulent
1379	vOTU13888	4811	0.414712	uncertain_temperate
1380	vOTU13889	1771	0.762384	virulent
1381	vOTU13892	5463	0.596905	uncertain_virulent
1382	vOTU13893	6745	0.558913	uncertain_virulent
1383	vOTU13894	2978	0.80507	virulent
1384	vOTU13895	4350	0.624291	uncertain_virulent
1385	vOTU13896	3369	0.57579	uncertain_virulent
1386	vOTU13897	8659	0.812264	virulent
1387	vOTU13898	3335	0.687769	uncertain_virulent
1388	vOTU139	8107	0.853095	virulent
1389	vOTU13900	3532	0.89937	virulent
1390	vOTU13901	1623	0.0510115	temperate
1391	vOTU13902	16687	0.666367	uncertain_virulent
1392	vOTU13904	4231	0.676234	uncertain_virulent
1393	vOTU13907	4467	0.410177	uncertain_temperate
1394	vOTU13908	1909	0.911422	virulent
1395	vOTU13910	1727	0.644624	uncertain_virulent
1396	vOTU13916	7975	0.711521	virulent
1397	vOTU13918	8337	0.508861	uncertain_virulent
1398	vOTU13919	7110	0.769271	virulent
1399	vOTU1392	2328	0.823291	virulent
1400	vOTU13921	3252	0.914613	virulent
1401	vOTU13922	11530	0.623662	uncertain_virulent
1402	vOTU13923	4495	0.768724	virulent
1403	vOTU13924	14100	0.728649	virulent
1404	vOTU13925	1586	0.802217	virulent
1405	vOTU13927	6563	0.56688	uncertain_virulent
1406	vOTU13928	8978	0.447518	uncertain_temperate
1407	vOTU13929	3683	0.680842	uncertain_virulent
1408	vOTU1393	6464	0.840279	virulent
1409	vOTU13930	4514	0.88154	virulent
1410	vOTU13931	5377	0.679016	uncertain_virulent
1411	vOTU13933	6298	0.585061	uncertain_virulent
1412	vOTU13935	2208	0.741186	virulent
1413	vOTU13936	2472	0.690351	uncertain_virulent
1414	vOTU13938	9753	0.726569	virulent
1415	vOTU13939	11957	0.620313	uncertain_virulent
1416	vOTU13941	7756	0.642157	uncertain_virulent
1417	vOTU13943	5789	0.885913	virulent
1418	vOTU13944	2078	0.831079	virulent
1419	vOTU13945	5068	0.148571	temperate
1420	vOTU13946	2223	0.0906507	temperate
1421	vOTU13947	5874	0.497196	uncertain_temperate
1422	vOTU13949	4239	0.396736	uncertain_temperate
1423	vOTU1395	12208	0.960638	virulent
1424	vOTU13950	4225	0.343525	uncertain_temperate
1425	vOTU13951	1898	0.831593	virulent
1426	vOTU13953	4361	0.868785	virulent
1427	vOTU13954	9348	0.312634	uncertain_temperate
1428	vOTU13957	3045	0.440627	uncertain_temperate
1429	vOTU13958	2512	0.299021	temperate
1430	vOTU13960	14691	0.287587	temperate
1431	vOTU13961	11062	0.659115	uncertain_virulent
1432	vOTU13965	7212	0.445021	uncertain_temperate
1433	vOTU13966	3984	0.766604	virulent
1434	vOTU13969	3660	0.706488	virulent
1435	vOTU13970	5397	0.44182	uncertain_temperate
1436	vOTU13971	11268	0.540154	uncertain_virulent
1437	vOTU13972	24634	0.666795	uncertain_virulent
1438	vOTU13975	5298	0.426982	uncertain_temperate
1439	vOTU13976	2979	0.789492	virulent
1440	vOTU13977	8195	0.890153	virulent
1441	vOTU13978	9248	0.354228	uncertain_temperate
1442	vOTU1398	2638	0.928745	virulent
1443	vOTU13986	3644	0.677105	uncertain_virulent
1444	vOTU13987	1881	0.697071	uncertain_virulent
1445	vOTU13988	20889	0.687981	uncertain_virulent
1446	vOTU13989	2055	0.401551	uncertain_temperate
1447	vOTU13990	1863	0.815076	virulent
1448	vOTU13994	1506	0.292601	temperate
1449	vOTU13995	2074	0.329869	uncertain_temperate
1450	vOTU13998	3277	0.837828	virulent
1451	vOTU13999	2410	0.830301	virulent
1452	vOTU14	1566	0.95208	virulent
1453	vOTU1400	8490	0.13536	temperate
1454	vOTU14000	11541	0.779894	virulent
1455	vOTU14001	4480	0.565528	uncertain_virulent
1456	vOTU14002	5742	0.787082	virulent
1457	vOTU14003	10973	0.606958	uncertain_virulent
1458	vOTU14004	2141	0.756023	virulent
1459	vOTU14008	6415	0.781074	virulent
1460	vOTU14009	14756	0.737018	virulent
1461	vOTU1401	7431	0.25227	temperate
1462	vOTU14010	3280	0.611485	uncertain_virulent
1463	vOTU14011	1847	0.730001	virulent
1464	vOTU14012	3154	0.154293	temperate
1465	vOTU14014	1514	0.765568	virulent
1466	vOTU14017	7223	0.588806	uncertain_virulent
1467	vOTU14018	3039	0.594294	uncertain_virulent
1468	vOTU14019	2634	0.774209	virulent
1469	vOTU14022	4073	0.840331	virulent
1470	vOTU14026	3727	0.610776	uncertain_virulent
1471	vOTU1403	6276	0.394587	uncertain_temperate
1472	vOTU14030	7260	0.674613	uncertain_virulent
1473	vOTU14032	13989	0.734173	virulent
1474	vOTU14033	3163	0.942491	virulent
1475	vOTU14035	5174	0.521678	uncertain_virulent
1476	vOTU14036	3190	0.974122	virulent
1477	vOTU14037	2289	0.668243	uncertain_virulent
1478	vOTU1404	9820	0.251844	temperate
1479	vOTU14040	5922	0.247619	temperate
1480	vOTU14041	16629	0.200834	temperate
1481	vOTU14043	3142	0.355361	uncertain_temperate
1482	vOTU14045	3621	0.535928	uncertain_virulent
1483	vOTU14046	6230	0.124421	temperate
1484	vOTU14047	6365	0.344857	uncertain_temperate
1485	vOTU14048	3563	0.485792	uncertain_temperate
1486	vOTU14050	3706	0.467197	uncertain_temperate
1487	vOTU14051	6059	0.0377531	temperate
1488	vOTU14052	6078	0.0778146	temperate
1489	vOTU14053	5089	0.0499752	temperate
1490	vOTU14055	7820	0.336638	uncertain_temperate
1491	vOTU14056	63662	0.147328	temperate
1492	vOTU14057	5361	0.795373	virulent
1493	vOTU14058	2906	0.306285	uncertain_temperate
1494	vOTU14059	98686	0.245267	temperate
1495	vOTU14061	10770	0.233009	temperate
1496	vOTU14062	3098	0.471671	uncertain_temperate
1497	vOTU14063	16222	0.065096	temperate
1498	vOTU14065	18189	0.076981	temperate
1499	vOTU14066	197234	0.20822	temperate
1500	vOTU14067	21542	0.190524	temperate
1501	vOTU14068	4111	0.0734942	temperate
1502	vOTU1407	1613	0.457743	uncertain_temperate
1503	vOTU14070	36203	0.205793	temperate
1504	vOTU14071	19390	0.102194	temperate
1505	vOTU14072	8305	0.0559714	temperate
1506	vOTU14073	5044	0.367249	uncertain_temperate
1507	vOTU14074	16603	0.156833	temperate
1508	vOTU14075	2652	0.120921	temperate
1509	vOTU14077	10594	0.221297	temperate
1510	vOTU14079	4004	0.315903	uncertain_temperate
1511	vOTU14080	4324	0.17059	temperate
1512	vOTU14081	33407	0.174869	temperate
1513	vOTU14083	6856	0.389907	uncertain_temperate
1514	vOTU14085	1946	0.0368337	temperate
1515	vOTU14086	2262	0.254519	temperate
1516	vOTU14087	4179	0.215308	temperate
1517	vOTU1409	46949	0.159144	temperate
1518	vOTU14090	7334	0.108924	temperate
1519	vOTU14091	7924	0.119393	temperate
1520	vOTU14094	3097	0.244553	temperate
1521	vOTU14095	7258	0.248115	temperate
1522	vOTU14096	6474	0.165865	temperate
1523	vOTU14097	4667	0.362925	uncertain_temperate
1524	vOTU14098	4354	0.481938	uncertain_temperate
1525	vOTU14099	42954	0.209652	temperate
1526	vOTU141	1718	0.539041	uncertain_virulent
1527	vOTU14100	9663	0.332179	uncertain_temperate
1528	vOTU14101	10803	0.264531	temperate
1529	vOTU14103	5784	0.166051	temperate
1530	vOTU14104	2123	0.0565035	temperate
1531	vOTU14106	3331	0.26947	temperate
1532	vOTU1411	5011	0.572833	uncertain_virulent
1533	vOTU14110	19395	0.0845298	temperate
1534	vOTU14111	7671	0.0756371	temperate
1535	vOTU14113	23207	0.0493044	temperate
1536	vOTU14114	24837	0.59303	uncertain_virulent
1537	vOTU14115	2943	0.21198	temperate
1538	vOTU14117	5386	0.147715	temperate
1539	vOTU14118	4482	0.4571	uncertain_temperate
1540	vOTU1412	6912	0.0971859	temperate
1541	vOTU14122	14855	0.0977383	temperate
1542	vOTU14123	2974	0.326722	uncertain_temperate
1543	vOTU14124	4705	0.0727006	temperate
1544	vOTU14125	4575	0.121431	temperate
1545	vOTU14126	17952	0.0822263	temperate
1546	vOTU14128	12855	0.233388	temperate
1547	vOTU14129	1855	0.0850009	temperate
1548	vOTU1413	3679	0.0968335	temperate
1549	vOTU14131	1688	0.564452	uncertain_virulent
1550	vOTU14133	91709	0.345114	uncertain_temperate
1551	vOTU14134	7485	0.678306	uncertain_virulent
1552	vOTU14135	13019	0.244334	temperate
1553	vOTU14136	8508	0.100799	temperate
1554	vOTU14137	1904	0.299365	temperate
1555	vOTU14138	5626	0.335331	uncertain_temperate
1556	vOTU14139	7074	0.0736147	temperate
1557	vOTU1414	5859	0.234583	temperate
1558	vOTU14141	15809	0.150427	temperate
1559	vOTU14145	2154	0.0892135	temperate
1560	vOTU14146	2064	0.162636	temperate
1561	vOTU1415	5392	0.482013	uncertain_temperate
1562	vOTU14151	4895	0.0575427	temperate
1563	vOTU14157	1939	0.156313	temperate
1564	vOTU1416	4830	0.48103	uncertain_temperate
1565	vOTU14160	2885	0.0943137	temperate
1566	vOTU14164	2130	0.142445	temperate
1567	vOTU14165	8501	0.494337	uncertain_temperate
1568	vOTU14169	2242	0.824274	virulent
1569	vOTU14184	8027	0.145108	temperate
1570	vOTU14186	10997	0.0934395	temperate
1571	vOTU1419	5700	0.28602	temperate
1572	vOTU14192	4720	0.640013	uncertain_virulent
1573	vOTU14193	8348	0.41334	uncertain_temperate
1574	vOTU142	1719	0.640629	uncertain_virulent
1575	vOTU1420	8459	0.794921	virulent
1576	vOTU14202	2205	0.533536	uncertain_virulent
1577	vOTU14208	3913	0.196381	temperate
1578	vOTU1421	5637	0.607837	uncertain_virulent
1579	vOTU14214	11282	0.458832	uncertain_temperate
1580	vOTU14218	3047	0.789296	virulent
1581	vOTU1422	5354	0.927257	virulent
1582	vOTU14229	8074	0.410057	uncertain_temperate
1583	vOTU1423	4782	0.261785	temperate
1584	vOTU14234	9455	0.284425	temperate
1585	vOTU1424	5946	0.352999	uncertain_temperate
1586	vOTU14242	12609	0.512781	uncertain_virulent
1587	vOTU14243	14109	0.375459	uncertain_temperate
1588	vOTU14249	3535	0.25714	temperate
1589	vOTU1425	5488	0.842006	virulent
1590	vOTU14250	6274	0.16851	temperate
1591	vOTU14254	27094	0.0506634	temperate
1592	vOTU1426	6209	0.198718	temperate
1593	vOTU14261	2904	0.362607	uncertain_temperate
1594	vOTU14269	6561	0.224687	temperate
1595	vOTU1427	5906	0.899025	virulent
1596	vOTU14272	9443	0.60523	uncertain_virulent
1597	vOTU14277	5458	0.930408	virulent
1598	vOTU1428	2025	0.890316	virulent
1599	vOTU14284	27013	0.251252	temperate
1600	vOTU14289	2280	0.833606	virulent
1601	vOTU1429	4789	0.694256	uncertain_virulent
1602	vOTU14292	7423	0.919442	virulent
1603	vOTU14293	11366	0.165031	temperate
1604	vOTU14294	3888	0.118826	temperate
1605	vOTU1430	1977	0.506418	uncertain_virulent
1606	vOTU14300	4366	0.580645	uncertain_virulent
1607	vOTU14304	1560	0.0613437	temperate
1608	vOTU14306	3857	0.0250055	temperate
1609	vOTU1431	2569	0.861537	virulent
1610	vOTU14311	3229	0.924069	virulent
1611	vOTU14314	11334	0.260743	temperate
1612	vOTU14315	2368	0.397217	uncertain_temperate
1613	vOTU1432	2143	0.301515	uncertain_temperate
1614	vOTU14327	9705	0.28058	temperate
1615	vOTU1433	2675	0.600749	uncertain_virulent
1616	vOTU14332	1515	0.556651	uncertain_virulent
1617	vOTU14334	2381	0.487881	uncertain_temperate
1618	vOTU1434	5771	0.597628	uncertain_virulent
1619	vOTU14343	9902	0.0803311	temperate
1620	vOTU14348	21083	0.160376	temperate
1621	vOTU1435	5207	0.57694	uncertain_virulent
1622	vOTU14351	24183	0.346864	uncertain_temperate
1623	vOTU14357	9259	0.0515583	temperate
1624	vOTU1436	2318	0.964318	virulent
1625	vOTU1437	2760	0.949147	virulent
1626	vOTU14371	6512	0.471706	uncertain_temperate
1627	vOTU14373	2848	0.272369	temperate
1628	vOTU14374	2344	0.131478	temperate
1629	vOTU14376	11755	0.0776669	temperate
1630	vOTU14379	2243	0.213397	temperate
1631	vOTU1439	4879	0.838558	virulent
1632	vOTU144	5854	0.538185	uncertain_virulent
1633	vOTU1440	2724	0.871042	virulent
1634	vOTU14401	1970	0.150872	temperate
1635	vOTU14405	3413	0.568461	uncertain_virulent
1636	vOTU14407	9143	0.925682	virulent
1637	vOTU1441	2682	0.933129	virulent
1638	vOTU14415	3269	0.989759	virulent
1639	vOTU1442	1775	0.526667	uncertain_virulent
1640	vOTU14422	2940	0.309035	uncertain_temperate
1641	vOTU1443	4434	0.62266	uncertain_virulent
1642	vOTU14431	4990	0.288348	temperate
1643	vOTU14437	7243	0.776564	virulent
1644	vOTU14438	2743	0.95612	virulent
1645	vOTU14443	1577	0.927413	virulent
1646	vOTU14444	4529	0.756478	virulent
1647	vOTU14449	3913	0.571067	uncertain_virulent
1648	vOTU14453	2412	0.0901334	temperate
1649	vOTU14455	1810	0.0748418	temperate
1650	vOTU14458	7144	0.751208	virulent
1651	vOTU14467	2692	0.068847	temperate
1652	vOTU1447	9479	0.30523	uncertain_temperate
1653	vOTU14476	2111	0.312864	uncertain_temperate
1654	vOTU14483	1772	0.452089	uncertain_temperate
1655	vOTU14484	4283	0.0370914	temperate
1656	vOTU14487	3024	0.138508	temperate
1657	vOTU1449	2070	0.595041	uncertain_virulent
1658	vOTU14491	4374	0.103129	temperate
1659	vOTU14492	1672	0.82864	virulent
1660	vOTU145	4067	0.998218	virulent
1661	vOTU14507	1738	0.060139	temperate
1662	vOTU14509	1543	0.389681	uncertain_temperate
1663	vOTU14512	4639	0.729404	virulent
1664	vOTU14513	3992	0.0698417	temperate
1665	vOTU14520	1570	0.00786431	temperate
1666	vOTU14523	5057	0.3122	uncertain_temperate
1667	vOTU14527	1506	0.341636	uncertain_temperate
1668	vOTU14529	2544	0.660887	uncertain_virulent
1669	vOTU14531	3545	0.0646317	temperate
1670	vOTU14535	5755	0.92344	virulent
1671	vOTU14537	6286	0.354055	uncertain_temperate
1672	vOTU14539	1616	0.308918	uncertain_temperate
1673	vOTU14541	1608	0.0389472	temperate
1674	vOTU14542	2816	0.794487	virulent
1675	vOTU14545	2697	0.89175	virulent
1676	vOTU14547	3339	0.0648599	temperate
1677	vOTU14548	3322	0.530415	uncertain_virulent
1678	vOTU14549	2247	0.721486	virulent
1679	vOTU14550	4187	0.494392	uncertain_temperate
1680	vOTU14552	2193	0.0261064	temperate
1681	vOTU14557	2544	0.128095	temperate
1682	vOTU14558	4204	0.830306	virulent
1683	vOTU14561	2234	0.31694	uncertain_temperate
1684	vOTU14564	1653	0.548802	uncertain_virulent
1685	vOTU1457	2724	0.541215	uncertain_virulent
1686	vOTU14574	1614	0.30171	uncertain_temperate
1687	vOTU14582	2667	0.636252	uncertain_virulent
1688	vOTU14583	1667	0.746281	virulent
1689	vOTU14586	2247	0.598678	uncertain_virulent
1690	vOTU14589	4701	0.318524	uncertain_temperate
1691	vOTU14590	2893	0.248927	temperate
1692	vOTU14594	4920	0.745018	virulent
1693	vOTU14595	11640	0.121398	temperate
1694	vOTU14597	4288	0.765689	virulent
1695	vOTU14598	1799	0.978556	virulent
1696	vOTU1460	1909	0.782489	virulent
1697	vOTU14604	3478	0.0760566	temperate
1698	vOTU1461	2381	0.778761	virulent
1699	vOTU14610	7150	0.0641034	temperate
1700	vOTU14611	1747	0.926416	virulent
1701	vOTU14619	1751	0.959572	virulent
1702	vOTU14621	4222	0.267338	temperate
1703	vOTU14623	2840	0.695378	uncertain_virulent
1704	vOTU14626	5353	0.604105	uncertain_virulent
1705	vOTU14627	2366	0.0725937	temperate
1706	vOTU1463	6880	0.407837	uncertain_temperate
1707	vOTU14631	2118	0.050791	temperate
1708	vOTU14633	1553	0.36102	uncertain_temperate
1709	vOTU1464	1532	0.630765	uncertain_virulent
1710	vOTU14642	4779	0.13491	temperate
1711	vOTU14643	4477	0.107542	temperate
1712	vOTU14644	3423	0.493523	uncertain_temperate
1713	vOTU14657	2082	0.599494	uncertain_virulent
1714	vOTU14659	12999	0.597063	uncertain_virulent
1715	vOTU14660	11410	0.886969	virulent
1716	vOTU14665	2428	0.899826	virulent
1717	vOTU14666	2442	0.851984	virulent
1718	vOTU14667	11359	0.911906	virulent
1719	vOTU14668	1555	0.0158912	temperate
1720	vOTU14670	6317	0.299597	temperate
1721	vOTU14671	1918	0.881831	virulent
1722	vOTU1468	1814	0.571591	uncertain_virulent
1723	vOTU14681	1689	0.739324	virulent
1724	vOTU14682	19928	0.172094	temperate
1725	vOTU14685	1535	0.0570867	temperate
1726	vOTU14689	3176	0.748996	virulent
1727	vOTU14696	3406	0.34005	uncertain_temperate
1728	vOTU147	1545	0.570593	uncertain_virulent
1729	vOTU1470	1717	0.597552	uncertain_virulent
1730	vOTU14703	49833	0.311047	uncertain_temperate
1731	vOTU14706	18215	0.352021	uncertain_temperate
1732	vOTU14708	14805	0.507614	uncertain_virulent
1733	vOTU14711	16273	0.0861507	temperate
1734	vOTU14714	19148	0.391524	uncertain_temperate
1735	vOTU14718	32655	0.256793	temperate
1736	vOTU14719	3834	0.472098	uncertain_temperate
1737	vOTU14720	13234	0.30459	uncertain_temperate
1738	vOTU14728	13543	0.489643	uncertain_temperate
1739	vOTU14729	3849	0.225229	temperate
1740	vOTU14730	7833	0.702863	virulent
1741	vOTU14731	2323	0.276036	temperate
1742	vOTU14732	15548	0.501036	uncertain_virulent
1743	vOTU14734	4659	0.227174	temperate
1744	vOTU14736	3061	0.356674	uncertain_temperate
1745	vOTU14746	12320	0.125275	temperate
1746	vOTU14752	36043	0.20631	temperate
1747	vOTU14756	18989	0.0539457	temperate
1748	vOTU14758	2609	0.696719	uncertain_virulent
1749	vOTU1476	2455	0.157239	temperate
1750	vOTU14761	16505	0.397659	uncertain_temperate
1751	vOTU14764	16089	0.0781987	temperate
1752	vOTU14767	2877	0.0792337	temperate
1753	vOTU14768	2684	0.44324	uncertain_temperate
1754	vOTU14769	13268	0.190226	temperate
1755	vOTU14779	37847	0.430239	uncertain_temperate
1756	vOTU14785	10248	0.429567	uncertain_temperate
1757	vOTU14789	4587	0.353468	uncertain_temperate
1758	vOTU14792	21234	0.197739	temperate
1759	vOTU14797	101633	0.893285	virulent
1760	vOTU148	2575	0.445662	uncertain_temperate
1761	vOTU14801	46205	0.698029	uncertain_virulent
1762	vOTU14804	5085	0.349017	uncertain_temperate
1763	vOTU14808	9468	0.533798	uncertain_virulent
1764	vOTU1481	4135	0.24037	temperate
1765	vOTU14810	72300	0.467587	uncertain_temperate
1766	vOTU1482	2735	0.704365	virulent
1767	vOTU14821	16435	0.107854	temperate
1768	vOTU14822	20783	0.231401	temperate
1769	vOTU14828	1703	0.0165355	temperate
1770	vOTU14830	3708	0.245124	temperate
1771	vOTU14835	12112	0.365018	uncertain_temperate
1772	vOTU14839	12912	0.136943	temperate
1773	vOTU1484	1894	0.545109	uncertain_virulent
1774	vOTU14844	41300	0.241862	temperate
1775	vOTU14852	15369	0.740027	virulent
1776	vOTU14853	1860	0.177411	temperate
1777	vOTU14857	5875	0.260812	temperate
1778	vOTU14858	8783	0.587166	uncertain_virulent
1779	vOTU14859	38755	0.209667	temperate
1780	vOTU1486	1530	0.522466	uncertain_virulent
1781	vOTU14860	10676	0.825131	virulent
1782	vOTU14861	5206	0.441935	uncertain_temperate
1783	vOTU14863	2228	0.0809057	temperate
1784	vOTU14864	3009	0.0724821	temperate
1785	vOTU14866	2517	0.310214	uncertain_temperate
1786	vOTU14869	15302	0.667763	uncertain_virulent
1787	vOTU14875	40472	0.8415	virulent
1788	vOTU14878	1575	0.0478547	temperate
1789	vOTU14888	39570	0.339929	uncertain_temperate
1790	vOTU14890	3452	0.785891	virulent
1791	vOTU14891	35678	0.761717	virulent
1792	vOTU14893	8734	0.338209	uncertain_temperate
1793	vOTU14900	16432	0.119777	temperate
1794	vOTU14905	17141	0.296166	temperate
1795	vOTU14908	42582	0.609301	uncertain_virulent
1796	vOTU14914	42088	0.463159	uncertain_temperate
1797	vOTU14918	20011	0.855594	virulent
1798	vOTU1492	1517	0.397003	uncertain_temperate
1799	vOTU14923	4163	0.306594	uncertain_temperate
1800	vOTU14926	17493	0.528475	uncertain_virulent
1801	vOTU14929	18203	0.248824	temperate
1802	vOTU14939	5110	0.383093	uncertain_temperate
1803	vOTU14940	4859	0.0652078	temperate
1804	vOTU14941	7042	0.733185	virulent
1805	vOTU14944	3011	0.781094	virulent
1806	vOTU14945	3566	0.0739062	temperate
1807	vOTU14953	1569	0.101103	temperate
1808	vOTU14954	32215	0.436786	uncertain_temperate
1809	vOTU14963	16902	0.772946	virulent
1810	vOTU14965	2751	0.0961273	temperate
1811	vOTU14968	38374	0.412279	uncertain_temperate
1812	vOTU14976	15523	0.0948263	temperate
1813	vOTU14987	3150	0.428434	uncertain_temperate
1814	vOTU14989	18011	0.19793	temperate
1815	vOTU14996	28299	0.0877516	temperate
1816	vOTU14998	43306	0.332421	uncertain_temperate
1817	vOTU15	2105	0.458767	uncertain_temperate
1818	vOTU15003	11477	0.93161	virulent
1819	vOTU15008	15034	0.376481	uncertain_temperate
1820	vOTU15009	5807	0.800784	virulent
1821	vOTU15014	3715	0.684557	uncertain_virulent
1822	vOTU15020	85315	0.49693	uncertain_temperate
1823	vOTU15026	5395	0.034723	temperate
1824	vOTU15030	20797	0.936786	virulent
1825	vOTU15031	8026	0.0813041	temperate
1826	vOTU15036	42042	0.575153	uncertain_virulent
1827	vOTU15037	14378	0.489691	uncertain_temperate
1828	vOTU15038	28842	0.505585	uncertain_virulent
1829	vOTU15041	9665	0.229082	temperate
1830	vOTU15043	4780	0.428732	uncertain_temperate
1831	vOTU15044	177975	0.493775	uncertain_temperate
1832	vOTU15045	2179	0.272345	temperate
1833	vOTU15046	18120	0.848569	virulent
1834	vOTU1505	5488	0.189575	temperate
1835	vOTU15050	42108	0.328747	uncertain_temperate
1836	vOTU15054	9033	0.608324	uncertain_virulent
1837	vOTU15055	2577	0.372459	uncertain_temperate
1838	vOTU15057	5093	0.250674	temperate
1839	vOTU1506	1970	0.556367	uncertain_virulent
1840	vOTU15060	3153	0.72818	virulent
1841	vOTU15061	1691	0.770086	virulent
1842	vOTU15064	12072	0.0671432	temperate
1843	vOTU15066	7649	0.0707573	temperate
1844	vOTU15068	5493	0.0766491	temperate
1845	vOTU15070	28241	0.133744	temperate
1846	vOTU15074	29550	0.111334	temperate
1847	vOTU15080	33627	0.266377	temperate
1848	vOTU15086	41519	0.476999	uncertain_temperate
1849	vOTU1509	2999	0.935862	virulent
1850	vOTU15090	11663	0.821935	virulent
1851	vOTU15091	5157	0.386816	uncertain_temperate
1852	vOTU15097	2511	0.385584	uncertain_temperate
1853	vOTU15101	3509	0.013132	temperate
1854	vOTU15106	3325	0.783387	virulent
1855	vOTU15108	2428	0.245613	temperate
1856	vOTU15109	6537	0.0392155	temperate
1857	vOTU15110	4387	0.0943347	temperate
1858	vOTU15111	9857	0.136024	temperate
1859	vOTU15112	21502	0.415385	uncertain_temperate
1860	vOTU15115	13745	0.905826	virulent
1861	vOTU15116	55590	0.391223	uncertain_temperate
1862	vOTU15118	13443	0.702981	virulent
1863	vOTU15122	38054	0.771999	virulent
1864	vOTU15124	42732	0.644606	uncertain_virulent
1865	vOTU15127	1856	0.0982563	temperate
1866	vOTU15131	48762	0.290356	temperate
1867	vOTU15134	2325	0.538218	uncertain_virulent
1868	vOTU15135	4318	0.99876	virulent
1869	vOTU15136	2058	0.284047	temperate
1870	vOTU15138	1832	0.74253	virulent
1871	vOTU15139	1835	0.818243	virulent
1872	vOTU15140	1625	0.756069	virulent
1873	vOTU15142	8268	0.863012	virulent
1874	vOTU15143	1688	0.514394	uncertain_virulent
1875	vOTU15144	1710	0.0814783	temperate
1876	vOTU15145	7971	0.84794	virulent
1877	vOTU15146	2292	0.426484	uncertain_temperate
1878	vOTU15147	2083	0.659399	uncertain_virulent
1879	vOTU15148	2330	0.27214	temperate
1880	vOTU15149	1838	0.81881	virulent
1881	vOTU15150	2261	0.472262	uncertain_temperate
1882	vOTU15151	2213	0.241956	temperate
1883	vOTU15152	3211	0.864199	virulent
1884	vOTU15153	2318	0.86256	virulent
1885	vOTU15154	2291	0.829982	virulent
1886	vOTU15155	2560	0.472713	uncertain_temperate
1887	vOTU15156	1574	0.792381	virulent
1888	vOTU15157	5269	0.526808	uncertain_virulent
1889	vOTU15158	1758	0.994379	virulent
1890	vOTU15160	3423	0.994803	virulent
1891	vOTU15161	4920	0.19658	temperate
1892	vOTU15162	1810	0.902605	virulent
1893	vOTU15163	2988	0.671915	uncertain_virulent
1894	vOTU15164	1624	0.999999	virulent
1895	vOTU15165	2948	0.239828	temperate
1896	vOTU15166	3403	0.0463267	temperate
1897	vOTU15167	3159	0.238287	temperate
1898	vOTU15168	2105	0.353158	uncertain_temperate
1899	vOTU15169	2393	0.434847	uncertain_temperate
1900	vOTU1517	1644	0.697395	uncertain_virulent
1901	vOTU15170	3934	0.231417	temperate
1902	vOTU15173	2694	0.050581	temperate
1903	vOTU15175	4080	0.869532	virulent
1904	vOTU15176	2421	0.998452	virulent
1905	vOTU15177	4748	0.602247	uncertain_virulent
1906	vOTU15178	1579	0.993747	virulent
1907	vOTU15180	2111	0.532228	uncertain_virulent
1908	vOTU15181	2461	0.0677404	temperate
1909	vOTU15182	2606	0.910325	virulent
1910	vOTU15183	4374	0.806918	virulent
1911	vOTU15185	2064	0.96737	virulent
1912	vOTU15186	6853	0.823718	virulent
1913	vOTU15187	7872	0.21816	temperate
1914	vOTU15189	1932	0.960247	virulent
1915	vOTU15190	11795	0.735016	virulent
1916	vOTU15191	2209	0.998485	virulent
1917	vOTU15192	2794	0.424984	uncertain_temperate
1918	vOTU15193	1517	0.286852	temperate
1919	vOTU15194	2110	0.24145	temperate
1920	vOTU15196	2526	0.851884	virulent
1921	vOTU15197	3584	0.999815	virulent
1922	vOTU15199	4052	0.955175	virulent
1923	vOTU15200	1903	0.94708	virulent
1924	vOTU15201	2909	0.999745	virulent
1925	vOTU15202	5628	0.688646	uncertain_virulent
1926	vOTU15203	1553	1	virulent
1927	vOTU15204	3465	0.938861	virulent
1928	vOTU15206	2214	0.446725	uncertain_temperate
1929	vOTU15207	3277	0.797894	virulent
1930	vOTU15208	3492	0.435322	uncertain_temperate
1931	vOTU15209	3799	0.229665	temperate
1932	vOTU15210	2985	0.453764	uncertain_temperate
1933	vOTU15211	2080	0.928526	virulent
1934	vOTU15214	3176	0.272903	temperate
1935	vOTU15215	2030	0.973921	virulent
1936	vOTU15216	4104	0.147478	temperate
1937	vOTU15217	2076	0.101906	temperate
1938	vOTU15218	3282	0.88406	virulent
1939	vOTU15220	5372	0.0262517	temperate
1940	vOTU15221	6179	0.780616	virulent
1941	vOTU15222	5645	0.950372	virulent
1942	vOTU15224	2077	0.977732	virulent
1943	vOTU15225	7198	0.800237	virulent
1944	vOTU15226	14396	0.614527	uncertain_virulent
1945	vOTU15227	4176	0.734417	virulent
1946	vOTU15228	3220	0.424164	uncertain_temperate
1947	vOTU15229	3333	0.866047	virulent
1948	vOTU15230	2691	0.966978	virulent
1949	vOTU15231	7690	0.921508	virulent
1950	vOTU15232	2464	0.594711	uncertain_virulent
1951	vOTU15233	1839	0.106934	temperate
1952	vOTU15234	2970	0.0742826	temperate
1953	vOTU15235	4980	0.473436	uncertain_temperate
1954	vOTU15237	3430	0.253965	temperate
1955	vOTU15238	2355	0.127978	temperate
1956	vOTU15239	3328	0.70719	virulent
1957	vOTU15242	3199	0.537451	uncertain_virulent
1958	vOTU15243	2153	0.288091	temperate
1959	vOTU15244	3116	0.999702	virulent
1960	vOTU15245	2505	0.687944	uncertain_virulent
1961	vOTU15246	3470	0.30075	uncertain_temperate
1962	vOTU15248	14730	0.997938	virulent
1963	vOTU15251	2743	0.0605336	temperate
1964	vOTU15252	7718	0.706629	virulent
1965	vOTU15253	4857	0.825866	virulent
1966	vOTU15254	1742	0.947457	virulent
1967	vOTU15255	2647	0.953117	virulent
1968	vOTU15256	2117	0.161023	temperate
1969	vOTU15257	4944	0.786928	virulent
1970	vOTU15259	8676	0.173995	temperate
1971	vOTU15260	7732	0.950402	virulent
1972	vOTU15263	5696	0.924857	virulent
1973	vOTU15264	4027	0.724216	virulent
1974	vOTU15266	2180	0.82338	virulent
1975	vOTU15267	6095	0.846332	virulent
1976	vOTU15268	2460	0.39835	uncertain_temperate
1977	vOTU15270	1730	0.733777	virulent
1978	vOTU15271	2271	0.175585	temperate
1979	vOTU15272	1655	0.100391	temperate
1980	vOTU15273	2464	0.938752	virulent
1981	vOTU15274	8917	0.796993	virulent
1982	vOTU15275	1501	0.069888	temperate
1983	vOTU15276	2275	0.299187	temperate
1984	vOTU15277	1703	0.0406086	temperate
1985	vOTU15278	9997	0.639452	uncertain_virulent
1986	vOTU1528	3061	0.502045	uncertain_virulent
1987	vOTU15280	1805	0.319769	uncertain_temperate
1988	vOTU15281	7166	0.533566	uncertain_virulent
1989	vOTU15282	5278	0.720785	virulent
1990	vOTU15283	2126	0.0911214	temperate
1991	vOTU15284	2807	0.304198	uncertain_temperate
1992	vOTU15285	4239	0.277305	temperate
1993	vOTU15286	2670	0.2791	temperate
1994	vOTU15287	2344	0.368029	uncertain_temperate
1995	vOTU15288	2332	0.383119	uncertain_temperate
1996	vOTU1529	2434	0.672236	uncertain_virulent
1997	vOTU15290	1519	1	virulent
1998	vOTU15291	2571	0.929021	virulent
[truncated: 16,414 more rows]
