# Supplementary material for: Metagenomic analysis of the DNA virome communities in swine lungs
Source: Front Microbiol. 2026 May 28;17:1798033. doi: 10.3389/fmicb.2026.1798033 (PMC13253880; doi:10.3389/fmicb.2026.1798033)
Supplement: Supplementary file 16 [file Table_9.XLSX]

## Sheet: 9a
Supplementary Table 9a. Details of putative AMGs based on VIBRANT annotations with vOTUs associated with vOTUs before filtering.
NO.	Viral protein	Viral scaffold	AMG KO	AMG KO name	Pfam	Pfam name
1	vOTU17661_5	vOTU17661	K00558	DNMT1, dcm; DNA (cytosine-5)-methyltransferase 1 [EC:2.1.1.37]	PF00145.17	C-5 cytosine-specific DNA methylase
2	vOTU19072_3	vOTU19072	K21140	mec; [CysO sulfur-carrier protein]-S-L-cysteine hydrolase [EC:3.13.1.6]	PF14464.6	Prokaryotic homologs of the JAB domain
3	vOTU4582_1	vOTU4582	K17398	DNMT3A; DNA (cytosine-5)-methyltransferase 3A [EC:2.1.1.37]	PF00145.17	C-5 cytosine-specific DNA methylase
4	vOTU13233_9	vOTU13233	K00558	DNMT1, dcm; DNA (cytosine-5)-methyltransferase 1 [EC:2.1.1.37]	PF00145.17	C-5 cytosine-specific DNA methylase
5	vOTU20388_6	vOTU20388	K01186	NEU1; sialidase-1 [EC:3.2.1.18]	PF13088.6	BNR repeat-like domain
6	vOTU20932_3	vOTU20932	K00558	DNMT1, dcm; DNA (cytosine-5)-methyltransferase 1 [EC:2.1.1.37]	PF00145.17	C-5 cytosine-specific DNA methylase
7	vOTU31168_4	vOTU31168	K00820	glmS, GFPT; glutamine---fructose-6-phosphate transaminase (isomerizing) [EC:2.6.1.16]	PF13522.6	Glutamine amidotransferase domain
8	vOTU23126_1	vOTU23126	K17398	DNMT3A; DNA (cytosine-5)-methyltransferase 3A [EC:2.1.1.37]	PF00145.17	C-5 cytosine-specific DNA methylase
9	vOTU13194_4	vOTU13194	K00558	DNMT1, dcm; DNA (cytosine-5)-methyltransferase 1 [EC:2.1.1.37]	PF00145.17	C-5 cytosine-specific DNA methylase
10	vOTU14741_5	vOTU14741	K00390	cysH; phosphoadenosine phosphosulfate reductase [EC:1.8.4.8 1.8.4.10]
11	vOTU28316_1	vOTU28316	K00558	DNMT1, dcm; DNA (cytosine-5)-methyltransferase 1 [EC:2.1.1.37]	PF00145.17	C-5 cytosine-specific DNA methylase
12	vOTU24773_1	vOTU24773	K00287	DHFR, folA; dihydrofolate reductase [EC:1.5.1.3]	PF00186.19	Dihydrofolate reductase
13	vOTU22634_8	vOTU22634	K21029	moeB; molybdopterin-synthase adenylyltransferase [EC:2.7.7.80]	PF00899.21	ThiF family
14	vOTU1919_5	vOTU1919	K02843	waaF, rfaF; heptosyltransferase II [EC:2.4.-.-]
15	vOTU7829_14	vOTU7829	K00600	glyA, SHMT; glycine hydroxymethyltransferase [EC:2.1.2.1]	PF00464.19	Serine hydroxymethyltransferase
16	vOTU25078_3	vOTU25078	K00390	cysH; phosphoadenosine phosphosulfate reductase [EC:1.8.4.8 1.8.4.10]	PF01507.19	Phosphoadenosine phosphosulfate reductase family
17	vOTU27810_19	vOTU27810	K00390	cysH; phosphoadenosine phosphosulfate reductase [EC:1.8.4.8 1.8.4.10]	PF01507.19	Phosphoadenosine phosphosulfate reductase family
18	vOTU22451_1	vOTU22451	K17398	DNMT3A; DNA (cytosine-5)-methyltransferase 3A [EC:2.1.1.37]
19	vOTU29406_6	vOTU29406	K00390	cysH; phosphoadenosine phosphosulfate reductase [EC:1.8.4.8 1.8.4.10]	PF01507.19	Phosphoadenosine phosphosulfate reductase family
20	vOTU21018_4	vOTU21018	K09882	cobS; cobaltochelatase CobS [EC:6.6.1.2]
21	vOTU32379_2	vOTU32379	K01186	NEU1; sialidase-1 [EC:3.2.1.18]
22	vOTU33948_4	vOTU33948	K00558	DNMT1, dcm; DNA (cytosine-5)-methyltransferase 1 [EC:2.1.1.37]	PF00145.17	C-5 cytosine-specific DNA methylase
23	vOTU22709_2	vOTU22709	K00390	cysH; phosphoadenosine phosphosulfate reductase [EC:1.8.4.8 1.8.4.10]	PF01507.19	Phosphoadenosine phosphosulfate reductase family
24	vOTU24340_2	vOTU24340	K10026	queE; 7-carboxy-7-deazaguanine synthase [EC:4.3.99.3]
25	vOTU24340_3	vOTU24340	K01495	GCH1, folE; GTP cyclohydrolase IA [EC:3.5.4.16]	PF01227.22	GTP cyclohydrolase I
26	vOTU24340_6	vOTU24340	K06920	queC; 7-cyano-7-deazaguanine synthase [EC:6.3.4.20]	PF06508.13	Queuosine biosynthesis protein QueC
27	vOTU22956_2	vOTU22956	K00287	DHFR, folA; dihydrofolate reductase [EC:1.5.1.3]	PF00186.19	Dihydrofolate reductase
28	vOTU35175_2	vOTU35175	K00558	DNMT1, dcm; DNA (cytosine-5)-methyltransferase 1 [EC:2.1.1.37]	PF00145.17	C-5 cytosine-specific DNA methylase
29	vOTU14151_4	vOTU14151	K06167	phnP; phosphoribosyl 1,2-cyclic phosphate phosphodiesterase [EC:3.1.4.55]	PF12706.7	Beta-lactamase superfamily domain
30	vOTU21599_6	vOTU21599	K00558	DNMT1, dcm; DNA (cytosine-5)-methyltransferase 1 [EC:2.1.1.37]	PF00145.17	C-5 cytosine-specific DNA methylase
31	vOTU4357_9	vOTU4357	K21029	moeB; molybdopterin-synthase adenylyltransferase [EC:2.7.7.80]	PF00899.21	ThiF family
32	vOTU4357_18	vOTU4357	K00558	DNMT1, dcm; DNA (cytosine-5)-methyltransferase 1 [EC:2.1.1.37]	PF00145.17	C-5 cytosine-specific DNA methylase
33	vOTU14716_2	vOTU14716	K00390	cysH; phosphoadenosine phosphosulfate reductase [EC:1.8.4.8 1.8.4.10]	PF01507.19	Phosphoadenosine phosphosulfate reductase family
34	vOTU6649_9	vOTU6649	K00558	DNMT1, dcm; DNA (cytosine-5)-methyltransferase 1 [EC:2.1.1.37]	PF00145.17	C-5 cytosine-specific DNA methylase
35	vOTU30225_21	vOTU30225	K00390	cysH; phosphoadenosine phosphosulfate reductase [EC:1.8.4.8 1.8.4.10]	PF11922.8	Domain of unknown function (DUF3440)
36	vOTU22555_6	vOTU22555	K03462	NAMPT; nicotinamide phosphoribosyltransferase [EC:2.4.2.12]	PF04095.16	Nicotinate phosphoribosyltransferase (NAPRTase) family
37	vOTU6636_10	vOTU6636	K00558	DNMT1, dcm; DNA (cytosine-5)-methyltransferase 1 [EC:2.1.1.37]	PF00145.17	C-5 cytosine-specific DNA methylase
38	vOTU6636_11	vOTU6636	K00558	DNMT1, dcm; DNA (cytosine-5)-methyltransferase 1 [EC:2.1.1.37]	PF00145.17	C-5 cytosine-specific DNA methylase
39	vOTU6881_9	vOTU6881	K17398	DNMT3A; DNA (cytosine-5)-methyltransferase 3A [EC:2.1.1.37]	PF00145.17	C-5 cytosine-specific DNA methylase
40	vOTU34475_1	vOTU34475	K00558	DNMT1, dcm; DNA (cytosine-5)-methyltransferase 1 [EC:2.1.1.37]	PF00145.17	C-5 cytosine-specific DNA methylase
41	vOTU2346_5	vOTU2346	K00558	DNMT1, dcm; DNA (cytosine-5)-methyltransferase 1 [EC:2.1.1.37]	PF00145.17	C-5 cytosine-specific DNA methylase
42	vOTU20783_5	vOTU20783	K00390	cysH; phosphoadenosine phosphosulfate reductase [EC:1.8.4.8 1.8.4.10]	PF01507.19	Phosphoadenosine phosphosulfate reductase family
43	vOTU30181_3	vOTU30181	K00558	DNMT1, dcm; DNA (cytosine-5)-methyltransferase 1 [EC:2.1.1.37]	PF00145.17	C-5 cytosine-specific DNA methylase
44	vOTU30332_3	vOTU30332	K00390	cysH; phosphoadenosine phosphosulfate reductase [EC:1.8.4.8 1.8.4.10]	PF11922.8	Domain of unknown function (DUF3440)
45	vOTU14331_6	vOTU14331	K13522	K13522, nadM; bifunctional NMN adenylyltransferase/nudix hydrolase [EC:2.7.7.1 3.6.1.-]	PF00293.28	NUDIX domain
46	vOTU14936_23	vOTU14936	K00558	DNMT1, dcm; DNA (cytosine-5)-methyltransferase 1 [EC:2.1.1.37]	PF00145.17	C-5 cytosine-specific DNA methylase
47	vOTU23572_3	vOTU23572	K00390	cysH; phosphoadenosine phosphosulfate reductase [EC:1.8.4.8 1.8.4.10]
48	vOTU35763_1	vOTU35763	K00558	DNMT1, dcm; DNA (cytosine-5)-methyltransferase 1 [EC:2.1.1.37]	PF00145.17	C-5 cytosine-specific DNA methylase
49	vOTU13215_5	vOTU13215	K00558	DNMT1, dcm; DNA (cytosine-5)-methyltransferase 1 [EC:2.1.1.37]	PF00145.17	C-5 cytosine-specific DNA methylase
50	vOTU13215_6	vOTU13215	K00558	DNMT1, dcm; DNA (cytosine-5)-methyltransferase 1 [EC:2.1.1.37]	PF00145.17	C-5 cytosine-specific DNA methylase
51	vOTU15954_4	vOTU15954	K00558	DNMT1, dcm; DNA (cytosine-5)-methyltransferase 1 [EC:2.1.1.37]	PF00145.17	C-5 cytosine-specific DNA methylase
52	vOTU22618_2	vOTU22618	K02078	acpP; acyl carrier protein	PF00550.25	Phosphopantetheine attachment site
53	vOTU27209_1	vOTU27209	K17398	DNMT3A; DNA (cytosine-5)-methyltransferase 3A [EC:2.1.1.37]
54	vOTU14970_45	vOTU14970	K06167	phnP; phosphoribosyl 1,2-cyclic phosphate phosphodiesterase [EC:3.1.4.55]	PF12706.7	Beta-lactamase superfamily domain
55	vOTU22478_1	vOTU22478	K03462	NAMPT; nicotinamide phosphoribosyltransferase [EC:2.4.2.12]
56	vOTU31242_4	vOTU31242	K00558	DNMT1, dcm; DNA (cytosine-5)-methyltransferase 1 [EC:2.1.1.37]	PF00145.17	C-5 cytosine-specific DNA methylase
57	vOTU23997_2	vOTU23997	K00558	DNMT1, dcm; DNA (cytosine-5)-methyltransferase 1 [EC:2.1.1.37]	PF00145.17	C-5 cytosine-specific DNA methylase
58	vOTU35159_1	vOTU35159	K00558	DNMT1, dcm; DNA (cytosine-5)-methyltransferase 1 [EC:2.1.1.37]
59	vOTU35159_2	vOTU35159	K00558	DNMT1, dcm; DNA (cytosine-5)-methyltransferase 1 [EC:2.1.1.37]
60	vOTU33735_4	vOTU33735	K00558	DNMT1, dcm; DNA (cytosine-5)-methyltransferase 1 [EC:2.1.1.37]	PF00145.17	C-5 cytosine-specific DNA methylase
61	vOTU31139_1	vOTU31139	K00558	DNMT1, dcm; DNA (cytosine-5)-methyltransferase 1 [EC:2.1.1.37]	PF00145.17	C-5 cytosine-specific DNA methylase
62	vOTU23247_4	vOTU23247	K00558	DNMT1, dcm; DNA (cytosine-5)-methyltransferase 1 [EC:2.1.1.37]	PF00145.17	C-5 cytosine-specific DNA methylase
63	vOTU8299_5	vOTU8299	K00287	DHFR, folA; dihydrofolate reductase [EC:1.5.1.3]	PF00186.19	Dihydrofolate reductase
64	vOTU34408_12	vOTU34408	K04618	GAOA; galactose oxidase [EC:1.1.3.9]	PF13418.6	Galactose oxidase, central domain
65	vOTU31022_11	vOTU31022	K00558	DNMT1, dcm; DNA (cytosine-5)-methyltransferase 1 [EC:2.1.1.37]	PF00145.17	C-5 cytosine-specific DNA methylase
66	vOTU30431_1	vOTU30431	K00558	DNMT1, dcm; DNA (cytosine-5)-methyltransferase 1 [EC:2.1.1.37]	PF00145.17	C-5 cytosine-specific DNA methylase
67	vOTU31121_3	vOTU31121	K00558	DNMT1, dcm; DNA (cytosine-5)-methyltransferase 1 [EC:2.1.1.37]	PF00145.17	C-5 cytosine-specific DNA methylase
68	vOTU2340_2	vOTU2340	K19645	dfrB, dfr2; dihydrofolate reductase (trimethoprim resistance protein) [EC:1.5.1.3]	PF06442.11	R67 dihydrofolate reductase
69	vOTU7621_11	vOTU7621	K17398	DNMT3A; DNA (cytosine-5)-methyltransferase 3A [EC:2.1.1.37]	PF00145.17	C-5 cytosine-specific DNA methylase
70	vOTU23284_4	vOTU23284	K00287	DHFR, folA; dihydrofolate reductase [EC:1.5.1.3]	PF00186.19	Dihydrofolate reductase
71	vOTU16353_1	vOTU16353	K00558	DNMT1, dcm; DNA (cytosine-5)-methyltransferase 1 [EC:2.1.1.37]	PF00145.17	C-5 cytosine-specific DNA methylase
72	vOTU37733_5	vOTU37733	K23144	K23144; UDP-N-acetylglucosamine diphosphorylase / glucose-1-phosphate thymidylyltransferase / UDP-N-acetylgalactosamine diphosphorylase / glucosamine-1-phosphate N-acetyltransferase / galactosamine-1-phosphate N-acetyltransferase [EC:2.7.7.23 2.7.7.24 2.7.7.83 2.3.1.157 2.3.1.276]	PF18836.1	Beta solenoid repeat from YDCK
73	vOTU35046_2	vOTU35046	K21140	mec; [CysO sulfur-carrier protein]-S-L-cysteine hydrolase [EC:3.13.1.6]
74	vOTU4697_8	vOTU4697	K00558	DNMT1, dcm; DNA (cytosine-5)-methyltransferase 1 [EC:2.1.1.37]	PF00145.17	C-5 cytosine-specific DNA methylase
75	vOTU22016_2	vOTU22016	K00287	DHFR, folA; dihydrofolate reductase [EC:1.5.1.3]	PF00186.19	Dihydrofolate reductase
76	vOTU31251_11	vOTU31251	K00558	DNMT1, dcm; DNA (cytosine-5)-methyltransferase 1 [EC:2.1.1.37]
77	vOTU22252_4	vOTU22252	K00390	cysH; phosphoadenosine phosphosulfate reductase [EC:1.8.4.8 1.8.4.10]	PF01507.19	Phosphoadenosine phosphosulfate reductase family
78	vOTU31628_5	vOTU31628	K06167	phnP; phosphoribosyl 1,2-cyclic phosphate phosphodiesterase [EC:3.1.4.55]
79	vOTU16301_3	vOTU16301	K00558	DNMT1, dcm; DNA (cytosine-5)-methyltransferase 1 [EC:2.1.1.37]	PF00145.17	C-5 cytosine-specific DNA methylase
80	vOTU16301_6	vOTU16301	K17398	DNMT3A; DNA (cytosine-5)-methyltransferase 3A [EC:2.1.1.37]	PF00145.17	C-5 cytosine-specific DNA methylase
81	vOTU7738_29	vOTU7738	K00287	DHFR, folA; dihydrofolate reductase [EC:1.5.1.3]	PF00186.19	Dihydrofolate reductase
82	vOTU23916_2	vOTU23916	K00287	DHFR, folA; dihydrofolate reductase [EC:1.5.1.3]	PF00186.19	Dihydrofolate reductase
83	vOTU23086_5	vOTU23086	K17398	DNMT3A; DNA (cytosine-5)-methyltransferase 3A [EC:2.1.1.37]	PF00145.17	C-5 cytosine-specific DNA methylase
84	vOTU35032_1	vOTU35032	K01006	ppdK; pyruvate, orthophosphate dikinase [EC:2.7.9.1]	PF01326.19	Pyruvate phosphate dikinase, PEP/pyruvate binding domain
85	vOTU27410_1	vOTU27410	K00558	DNMT1, dcm; DNA (cytosine-5)-methyltransferase 1 [EC:2.1.1.37]	PF00145.17	C-5 cytosine-specific DNA methylase
86	vOTU32712_2	vOTU32712	K00390	cysH; phosphoadenosine phosphosulfate reductase [EC:1.8.4.8 1.8.4.10]	PF01507.19	Phosphoadenosine phosphosulfate reductase family
87	vOTU16816_11	vOTU16816	K00558	DNMT1, dcm; DNA (cytosine-5)-methyltransferase 1 [EC:2.1.1.37]	PF00145.17	C-5 cytosine-specific DNA methylase
88	vOTU13259_5	vOTU13259	K03462	NAMPT; nicotinamide phosphoribosyltransferase [EC:2.4.2.12]	PF04095.16	Nicotinate phosphoribosyltransferase (NAPRTase) family
89	vOTU1409_65	vOTU1409	K00558	DNMT1, dcm; DNA (cytosine-5)-methyltransferase 1 [EC:2.1.1.37]	PF00145.17	C-5 cytosine-specific DNA methylase
90	vOTU5952_17	vOTU5952	K21140	mec; [CysO sulfur-carrier protein]-S-L-cysteine hydrolase [EC:3.13.1.6]	PF14464.6	Prokaryotic homologs of the JAB domain
91	vOTU5785_27	vOTU5785	K00287	DHFR, folA; dihydrofolate reductase [EC:1.5.1.3]	PF00186.19	Dihydrofolate reductase
92	vOTU5785_29	vOTU5785	K00558	DNMT1, dcm; DNA (cytosine-5)-methyltransferase 1 [EC:2.1.1.37]	PF00145.17	C-5 cytosine-specific DNA methylase
93	vOTU4577_6	vOTU4577	K00558	DNMT1, dcm; DNA (cytosine-5)-methyltransferase 1 [EC:2.1.1.37]	PF00145.17	C-5 cytosine-specific DNA methylase
94	vOTU14416_1	vOTU14416	K06167	phnP; phosphoribosyl 1,2-cyclic phosphate phosphodiesterase [EC:3.1.4.55]
95	vOTU34957_2	vOTU34957	K00558	DNMT1, dcm; DNA (cytosine-5)-methyltransferase 1 [EC:2.1.1.37]	PF00145.17	C-5 cytosine-specific DNA methylase
96	vOTU5662_32	vOTU5662	K00558	DNMT1, dcm; DNA (cytosine-5)-methyltransferase 1 [EC:2.1.1.37]	PF00145.17	C-5 cytosine-specific DNA methylase
97	vOTU30821_2	vOTU30821	K01491	folD; methylenetetrahydrofolate dehydrogenase (NADP+) / methenyltetrahydrofolate cyclohydrolase [EC:1.5.1.5 3.5.4.9]	PF02882.19	Tetrahydrofolate dehydrogenase/cyclohydrolase, NAD(P)-binding domain
98	vOTU27864_11	vOTU27864	K07258	dacC, dacA, dacD; serine-type D-Ala-D-Ala carboxypeptidase (penicillin-binding protein 5/6) [EC:3.4.16.4]	PF00768.20	D-alanyl-D-alanine carboxypeptidase
99	vOTU14797_66	vOTU14797	K03148	thiF; sulfur carrier protein ThiS adenylyltransferase [EC:2.7.7.73]	PF00899.21	ThiF family
100	vOTU14937_2	vOTU14937	K00558	DNMT1, dcm; DNA (cytosine-5)-methyltransferase 1 [EC:2.1.1.37]	PF00145.17	C-5 cytosine-specific DNA methylase
101	vOTU24474_2	vOTU24474	K00390	cysH; phosphoadenosine phosphosulfate reductase [EC:1.8.4.8 1.8.4.10]
102	vOTU36762_1	vOTU36762	K04618	GAOA; galactose oxidase [EC:1.1.3.9]	PF13418.6	Galactose oxidase, central domain
103	vOTU25200_1	vOTU25200	K03462	NAMPT; nicotinamide phosphoribosyltransferase [EC:2.4.2.12]	PF04095.16	Nicotinate phosphoribosyltransferase (NAPRTase) family
104	vOTU25200_5	vOTU25200	K03462	NAMPT; nicotinamide phosphoribosyltransferase [EC:2.4.2.12]	PF18127.1	Domain of unknown function (DUF5598)
105	vOTU25200_6	vOTU25200	K13522	K13522, nadM; bifunctional NMN adenylyltransferase/nudix hydrolase [EC:2.7.7.1 3.6.1.-]	PF00293.28	NUDIX domain
106	vOTU24608_2	vOTU24608	K01939	purA, ADSS; adenylosuccinate synthase [EC:6.3.4.4]	PF00709.21	Adenylosuccinate synthetase
107	vOTU30113_6	vOTU30113	K02536	lpxD; UDP-3-O-[3-hydroxymyristoyl] glucosamine N-acyltransferase [EC:2.3.1.191]	PF00132.24	Bacterial transferase hexapeptide (six repeats)
108	vOTU7589_4	vOTU7589	K21140	mec; [CysO sulfur-carrier protein]-S-L-cysteine hydrolase [EC:3.13.1.6]	PF00877.19	NlpC/P60 family
109	vOTU3236_2	vOTU3236	K21029	moeB; molybdopterin-synthase adenylyltransferase [EC:2.7.7.80]	PF00899.21	ThiF family
110	vOTU3236_11	vOTU3236	K00558	DNMT1, dcm; DNA (cytosine-5)-methyltransferase 1 [EC:2.1.1.37]	PF00145.17	C-5 cytosine-specific DNA methylase
111	vOTU5334_3	vOTU5334	K00558	DNMT1, dcm; DNA (cytosine-5)-methyltransferase 1 [EC:2.1.1.37]	PF00145.17	C-5 cytosine-specific DNA methylase
112	vOTU14827_194	vOTU14827	K00558	DNMT1, dcm; DNA (cytosine-5)-methyltransferase 1 [EC:2.1.1.37]	PF00145.17	C-5 cytosine-specific DNA methylase
113	vOTU14827_195	vOTU14827	K00558	DNMT1, dcm; DNA (cytosine-5)-methyltransferase 1 [EC:2.1.1.37]	PF00145.17	C-5 cytosine-specific DNA methylase
114	vOTU14827_207	vOTU14827	K01491	folD; methylenetetrahydrofolate dehydrogenase (NADP+) / methenyltetrahydrofolate cyclohydrolase [EC:1.5.1.5 3.5.4.9]	PF02882.19	Tetrahydrofolate dehydrogenase/cyclohydrolase, NAD(P)-binding domain
115	vOTU22164_4	vOTU22164	K00287	DHFR, folA; dihydrofolate reductase [EC:1.5.1.3]	PF00186.19	Dihydrofolate reductase
116	vOTU14383_3	vOTU14383	K06167	phnP; phosphoribosyl 1,2-cyclic phosphate phosphodiesterase [EC:3.1.4.55]
117	vOTU33264_3	vOTU33264	K02847	waaL, rfaL; O-antigen ligase [EC:2.4.1.-]
118	vOTU22144_8	vOTU22144	K03462	NAMPT; nicotinamide phosphoribosyltransferase [EC:2.4.2.12]	PF04095.16	Nicotinate phosphoribosyltransferase (NAPRTase) family
119	vOTU24124_21	vOTU24124	K03462	NAMPT; nicotinamide phosphoribosyltransferase [EC:2.4.2.12]	PF04095.16	Nicotinate phosphoribosyltransferase (NAPRTase) family
120	vOTU33378_10	vOTU33378	K00600	glyA, SHMT; glycine hydroxymethyltransferase [EC:2.1.2.1]	PF00464.19	Serine hydroxymethyltransferase
121	vOTU33693_3	vOTU33693	K00558	DNMT1, dcm; DNA (cytosine-5)-methyltransferase 1 [EC:2.1.1.37]	PF00145.17	C-5 cytosine-specific DNA methylase
122	vOTU4458_6	vOTU4458	K00558	DNMT1, dcm; DNA (cytosine-5)-methyltransferase 1 [EC:2.1.1.37]	PF00145.17	C-5 cytosine-specific DNA methylase
123	vOTU36107_3	vOTU36107	K00558	DNMT1, dcm; DNA (cytosine-5)-methyltransferase 1 [EC:2.1.1.37]
124	vOTU36107_24	vOTU36107	K00820	glmS, GFPT; glutamine---fructose-6-phosphate transaminase (isomerizing) [EC:2.6.1.16]	PF13522.6	Glutamine amidotransferase domain
125	vOTU23127_1	vOTU23127	K00558	DNMT1, dcm; DNA (cytosine-5)-methyltransferase 1 [EC:2.1.1.37]	PF00145.17	C-5 cytosine-specific DNA methylase
126	vOTU15044_143	vOTU15044	K16619	plc, cpa; phospholipase C / alpha-toxin [EC:3.1.4.3]	PF00882.18	Zinc dependent phospholipase C
127	vOTU31543_7	vOTU31543	K00558	DNMT1, dcm; DNA (cytosine-5)-methyltransferase 1 [EC:2.1.1.37]
128	vOTU5836_1	vOTU5836	K00558	DNMT1, dcm; DNA (cytosine-5)-methyltransferase 1 [EC:2.1.1.37]	PF00145.17	C-5 cytosine-specific DNA methylase
129	vOTU291_10	vOTU291	K00558	DNMT1, dcm; DNA (cytosine-5)-methyltransferase 1 [EC:2.1.1.37]
130	vOTU22170_7	vOTU22170	K00820	glmS, GFPT; glutamine---fructose-6-phosphate transaminase (isomerizing) [EC:2.6.1.16]
131	vOTU23144_2	vOTU23144	K06167	phnP; phosphoribosyl 1,2-cyclic phosphate phosphodiesterase [EC:3.1.4.55]	PF00753.27	Metallo-beta-lactamase superfamily
132	vOTU16134_5	vOTU16134	K01495	GCH1, folE; GTP cyclohydrolase IA [EC:3.5.4.16]	PF01227.22	GTP cyclohydrolase I
133	vOTU16134_6	vOTU16134	K01737	queD, ptpS, PTS; 6-pyruvoyltetrahydropterin/6-carboxytetrahydropterin synthase [EC:4.2.3.12 4.1.2.50]	PF01242.19	6-pyruvoyl tetrahydropterin synthase
134	vOTU16134_7	vOTU16134	K06920	queC; 7-cyano-7-deazaguanine synthase [EC:6.3.4.20]	PF06508.13	Queuosine biosynthesis protein QueC
135	vOTU16134_8	vOTU16134	K10026	queE; 7-carboxy-7-deazaguanine synthase [EC:4.3.99.3]	PF13394.6	4Fe-4S single cluster domain
136	vOTU14244_3	vOTU14244	K00558	DNMT1, dcm; DNA (cytosine-5)-methyltransferase 1 [EC:2.1.1.37]	PF00145.17	C-5 cytosine-specific DNA methylase
137	vOTU22268_7	vOTU22268	K01495	GCH1, folE; GTP cyclohydrolase IA [EC:3.5.4.16]	PF01227.22	GTP cyclohydrolase I
138	vOTU22268_8	vOTU22268	K01737	queD, ptpS, PTS; 6-pyruvoyltetrahydropterin/6-carboxytetrahydropterin synthase [EC:4.2.3.12 4.1.2.50]	PF01242.19	6-pyruvoyl tetrahydropterin synthase
139	vOTU22268_9	vOTU22268	K06920	queC; 7-cyano-7-deazaguanine synthase [EC:6.3.4.20]	PF06508.13	Queuosine biosynthesis protein QueC
140	vOTU22268_11	vOTU22268	K10026	queE; 7-carboxy-7-deazaguanine synthase [EC:4.3.99.3]	PF13394.6	4Fe-4S single cluster domain
141	vOTU35086_3	vOTU35086	K00558	DNMT1, dcm; DNA (cytosine-5)-methyltransferase 1 [EC:2.1.1.37]	PF00145.17	C-5 cytosine-specific DNA methylase
142	vOTU14718_52	vOTU14718	K00390	cysH; phosphoadenosine phosphosulfate reductase [EC:1.8.4.8 1.8.4.10]	PF01507.19	Phosphoadenosine phosphosulfate reductase family
143	vOTU23461_1	vOTU23461	K00558	DNMT1, dcm; DNA (cytosine-5)-methyltransferase 1 [EC:2.1.1.37]	PF00145.17	C-5 cytosine-specific DNA methylase
144	vOTU23980_9	vOTU23980	K00558	DNMT1, dcm; DNA (cytosine-5)-methyltransferase 1 [EC:2.1.1.37]	PF00145.17	C-5 cytosine-specific DNA methylase
145	vOTU14071_15	vOTU14071	K00558	DNMT1, dcm; DNA (cytosine-5)-methyltransferase 1 [EC:2.1.1.37]	PF00145.17	C-5 cytosine-specific DNA methylase
146	vOTU31239_2	vOTU31239	K06167	phnP; phosphoribosyl 1,2-cyclic phosphate phosphodiesterase [EC:3.1.4.55]
147	vOTU23698_6	vOTU23698	K00558	DNMT1, dcm; DNA (cytosine-5)-methyltransferase 1 [EC:2.1.1.37]
148	vOTU6167_1	vOTU6167	K07260	vanY; zinc D-Ala-D-Ala carboxypeptidase [EC:3.4.17.14]	PF02557.17	D-alanyl-D-alanine carboxypeptidase
149	vOTU16802_5	vOTU16802	K17398	DNMT3A; DNA (cytosine-5)-methyltransferase 3A [EC:2.1.1.37]	PF00145.17	C-5 cytosine-specific DNA methylase
150	vOTU37249_1	vOTU37249	K06167	phnP; phosphoribosyl 1,2-cyclic phosphate phosphodiesterase [EC:3.1.4.55]	PF12706.7	Beta-lactamase superfamily domain
151	vOTU28067_3	vOTU28067	K17398	DNMT3A; DNA (cytosine-5)-methyltransferase 3A [EC:2.1.1.37]	PF00145.17	C-5 cytosine-specific DNA methylase
152	vOTU31264_7	vOTU31264	K02078	acpP; acyl carrier protein	PF00550.25	Phosphopantetheine attachment site
153	vOTU4087_12	vOTU4087	K00558	DNMT1, dcm; DNA (cytosine-5)-methyltransferase 1 [EC:2.1.1.37]	PF00145.17	C-5 cytosine-specific DNA methylase
154	vOTU31455_5	vOTU31455	K02078	acpP; acyl carrier protein
155	vOTU6928_8	vOTU6928	K00558	DNMT1, dcm; DNA (cytosine-5)-methyltransferase 1 [EC:2.1.1.37]	PF00145.17	C-5 cytosine-specific DNA methylase
156	vOTU29509_10	vOTU29509	K00390	cysH; phosphoadenosine phosphosulfate reductase [EC:1.8.4.8 1.8.4.10]	PF11922.8	Domain of unknown function (DUF3440)
157	vOTU31581_8	vOTU31581	K06167	phnP; phosphoribosyl 1,2-cyclic phosphate phosphodiesterase [EC:3.1.4.55]
158	vOTU24056_7	vOTU24056	K00287	DHFR, folA; dihydrofolate reductase [EC:1.5.1.3]	PF00186.19	Dihydrofolate reductase
159	vOTU24056_10	vOTU24056	K00287	DHFR, folA; dihydrofolate reductase [EC:1.5.1.3]	PF00186.19	Dihydrofolate reductase
160	vOTU24056_16	vOTU24056	K02078	acpP; acyl carrier protein
161	vOTU13054_13	vOTU13054	K03183	ubiE; demethylmenaquinone methyltransferase / 2-methoxy-6-polyprenyl-1,4-benzoquinol methylase [EC:2.1.1.163 2.1.1.201]	PF08241.12	Methyltransferase domain
162	vOTU7381_12	vOTU7381	K00287	DHFR, folA; dihydrofolate reductase [EC:1.5.1.3]	PF00186.19	Dihydrofolate reductase
163	vOTU14291_4	vOTU14291	K02078	acpP; acyl carrier protein	PF00550.25	Phosphopantetheine attachment site
164	vOTU23531_5	vOTU23531	K00558	DNMT1, dcm; DNA (cytosine-5)-methyltransferase 1 [EC:2.1.1.37]	PF00145.17	C-5 cytosine-specific DNA methylase
165	vOTU23627_10	vOTU23627	K00558	DNMT1, dcm; DNA (cytosine-5)-methyltransferase 1 [EC:2.1.1.37]	PF00145.17	C-5 cytosine-specific DNA methylase
166	vOTU15994_16	vOTU15994	K00820	glmS, GFPT; glutamine---fructose-6-phosphate transaminase (isomerizing) [EC:2.6.1.16]	PF13522.6	Glutamine amidotransferase domain
167	vOTU14844_7	vOTU14844	K06167	phnP; phosphoribosyl 1,2-cyclic phosphate phosphodiesterase [EC:3.1.4.55]	PF12706.7	Beta-lactamase superfamily domain
168	vOTU24838_1	vOTU24838	K00820	glmS, GFPT; glutamine---fructose-6-phosphate transaminase (isomerizing) [EC:2.6.1.16]	PF13522.6	Glutamine amidotransferase domain
169	vOTU4412_1	vOTU4412	K00558	DNMT1, dcm; DNA (cytosine-5)-methyltransferase 1 [EC:2.1.1.37]	PF00145.17	C-5 cytosine-specific DNA methylase
170	vOTU4530_13	vOTU4530	K07260	vanY; zinc D-Ala-D-Ala carboxypeptidase [EC:3.4.17.14]	PF02557.17	D-alanyl-D-alanine carboxypeptidase
171	vOTU29262_3	vOTU29262	K00558	DNMT1, dcm; DNA (cytosine-5)-methyltransferase 1 [EC:2.1.1.37]
172	vOTU24599_7	vOTU24599	K03462	NAMPT; nicotinamide phosphoribosyltransferase [EC:2.4.2.12]	PF04095.16	Nicotinate phosphoribosyltransferase (NAPRTase) family
173	vOTU4723_4	vOTU4723	K00558	DNMT1, dcm; DNA (cytosine-5)-methyltransferase 1 [EC:2.1.1.37]	PF00145.17	C-5 cytosine-specific DNA methylase
174	vOTU1928_6	vOTU1928	K07260	vanY; zinc D-Ala-D-Ala carboxypeptidase [EC:3.4.17.14]	PF02557.17	D-alanyl-D-alanine carboxypeptidase
175	vOTU13224_1	vOTU13224	K01491	folD; methylenetetrahydrofolate dehydrogenase (NADP+) / methenyltetrahydrofolate cyclohydrolase [EC:1.5.1.5 3.5.4.9]	PF00763.23	Tetrahydrofolate dehydrogenase/cyclohydrolase, catalytic domain
176	vOTU16403_27	vOTU16403	K09883	cobT; cobaltochelatase CobT [EC:6.6.1.2]
177	vOTU16403_28	vOTU16403	K09882	cobS; cobaltochelatase CobS [EC:6.6.1.2]	PF07728.14	AAA domain (dynein-related subfamily)
178	vOTU19567_2	vOTU19567	K19645	dfrB, dfr2; dihydrofolate reductase (trimethoprim resistance protein) [EC:1.5.1.3]	PF06442.11	R67 dihydrofolate reductase
179	vOTU35166_1	vOTU35166	K00558	DNMT1, dcm; DNA (cytosine-5)-methyltransferase 1 [EC:2.1.1.37]	PF00145.17	C-5 cytosine-specific DNA methylase
180	vOTU31484_10	vOTU31484	K00558	DNMT1, dcm; DNA (cytosine-5)-methyltransferase 1 [EC:2.1.1.37]	PF00145.17	C-5 cytosine-specific DNA methylase
181	vOTU8229_8	vOTU8229	K00287	DHFR, folA; dihydrofolate reductase [EC:1.5.1.3]	PF00186.19	Dihydrofolate reductase
182	vOTU28663_22	vOTU28663	K00390	cysH; phosphoadenosine phosphosulfate reductase [EC:1.8.4.8 1.8.4.10]	PF11922.8	Domain of unknown function (DUF3440)
183	vOTU24169_4	vOTU24169	K00287	DHFR, folA; dihydrofolate reductase [EC:1.5.1.3]	PF00186.19	Dihydrofolate reductase
184	vOTU4607_6	vOTU4607	K07260	vanY; zinc D-Ala-D-Ala carboxypeptidase [EC:3.4.17.14]	PF02557.17	D-alanyl-D-alanine carboxypeptidase
185	vOTU23994_14	vOTU23994	K00558	DNMT1, dcm; DNA (cytosine-5)-methyltransferase 1 [EC:2.1.1.37]	PF00145.17	C-5 cytosine-specific DNA methylase
186	vOTU8357_10	vOTU8357	K00287	DHFR, folA; dihydrofolate reductase [EC:1.5.1.3]	PF00186.19	Dihydrofolate reductase
187	vOTU5970_15	vOTU5970	K21140	mec; [CysO sulfur-carrier protein]-S-L-cysteine hydrolase [EC:3.13.1.6]	PF00877.19	NlpC/P60 family
188	vOTU31467_4	vOTU31467	K00390	cysH; phosphoadenosine phosphosulfate reductase [EC:1.8.4.8 1.8.4.10]	PF01507.19	Phosphoadenosine phosphosulfate reductase family
189	vOTU4419_28	vOTU4419	K00558	DNMT1, dcm; DNA (cytosine-5)-methyltransferase 1 [EC:2.1.1.37]	PF00145.17	C-5 cytosine-specific DNA methylase
190	vOTU14910_19	vOTU14910	K04487	iscS, NFS1; cysteine desulfurase [EC:2.8.1.7]	PF00266.19	Aminotransferase class-V
191	vOTU30780_7	vOTU30780	K03269	lpxH; UDP-2,3-diacylglucosamine hydrolase [EC:3.6.1.54]
192	vOTU13180_13	vOTU13180	K06167	phnP; phosphoribosyl 1,2-cyclic phosphate phosphodiesterase [EC:3.1.4.55]	PF12706.7	Beta-lactamase superfamily domain
193	vOTU14182_2	vOTU14182	K00558	DNMT1, dcm; DNA (cytosine-5)-methyltransferase 1 [EC:2.1.1.37]	PF00145.17	C-5 cytosine-specific DNA methylase
194	vOTU4504_5	vOTU4504	K00390	cysH; phosphoadenosine phosphosulfate reductase [EC:1.8.4.8 1.8.4.10]
195	vOTU22072_4	vOTU22072	K00820	glmS, GFPT; glutamine---fructose-6-phosphate transaminase (isomerizing) [EC:2.6.1.16]	PF13522.6	Glutamine amidotransferase domain
196	vOTU29105_4	vOTU29105	K03462	NAMPT; nicotinamide phosphoribosyltransferase [EC:2.4.2.12]
197	vOTU17220_34	vOTU17220	K00558	DNMT1, dcm; DNA (cytosine-5)-methyltransferase 1 [EC:2.1.1.37]	PF00145.17	C-5 cytosine-specific DNA methylase
198	vOTU14356_5	vOTU14356	K06167	phnP; phosphoribosyl 1,2-cyclic phosphate phosphodiesterase [EC:3.1.4.55]
199	vOTU27424_8	vOTU27424	K00558	DNMT1, dcm; DNA (cytosine-5)-methyltransferase 1 [EC:2.1.1.37]	PF00145.17	C-5 cytosine-specific DNA methylase
200	vOTU32910_1	vOTU32910	K00558	DNMT1, dcm; DNA (cytosine-5)-methyltransferase 1 [EC:2.1.1.37]	PF00145.17	C-5 cytosine-specific DNA methylase
201	vOTU21206_5	vOTU21206	K01784	galE, GALE; UDP-glucose 4-epimerase [EC:5.1.3.2]	PF01370.21	NAD dependent epimerase/dehydratase family
202	vOTU6751_10	vOTU6751	K00287	DHFR, folA; dihydrofolate reductase [EC:1.5.1.3]	PF00186.19	Dihydrofolate reductase
203	vOTU35169_1	vOTU35169	K00558	DNMT1, dcm; DNA (cytosine-5)-methyltransferase 1 [EC:2.1.1.37]	PF00145.17	C-5 cytosine-specific DNA methylase
204	vOTU8326_6	vOTU8326	K00067	rfbD, rmlD; dTDP-4-dehydrorhamnose reductase [EC:1.1.1.133]	PF04321.17	RmlD substrate binding domain
205	vOTU24533_6	vOTU24533	K00390	cysH; phosphoadenosine phosphosulfate reductase [EC:1.8.4.8 1.8.4.10]	PF11922.8	Domain of unknown function (DUF3440)
206	vOTU505_2	vOTU505	K06920	queC; 7-cyano-7-deazaguanine synthase [EC:6.3.4.20]	PF06508.13	Queuosine biosynthesis protein QueC
207	vOTU505_5	vOTU505	K00852	rbsK, RBKS; ribokinase [EC:2.7.1.15]
208	vOTU25168_1	vOTU25168	K01737	queD, ptpS, PTS; 6-pyruvoyltetrahydropterin/6-carboxytetrahydropterin synthase [EC:4.2.3.12 4.1.2.50]	PF01242.19	6-pyruvoyl tetrahydropterin synthase
209	vOTU25168_2	vOTU25168	K10026	queE; 7-carboxy-7-deazaguanine synthase [EC:4.3.99.3]
210	vOTU25168_4	vOTU25168	K10026	queE; 7-carboxy-7-deazaguanine synthase [EC:4.3.99.3]
211	vOTU6892_1	vOTU6892	K17398	DNMT3A; DNA (cytosine-5)-methyltransferase 3A [EC:2.1.1.37]
212	vOTU4448_1	vOTU4448	K00390	cysH; phosphoadenosine phosphosulfate reductase [EC:1.8.4.8 1.8.4.10]
213	vOTU14213_11	vOTU14213	K03462	NAMPT; nicotinamide phosphoribosyltransferase [EC:2.4.2.12]	PF18127.1	Domain of unknown function (DUF5598)
214	vOTU21927_5	vOTU21927	K07404	pgl; 6-phosphogluconolactonase [EC:3.1.1.31]
215	vOTU22211_2	vOTU22211	K00558	DNMT1, dcm; DNA (cytosine-5)-methyltransferase 1 [EC:2.1.1.37]	PF00145.17	C-5 cytosine-specific DNA methylase
216	vOTU6852_5	vOTU6852	K00287	DHFR, folA; dihydrofolate reductase [EC:1.5.1.3]	PF00186.19	Dihydrofolate reductase
217	vOTU6131_3	vOTU6131	K03183	ubiE; demethylmenaquinone methyltransferase / 2-methoxy-6-polyprenyl-1,4-benzoquinol methylase [EC:2.1.1.163 2.1.1.201]	PF13649.6	Methyltransferase domain
218	vOTU16469_6	vOTU16469	K17398	DNMT3A; DNA (cytosine-5)-methyltransferase 3A [EC:2.1.1.37]
219	vOTU30094_4	vOTU30094	K09882	cobS; cobaltochelatase CobS [EC:6.6.1.2]	PF07728.14	AAA domain (dynein-related subfamily)
220	vOTU30094_5	vOTU30094	K09883	cobT; cobaltochelatase CobT [EC:6.6.1.2]
221	vOTU32927_4	vOTU32927	K17398	DNMT3A; DNA (cytosine-5)-methyltransferase 3A [EC:2.1.1.37]	PF00145.17	C-5 cytosine-specific DNA methylase
222	vOTU6799_4	vOTU6799	K00558	DNMT1, dcm; DNA (cytosine-5)-methyltransferase 1 [EC:2.1.1.37]	PF00145.17	C-5 cytosine-specific DNA methylase
223	vOTU15008_7	vOTU15008	K00558	DNMT1, dcm; DNA (cytosine-5)-methyltransferase 1 [EC:2.1.1.37]	PF00145.17	C-5 cytosine-specific DNA methylase
224	vOTU14133_74	vOTU14133	K01491	folD; methylenetetrahydrofolate dehydrogenase (NADP+) / methenyltetrahydrofolate cyclohydrolase [EC:1.5.1.5 3.5.4.9]	PF02882.19	Tetrahydrofolate dehydrogenase/cyclohydrolase, NAD(P)-binding domain
225	vOTU23720_4	vOTU23720	K17398	DNMT3A; DNA (cytosine-5)-methyltransferase 3A [EC:2.1.1.37]	PF00145.17	C-5 cytosine-specific DNA methylase
226	vOTU23400_1	vOTU23400	K00390	cysH; phosphoadenosine phosphosulfate reductase [EC:1.8.4.8 1.8.4.10]	PF11922.8	Domain of unknown function (DUF3440)
227	vOTU19620_8	vOTU19620	K01737	queD, ptpS, PTS; 6-pyruvoyltetrahydropterin/6-carboxytetrahydropterin synthase [EC:4.2.3.12 4.1.2.50]	PF01242.19	6-pyruvoyl tetrahydropterin synthase
228	vOTU19620_9	vOTU19620	K10026	queE; 7-carboxy-7-deazaguanine synthase [EC:4.3.99.3]
229	vOTU19620_10	vOTU19620	K01495	GCH1, folE; GTP cyclohydrolase IA [EC:3.5.4.16]	PF01227.22	GTP cyclohydrolase I
230	vOTU4584_10	vOTU4584	K00558	DNMT1, dcm; DNA (cytosine-5)-methyltransferase 1 [EC:2.1.1.37]	PF00145.17	C-5 cytosine-specific DNA methylase
231	vOTU7619_5	vOTU7619	K21140	mec; [CysO sulfur-carrier protein]-S-L-cysteine hydrolase [EC:3.13.1.6]	PF00877.19	NlpC/P60 family
232	vOTU4405_4	vOTU4405	K17398	DNMT3A; DNA (cytosine-5)-methyltransferase 3A [EC:2.1.1.37]	PF00145.17	C-5 cytosine-specific DNA methylase
233	vOTU36238_2	vOTU36238	K23144	K23144; UDP-N-acetylglucosamine diphosphorylase / glucose-1-phosphate thymidylyltransferase / UDP-N-acetylgalactosamine diphosphorylase / glucosamine-1-phosphate N-acetyltransferase / galactosamine-1-phosphate N-acetyltransferase [EC:2.7.7.23 2.7.7.24 2.7.7.83 2.3.1.157 2.3.1.276]	PF18836.1	Beta solenoid repeat from YDCK
234	vOTU32850_4	vOTU32850	K01186	NEU1; sialidase-1 [EC:3.2.1.18]	PF13859.6	BNR repeat-like domain
235	vOTU5380_13	vOTU5380	K00287	DHFR, folA; dihydrofolate reductase [EC:1.5.1.3]	PF00186.19	Dihydrofolate reductase
236	vOTU7516_14	vOTU7516	K00558	DNMT1, dcm; DNA (cytosine-5)-methyltransferase 1 [EC:2.1.1.37]
237	vOTU6807_12	vOTU6807	K00558	DNMT1, dcm; DNA (cytosine-5)-methyltransferase 1 [EC:2.1.1.37]	PF00145.17	C-5 cytosine-specific DNA methylase
238	vOTU2331_11	vOTU2331	K00558	DNMT1, dcm; DNA (cytosine-5)-methyltransferase 1 [EC:2.1.1.37]	PF00145.17	C-5 cytosine-specific DNA methylase
239	vOTU5560_23	vOTU5560	K00558	DNMT1, dcm; DNA (cytosine-5)-methyltransferase 1 [EC:2.1.1.37]	PF00145.17	C-5 cytosine-specific DNA methylase
240	vOTU27896_8	vOTU27896	K21140	mec; [CysO sulfur-carrier protein]-S-L-cysteine hydrolase [EC:3.13.1.6]	PF00877.19	NlpC/P60 family
241	vOTU731_3	vOTU731	K00558	DNMT1, dcm; DNA (cytosine-5)-methyltransferase 1 [EC:2.1.1.37]	PF00145.17	C-5 cytosine-specific DNA methylase
242	vOTU27242_4	vOTU27242	K00558	DNMT1, dcm; DNA (cytosine-5)-methyltransferase 1 [EC:2.1.1.37]	PF00145.17	C-5 cytosine-specific DNA methylase
243	vOTU13206_4	vOTU13206	K06167	phnP; phosphoribosyl 1,2-cyclic phosphate phosphodiesterase [EC:3.1.4.55]	PF12706.7	Beta-lactamase superfamily domain
244	vOTU31486_2	vOTU31486	K17398	DNMT3A; DNA (cytosine-5)-methyltransferase 3A [EC:2.1.1.37]	PF00145.17	C-5 cytosine-specific DNA methylase
245	vOTU31464_1	vOTU31464	K00558	DNMT1, dcm; DNA (cytosine-5)-methyltransferase 1 [EC:2.1.1.37]	PF00145.17	C-5 cytosine-specific DNA methylase
246	vOTU29898_34	vOTU29898	K00390	cysH; phosphoadenosine phosphosulfate reductase [EC:1.8.4.8 1.8.4.10]	PF01507.19	Phosphoadenosine phosphosulfate reductase family
247	vOTU29921_11	vOTU29921	K00558	DNMT1, dcm; DNA (cytosine-5)-methyltransferase 1 [EC:2.1.1.37]	PF00145.17	C-5 cytosine-specific DNA methylase
248	vOTU18208_4	vOTU18208	K07260	vanY; zinc D-Ala-D-Ala carboxypeptidase [EC:3.4.17.14]	PF02557.17	D-alanyl-D-alanine carboxypeptidase
249	vOTU5638_9	vOTU5638	K00558	DNMT1, dcm; DNA (cytosine-5)-methyltransferase 1 [EC:2.1.1.37]	PF00145.17	C-5 cytosine-specific DNA methylase
250	vOTU23574_3	vOTU23574	K00390	cysH; phosphoadenosine phosphosulfate reductase [EC:1.8.4.8 1.8.4.10]
251	vOTU19505_2	vOTU19505	K00390	cysH; phosphoadenosine phosphosulfate reductase [EC:1.8.4.8 1.8.4.10]	PF01507.19	Phosphoadenosine phosphosulfate reductase family
252	vOTU780_9	vOTU780	K21140	mec; [CysO sulfur-carrier protein]-S-L-cysteine hydrolase [EC:3.13.1.6]	PF00877.19	NlpC/P60 family
253	vOTU15116_31	vOTU15116	K00390	cysH; phosphoadenosine phosphosulfate reductase [EC:1.8.4.8 1.8.4.10]	PF01507.19	Phosphoadenosine phosphosulfate reductase family
254	vOTU15234_1	vOTU15234	K00558	DNMT1, dcm; DNA (cytosine-5)-methyltransferase 1 [EC:2.1.1.37]	PF00145.17	C-5 cytosine-specific DNA methylase
255	vOTU2369_20	vOTU2369	K21344	rfaE1; D-glycero-beta-D-manno-heptose-7-phosphate kinase [EC:2.7.1.167]	PF00294.24	pfkB family carbohydrate kinase
256	vOTU2369_21	vOTU2369	K03271	gmhA, lpcA; D-sedoheptulose 7-phosphate isomerase [EC:5.3.1.28]	PF13580.6	SIS domain
257	vOTU2369_26	vOTU2369	K22227	ahbD; heme synthase
258	vOTU16895_21	vOTU16895	K21140	mec; [CysO sulfur-carrier protein]-S-L-cysteine hydrolase [EC:3.13.1.6]	PF00877.19	NlpC/P60 family
259	vOTU19647_7	vOTU19647	K00558	DNMT1, dcm; DNA (cytosine-5)-methyltransferase 1 [EC:2.1.1.37]	PF00145.17	C-5 cytosine-specific DNA methylase
260	vOTU30725_11	vOTU30725	K01945	purD; phosphoribosylamine---glycine ligase [EC:6.3.4.13]
261	vOTU32664_5	vOTU32664	K01737	queD, ptpS, PTS; 6-pyruvoyltetrahydropterin/6-carboxytetrahydropterin synthase [EC:4.2.3.12 4.1.2.50]	PF01242.19	6-pyruvoyl tetrahydropterin synthase
262	vOTU32664_6	vOTU32664	K10026	queE; 7-carboxy-7-deazaguanine synthase [EC:4.3.99.3]
263	vOTU32664_7	vOTU32664	K01495	GCH1, folE; GTP cyclohydrolase IA [EC:3.5.4.16]	PF01227.22	GTP cyclohydrolase I
264	vOTU8273_5	vOTU8273	K00287	DHFR, folA; dihydrofolate reductase [EC:1.5.1.3]	PF00186.19	Dihydrofolate reductase
265	vOTU7430_9	vOTU7430	K07260	vanY; zinc D-Ala-D-Ala carboxypeptidase [EC:3.4.17.14]	PF02557.17	D-alanyl-D-alanine carboxypeptidase
266	vOTU23602_3	vOTU23602	K00558	DNMT1, dcm; DNA (cytosine-5)-methyltransferase 1 [EC:2.1.1.37]	PF00145.17	C-5 cytosine-specific DNA methylase
267	vOTU24427_3	vOTU24427	K03462	NAMPT; nicotinamide phosphoribosyltransferase [EC:2.4.2.12]	PF04095.16	Nicotinate phosphoribosyltransferase (NAPRTase) family
268	vOTU14264_4	vOTU14264	K01491	folD; methylenetetrahydrofolate dehydrogenase (NADP+) / methenyltetrahydrofolate cyclohydrolase [EC:1.5.1.5 3.5.4.9]	PF02882.19	Tetrahydrofolate dehydrogenase/cyclohydrolase, NAD(P)-binding domain
269	vOTU34565_1	vOTU34565	K00558	DNMT1, dcm; DNA (cytosine-5)-methyltransferase 1 [EC:2.1.1.37]	PF00145.17	C-5 cytosine-specific DNA methylase
270	vOTU28357_10	vOTU28357	K03273	gmhB; D-glycero-D-manno-heptose 1,7-bisphosphate phosphatase [EC:3.1.3.82 3.1.3.83]	PF08645.11	Polynucleotide kinase 3 phosphatase
271	vOTU32872_3	vOTU32872	K00558	DNMT1, dcm; DNA (cytosine-5)-methyltransferase 1 [EC:2.1.1.37]	PF00145.17	C-5 cytosine-specific DNA methylase
272	vOTU14099_79	vOTU14099	K06167	phnP; phosphoribosyl 1,2-cyclic phosphate phosphodiesterase [EC:3.1.4.55]
273	vOTU4479_1	vOTU4479	K00558	DNMT1, dcm; DNA (cytosine-5)-methyltransferase 1 [EC:2.1.1.37]	PF00145.17	C-5 cytosine-specific DNA methylase
274	vOTU290_1	vOTU290	K00558	DNMT1, dcm; DNA (cytosine-5)-methyltransferase 1 [EC:2.1.1.37]	PF00145.17	C-5 cytosine-specific DNA methylase
275	vOTU2372_2	vOTU2372	K00558	DNMT1, dcm; DNA (cytosine-5)-methyltransferase 1 [EC:2.1.1.37]	PF00145.17	C-5 cytosine-specific DNA methylase
276	vOTU24667_3	vOTU24667	K17398	DNMT3A; DNA (cytosine-5)-methyltransferase 3A [EC:2.1.1.37]	PF00145.17	C-5 cytosine-specific DNA methylase
277	vOTU31642_2	vOTU31642	K00558	DNMT1, dcm; DNA (cytosine-5)-methyltransferase 1 [EC:2.1.1.37]	PF00145.17	C-5 cytosine-specific DNA methylase
278	vOTU3127_19	vOTU3127	K00826	E2.6.1.42, ilvE; branched-chain amino acid aminotransferase [EC:2.6.1.42]	PF01063.19	Amino-transferase class IV
279	vOTU22511_4	vOTU22511	K17398	DNMT3A; DNA (cytosine-5)-methyltransferase 3A [EC:2.1.1.37]	PF00145.17	C-5 cytosine-specific DNA methylase
280	vOTU14066_95	vOTU14066	K01491	folD; methylenetetrahydrofolate dehydrogenase (NADP+) / methenyltetrahydrofolate cyclohydrolase [EC:1.5.1.5 3.5.4.9]	PF02882.19	Tetrahydrofolate dehydrogenase/cyclohydrolase, NAD(P)-binding domain
281	vOTU5593_24	vOTU5593	K00558	DNMT1, dcm; DNA (cytosine-5)-methyltransferase 1 [EC:2.1.1.37]
282	vOTU13139_7	vOTU13139	K09882	cobS; cobaltochelatase CobS [EC:6.6.1.2]	PF07728.14	AAA domain (dynein-related subfamily)
283	vOTU8318_9	vOTU8318	K03183	ubiE; demethylmenaquinone methyltransferase / 2-methoxy-6-polyprenyl-1,4-benzoquinol methylase [EC:2.1.1.163 2.1.1.201]	PF13489.6	Methyltransferase domain
284	vOTU4686_6	vOTU4686	K00558	DNMT1, dcm; DNA (cytosine-5)-methyltransferase 1 [EC:2.1.1.37]	PF00145.17	C-5 cytosine-specific DNA methylase
285	vOTU4686_7	vOTU4686	K00558	DNMT1, dcm; DNA (cytosine-5)-methyltransferase 1 [EC:2.1.1.37]	PF00145.17	C-5 cytosine-specific DNA methylase
286	vOTU34701_33	vOTU34701	K23144	K23144; UDP-N-acetylglucosamine diphosphorylase / glucose-1-phosphate thymidylyltransferase / UDP-N-acetylgalactosamine diphosphorylase / glucosamine-1-phosphate N-acetyltransferase / galactosamine-1-phosphate N-acetyltransferase [EC:2.7.7.23 2.7.7.24 2.7.7.83 2.3.1.157 2.3.1.276]	PF18836.1	Beta solenoid repeat from YDCK
287	vOTU30187_6	vOTU30187	K00558	DNMT1, dcm; DNA (cytosine-5)-methyltransferase 1 [EC:2.1.1.37]	PF00145.17	C-5 cytosine-specific DNA methylase
288	vOTU14838_3	vOTU14838	K00558	DNMT1, dcm; DNA (cytosine-5)-methyltransferase 1 [EC:2.1.1.37]	PF00145.17	C-5 cytosine-specific DNA methylase
289	vOTU14838_4	vOTU14838	K00390	cysH; phosphoadenosine phosphosulfate reductase [EC:1.8.4.8 1.8.4.10]	PF01507.19	Phosphoadenosine phosphosulfate reductase family
290	vOTU23213_8	vOTU23213	K21029	moeB; molybdopterin-synthase adenylyltransferase [EC:2.7.7.80]	PF00899.21	ThiF family
291	vOTU4117_3	vOTU4117	K07260	vanY; zinc D-Ala-D-Ala carboxypeptidase [EC:3.4.17.14]	PF02557.17	D-alanyl-D-alanine carboxypeptidase
292	vOTU9756_49	vOTU9756	K03183	ubiE; demethylmenaquinone methyltransferase / 2-methoxy-6-polyprenyl-1,4-benzoquinol methylase [EC:2.1.1.163 2.1.1.201]	PF08241.12	Methyltransferase domain
293	vOTU7561_1	vOTU7561	K01854	glf; UDP-galactopyranose mutase [EC:5.4.99.9]	PF03275.13	UDP-galactopyranose mutase
294	vOTU7561_2	vOTU7561	K01854	glf; UDP-galactopyranose mutase [EC:5.4.99.9]	PF13450.6	NAD(P)-binding Rossmann-like domain
295	vOTU13146_1	vOTU13146	K01491	folD; methylenetetrahydrofolate dehydrogenase (NADP+) / methenyltetrahydrofolate cyclohydrolase [EC:1.5.1.5 3.5.4.9]	PF02882.19	Tetrahydrofolate dehydrogenase/cyclohydrolase, NAD(P)-binding domain
296	vOTU31582_4	vOTU31582	K00820	glmS, GFPT; glutamine---fructose-6-phosphate transaminase (isomerizing) [EC:2.6.1.16]	PF13522.6	Glutamine amidotransferase domain
297	vOTU93_fragment_1_26	vOTU93_fragment_1	K00558	DNMT1, dcm; DNA (cytosine-5)-methyltransferase 1 [EC:2.1.1.37]	PF00145.17	C-5 cytosine-specific DNA methylase
298	vOTU15025_3	vOTU15025	K00287	DHFR, folA; dihydrofolate reductase [EC:1.5.1.3]	PF00186.19	Dihydrofolate reductase
299	vOTU14949_22	vOTU14949	K00390	cysH; phosphoadenosine phosphosulfate reductase [EC:1.8.4.8 1.8.4.10]	PF01507.19	Phosphoadenosine phosphosulfate reductase family
300	vOTU35078_1	vOTU35078	K23144	K23144; UDP-N-acetylglucosamine diphosphorylase / glucose-1-phosphate thymidylyltransferase / UDP-N-acetylgalactosamine diphosphorylase / glucosamine-1-phosphate N-acetyltransferase / galactosamine-1-phosphate N-acetyltransferase [EC:2.7.7.23 2.7.7.24 2.7.7.83 2.3.1.157 2.3.1.276]	PF18836.1	Beta solenoid repeat from YDCK
301	vOTU17605_7	vOTU17605	K00558	DNMT1, dcm; DNA (cytosine-5)-methyltransferase 1 [EC:2.1.1.37]	PF00145.17	C-5 cytosine-specific DNA methylase
302	vOTU6060_4	vOTU6060	K00558	DNMT1, dcm; DNA (cytosine-5)-methyltransferase 1 [EC:2.1.1.37]	PF00145.17	C-5 cytosine-specific DNA methylase
303	vOTU25138_4	vOTU25138	K03462	NAMPT; nicotinamide phosphoribosyltransferase [EC:2.4.2.12]	PF18127.1	Domain of unknown function (DUF5598)
304	vOTU6489_2	vOTU6489	K00858	ppnK, NADK; NAD+ kinase [EC:2.7.1.23]	PF01513.21	ATP-NAD kinase
305	vOTU4501_6	vOTU4501	K00390	cysH; phosphoadenosine phosphosulfate reductase [EC:1.8.4.8 1.8.4.10]	PF01507.19	Phosphoadenosine phosphosulfate reductase family
306	vOTU15010_31	vOTU15010	K00390	cysH; phosphoadenosine phosphosulfate reductase [EC:1.8.4.8 1.8.4.10]	PF01507.19	Phosphoadenosine phosphosulfate reductase family
307	vOTU4642_1	vOTU4642	K00558	DNMT1, dcm; DNA (cytosine-5)-methyltransferase 1 [EC:2.1.1.37]	PF00145.17	C-5 cytosine-specific DNA methylase
308	vOTU25050_10	vOTU25050	K06211	nadR; HTH-type transcriptional regulator, transcriptional repressor of NAD biosynthesis genes [EC:2.7.7.1 2.7.1.22]	PF13521.6	AAA domain
309	vOTU18333_5	vOTU18333	K00558	DNMT1, dcm; DNA (cytosine-5)-methyltransferase 1 [EC:2.1.1.37]	PF00145.17	C-5 cytosine-specific DNA methylase
310	vOTU6426_6	vOTU6426	K03183	ubiE; demethylmenaquinone methyltransferase / 2-methoxy-6-polyprenyl-1,4-benzoquinol methylase [EC:2.1.1.163 2.1.1.201]	PF13649.6	Methyltransferase domain
311	vOTU21607_1	vOTU21607	K07258	dacC, dacA, dacD; serine-type D-Ala-D-Ala carboxypeptidase (penicillin-binding protein 5/6) [EC:3.4.16.4]	PF00768.20	D-alanyl-D-alanine carboxypeptidase
312	vOTU6895_10	vOTU6895	K00558	DNMT1, dcm; DNA (cytosine-5)-methyltransferase 1 [EC:2.1.1.37]	PF00145.17	C-5 cytosine-specific DNA methylase
313	vOTU22920_12	vOTU22920	K21029	moeB; molybdopterin-synthase adenylyltransferase [EC:2.7.7.80]	PF00899.21	ThiF family
314	vOTU35572_5	vOTU35572	K00558	DNMT1, dcm; DNA (cytosine-5)-methyltransferase 1 [EC:2.1.1.37]	PF00145.17	C-5 cytosine-specific DNA methylase
315	vOTU21153_6	vOTU21153	K00820	glmS, GFPT; glutamine---fructose-6-phosphate transaminase (isomerizing) [EC:2.6.1.16]	PF13522.6	Glutamine amidotransferase domain
316	vOTU15245_2	vOTU15245	K17398	DNMT3A; DNA (cytosine-5)-methyltransferase 3A [EC:2.1.1.37]	PF00145.17	C-5 cytosine-specific DNA methylase
317	vOTU28672_17	vOTU28672	K00558	DNMT1, dcm; DNA (cytosine-5)-methyltransferase 1 [EC:2.1.1.37]	PF00145.17	C-5 cytosine-specific DNA methylase
318	vOTU4335_2	vOTU4335	K16011	algA, xanB, rfbA, wbpW, pslB; mannose-1-phosphate guanylyltransferase / mannose-6-phosphate isomerase [EC:2.7.7.13 5.3.1.8]
319	vOTU5592_3	vOTU5592	K02843	waaF, rfaF; heptosyltransferase II [EC:2.4.-.-]
320	vOTU5923_4	vOTU5923	K01854	glf; UDP-galactopyranose mutase [EC:5.4.99.9]	PF03275.13	UDP-galactopyranose mutase
321	vOTU18021_5	vOTU18021	K00558	DNMT1, dcm; DNA (cytosine-5)-methyltransferase 1 [EC:2.1.1.37]	PF00145.17	C-5 cytosine-specific DNA methylase
322	vOTU16302_1	vOTU16302	K00558	DNMT1, dcm; DNA (cytosine-5)-methyltransferase 1 [EC:2.1.1.37]	PF00145.17	C-5 cytosine-specific DNA methylase
323	vOTU31101_2	vOTU31101	K00558	DNMT1, dcm; DNA (cytosine-5)-methyltransferase 1 [EC:2.1.1.37]	PF00145.17	C-5 cytosine-specific DNA methylase
324	vOTU30199_18	vOTU30199	K01784	galE, GALE; UDP-glucose 4-epimerase [EC:5.1.3.2]	PF01370.21	NAD dependent epimerase/dehydratase family
325	vOTU22715_6	vOTU22715	K00390	cysH; phosphoadenosine phosphosulfate reductase [EC:1.8.4.8 1.8.4.10]	PF11922.8	Domain of unknown function (DUF3440)
326	vOTU4401_3	vOTU4401	K00568	ubiG; 2-polyprenyl-6-hydroxyphenyl methylase / 3-demethylubiquinone-9 3-methyltransferase [EC:2.1.1.222 2.1.1.64]	PF13489.6	Methyltransferase domain
327	vOTU4401_13	vOTU4401	K00558	DNMT1, dcm; DNA (cytosine-5)-methyltransferase 1 [EC:2.1.1.37]	PF00145.17	C-5 cytosine-specific DNA methylase
328	vOTU27644_4	vOTU27644	K00558	DNMT1, dcm; DNA (cytosine-5)-methyltransferase 1 [EC:2.1.1.37]	PF00145.17	C-5 cytosine-specific DNA methylase
329	vOTU23681_4	vOTU23681	K06167	phnP; phosphoribosyl 1,2-cyclic phosphate phosphodiesterase [EC:3.1.4.55]
330	vOTU23085_4	vOTU23085	K00558	DNMT1, dcm; DNA (cytosine-5)-methyltransferase 1 [EC:2.1.1.37]	PF00145.17	C-5 cytosine-specific DNA methylase
331	vOTU20299_38	vOTU20299	K00558	DNMT1, dcm; DNA (cytosine-5)-methyltransferase 1 [EC:2.1.1.37]	PF00145.17	C-5 cytosine-specific DNA methylase
332	vOTU6924_4	vOTU6924	K00558	DNMT1, dcm; DNA (cytosine-5)-methyltransferase 1 [EC:2.1.1.37]	PF00145.17	C-5 cytosine-specific DNA methylase
333	vOTU13164_3	vOTU13164	K00558	DNMT1, dcm; DNA (cytosine-5)-methyltransferase 1 [EC:2.1.1.37]	PF00145.17	C-5 cytosine-specific DNA methylase
334	vOTU34989_1	vOTU34989	K00600	glyA, SHMT; glycine hydroxymethyltransferase [EC:2.1.2.1]	PF00464.19	Serine hydroxymethyltransferase
335	vOTU15049_18	vOTU15049	K04487	iscS, NFS1; cysteine desulfurase [EC:2.8.1.7]	PF00266.19	Aminotransferase class-V
336	vOTU15049_25	vOTU15049	K00390	cysH; phosphoadenosine phosphosulfate reductase [EC:1.8.4.8 1.8.4.10]	PF01507.19	Phosphoadenosine phosphosulfate reductase family
337	vOTU23262_4	vOTU23262	K17398	DNMT3A; DNA (cytosine-5)-methyltransferase 3A [EC:2.1.1.37]	PF00145.17	C-5 cytosine-specific DNA methylase
338	vOTU8309_27	vOTU8309	K00558	DNMT1, dcm; DNA (cytosine-5)-methyltransferase 1 [EC:2.1.1.37]	PF00145.17	C-5 cytosine-specific DNA methylase
339	vOTU4368_4	vOTU4368	K17398	DNMT3A; DNA (cytosine-5)-methyltransferase 3A [EC:2.1.1.37]	PF00145.17	C-5 cytosine-specific DNA methylase
340	vOTU29394_18	vOTU29394	K00558	DNMT1, dcm; DNA (cytosine-5)-methyltransferase 1 [EC:2.1.1.37]	PF00145.17	C-5 cytosine-specific DNA methylase
341	vOTU27803_7	vOTU27803	K07260	vanY; zinc D-Ala-D-Ala carboxypeptidase [EC:3.4.17.14]	PF02557.17	D-alanyl-D-alanine carboxypeptidase
342	vOTU16987_39	vOTU16987	K03269	lpxH; UDP-2,3-diacylglucosamine hydrolase [EC:3.6.1.54]
343	vOTU15131_25	vOTU15131	K00558	DNMT1, dcm; DNA (cytosine-5)-methyltransferase 1 [EC:2.1.1.37]	PF00145.17	C-5 cytosine-specific DNA methylase
344	vOTU15020_4	vOTU15020	K00390	cysH; phosphoadenosine phosphosulfate reductase [EC:1.8.4.8 1.8.4.10]	PF01507.19	Phosphoadenosine phosphosulfate reductase family
345	vOTU6844_5	vOTU6844	K02377	TSTA3, fcl; GDP-L-fucose synthase [EC:1.1.1.271]	PF01370.21	NAD dependent epimerase/dehydratase family
346	vOTU22889_10	vOTU22889	K00558	DNMT1, dcm; DNA (cytosine-5)-methyltransferase 1 [EC:2.1.1.37]	PF00145.17	C-5 cytosine-specific DNA methylase
347	vOTU31466_2	vOTU31466	K00558	DNMT1, dcm; DNA (cytosine-5)-methyltransferase 1 [EC:2.1.1.37]	PF00145.17	C-5 cytosine-specific DNA methylase
348	vOTU4538_2	vOTU4538	K00390	cysH; phosphoadenosine phosphosulfate reductase [EC:1.8.4.8 1.8.4.10]
349	vOTU24109_4	vOTU24109	K00820	glmS, GFPT; glutamine---fructose-6-phosphate transaminase (isomerizing) [EC:2.6.1.16]	PF13522.6	Glutamine amidotransferase domain
350	vOTU9775_5	vOTU9775	K00558	DNMT1, dcm; DNA (cytosine-5)-methyltransferase 1 [EC:2.1.1.37]	PF00145.17	C-5 cytosine-specific DNA methylase
351	vOTU9775_6	vOTU9775	K00558	DNMT1, dcm; DNA (cytosine-5)-methyltransferase 1 [EC:2.1.1.37]	PF00145.17	C-5 cytosine-specific DNA methylase
352	vOTU36818_4	vOTU36818	K09882	cobS; cobaltochelatase CobS [EC:6.6.1.2]	PF00004.29	ATPase family associated with various cellular activities (AAA)
353	vOTU20800_2	vOTU20800	K00820	glmS, GFPT; glutamine---fructose-6-phosphate transaminase (isomerizing) [EC:2.6.1.16]	PF13522.6	Glutamine amidotransferase domain
354	vOTU34478_5	vOTU34478	K00558	DNMT1, dcm; DNA (cytosine-5)-methyltransferase 1 [EC:2.1.1.37]	PF00145.17	C-5 cytosine-specific DNA methylase
355	vOTU15303_1	vOTU15303	K00558	DNMT1, dcm; DNA (cytosine-5)-methyltransferase 1 [EC:2.1.1.37]	PF00145.17	C-5 cytosine-specific DNA methylase
356	vOTU15303_2	vOTU15303	K00558	DNMT1, dcm; DNA (cytosine-5)-methyltransferase 1 [EC:2.1.1.37]	PF00145.17	C-5 cytosine-specific DNA methylase
357	vOTU24435_4	vOTU24435	K03462	NAMPT; nicotinamide phosphoribosyltransferase [EC:2.4.2.12]	PF04095.16	Nicotinate phosphoribosyltransferase (NAPRTase) family
358	vOTU24091_4	vOTU24091	K21029	moeB; molybdopterin-synthase adenylyltransferase [EC:2.7.7.80]	PF00899.21	ThiF family
359	vOTU6168_46	vOTU6168	K00558	DNMT1, dcm; DNA (cytosine-5)-methyltransferase 1 [EC:2.1.1.37]	PF00145.17	C-5 cytosine-specific DNA methylase
360	vOTU20791_3	vOTU20791	K00558	DNMT1, dcm; DNA (cytosine-5)-methyltransferase 1 [EC:2.1.1.37]	PF00145.17	C-5 cytosine-specific DNA methylase
361	vOTU24690_6	vOTU24690	K01737	queD, ptpS, PTS; 6-pyruvoyltetrahydropterin/6-carboxytetrahydropterin synthase [EC:4.2.3.12 4.1.2.50]	PF01242.19	6-pyruvoyl tetrahydropterin synthase
362	vOTU17456_2	vOTU17456	K00390	cysH; phosphoadenosine phosphosulfate reductase [EC:1.8.4.8 1.8.4.10]	PF11922.8	Domain of unknown function (DUF3440)
363	vOTU31052_5	vOTU31052	K02843	waaF, rfaF; heptosyltransferase II [EC:2.4.-.-]	PF08241.12	Methyltransferase domain
364	vOTU19768_6	vOTU19768	K09882	cobS; cobaltochelatase CobS [EC:6.6.1.2]
365	vOTU5939_2	vOTU5939	K21140	mec; [CysO sulfur-carrier protein]-S-L-cysteine hydrolase [EC:3.13.1.6]	PF00877.19	NlpC/P60 family
366	vOTU5574_12	vOTU5574	K00558	DNMT1, dcm; DNA (cytosine-5)-methyltransferase 1 [EC:2.1.1.37]	PF00145.17	C-5 cytosine-specific DNA methylase
367	vOTU21670_7	vOTU21670	K19645	dfrB, dfr2; dihydrofolate reductase (trimethoprim resistance protein) [EC:1.5.1.3]	PF06442.11	R67 dihydrofolate reductase
368	vOTU34832_1	vOTU34832	K01006	ppdK; pyruvate, orthophosphate dikinase [EC:2.7.9.1]	PF01326.19	Pyruvate phosphate dikinase, PEP/pyruvate binding domain
369	vOTU25086_2	vOTU25086	K00558	DNMT1, dcm; DNA (cytosine-5)-methyltransferase 1 [EC:2.1.1.37]	PF00145.17	C-5 cytosine-specific DNA methylase

## Sheet: 9b
Supplementary Table 9. Details of putative AMGs based on VIBRANT annotations associated with filtered vOTUs.
NO.	Viral protein	Viral scaffold	AMG KO	AMG KO name	Pfam	Pfam name
1	vOTU13054_13	vOTU13054	K03183	ubiE; demethylmenaquinone methyltransferase / 2-methoxy-6-polyprenyl-1,4-benzoquinol methylase [EC:2.1.1.163 2.1.1.201]	PF08241.12	Methyltransferase domain
2	vOTU13139_7	vOTU13139	K09882	cobS; cobaltochelatase CobS [EC:6.6.1.2]	PF07728.14	AAA domain (dynein-related subfamily)
3	vOTU13146_1	vOTU13146	K01491	folD; methylenetetrahydrofolate dehydrogenase (NADP+) / methenyltetrahydrofolate cyclohydrolase [EC:1.5.1.5 3.5.4.9]	PF02882.19	Tetrahydrofolate dehydrogenase/cyclohydrolase, NAD(P)-binding domain
4	vOTU13180_13	vOTU13180	K06167	phnP; phosphoribosyl 1,2-cyclic phosphate phosphodiesterase [EC:3.1.4.55]	PF12706.7	Beta-lactamase superfamily domain
5	vOTU13206_4	vOTU13206	K06167	phnP; phosphoribosyl 1,2-cyclic phosphate phosphodiesterase [EC:3.1.4.55]	PF12706.7	Beta-lactamase superfamily domain
6	vOTU13215_5	vOTU13215	K00558	DNMT1, dcm; DNA (cytosine-5)-methyltransferase 1 [EC:2.1.1.37]	PF00145.17	C-5 cytosine-specific DNA methylase
7	vOTU13215_6	vOTU13215	K00558	DNMT1, dcm; DNA (cytosine-5)-methyltransferase 1 [EC:2.1.1.37]	PF00145.17	C-5 cytosine-specific DNA methylase
8	vOTU13224_1	vOTU13224	K01491	folD; methylenetetrahydrofolate dehydrogenase (NADP+) / methenyltetrahydrofolate cyclohydrolase [EC:1.5.1.5 3.5.4.9]	PF00763.23	Tetrahydrofolate dehydrogenase/cyclohydrolase, catalytic domain
9	vOTU14066_95	vOTU14066	K01491	folD; methylenetetrahydrofolate dehydrogenase (NADP+) / methenyltetrahydrofolate cyclohydrolase [EC:1.5.1.5 3.5.4.9]	PF02882.19	Tetrahydrofolate dehydrogenase/cyclohydrolase, NAD(P)-binding domain
10	vOTU14071_15	vOTU14071	K00558	DNMT1, dcm; DNA (cytosine-5)-methyltransferase 1 [EC:2.1.1.37]	PF00145.17	C-5 cytosine-specific DNA methylase
11	vOTU1409_65	vOTU1409	K00558	DNMT1, dcm; DNA (cytosine-5)-methyltransferase 1 [EC:2.1.1.37]	PF00145.17	C-5 cytosine-specific DNA methylase
12	vOTU14099_79	vOTU14099	K06167	phnP; phosphoribosyl 1,2-cyclic phosphate phosphodiesterase [EC:3.1.4.55]
13	vOTU14133_74	vOTU14133	K01491	folD; methylenetetrahydrofolate dehydrogenase (NADP+) / methenyltetrahydrofolate cyclohydrolase [EC:1.5.1.5 3.5.4.9]	PF02882.19	Tetrahydrofolate dehydrogenase/cyclohydrolase, NAD(P)-binding domain
14	vOTU14151_4	vOTU14151	K06167	phnP; phosphoribosyl 1,2-cyclic phosphate phosphodiesterase [EC:3.1.4.55]	PF12706.7	Beta-lactamase superfamily domain
15	vOTU14718_52	vOTU14718	K00390	cysH; phosphoadenosine phosphosulfate reductase [EC:1.8.4.8 1.8.4.10]	PF01507.19	Phosphoadenosine phosphosulfate reductase family
16	vOTU14797_66	vOTU14797	K03148	thiF; sulfur carrier protein ThiS adenylyltransferase [EC:2.7.7.73]	PF00899.21	ThiF family
17	vOTU14844_7	vOTU14844	K06167	phnP; phosphoribosyl 1,2-cyclic phosphate phosphodiesterase [EC:3.1.4.55]	PF12706.7	Beta-lactamase superfamily domain
18	vOTU15008_7	vOTU15008	K00558	DNMT1, dcm; DNA (cytosine-5)-methyltransferase 1 [EC:2.1.1.37]	PF00145.17	C-5 cytosine-specific DNA methylase
19	vOTU15020_4	vOTU15020	K00390	cysH; phosphoadenosine phosphosulfate reductase [EC:1.8.4.8 1.8.4.10]	PF01507.19	Phosphoadenosine phosphosulfate reductase family
20	vOTU15044_143	vOTU15044	K16619	plc, cpa; phospholipase C / alpha-toxin [EC:3.1.4.3]	PF00882.18	Zinc dependent phospholipase C
21	vOTU15116_31	vOTU15116	K00390	cysH; phosphoadenosine phosphosulfate reductase [EC:1.8.4.8 1.8.4.10]	PF01507.19	Phosphoadenosine phosphosulfate reductase family
22	vOTU15131_25	vOTU15131	K00558	DNMT1, dcm; DNA (cytosine-5)-methyltransferase 1 [EC:2.1.1.37]	PF00145.17	C-5 cytosine-specific DNA methylase
23	vOTU15234_1	vOTU15234	K00558	DNMT1, dcm; DNA (cytosine-5)-methyltransferase 1 [EC:2.1.1.37]	PF00145.17	C-5 cytosine-specific DNA methylase
24	vOTU15245_2	vOTU15245	K17398	DNMT3A; DNA (cytosine-5)-methyltransferase 3A [EC:2.1.1.37]	PF00145.17	C-5 cytosine-specific DNA methylase
25	vOTU15303_1	vOTU15303	K00558	DNMT1, dcm; DNA (cytosine-5)-methyltransferase 1 [EC:2.1.1.37]	PF00145.17	C-5 cytosine-specific DNA methylase
26	vOTU15303_2	vOTU15303	K00558	DNMT1, dcm; DNA (cytosine-5)-methyltransferase 1 [EC:2.1.1.37]	PF00145.17	C-5 cytosine-specific DNA methylase
27	vOTU15994_16	vOTU15994	K00820	glmS, GFPT; glutamine---fructose-6-phosphate transaminase (isomerizing) [EC:2.6.1.16]	PF13522.6	Glutamine amidotransferase domain
28	vOTU16134_5	vOTU16134	K01495	GCH1, folE; GTP cyclohydrolase IA [EC:3.5.4.16]	PF01227.22	GTP cyclohydrolase I
29	vOTU16134_6	vOTU16134	K01737	queD, ptpS, PTS; 6-pyruvoyltetrahydropterin/6-carboxytetrahydropterin synthase [EC:4.2.3.12 4.1.2.50]	PF01242.19	6-pyruvoyl tetrahydropterin synthase
30	vOTU16134_7	vOTU16134	K06920	queC; 7-cyano-7-deazaguanine synthase [EC:6.3.4.20]	PF06508.13	Queuosine biosynthesis protein QueC
31	vOTU16134_8	vOTU16134	K10026	queE; 7-carboxy-7-deazaguanine synthase [EC:4.3.99.3]	PF13394.6	4Fe-4S single cluster domain
32	vOTU16301_3	vOTU16301	K00558	DNMT1, dcm; DNA (cytosine-5)-methyltransferase 1 [EC:2.1.1.37]	PF00145.17	C-5 cytosine-specific DNA methylase
33	vOTU16301_6	vOTU16301	K17398	DNMT3A; DNA (cytosine-5)-methyltransferase 3A [EC:2.1.1.37]	PF00145.17	C-5 cytosine-specific DNA methylase
34	vOTU16302_1	vOTU16302	K00558	DNMT1, dcm; DNA (cytosine-5)-methyltransferase 1 [EC:2.1.1.37]	PF00145.17	C-5 cytosine-specific DNA methylase
35	vOTU16403_27	vOTU16403	K09883	cobT; cobaltochelatase CobT [EC:6.6.1.2]
36	vOTU16403_28	vOTU16403	K09882	cobS; cobaltochelatase CobS [EC:6.6.1.2]	PF07728.14	AAA domain (dynein-related subfamily)
37	vOTU16469_6	vOTU16469	K17398	DNMT3A; DNA (cytosine-5)-methyltransferase 3A [EC:2.1.1.37]
38	vOTU16802_5	vOTU16802	K17398	DNMT3A; DNA (cytosine-5)-methyltransferase 3A [EC:2.1.1.37]	PF00145.17	C-5 cytosine-specific DNA methylase
39	vOTU16816_11	vOTU16816	K00558	DNMT1, dcm; DNA (cytosine-5)-methyltransferase 1 [EC:2.1.1.37]	PF00145.17	C-5 cytosine-specific DNA methylase
40	vOTU16895_21	vOTU16895	K21140	mec; [CysO sulfur-carrier protein]-S-L-cysteine hydrolase [EC:3.13.1.6]	PF00877.19	NlpC/P60 family
41	vOTU16987_39	vOTU16987	K03269	lpxH; UDP-2,3-diacylglucosamine hydrolase [EC:3.6.1.54]
42	vOTU17220_34	vOTU17220	K00558	DNMT1, dcm; DNA (cytosine-5)-methyltransferase 1 [EC:2.1.1.37]	PF00145.17	C-5 cytosine-specific DNA methylase
43	vOTU17456_2	vOTU17456	K00390	cysH; phosphoadenosine phosphosulfate reductase [EC:1.8.4.8 1.8.4.10]	PF11922.8	Domain of unknown function (DUF3440)
44	vOTU17605_7	vOTU17605	K00558	DNMT1, dcm; DNA (cytosine-5)-methyltransferase 1 [EC:2.1.1.37]	PF00145.17	C-5 cytosine-specific DNA methylase
45	vOTU17661_5	vOTU17661	K00558	DNMT1, dcm; DNA (cytosine-5)-methyltransferase 1 [EC:2.1.1.37]	PF00145.17	C-5 cytosine-specific DNA methylase
46	vOTU18208_4	vOTU18208	K07260	vanY; zinc D-Ala-D-Ala carboxypeptidase [EC:3.4.17.14]	PF02557.17	D-alanyl-D-alanine carboxypeptidase
47	vOTU18333_5	vOTU18333	K00558	DNMT1, dcm; DNA (cytosine-5)-methyltransferase 1 [EC:2.1.1.37]	PF00145.17	C-5 cytosine-specific DNA methylase
48	vOTU1919_5	vOTU1919	K02843	waaF, rfaF; heptosyltransferase II [EC:2.4.-.-]
49	vOTU1928_6	vOTU1928	K07260	vanY; zinc D-Ala-D-Ala carboxypeptidase [EC:3.4.17.14]	PF02557.17	D-alanyl-D-alanine carboxypeptidase
50	vOTU19620_8	vOTU19620	K01737	queD, ptpS, PTS; 6-pyruvoyltetrahydropterin/6-carboxytetrahydropterin synthase [EC:4.2.3.12 4.1.2.50]	PF01242.19	6-pyruvoyl tetrahydropterin synthase
51	vOTU19620_9	vOTU19620	K10026	queE; 7-carboxy-7-deazaguanine synthase [EC:4.3.99.3]
52	vOTU19620_10	vOTU19620	K01495	GCH1, folE; GTP cyclohydrolase IA [EC:3.5.4.16]	PF01227.22	GTP cyclohydrolase I
53	vOTU19647_7	vOTU19647	K00558	DNMT1, dcm; DNA (cytosine-5)-methyltransferase 1 [EC:2.1.1.37]	PF00145.17	C-5 cytosine-specific DNA methylase
54	vOTU20299_38	vOTU20299	K00558	DNMT1, dcm; DNA (cytosine-5)-methyltransferase 1 [EC:2.1.1.37]	PF00145.17	C-5 cytosine-specific DNA methylase
55	vOTU20388_6	vOTU20388	K01186	NEU1; sialidase-1 [EC:3.2.1.18]	PF13088.6	BNR repeat-like domain
56	vOTU20791_3	vOTU20791	K00558	DNMT1, dcm; DNA (cytosine-5)-methyltransferase 1 [EC:2.1.1.37]	PF00145.17	C-5 cytosine-specific DNA methylase
57	vOTU20800_2	vOTU20800	K00820	glmS, GFPT; glutamine---fructose-6-phosphate transaminase (isomerizing) [EC:2.6.1.16]	PF13522.6	Glutamine amidotransferase domain
58	vOTU20932_3	vOTU20932	K00558	DNMT1, dcm; DNA (cytosine-5)-methyltransferase 1 [EC:2.1.1.37]	PF00145.17	C-5 cytosine-specific DNA methylase
59	vOTU21153_6	vOTU21153	K00820	glmS, GFPT; glutamine---fructose-6-phosphate transaminase (isomerizing) [EC:2.6.1.16]	PF13522.6	Glutamine amidotransferase domain
60	vOTU21206_5	vOTU21206	K01784	galE, GALE; UDP-glucose 4-epimerase [EC:5.1.3.2]	PF01370.21	NAD dependent epimerase/dehydratase family
61	vOTU21927_5	vOTU21927	K07404	pgl; 6-phosphogluconolactonase [EC:3.1.1.31]
62	vOTU22170_7	vOTU22170	K00820	glmS, GFPT; glutamine---fructose-6-phosphate transaminase (isomerizing) [EC:2.6.1.16]
63	vOTU22211_2	vOTU22211	K00558	DNMT1, dcm; DNA (cytosine-5)-methyltransferase 1 [EC:2.1.1.37]	PF00145.17	C-5 cytosine-specific DNA methylase
64	vOTU23085_4	vOTU23085	K00558	DNMT1, dcm; DNA (cytosine-5)-methyltransferase 1 [EC:2.1.1.37]	PF00145.17	C-5 cytosine-specific DNA methylase
65	vOTU23400_1	vOTU23400	K00390	cysH; phosphoadenosine phosphosulfate reductase [EC:1.8.4.8 1.8.4.10]	PF11922.8	Domain of unknown function (DUF3440)
66	vOTU23572_3	vOTU23572	K00390	cysH; phosphoadenosine phosphosulfate reductase [EC:1.8.4.8 1.8.4.10]
67	vOTU2369_20	vOTU2369	K21344	rfaE1; D-glycero-beta-D-manno-heptose-7-phosphate kinase [EC:2.7.1.167]	PF00294.24	pfkB family carbohydrate kinase
68	vOTU2369_21	vOTU2369	K03271	gmhA, lpcA; D-sedoheptulose 7-phosphate isomerase [EC:5.3.1.28]	PF13580.6	SIS domain
69	vOTU2369_26	vOTU2369	K22227	ahbD; heme synthase
70	vOTU24056_7	vOTU24056	K00287	DHFR, folA; dihydrofolate reductase [EC:1.5.1.3]	PF00186.19	Dihydrofolate reductase
71	vOTU24056_10	vOTU24056	K00287	DHFR, folA; dihydrofolate reductase [EC:1.5.1.3]	PF00186.19	Dihydrofolate reductase
72	vOTU24056_16	vOTU24056	K02078	acpP; acyl carrier protein
73	vOTU24091_4	vOTU24091	K21029	moeB; molybdopterin-synthase adenylyltransferase [EC:2.7.7.80]	PF00899.21	ThiF family
74	vOTU24474_2	vOTU24474	K00390	cysH; phosphoadenosine phosphosulfate reductase [EC:1.8.4.8 1.8.4.10]
75	vOTU27242_4	vOTU27242	K00558	DNMT1, dcm; DNA (cytosine-5)-methyltransferase 1 [EC:2.1.1.37]	PF00145.17	C-5 cytosine-specific DNA methylase
76	vOTU27424_8	vOTU27424	K00558	DNMT1, dcm; DNA (cytosine-5)-methyltransferase 1 [EC:2.1.1.37]	PF00145.17	C-5 cytosine-specific DNA methylase
77	vOTU27810_19	vOTU27810	K00390	cysH; phosphoadenosine phosphosulfate reductase [EC:1.8.4.8 1.8.4.10]	PF01507.19	Phosphoadenosine phosphosulfate reductase family
78	vOTU28067_3	vOTU28067	K17398	DNMT3A; DNA (cytosine-5)-methyltransferase 3A [EC:2.1.1.37]	PF00145.17	C-5 cytosine-specific DNA methylase
79	vOTU28672_17	vOTU28672	K00558	DNMT1, dcm; DNA (cytosine-5)-methyltransferase 1 [EC:2.1.1.37]	PF00145.17	C-5 cytosine-specific DNA methylase
80	vOTU290_1	vOTU290	K00558	DNMT1, dcm; DNA (cytosine-5)-methyltransferase 1 [EC:2.1.1.37]	PF00145.17	C-5 cytosine-specific DNA methylase
81	vOTU291_10	vOTU291	K00558	DNMT1, dcm; DNA (cytosine-5)-methyltransferase 1 [EC:2.1.1.37]
82	vOTU29394_18	vOTU29394	K00558	DNMT1, dcm; DNA (cytosine-5)-methyltransferase 1 [EC:2.1.1.37]	PF00145.17	C-5 cytosine-specific DNA methylase
83	vOTU29406_6	vOTU29406	K00390	cysH; phosphoadenosine phosphosulfate reductase [EC:1.8.4.8 1.8.4.10]	PF01507.19	Phosphoadenosine phosphosulfate reductase family
84	vOTU29509_10	vOTU29509	K00390	cysH; phosphoadenosine phosphosulfate reductase [EC:1.8.4.8 1.8.4.10]	PF11922.8	Domain of unknown function (DUF3440)
85	vOTU29898_34	vOTU29898	K00390	cysH; phosphoadenosine phosphosulfate reductase [EC:1.8.4.8 1.8.4.10]	PF01507.19	Phosphoadenosine phosphosulfate reductase family
86	vOTU29921_11	vOTU29921	K00558	DNMT1, dcm; DNA (cytosine-5)-methyltransferase 1 [EC:2.1.1.37]	PF00145.17	C-5 cytosine-specific DNA methylase
87	vOTU30094_4	vOTU30094	K09882	cobS; cobaltochelatase CobS [EC:6.6.1.2]	PF07728.14	AAA domain (dynein-related subfamily)
88	vOTU30094_5	vOTU30094	K09883	cobT; cobaltochelatase CobT [EC:6.6.1.2]
89	vOTU30113_6	vOTU30113	K02536	lpxD; UDP-3-O-[3-hydroxymyristoyl] glucosamine N-acyltransferase [EC:2.3.1.191]	PF00132.24	Bacterial transferase hexapeptide (six repeats)
90	vOTU30187_6	vOTU30187	K00558	DNMT1, dcm; DNA (cytosine-5)-methyltransferase 1 [EC:2.1.1.37]	PF00145.17	C-5 cytosine-specific DNA methylase
91	vOTU30199_18	vOTU30199	K01784	galE, GALE; UDP-glucose 4-epimerase [EC:5.1.3.2]	PF01370.21	NAD dependent epimerase/dehydratase family
92	vOTU30225_21	vOTU30225	K00390	cysH; phosphoadenosine phosphosulfate reductase [EC:1.8.4.8 1.8.4.10]	PF11922.8	Domain of unknown function (DUF3440)
93	vOTU30332_3	vOTU30332	K00390	cysH; phosphoadenosine phosphosulfate reductase [EC:1.8.4.8 1.8.4.10]	PF11922.8	Domain of unknown function (DUF3440)
94	vOTU30725_11	vOTU30725	K01945	purD; phosphoribosylamine---glycine ligase [EC:6.3.4.13]
95	vOTU30780_7	vOTU30780	K03269	lpxH; UDP-2,3-diacylglucosamine hydrolase [EC:3.6.1.54]
96	vOTU30821_2	vOTU30821	K01491	folD; methylenetetrahydrofolate dehydrogenase (NADP+) / methenyltetrahydrofolate cyclohydrolase [EC:1.5.1.5 3.5.4.9]	PF02882.19	Tetrahydrofolate dehydrogenase/cyclohydrolase, NAD(P)-binding domain
97	vOTU31022_11	vOTU31022	K00558	DNMT1, dcm; DNA (cytosine-5)-methyltransferase 1 [EC:2.1.1.37]	PF00145.17	C-5 cytosine-specific DNA methylase
98	vOTU31052_5	vOTU31052	K02843	waaF, rfaF; heptosyltransferase II [EC:2.4.-.-]	PF08241.12	Methyltransferase domain
99	vOTU31139_1	vOTU31139	K00558	DNMT1, dcm; DNA (cytosine-5)-methyltransferase 1 [EC:2.1.1.37]	PF00145.17	C-5 cytosine-specific DNA methylase
100	vOTU31168_4	vOTU31168	K00820	glmS, GFPT; glutamine---fructose-6-phosphate transaminase (isomerizing) [EC:2.6.1.16]	PF13522.6	Glutamine amidotransferase domain
101	vOTU31239_2	vOTU31239	K06167	phnP; phosphoribosyl 1,2-cyclic phosphate phosphodiesterase [EC:3.1.4.55]
102	vOTU31242_4	vOTU31242	K00558	DNMT1, dcm; DNA (cytosine-5)-methyltransferase 1 [EC:2.1.1.37]	PF00145.17	C-5 cytosine-specific DNA methylase
103	vOTU31251_11	vOTU31251	K00558	DNMT1, dcm; DNA (cytosine-5)-methyltransferase 1 [EC:2.1.1.37]
104	vOTU31264_7	vOTU31264	K02078	acpP; acyl carrier protein	PF00550.25	Phosphopantetheine attachment site
105	vOTU31455_5	vOTU31455	K02078	acpP; acyl carrier protein
106	vOTU31466_2	vOTU31466	K00558	DNMT1, dcm; DNA (cytosine-5)-methyltransferase 1 [EC:2.1.1.37]	PF00145.17	C-5 cytosine-specific DNA methylase
107	vOTU31484_10	vOTU31484	K00558	DNMT1, dcm; DNA (cytosine-5)-methyltransferase 1 [EC:2.1.1.37]	PF00145.17	C-5 cytosine-specific DNA methylase
108	vOTU31543_7	vOTU31543	K00558	DNMT1, dcm; DNA (cytosine-5)-methyltransferase 1 [EC:2.1.1.37]
109	vOTU31581_8	vOTU31581	K06167	phnP; phosphoribosyl 1,2-cyclic phosphate phosphodiesterase [EC:3.1.4.55]
110	vOTU31582_4	vOTU31582	K00820	glmS, GFPT; glutamine---fructose-6-phosphate transaminase (isomerizing) [EC:2.6.1.16]	PF13522.6	Glutamine amidotransferase domain
111	vOTU31628_5	vOTU31628	K06167	phnP; phosphoribosyl 1,2-cyclic phosphate phosphodiesterase [EC:3.1.4.55]
112	vOTU31642_2	vOTU31642	K00558	DNMT1, dcm; DNA (cytosine-5)-methyltransferase 1 [EC:2.1.1.37]	PF00145.17	C-5 cytosine-specific DNA methylase
113	vOTU3236_2	vOTU3236	K21029	moeB; molybdopterin-synthase adenylyltransferase [EC:2.7.7.80]	PF00899.21	ThiF family
114	vOTU3236_11	vOTU3236	K00558	DNMT1, dcm; DNA (cytosine-5)-methyltransferase 1 [EC:2.1.1.37]	PF00145.17	C-5 cytosine-specific DNA methylase
115	vOTU32379_2	vOTU32379	K01186	NEU1; sialidase-1 [EC:3.2.1.18]
116	vOTU32664_5	vOTU32664	K01737	queD, ptpS, PTS; 6-pyruvoyltetrahydropterin/6-carboxytetrahydropterin synthase [EC:4.2.3.12 4.1.2.50]	PF01242.19	6-pyruvoyl tetrahydropterin synthase
117	vOTU32664_6	vOTU32664	K10026	queE; 7-carboxy-7-deazaguanine synthase [EC:4.3.99.3]
118	vOTU32664_7	vOTU32664	K01495	GCH1, folE; GTP cyclohydrolase IA [EC:3.5.4.16]	PF01227.22	GTP cyclohydrolase I
119	vOTU32850_4	vOTU32850	K01186	NEU1; sialidase-1 [EC:3.2.1.18]	PF13859.6	BNR repeat-like domain
120	vOTU32872_3	vOTU32872	K00558	DNMT1, dcm; DNA (cytosine-5)-methyltransferase 1 [EC:2.1.1.37]	PF00145.17	C-5 cytosine-specific DNA methylase
121	vOTU32910_1	vOTU32910	K00558	DNMT1, dcm; DNA (cytosine-5)-methyltransferase 1 [EC:2.1.1.37]	PF00145.17	C-5 cytosine-specific DNA methylase
122	vOTU32927_4	vOTU32927	K17398	DNMT3A; DNA (cytosine-5)-methyltransferase 3A [EC:2.1.1.37]	PF00145.17	C-5 cytosine-specific DNA methylase
123	vOTU33264_3	vOTU33264	K02847	waaL, rfaL; O-antigen ligase [EC:2.4.1.-]
124	vOTU33735_4	vOTU33735	K00558	DNMT1, dcm; DNA (cytosine-5)-methyltransferase 1 [EC:2.1.1.37]	PF00145.17	C-5 cytosine-specific DNA methylase
125	vOTU33948_4	vOTU33948	K00558	DNMT1, dcm; DNA (cytosine-5)-methyltransferase 1 [EC:2.1.1.37]	PF00145.17	C-5 cytosine-specific DNA methylase
126	vOTU34408_12	vOTU34408	K04618	GAOA; galactose oxidase [EC:1.1.3.9]	PF13418.6	Galactose oxidase, central domain
127	vOTU34475_1	vOTU34475	K00558	DNMT1, dcm; DNA (cytosine-5)-methyltransferase 1 [EC:2.1.1.37]	PF00145.17	C-5 cytosine-specific DNA methylase
128	vOTU34565_1	vOTU34565	K00558	DNMT1, dcm; DNA (cytosine-5)-methyltransferase 1 [EC:2.1.1.37]	PF00145.17	C-5 cytosine-specific DNA methylase
129	vOTU34701_33	vOTU34701	K23144	K23144; UDP-N-acetylglucosamine diphosphorylase / glucose-1-phosphate thymidylyltransferase / UDP-N-acetylgalactosamine diphosphorylase / glucosamine-1-phosphate N-acetyltransferase / galactosamine-1-phosphate N-acetyltransferase [EC:2.7.7.23 2.7.7.24 2.7.7.83 2.3.1.157 2.3.1.276]	PF18836.1	Beta solenoid repeat from YDCK
130	vOTU34957_2	vOTU34957	K00558	DNMT1, dcm; DNA (cytosine-5)-methyltransferase 1 [EC:2.1.1.37]	PF00145.17	C-5 cytosine-specific DNA methylase
131	vOTU34989_1	vOTU34989	K00600	glyA, SHMT; glycine hydroxymethyltransferase [EC:2.1.2.1]	PF00464.19	Serine hydroxymethyltransferase
132	vOTU35046_2	vOTU35046	K21140	mec; [CysO sulfur-carrier protein]-S-L-cysteine hydrolase [EC:3.13.1.6]
133	vOTU35078_1	vOTU35078	K23144	K23144; UDP-N-acetylglucosamine diphosphorylase / glucose-1-phosphate thymidylyltransferase / UDP-N-acetylgalactosamine diphosphorylase / glucosamine-1-phosphate N-acetyltransferase / galactosamine-1-phosphate N-acetyltransferase [EC:2.7.7.23 2.7.7.24 2.7.7.83 2.3.1.157 2.3.1.276]	PF18836.1	Beta solenoid repeat from YDCK
134	vOTU35086_3	vOTU35086	K00558	DNMT1, dcm; DNA (cytosine-5)-methyltransferase 1 [EC:2.1.1.37]	PF00145.17	C-5 cytosine-specific DNA methylase
135	vOTU35166_1	vOTU35166	K00558	DNMT1, dcm; DNA (cytosine-5)-methyltransferase 1 [EC:2.1.1.37]	PF00145.17	C-5 cytosine-specific DNA methylase
136	vOTU35175_2	vOTU35175	K00558	DNMT1, dcm; DNA (cytosine-5)-methyltransferase 1 [EC:2.1.1.37]	PF00145.17	C-5 cytosine-specific DNA methylase
137	vOTU35572_5	vOTU35572	K00558	DNMT1, dcm; DNA (cytosine-5)-methyltransferase 1 [EC:2.1.1.37]	PF00145.17	C-5 cytosine-specific DNA methylase
138	vOTU35763_1	vOTU35763	K00558	DNMT1, dcm; DNA (cytosine-5)-methyltransferase 1 [EC:2.1.1.37]	PF00145.17	C-5 cytosine-specific DNA methylase
139	vOTU36107_3	vOTU36107	K00558	DNMT1, dcm; DNA (cytosine-5)-methyltransferase 1 [EC:2.1.1.37]
140	vOTU36107_24	vOTU36107	K00820	glmS, GFPT; glutamine---fructose-6-phosphate transaminase (isomerizing) [EC:2.6.1.16]	PF13522.6	Glutamine amidotransferase domain
141	vOTU36238_2	vOTU36238	K23144	K23144; UDP-N-acetylglucosamine diphosphorylase / glucose-1-phosphate thymidylyltransferase / UDP-N-acetylgalactosamine diphosphorylase / glucosamine-1-phosphate N-acetyltransferase / galactosamine-1-phosphate N-acetyltransferase [EC:2.7.7.23 2.7.7.24 2.7.7.83 2.3.1.157 2.3.1.276]	PF18836.1	Beta solenoid repeat from YDCK
142	vOTU36762_1	vOTU36762	K04618	GAOA; galactose oxidase [EC:1.1.3.9]	PF13418.6	Galactose oxidase, central domain
143	vOTU36818_4	vOTU36818	K09882	cobS; cobaltochelatase CobS [EC:6.6.1.2]	PF00004.29	ATPase family associated with various cellular activities (AAA)
144	vOTU37733_5	vOTU37733	K23144	K23144; UDP-N-acetylglucosamine diphosphorylase / glucose-1-phosphate thymidylyltransferase / UDP-N-acetylgalactosamine diphosphorylase / glucosamine-1-phosphate N-acetyltransferase / galactosamine-1-phosphate N-acetyltransferase [EC:2.7.7.23 2.7.7.24 2.7.7.83 2.3.1.157 2.3.1.276]	PF18836.1	Beta solenoid repeat from YDCK
145	vOTU4087_12	vOTU4087	K00558	DNMT1, dcm; DNA (cytosine-5)-methyltransferase 1 [EC:2.1.1.37]	PF00145.17	C-5 cytosine-specific DNA methylase
146	vOTU4117_3	vOTU4117	K07260	vanY; zinc D-Ala-D-Ala carboxypeptidase [EC:3.4.17.14]	PF02557.17	D-alanyl-D-alanine carboxypeptidase
147	vOTU4357_9	vOTU4357	K21029	moeB; molybdopterin-synthase adenylyltransferase [EC:2.7.7.80]	PF00899.21	ThiF family
148	vOTU4357_18	vOTU4357	K00558	DNMT1, dcm; DNA (cytosine-5)-methyltransferase 1 [EC:2.1.1.37]	PF00145.17	C-5 cytosine-specific DNA methylase
149	vOTU4401_3	vOTU4401	K00568	ubiG; 2-polyprenyl-6-hydroxyphenyl methylase / 3-demethylubiquinone-9 3-methyltransferase [EC:2.1.1.222 2.1.1.64]	PF13489.6	Methyltransferase domain
150	vOTU4401_13	vOTU4401	K00558	DNMT1, dcm; DNA (cytosine-5)-methyltransferase 1 [EC:2.1.1.37]	PF00145.17	C-5 cytosine-specific DNA methylase
151	vOTU4405_4	vOTU4405	K17398	DNMT3A; DNA (cytosine-5)-methyltransferase 3A [EC:2.1.1.37]	PF00145.17	C-5 cytosine-specific DNA methylase
152	vOTU4419_28	vOTU4419	K00558	DNMT1, dcm; DNA (cytosine-5)-methyltransferase 1 [EC:2.1.1.37]	PF00145.17	C-5 cytosine-specific DNA methylase
153	vOTU4458_6	vOTU4458	K00558	DNMT1, dcm; DNA (cytosine-5)-methyltransferase 1 [EC:2.1.1.37]	PF00145.17	C-5 cytosine-specific DNA methylase
154	vOTU4501_6	vOTU4501	K00390	cysH; phosphoadenosine phosphosulfate reductase [EC:1.8.4.8 1.8.4.10]	PF01507.19	Phosphoadenosine phosphosulfate reductase family
155	vOTU4577_6	vOTU4577	K00558	DNMT1, dcm; DNA (cytosine-5)-methyltransferase 1 [EC:2.1.1.37]	PF00145.17	C-5 cytosine-specific DNA methylase
156	vOTU4582_1	vOTU4582	K17398	DNMT3A; DNA (cytosine-5)-methyltransferase 3A [EC:2.1.1.37]	PF00145.17	C-5 cytosine-specific DNA methylase
157	vOTU4607_6	vOTU4607	K07260	vanY; zinc D-Ala-D-Ala carboxypeptidase [EC:3.4.17.14]	PF02557.17	D-alanyl-D-alanine carboxypeptidase
158	vOTU4642_1	vOTU4642	K00558	DNMT1, dcm; DNA (cytosine-5)-methyltransferase 1 [EC:2.1.1.37]	PF00145.17	C-5 cytosine-specific DNA methylase
159	vOTU4697_8	vOTU4697	K00558	DNMT1, dcm; DNA (cytosine-5)-methyltransferase 1 [EC:2.1.1.37]	PF00145.17	C-5 cytosine-specific DNA methylase
160	vOTU505_2	vOTU505	K06920	queC; 7-cyano-7-deazaguanine synthase [EC:6.3.4.20]	PF06508.13	Queuosine biosynthesis protein QueC
161	vOTU505_5	vOTU505	K00852	rbsK, RBKS; ribokinase [EC:2.7.1.15]
162	vOTU5380_13	vOTU5380	K00287	DHFR, folA; dihydrofolate reductase [EC:1.5.1.3]	PF00186.19	Dihydrofolate reductase
163	vOTU5560_23	vOTU5560	K00558	DNMT1, dcm; DNA (cytosine-5)-methyltransferase 1 [EC:2.1.1.37]	PF00145.17	C-5 cytosine-specific DNA methylase
164	vOTU5592_3	vOTU5592	K02843	waaF, rfaF; heptosyltransferase II [EC:2.4.-.-]
165	vOTU5593_24	vOTU5593	K00558	DNMT1, dcm; DNA (cytosine-5)-methyltransferase 1 [EC:2.1.1.37]
166	vOTU5662_32	vOTU5662	K00558	DNMT1, dcm; DNA (cytosine-5)-methyltransferase 1 [EC:2.1.1.37]	PF00145.17	C-5 cytosine-specific DNA methylase
167	vOTU5939_2	vOTU5939	K21140	mec; [CysO sulfur-carrier protein]-S-L-cysteine hydrolase [EC:3.13.1.6]	PF00877.19	NlpC/P60 family
168	vOTU5952_17	vOTU5952	K21140	mec; [CysO sulfur-carrier protein]-S-L-cysteine hydrolase [EC:3.13.1.6]	PF14464.6	Prokaryotic homologs of the JAB domain
169	vOTU5970_15	vOTU5970	K21140	mec; [CysO sulfur-carrier protein]-S-L-cysteine hydrolase [EC:3.13.1.6]	PF00877.19	NlpC/P60 family
170	vOTU6060_4	vOTU6060	K00558	DNMT1, dcm; DNA (cytosine-5)-methyltransferase 1 [EC:2.1.1.37]	PF00145.17	C-5 cytosine-specific DNA methylase
171	vOTU6168_46	vOTU6168	K00558	DNMT1, dcm; DNA (cytosine-5)-methyltransferase 1 [EC:2.1.1.37]	PF00145.17	C-5 cytosine-specific DNA methylase
172	vOTU6489_2	vOTU6489	K00858	ppnK, NADK; NAD+ kinase [EC:2.7.1.23]	PF01513.21	ATP-NAD kinase
173	vOTU6649_9	vOTU6649	K00558	DNMT1, dcm; DNA (cytosine-5)-methyltransferase 1 [EC:2.1.1.37]	PF00145.17	C-5 cytosine-specific DNA methylase
174	vOTU6751_10	vOTU6751	K00287	DHFR, folA; dihydrofolate reductase [EC:1.5.1.3]	PF00186.19	Dihydrofolate reductase
175	vOTU6844_5	vOTU6844	K02377	TSTA3, fcl; GDP-L-fucose synthase [EC:1.1.1.271]	PF01370.21	NAD dependent epimerase/dehydratase family
176	vOTU6852_5	vOTU6852	K00287	DHFR, folA; dihydrofolate reductase [EC:1.5.1.3]	PF00186.19	Dihydrofolate reductase
177	vOTU6892_1	vOTU6892	K17398	DNMT3A; DNA (cytosine-5)-methyltransferase 3A [EC:2.1.1.37]
178	vOTU6895_10	vOTU6895	K00558	DNMT1, dcm; DNA (cytosine-5)-methyltransferase 1 [EC:2.1.1.37]	PF00145.17	C-5 cytosine-specific DNA methylase
179	vOTU731_3	vOTU731	K00558	DNMT1, dcm; DNA (cytosine-5)-methyltransferase 1 [EC:2.1.1.37]	PF00145.17	C-5 cytosine-specific DNA methylase
180	vOTU7381_12	vOTU7381	K00287	DHFR, folA; dihydrofolate reductase [EC:1.5.1.3]	PF00186.19	Dihydrofolate reductase
181	vOTU7430_9	vOTU7430	K07260	vanY; zinc D-Ala-D-Ala carboxypeptidase [EC:3.4.17.14]	PF02557.17	D-alanyl-D-alanine carboxypeptidase
182	vOTU7516_14	vOTU7516	K00558	DNMT1, dcm; DNA (cytosine-5)-methyltransferase 1 [EC:2.1.1.37]
183	vOTU7561_1	vOTU7561	K01854	glf; UDP-galactopyranose mutase [EC:5.4.99.9]	PF03275.13	UDP-galactopyranose mutase
184	vOTU7561_2	vOTU7561	K01854	glf; UDP-galactopyranose mutase [EC:5.4.99.9]	PF13450.6	NAD(P)-binding Rossmann-like domain
185	vOTU7589_4	vOTU7589	K21140	mec; [CysO sulfur-carrier protein]-S-L-cysteine hydrolase [EC:3.13.1.6]	PF00877.19	NlpC/P60 family
186	vOTU7619_5	vOTU7619	K21140	mec; [CysO sulfur-carrier protein]-S-L-cysteine hydrolase [EC:3.13.1.6]	PF00877.19	NlpC/P60 family
187	vOTU7738_29	vOTU7738	K00287	DHFR, folA; dihydrofolate reductase [EC:1.5.1.3]	PF00186.19	Dihydrofolate reductase
188	vOTU8309_27	vOTU8309	K00558	DNMT1, dcm; DNA (cytosine-5)-methyltransferase 1 [EC:2.1.1.37]	PF00145.17	C-5 cytosine-specific DNA methylase
189	vOTU8326_6	vOTU8326	K00067	rfbD, rmlD; dTDP-4-dehydrorhamnose reductase [EC:1.1.1.133]	PF04321.17	RmlD substrate binding domain
190	vOTU93_fragment_1_26	vOTU93_fragment_1	K00558	DNMT1, dcm; DNA (cytosine-5)-methyltransferase 1 [EC:2.1.1.37]	PF00145.17	C-5 cytosine-specific DNA methylase
191	vOTU9756_49	vOTU9756	K03183	ubiE; demethylmenaquinone methyltransferase / 2-methoxy-6-polyprenyl-1,4-benzoquinol methylase [EC:2.1.1.163 2.1.1.201]	PF08241.12	Methyltransferase domain
