# Supplementary material for: Metagenomic analysis of the DNA virome communities in swine lungs
Source: Front Microbiol. 2026 May 28;17:1798033. doi: 10.3389/fmicb.2026.1798033 (PMC13253880; doi:10.3389/fmicb.2026.1798033)
Supplement: Supplementary file 17 [file Table_10.XLSX]

## Sheet: 10a
Supplementary Table 10a. Putative auxiliary metabolic genes (AMGs) detected in identified vOTUs based on VIBRANT.
NO.	KEGG Entry	Metabolism	Pathway	Total AMGs	Present AMG KOs
1	map00030	Carbohydrate metabolism	Pentose phosphate pathway	2	K00852,K07404
2	map00051	Carbohydrate metabolism	Fructose and mannose metabolism	2	K02377,K16011
3	map00052	Carbohydrate metabolism	Galactose metabolism	7	K01784,K01854,K04618
4	map00520	Carbohydrate metabolism	Amino sugar and nucleotide sugar metabolism	17	K00820,K01784,K01854,K02377,K16011
5	map00620	Carbohydrate metabolism	Pyruvate metabolism	2	K01006
6	map00630	Carbohydrate metabolism	Glyoxylate and dicarboxylate metabolism	3	K00600
7	map00562	Carbohydrate metabolism	Inositol phosphate metabolism	1	K16619
8	map00710	Energy metabolism	Carbon fixation in photosynthetic organisms	2	K01006
9	map00720	Energy metabolism	Carbon fixation pathways in prokaryotes	9	K01006,K01491
10	map00680	Energy metabolism	Methane metabolism	3	K00600
11	map00920	Energy metabolism	Sulfur metabolism	34	K00390
12	map00564	Lipid metabolism	Glycerophospholipid metabolism	1	K16619
13	map00565	Lipid metabolism	Ether lipid metabolism	1	K16619
14	map00600	Lipid metabolism	Sphingolipid metabolism	3	K01186
15	map00230	Nucleotide metabolism	Purine metabolism	2	K01939,K01945
16	map00250	Amino acid metabolism	Alanine, aspartate and glutamate metabolism	11	K00820,K01939
17	map00260	Amino acid metabolism	Glycine, serine and threonine metabolism	3	K00600
18	map00270	Amino acid metabolism	Cysteine and methionine metabolism	155	K00558,K00826,K17398
19	map00280	Amino acid metabolism	Valine, leucine and isoleucine degradation	1	K00826
20	map00290	Amino acid metabolism	Valine, leucine and isoleucine biosynthesis	1	K00826
21	map00440	Metabolism of other amino acids	Phosphonate and phosphinate metabolism	15	K06167
22	map00460	Metabolism of other amino acids	Cyanoamino acid metabolism	3	K00600
23	map00540	Glycan biosynthesis and metabolism	Lipopolysaccharide biosynthesis	10	K02536,K02843,K02847,K03269,K03271,K03273,K21344
24	map00550	Glycan biosynthesis and metabolism	Peptidoglycan biosynthesis	10	K07258,K07260
25	map00511	Glycan biosynthesis and metabolism	Other glycan degradation	3	K01186
26	map00730	Metabolism of cofactors and vitamins	Thiamine metabolism	3	K03148,K04487
27	map00760	Metabolism of cofactors and vitamins	Nicotinate and nicotinamide metabolism	17	K00858,K03462,K06211,K13522
28	map00770	Metabolism of cofactors and vitamins	Pantothenate and CoA biosynthesis	1	K00826
29	map00790	Metabolism of cofactors and vitamins	Folate biosynthesis	45	K00287,K01495,K01737,K06920,K10026,K19645
30	map00670	Metabolism of cofactors and vitamins	One carbon pool by folate	33	K00287,K00600,K01491,K19645
31	map00860	Metabolism of cofactors and vitamins	Porphyrin and chlorophyll metabolism	9	K09882,K09883,K22227
32	map00130	Metabolism of cofactors and vitamins	Ubiquinone and other terpenoid-quinone biosynthesis	6	K00568,K03183
33	map00523	Metabolism of terpenoids and polyketides	Polyketide sugar unit biosynthesis	5	K00067,K23144
34	map00521	Biosynthesis of other secondary metabolites	Streptomycin biosynthesis	5	K00067,K23144
35	map00525	Biosynthesis of other secondary metabolites	Acarbose and validamycin biosynthesis	4	K23144
36	map00998	Biosynthesis of other secondary metabolites	Biosynthesis of secondary metabolites - other antibiotics	5	K02078
37	map04122	Folding, sorting and degradation	Sulfur relay system	19	K03148,K04487,K21029,K21140

## Sheet: 10b
Supplementary Table 10b. Putative auxiliary metabolic genes (AMGs) detected in identified filteried vOTUs based on VIBRANT.
NO.	KEGG Entry	Metabolism	Pathway	Total AMGs	Present AMG KOs
1	map00030	Carbohydrate metabolism	Pentose phosphate pathway	2	K00852,K07404
2	map00051	Carbohydrate metabolism	Fructose and mannose metabolism	1	K02377
3	map00052	Carbohydrate metabolism	Galactose metabolism	6	K01784,K01854,K04618
4	map00520	Carbohydrate metabolism	Amino sugar and nucleotide sugar metabolism	12	K00820,K01784,K01854,K02377
5	map00630	Carbohydrate metabolism	Glyoxylate and dicarboxylate metabolism	1	K00600
6	map00562	Carbohydrate metabolism	Inositol phosphate metabolism	1	K16619
7	map00720	Energy metabolism	Carbon fixation pathways in prokaryotes	5	K01491
8	map00680	Energy metabolism	Methane metabolism	1	K00600
9	map00920	Energy metabolism	Sulfur metabolism	14	K00390
10	map00564	Lipid metabolism	Glycerophospholipid metabolism	1	K16619
11	map00565	Lipid metabolism	Ether lipid metabolism	1	K16619
12	map00600	Lipid metabolism	Sphingolipid metabolism	3	K01186
13	map00230	Nucleotide metabolism	Purine metabolism	1	K01945
14	map00250	Amino acid metabolism	Alanine, aspartate and glutamate metabolism	7	K00820
15	map00260	Amino acid metabolism	Glycine, serine and threonine metabolism	1	K00600
16	map00270	Amino acid metabolism	Cysteine and methionine metabolism	80	K00558,K17398
17	map00440	Metabolism of other amino acids	Phosphonate and phosphinate metabolism	8	K06167
18	map00460	Metabolism of other amino acids	Cyanoamino acid metabolism	1	K00600
19	map00540	Glycan biosynthesis and metabolism	Lipopolysaccharide biosynthesis	9	K02536,K02843,K02847,K03269,K03271,K21344
20	map00550	Glycan biosynthesis and metabolism	Peptidoglycan biosynthesis	5	K07260
21	map00511	Glycan biosynthesis and metabolism	Other glycan degradation	3	K01186
22	map00730	Metabolism of cofactors and vitamins	Thiamine metabolism	1	K03148
23	map00760	Metabolism of cofactors and vitamins	Nicotinate and nicotinamide metabolism	1	K00858
24	map00790	Metabolism of cofactors and vitamins	Folate biosynthesis	18	K00287,K01495,K01737,K06920,K10026
25	map00670	Metabolism of cofactors and vitamins	One carbon pool by folate	13	K00287,K00600,K01491
26	map00860	Metabolism of cofactors and vitamins	Porphyrin and chlorophyll metabolism	7	K09882,K09883,K22227
27	map00130	Metabolism of cofactors and vitamins	Ubiquinone and other terpenoid-quinone biosynthesis	3	K00568,K03183
28	map00523	Metabolism of terpenoids and polyketides	Polyketide sugar unit biosynthesis	5	K00067,K23144
29	map00521	Biosynthesis of other secondary metabolites	Streptomycin biosynthesis	5	K00067,K23144
30	map00525	Biosynthesis of other secondary metabolites	Acarbose and validamycin biosynthesis	4	K23144
31	map00998	Biosynthesis of other secondary metabolites	Biosynthesis of secondary metabolites - other antibiotics	3	K02078
32	map04122	Folding, sorting and degradation	Sulfur relay system	11	K03148,K21029,K21140
