# Supplementary material for: Metagenomic analysis of the DNA virome communities in swine lungs
Source: Front Microbiol. 2026 May 28;17:1798033. doi: 10.3389/fmicb.2026.1798033 (PMC13253880; doi:10.3389/fmicb.2026.1798033)
Supplement: Supplementary file 18 [file Table_11.XLSX]

## Sheet: SARG_vOTU
Supplementary Table 11. Detailed annotations of hypothetical proteins encoded by vOTUs using diamond against with the SARG, MGES, VFDB, BacMet, and CAZy databases
No.	Viral protein	arg_id	type
1	vOTU7_1	gb|AAG05187.1|ARO:3005067|ParS	multidrug
2	vOTU56_2	gi|754504368|ref|WP_041915032.1|	tetracycline
3	vOTU93_4	gb|AAG05187.1|ARO:3005067|ParS	multidrug
4	vOTU93_5	ZP_02848503	vancomycin
5	vOTU141_4	gb|ANZ79240.1|ARO:3004035|tetA	tetracycline
6	vOTU203_2	gi|1006167861|ref|WP_061737364.1|	quinolone
7	vOTU293_5	gb|AAC75314.1|ARO:3003578|pmrF	polymyxin
8	vOTU310_1	NP_348076	tetracycline
9	vOTU310_3	NP_348076	tetracycline
10	vOTU310_4	L42544.gene.p01	tetracycline
11	vOTU351_6	gb|AAO04716.1|ARO:3002865|dfrC	trimethoprim
12	vOTU410_5	gb|WP_104671188.1|ARO:3003948|efrA	multidrug
13	vOTU428_1	gb|ANZ79240.1|ARO:3004035|tetA	tetracycline
14	vOTU466_1	gb|ABX54687.1|ARO:3002910|vanL	vancomycin
15	vOTU466_2	gb|ABX54687.1|ARO:3002910|vanL	vancomycin
16	vOTU814_4	ZP_03053667	multidrug
17	vOTU826_1	gb|XP_753111.1|ARO:3003942|abcA	multidrug
18	vOTU828_2	gb|AAK76136.1|ARO:3000025|patB	multidrug
19	vOTU889_15	gi|896325272|ref|WP_049294291.1|	macrolide-lincosamide-streptogramin
20	vOTU889_20	gi|1002399350|ref|WP_061382108.1|	polymyxin
21	vOTU889_60	AAV80410	tetracycline
22	vOTU889_98	gi|702654850|ref|WP_033232517.1|	rifamycin
23	vOTU889_107	gi|974588181|ref|WP_059178476.1|	macrolide-lincosamide-streptogramin
24	vOTU889_123	gb|ABO11759.2|ARO:3004573|Acinetobacter	fosfomycin
25	vOTU889_126	gb|ABO11759.2|ARO:3004573|Acinetobacter	fosfomycin
26	vOTU889_132	gb|ACU86041.1|ARO:3004539|mphH	macrolide-lincosamide-streptogramin
27	vOTU889_135	gi|702654850|ref|WP_033232517.1|	rifamycin
28	vOTU889_160	AY264780.2.gene3.p01	tetracycline
29	vOTU889_198	ZP_02848503	vancomycin
30	vOTU889_199	gb|AAG05187.1|ARO:3005067|ParS	multidrug
31	vOTU889_220	YP_001779894	macrolide-lincosamide-streptogramin
32	vOTU889_266	U09991.1.gene2.p01	chloramphenicol
33	vOTU889_275	NC_011595.7060598.p01	multidrug
34	vOTU889_278	AB164230.1.gene1.p01	aminoglycoside
35	vOTU889_293	gb|APB03214.1|ARO:3003980|tetA	tetracycline
36	vOTU889_318	gb|AAV85982.1|ARO:3000535|macB	macrolide-lincosamide-streptogramin
37	vOTU900_1	AE016830.1.gene424.p01	multidrug
38	vOTU900_2	gb|CCP45647.1|ARO:3003955|efpA	multidrug
39	vOTU938_2	YP_002188856	tetracenomycin_C
40	vOTU1008_24	gi|446048013|ref|WP_000125868.1|	macrolide-lincosamide-streptogramin
41	vOTU1008_25	gi|751930065|ref|WP_041144773.1|	macrolide-lincosamide-streptogramin
42	vOTU1008_49	AAB03644	macrolide-lincosamide-streptogramin
43	vOTU1008_69	AUI09862.1	sulfonamide
44	vOTU1008_79	CAA37477	tetracycline
45	vOTU1008_80	gb|ADZ12699.1|ARO:3005091|RanA	multidrug
46	vOTU1008_108	ZP_01813310	tetracycline
47	vOTU1023_3	WP_000345069.1	quinolone
48	vOTU1023_7	gb|ABO11759.2|ARO:3004573|Acinetobacter	fosfomycin
49	vOTU1023_49	gi|502669352|ref|WP_012905216.1|	macrolide-lincosamide-streptogramin
50	vOTU1023_95	gi|504288593|ref|WP_014475695.1|	macrolide-lincosamide-streptogramin
51	vOTU1023_98	U09991.1.gene2.p01	chloramphenicol
52	vOTU1023_100	gi|556476567|ref|WP_023328168.1|	macrolide-lincosamide-streptogramin
53	vOTU1023_105	U09991.1.gene2.p01	chloramphenicol
54	vOTU1023_127	gb|CCC86795.1|ARO:3001209|mecC	beta_lactam
55	vOTU1023_142	gb|BAO79518.1|ARO:3003207|FosK	fosfomycin
56	vOTU1023_148	gi|895898290|ref|WP_048999361.1|	macrolide-lincosamide-streptogramin
57	vOTU1023_171	AAA50325	macrolide-lincosamide-streptogramin
58	vOTU1023_190	B7LM76	polymyxin
59	vOTU1023_194	gb|APB03214.1|ARO:3003980|tetA	tetracycline
60	vOTU1023_198	gi|1028090136|ref|WP_063847814.1|	macrolide-lincosamide-streptogramin
61	vOTU1023_206	gb|ABO11759.2|ARO:3004573|Acinetobacter	fosfomycin
62	vOTU1023_209	AE016830.1.gene1786.p01	multidrug
63	vOTU1023_246	BAA07390	tetracycline
64	vOTU1023_289	gb|ABV26705.1|ARO:3002849|arr-4	rifamycin
65	vOTU1023_335	gb|AEG78825.1|ARO:3002872|FosA3	fosfomycin
66	vOTU1023_357	AF079138.1.orf0.gene.p01	macrolide-lincosamide-streptogramin
67	vOTU1023_372	gi|1002387632|ref|WP_061375456.1|	polymyxin
68	vOTU1023_374	ZP_02848503	vancomycin
69	vOTU1023_375	gb|AAG05187.1|ARO:3005067|ParS	multidrug
70	vOTU1023_383	gi|446026113|ref|WP_000103968.1|	bacitracin
71	vOTU1023_402	gi|823326845|ref|WP_047080664.1|	macrolide-lincosamide-streptogramin
72	vOTU1023_412	gb|ABO11759.2|ARO:3004573|Acinetobacter	fosfomycin
73	vOTU1023_417	U09991.1.gene2.p01	chloramphenicol
74	vOTU1023_434	gb|APB03214.1|ARO:3003980|tetA	tetracycline
75	vOTU1023_435	gb|APB03215.1|ARO:3003981|tetB	tetracycline
76	vOTU1023_453	gi|769934495|ref|WP_045068423.1|	rifamycin
77	vOTU1023_459	gb|AAG05187.1|ARO:3005067|ParS	multidrug
78	vOTU1023_460	ZP_02848503	vancomycin
79	vOTU1023_461	gi|495940511|ref|WP_008665090.1|	macrolide-lincosamide-streptogramin
80	vOTU1023_466	gi|498485855|ref|WP_010787543.1|	macrolide-lincosamide-streptogramin
81	vOTU1023_481	gi|817602846|ref|WP_046596462.1|	macrolide-lincosamide-streptogramin
82	vOTU1023_482	gb|AAC75089.1|ARO:3003577|ugd	polymyxin
83	vOTU1023_489	gb|AAA26793|ARO:3003748|oleC	macrolide-lincosamide-streptogramin
84	vOTU1023_527	gb|CCN31428.1|ARO:3005049|CrcB	multidrug
85	vOTU1023_548	gb|AEV23046.1|ARO:3007019|fexB	multidrug
86	vOTU1023_557	gi|748767925|ref|WP_040019608.1|	novobiocin
87	vOTU1023_558	gi|817122037|ref|WP_046494699.1|	novobiocin
88	vOTU1023_565	gb|AAC43550.1|ARO:3003967|lrfA	quinolone
89	vOTU1023_572	gb|AAV85982.1|ARO:3000535|macB	macrolide-lincosamide-streptogramin
90	vOTU1034_3	gb|ANZ79240.1|ARO:3004035|tetA	tetracycline
91	vOTU1048_16	gb|ABO11759.2|ARO:3004573|Acinetobacter	fosfomycin
92	vOTU1048_24	gb|APB03214.1|ARO:3003980|tetA	tetracycline
93	vOTU1048_29	gi|542061059|gb|ERI11611.1|	bacitracin
94	vOTU1048_54	gb|ABA70720.1|ARO:3005035|Yrc-1	beta_lactam
95	vOTU1048_62	gb|AAG05187.1|ARO:3005067|ParS	multidrug
96	vOTU1048_63	ZP_02848503	vancomycin
97	vOTU1048_74	gb|AIY69088.1|ARO:3003142|IMI-8	beta_lactam
98	vOTU1048_76	gi|446643958|ref|WP_000721304.1|	beta_lactam
99	vOTU1048_79	gi|727195486|ref|WP_033657164.1|	beta_lactam
100	vOTU1048_80	gb|ABO11759.2|ARO:3004573|Acinetobacter	fosfomycin
101	vOTU1048_81	gi|2708772|gb|AAB96371.1|	chloramphenicol
102	vOTU1048_100	gb|ABO11759.2|ARO:3004573|Acinetobacter	fosfomycin
103	vOTU1048_117	ZP_02848503	vancomycin
104	vOTU1048_118	gb|AAG05187.1|ARO:3005067|ParS	multidrug
105	vOTU1048_120	YP_808159	multidrug
106	vOTU1048_134	gi|647325472|ref|WP_025760953.1|	macrolide-lincosamide-streptogramin
107	vOTU1048_187	gi|3327943|gb|AAC38780.1|	multidrug
108	vOTU1074_3	gb|CAA53189|ARO:3000521|mupA	mupirocin
109	vOTU1144_2	gb|AET10445.1|ARO:3004033|tetB	tetracycline
110	vOTU1155_3	BAA07390	tetracycline
111	vOTU1168_1	gb|APB03214.1|ARO:3003980|tetA	tetracycline
112	vOTU1196_1	AF016483.gene.p01	aminoglycoside
113	vOTU1213_1	YP_001486998	multidrug
114	vOTU1213_2	CAB12101	multidrug
115	vOTU1233_2	gi|694073947|ref|WP_032419782.1|	macrolide-lincosamide-streptogramin
116	vOTU1233_5	gi|488067981|ref|WP_002139378.1|	bacitracin
117	vOTU1233_26	gi|671541568|ref|WP_031525212.1|	macrolide-lincosamide-streptogramin
118	vOTU1233_41	gi|1016069923|ref|WP_062914571.1|	macrolide-lincosamide-streptogramin
119	vOTU1233_47	gi|664304639|ref|WP_030834011.1|	novobiocin
120	vOTU1233_53	gb|ABA71733.1|ARO:3002972|vanTG	vancomycin
121	vOTU1233_56	gi|757561912|ref|WP_042818315.1|	streptothricin
122	vOTU1233_65	gi|403219412|emb|CCJ27774.1|	vancomycin
123	vOTU1233_66	ZP_02848503	vancomycin
124	vOTU1233_67	gb|AAG05187.1|ARO:3005067|ParS	multidrug
125	vOTU1233_70	NP_940746	macrolide-lincosamide-streptogramin
126	vOTU1233_80	gb|APB03219.1|ARO:3003986|TaeA	pleuromutilin_tiamulin
127	vOTU1233_87	gi|496263491|ref|WP_008976876.1|	macrolide-lincosamide-streptogramin
128	vOTU1233_111	gi|446988854|ref|WP_001066110.1|	multidrug
129	vOTU1233_134	gb|APB03219.1|ARO:3003986|TaeA	pleuromutilin_tiamulin
130	vOTU1233_135	gb|APB03219.1|ARO:3003986|TaeA	pleuromutilin_tiamulin
131	vOTU1233_137	gb|APB03214.1|ARO:3003980|tetA	tetracycline
132	vOTU1233_157	gi|647325472|ref|WP_025760953.1|	macrolide-lincosamide-streptogramin
133	vOTU1233_187	ACM47285	vancomycin
134	vOTU1233_206	gi|1016525167|ref|WP_063102497.1|	bleomycin
135	vOTU1233_251	YP_302113	quinolone
136	vOTU1233_278	KF478993.1.gene2.p01	vancomycin
137	vOTU1233_280	gi|740152780|ref|WP_037997109.1|	vancomycin
138	vOTU1233_289	gi|748767925|ref|WP_040019608.1|	novobiocin
139	vOTU1233_290	gi|1011969930|ref|WP_062776015.1|	novobiocin
140	vOTU1233_294	gb|ADZ12699.1|ARO:3005091|RanA	multidrug
141	vOTU1233_299	gb|MBY8651254.1|ARO:3007188|vanH_in_vanP_cl	vancomycin
142	vOTU1233_308	gi|554963910|ref|WP_023208234.1|	multidrug
143	vOTU1233_333	AAY52005	vancomycin
144	vOTU1233_339	gi|757709471|ref|WP_042938492.1|	macrolide-lincosamide-streptogramin
145	vOTU1233_380	ACP19238	vancomycin
146	vOTU1233_386	AXY65402.1	macrolide-lincosamide-streptogramin
147	vOTU1233_392	gb|QIB98910.1|ARO:3005013|IDC-2	beta_lactam
148	vOTU1233_400	X05648.1.gene2.p1	aminoglycoside
149	vOTU1233_405	FN594949.1.gene24.p01	tetracycline
150	vOTU1233_409	gb|AAB64408.1|ARO:3007050|mreA	beta_lactam
151	vOTU1233_432	gb|CAA03986.1|ARO:3000343|tap	multidrug
152	vOTU1259_3	VXQ21601.1	macrolide-lincosamide-streptogramin
153	vOTU1261_1	gb|APB03214.1|ARO:3003980|tetA	tetracycline
154	vOTU1330_1	AB084246.gene.p01	tetracycline
155	vOTU1331_11	NC_010410.6003348.p01	multidrug
156	vOTU1331_12	gb|AAG08375.1|ARO:3004038|Pseudomonas	multidrug
157	vOTU1331_58	gb|ADZ12699.1|ARO:3005091|RanA	multidrug
158	vOTU1331_63	AAL09826	tetracycline
159	vOTU1331_64	L42544.gene.p01	tetracycline
160	vOTU1331_76	gb|WP_109545042.1|ARO:3006963|ORR-1	beta_lactam
161	vOTU1331_102	CAA37477	tetracycline
162	vOTU1331_110	gi|702654850|ref|WP_033232517.1|	rifamycin
163	vOTU1331_114	JQ768046.1.gene8.p1	factumycin
164	vOTU1331_118	AF155139.2.gene6.p01	vancomycin
165	vOTU1331_189	gi|924503108|ref|WP_053510027.1|	macrolide-lincosamide-streptogramin
166	vOTU1331_216	AUI09862.1	sulfonamide
167	vOTU1331_228	gb|CAC99773.1|ARO:3003770|Listeria	defensin
168	vOTU1331_231	YP_792720	multidrug
169	vOTU1331_232	gi|920600211|ref|WP_053014082.1|	quinolone
170	vOTU1331_246	ABS72058	vancomycin
171	vOTU1331_273	gb|AWN09461.1|ARO:3004571|PNGM-1	beta_lactam
172	vOTU1331_274	gb|ABO11759.2|ARO:3004573|Acinetobacter	fosfomycin
173	vOTU1331_275	gi|950181216|ref|WP_057228652.1|	aminoglycoside
174	vOTU1331_293	YP_001588793	macrolide-lincosamide-streptogramin
175	vOTU1331_297	DQ212986.1.gene3.p01	vancomycin
176	vOTU1331_323	JQ768046.1.gene8.p1	factumycin
177	vOTU1331_324	gi|1016553099|ref|WP_063119975.1|	macrolide-lincosamide-streptogramin
178	vOTU1331_325	gi|949718947|ref|WP_057063453.1|	macrolide-lincosamide-streptogramin
179	vOTU1331_326	gi|755158529|ref|WP_042508254.1|	macrolide-lincosamide-streptogramin
180	vOTU1331_332	gi|486458841|gb|EOE03251.1|	aminoglycoside
181	vOTU1331_350	gi|694102529|ref|WP_032445810.1|	macrolide-lincosamide-streptogramin
182	vOTU1331_391	ZP_02848503	vancomycin
183	vOTU1331_392	gb|CAB45459.1|ARO:3002914|vanJ	vancomycin
184	vOTU1331_402	gi|769934495|ref|WP_045068423.1|	rifamycin
185	vOTU1331_414	gb|ADZ12699.1|ARO:3005091|RanA	multidrug
186	vOTU1331_419	ZP_03592168	multidrug
187	vOTU1331_432	gi|769934495|ref|WP_045068423.1|	rifamycin
188	vOTU1331_437	gi|496675169|ref|WP_009317659.1|	macrolide-lincosamide-streptogramin
189	vOTU1331_438	U09991.1.gene2.p01	chloramphenicol
190	vOTU1331_439	gb|ABO11759.2|ARO:3004573|Acinetobacter	fosfomycin
191	vOTU1331_442	gi|647323678|ref|WP_025760497.1|	macrolide-lincosamide-streptogramin
192	vOTU1331_458	gi|702654850|ref|WP_033232517.1|	rifamycin
193	vOTU1331_469	AF024666.2.gene33.p01	chloramphenicol
194	vOTU1331_498	gb|ADZ12699.1|ARO:3005091|RanA	multidrug
195	vOTU1331_506	gb|AAK76136.1|ARO:3000025|patB	multidrug
196	vOTU1331_507	gb|WP_104671188.1|ARO:3003948|efrA	multidrug
197	vOTU1357_9	P00553	aminoglycoside
198	vOTU1357_11	BAA07390	tetracycline
199	vOTU1357_41	gb|ABO11759.2|ARO:3004573|Acinetobacter	fosfomycin
200	vOTU1357_46	gb|AAG05187.1|ARO:3005067|ParS	multidrug
201	vOTU1357_47	ZP_02848503	vancomycin
202	vOTU1357_51	gi|944009777|ref|WP_055601444.1|	novobiocin
203	vOTU1357_73	gb|ADZ12699.1|ARO:3005091|RanA	multidrug
204	vOTU1357_75	gi|487135433|ref|WP_001627390.1|	quinolone
205	vOTU1357_77	gi|757781454|ref|WP_043000038.1|	polymyxin
206	vOTU1357_85	gb|ABO11759.2|ARO:3004573|Acinetobacter	fosfomycin
207	vOTU1357_93	AE016830.1.gene1786.p01	multidrug
208	vOTU1357_113	gb|ADZ12699.1|ARO:3005091|RanA	multidrug
209	vOTU1357_120	ZP_02848503	vancomycin
210	vOTU1357_136	gi|763399392|ref|WP_044256358.1|	macrolide-lincosamide-streptogramin
211	vOTU1357_140	gi|910140813|ref|WP_050008485.1|	macrolide-lincosamide-streptogramin
212	vOTU1357_167	gb|AAG05187.1|ARO:3005067|ParS	multidrug
213	vOTU1357_168	ZP_02848503	vancomycin
214	vOTU1357_178	gb|WP_034845394.1|ARO:3005689|GOB-40	beta_lactam
215	vOTU1357_183	ZP_04606269	other_peptide_antibiotics
216	vOTU1357_187	gi|507050365|ref|WP_016121371.1|	bacitracin
217	vOTU1357_227	gb|AAG05187.1|ARO:3005067|ParS	multidrug
218	vOTU1357_228	ZP_02848503	vancomycin
219	vOTU1357_231	AAA50325	macrolide-lincosamide-streptogramin
220	vOTU1357_237	gb|ACJ63262.1|ARO:3003107|mefB	macrolide-lincosamide-streptogramin
221	vOTU1357_266	gi|486458841|gb|EOE03251.1|	aminoglycoside
222	vOTU1357_307	gi|526667538|gb|AGR88940.1|	chloramphenicol
223	vOTU1357_322	gb|ADZ12699.1|ARO:3005091|RanA	multidrug
224	vOTU1357_338	gi|486458841|gb|EOE03251.1|	aminoglycoside
225	vOTU1357_342	gi|960873409|ref|WP_058345546.1|	macrolide-lincosamide-streptogramin
226	vOTU1357_357	gb|CAA53189|ARO:3000521|mupA	mupirocin
227	vOTU1363_1	gb|AEY83581|ARO:3000510|mupB	mupirocin
228	vOTU1459_3	ZP_04005119	polymyxin
229	vOTU1516_1	gi|817122037|ref|WP_046494699.1|	novobiocin
230	vOTU1553_9	EU408348.1.gene1.p01	beta_lactam
231	vOTU1553_49	YP_350221	multidrug
232	vOTU1553_66	AY264780.2.gene3.p01	tetracycline
233	vOTU1553_90	gi|803575554|ref|WP_046081557.1|	macrolide-lincosamide-streptogramin
234	vOTU1553_91	gi|486458841|gb|EOE03251.1|	aminoglycoside
235	vOTU1553_107	gi|923061916|ref|WP_053445667.1|	macrolide-lincosamide-streptogramin
236	vOTU1553_119	gi|446014332|ref|WP_000092187.1|	multidrug
237	vOTU1553_123	gi|542061059|gb|ERI11611.1|	bacitracin
238	vOTU1553_126	gb|BAE85481.1|ARO:3003727|vanKI	vancomycin
239	vOTU1553_142	P18644	other_peptide_antibiotics
240	vOTU1553_144	gb|APB03214.1|ARO:3003980|tetA	tetracycline
241	vOTU1553_156	gi|446988854|ref|WP_001066110.1|	multidrug
242	vOTU1553_157	AF310956.2.gene5.p01	vancomycin
243	vOTU1553_177	gi|3327943|gb|AAC38780.1|	multidrug
244	vOTU1553_230	gi|647325472|ref|WP_025760953.1|	macrolide-lincosamide-streptogramin
245	vOTU1553_244	YP_808159	multidrug
246	vOTU1553_246	gb|AAG05187.1|ARO:3005067|ParS	multidrug
247	vOTU1553_247	ZP_02848503	vancomycin
248	vOTU1553_264	gb|ABO11759.2|ARO:3004573|Acinetobacter	fosfomycin
249	vOTU1571_14	gb|APB03219.1|ARO:3003986|TaeA	pleuromutilin_tiamulin
250	vOTU1571_30	gi|516364340|ref|WP_017754373.1|	macrolide-lincosamide-streptogramin
251	vOTU1571_34	gb|CAA53189|ARO:3000521|mupA	mupirocin
252	vOTU1571_37	gb|ADP36409.1|ARO:3003730|Bifidobacteria	mupirocin
253	vOTU1571_70	gi|544923113|ref|WP_021332509.1|	rifamycin
254	vOTU1571_73	gi|745784185|ref|WP_039077609.1|	multidrug
255	vOTU1574_5	AF310956.2.gene5.p01	vancomycin
256	vOTU1574_6	BAA07390	tetracycline
257	vOTU1574_11	gb|ABX00624.1|ARO:3002881|lmrC	macrolide-lincosamide-streptogramin
258	vOTU1574_55	gi|948137056|ref|WP_056795395.1|	novobiocin
259	vOTU1574_84	gb|BAI83385.1|ARO:3003440|mecB	beta_lactam
260	vOTU1574_103	AAC15775	tetracycline
261	vOTU1574_106	GQ205627.2.gene3.p01	macrolide-lincosamide-streptogramin
262	vOTU1574_109	gi|555139174|gb|ESM81938.1|	multidrug
263	vOTU1633_10	gb|ABO11759.2|ARO:3004573|Acinetobacter	fosfomycin
264	vOTU1633_21	gb|AGP27106.1|ARO:3007010|norC	quinolone
265	vOTU1633_40	gi|658949281|ref|WP_029802054.1|	quinolone
266	vOTU1633_42	P18644	other_peptide_antibiotics
267	vOTU1633_75	gb|CAA03986.1|ARO:3000343|tap	multidrug
268	vOTU1928_6	gi|403023847|gb|EJY36064.1|	vancomycin
269	vOTU2319_1	gi|765522999|ref|WP_044735234.1|	quinolone
270	vOTU2340_2	gb|AKF12264.1|ARO:3004498|dfrB4	trimethoprim
271	vOTU2409_5	AF031327.1.gene1.p1	aminoglycoside
272	vOTU2409_8	gi|821514643|ref|WP_046837150.1|	quinolone
273	vOTU2409_22	gb|AAV85982.1|ARO:3000535|macB	macrolide-lincosamide-streptogramin
274	vOTU2409_24	ZP_02848503	vancomycin
275	vOTU2409_35	gb|APB03214.1|ARO:3003980|tetA	tetracycline
276	vOTU2429_9	gb|AAF89152.1|ARO:3004809|GOB-2	beta_lactam
277	vOTU2429_16	gb|AQX82857.1|ARO:3004185|mecD	beta_lactam
278	vOTU2429_20	gi|803575554|ref|WP_046081557.1|	macrolide-lincosamide-streptogramin
279	vOTU2478_2	gb|AQX82857.1|ARO:3004185|mecD	beta_lactam
280	vOTU2521_1	gi|772664663|ref|WP_045283443.1|	quinolone
281	vOTU2547_2	gi|671541568|ref|WP_031525212.1|	macrolide-lincosamide-streptogramin
282	vOTU2547_11	ZP_02848503	vancomycin
283	vOTU2555_3	gb|AAB64408.1|ARO:3007050|mreA	beta_lactam
284	vOTU2555_6	AJ295238.gene.p01	tetracycline
285	vOTU2571_2	gb|APB03222.1|ARO:3003992|rphB	rifamycin
286	vOTU2571_6	ZP_02848503	vancomycin
287	vOTU2571_7	gb|AAG05187.1|ARO:3005067|ParS	multidrug
288	vOTU2576_2	DQ212986.1.gene3.p01	vancomycin
289	vOTU2576_17	gb|AAG05187.1|ARO:3005067|ParS	multidrug
290	vOTU2576_18	ZP_02848503	vancomycin
291	vOTU2665_3	KF478993.1.gene2.p01	vancomycin
292	vOTU2673_1	Q52360	tetracycline
293	vOTU2679_2	gb|ANZ79240.1|ARO:3004035|tetA	tetracycline
294	vOTU2718_5	ZP_02848503	vancomycin
295	vOTU2769_8	gb|AGP27106.1|ARO:3007010|norC	quinolone
296	vOTU2795_19	AAV80410	tetracycline
297	vOTU2795_29	gb|ADZ12699.1|ARO:3005091|RanA	multidrug
298	vOTU2820_3	gb|CCC86795.1|ARO:3001209|mecC	beta_lactam
299	vOTU2827_2	ZP_04055725	bacitracin
300	vOTU2848_15	gb|AAC74000.1|ARO:3003950|msbA	multidrug
301	vOTU2848_16	gi|639216333|ref|WP_024554080.1|	macrolide-lincosamide-streptogramin
302	vOTU2848_42	gi|755004067|ref|WP_042357457.1|	macrolide-lincosamide-streptogramin
303	vOTU2848_54	gb|BAB43261.1|ARO:3007013|sdrM	quinolone
304	vOTU2848_56	NC_002951.3237419.p01	multidrug
305	vOTU2849_4	gi|696673086|ref|WP_033144146.1|	vancomycin
306	vOTU2849_17	gi|851935911|ref|WP_048224705.1|	polymyxin
307	vOTU2849_19	VXQ21601.1	macrolide-lincosamide-streptogramin
308	vOTU2861_4	gi|486057056|ref|WP_001507824.1|	multidrug
309	vOTU2884_1	gb|ANZ79240.1|ARO:3004035|tetA	tetracycline
310	vOTU2980_3	WP_000345069.1	quinolone
311	vOTU2999_1	gi|188593342|emb|CAO72206.1|	macrolide-lincosamide-streptogramin
312	vOTU3006_13	gi|552941803|ref|WP_023042860.1|	vancomycin
313	vOTU3011_2	YP_002332257	macrolide-lincosamide-streptogramin
314	vOTU3011_3	gb|AVI44920.1|ARO:3004470|poxtA	macrolide-lincosamide-streptogramin
315	vOTU3110_1	gb|ACK75961.1|ARO:3002787|QnrC	quinolone
316	vOTU3110_47	gb|AAZ04783.1|ARO:3002710|QnrA4	quinolone
317	vOTU3150_2	gi|647325472|ref|WP_025760953.1|	macrolide-lincosamide-streptogramin
318	vOTU3150_8	AAB17875	other_peptide_antibiotics
319	vOTU3154_55	gi|664556405|ref|WP_031071225.1|	novobiocin
320	vOTU3154_60	gb|AAZ42322.1|ARO:3003836|qacH	multidrug
321	vOTU4117_3	gb|ABA71729.1|ARO:3002959|vanYG1	vancomycin
322	vOTU4456_3	gi|772664663|ref|WP_045283443.1|	quinolone
323	vOTU4530_13	Q47746	vancomycin
324	vOTU4607_6	gi|403023847|gb|EJY36064.1|	vancomycin
325	vOTU4663_3	ABO93588	quinolone
326	vOTU4980_6	gi|403023847|gb|EJY36064.1|	vancomycin
327	vOTU5380_13	CAL48457	trimethoprim
328	vOTU5785_27	gb|ABO40886.1|ARO:3004645|dfrI	trimethoprim
329	vOTU6167_1	gb|ABA71729.1|ARO:3002959|vanYG1	vancomycin
330	vOTU6294_1	gb|ABA71729.1|ARO:3002959|vanYG1	vancomycin
331	vOTU6751_10	gb|AAA25550.1|ARO:3003105|dfrA3	trimethoprim
332	vOTU6781_8	gb|APB03225.1|ARO:3003990|VgbC	macrolide-lincosamide-streptogramin
333	vOTU6781_9	AAA98259	macrolide-lincosamide-streptogramin
334	vOTU6851_4	gi|505104290|ref|WP_015291392.1|	quinolone
335	vOTU6852_5	gb|AAA25550.1|ARO:3003105|dfrA3	trimethoprim
336	vOTU7381_12	gb|AAA25550.1|ARO:3003105|dfrA3	trimethoprim
337	vOTU7430_9	gb|ABA71729.1|ARO:3002959|vanYG1	vancomycin
338	vOTU7611_10	GQ205627.2.gene3.p01	macrolide-lincosamide-streptogramin
339	vOTU7738_29	gb|CBL80435.1|ARO:3002869|dfrK	trimethoprim
340	vOTU7754_7	gi|870711719|gb|AKP16682.1|	macrolide-lincosamide-streptogramin
341	vOTU8097_2	ABS72058	vancomycin
342	vOTU8165_4	ZP_03053667	multidrug
343	vOTU8229_8	CAE53424	trimethoprim
344	vOTU8273_5	gb|ASF80997.1|ARO:3005164|dfrA35	trimethoprim
345	vOTU8299_5	gb|ASF80997.1|ARO:3005164|dfrA35	trimethoprim
346	vOTU8357_10	gb|EOD99669.1|ARO:3002875|dfrE	trimethoprim
347	vOTU8579_2	gb|ANZ79241.1|ARO:3004036|tetB	tetracycline
348	vOTU9008_10	gb|AAC74000.1|ARO:3003950|msbA	multidrug
349	vOTU9008_11	gi|823291602|ref|WP_047047573.1|	macrolide-lincosamide-streptogramin
350	vOTU9348_19	gi|446782981|ref|WP_000860237.1|	polymyxin
351	vOTU9766_83	gi|671541568|ref|WP_031525212.1|	macrolide-lincosamide-streptogramin
352	vOTU9826_8	YP_002861121	macrolide-lincosamide-streptogramin
353	vOTU10784_7	gi|935245072|ref|WP_054373854.1|	macrolide-lincosamide-streptogramin
354	vOTU10784_9	gb|ABA71733.1|ARO:3002972|vanTG	vancomycin
355	vOTU11244_1	gb|AKQ05891.1|ARO:3004613|Tet	tetracycline
356	vOTU11287_2	gb|AAC75089.1|ARO:3003577|ugd	polymyxin
357	vOTU11484_25	ACM47285	vancomycin
358	vOTU11484_28	gb|AVL76727.1|ARO:3004663|FusF	fusidic_acid
359	vOTU11484_30	ZP_04606269	other_peptide_antibiotics
360	vOTU11484_35	gb|AAC75089.1|ARO:3003577|ugd	polymyxin
361	vOTU11484_64	gb|ANZ79241.1|ARO:3004036|tetB	tetracycline
362	vOTU11484_65	gb|ANZ79240.1|ARO:3004035|tetA	tetracycline
363	vOTU11484_85	gb|ADZ12699.1|ARO:3005091|RanA	multidrug
364	vOTU11484_86	gb|ADZ12699.1|ARO:3005091|RanA	multidrug
365	vOTU11484_92	gi|647323678|ref|WP_025760497.1|	macrolide-lincosamide-streptogramin
366	vOTU11484_152	gi|1005274230|ref|WP_061570074.1|	fosfomycin
367	vOTU11484_166	gb|APB03214.1|ARO:3003980|tetA	tetracycline
368	vOTU12800_15	gi|542061059|gb|ERI11611.1|	bacitracin
369	vOTU12800_31	NC_002951.3237948.p01	multidrug
370	vOTU13049_66	gi|1002387632|ref|WP_061375456.1|	polymyxin
371	vOTU13049_71	gi|445996710|ref|WP_000074565.1|	bacitracin
372	vOTU13049_79	gi|757781454|ref|WP_043000038.1|	polymyxin
373	vOTU13049_85	gb|AAG06942.1|ARO:3002985|arnA	polymyxin
374	vOTU13049_86	gb|WP_045337464.1|ARO:3006241|ACT-46	beta_lactam
375	vOTU13049_91	ZP_02848503	vancomycin
376	vOTU13049_94	gi|738848198|ref|WP_036737307.1|	vancomycin
377	vOTU13246_6	DQ212986.1.gene3.p01	vancomycin
378	vOTU13314_1	DQ823382.1.gene1.p01	macrolide-lincosamide-streptogramin
379	vOTU13704_2	YP_001373621	bacitracin
380	vOTU13913_2	YP_002861121	macrolide-lincosamide-streptogramin
381	vOTU14327_4	gb|WP_122630823.1|ARO:3006886|EVM-1	beta_lactam
382	vOTU14327_5	AB636283.1.gene1.p01	beta_lactam
383	vOTU14461_8	FJ460181.2.gene2.p01	chloramphenicol
384	vOTU14475_9	gi|488439534|ref|WP_002508919.1|	quinolone
385	vOTU14536_2	gi|639225329|ref|WP_024561799.1|	macrolide-lincosamide-streptogramin
386	vOTU14589_1	AB636283.1.gene1.p01	beta_lactam
387	vOTU14685_3	gb|WP_122630823.1|ARO:3006886|EVM-1	beta_lactam
388	vOTU14775_10	gi|942552892|ref|WP_055352101.1|	quinolone
389	vOTU14937_3	gi|772664663|ref|WP_045283443.1|	quinolone
390	vOTU15025_3	CAL48457	trimethoprim
391	vOTU15966_2	gb|CBL80435.1|ARO:3002869|dfrK	trimethoprim
392	vOTU16457_1	gi|505104290|ref|WP_015291392.1|	quinolone
393	vOTU16552_2	ABB72057	trimethoprim
394	vOTU16799_7	gb|CAA88265.1|ARO:3002898|SAT-3	streptothricin
395	vOTU17972_13	gi|765522999|ref|WP_044735234.1|	quinolone
396	vOTU18182_3	AAD51060	vancomycin
397	vOTU18208_4	gb|ABA71729.1|ARO:3002959|vanYG1	vancomycin
398	vOTU18487_1	gi|1002397390|ref|WP_061380650.1|	polymyxin
399	vOTU19162_2	L29510.1.gene1.p01	aminoglycoside
400	vOTU19567_2	ABB72057	trimethoprim
401	vOTU19649_3	gb|CAA88265.1|ARO:3002898|SAT-3	streptothricin
402	vOTU19684_4	gb|AAC75089.1|ARO:3003577|ugd	polymyxin
403	vOTU19733_5	CAE53424	trimethoprim
404	vOTU21070_6	YP_002329903	polymyxin
405	vOTU21166_6	gb|ASF80997.1|ARO:3005164|dfrA35	trimethoprim
406	vOTU21206_5	gi|446571422|ref|WP_000648768.1|	polymyxin
407	vOTU21431_1	AF031331.1.gene1.p1	aminoglycoside
408	vOTU21589_4	gb|CAA88265.1|ARO:3002898|SAT-3	streptothricin
409	vOTU21670_7	ABB72057	trimethoprim
410	vOTU21987_1	CAE53424	trimethoprim
411	vOTU21987_4	CAL48457	trimethoprim
412	vOTU22016_2	gb|ASF80997.1|ARO:3005164|dfrA35	trimethoprim
413	vOTU22023_8	gb|CAA40897.1|ARO:3004548|dfrA9	trimethoprim
414	vOTU22164_4	CAL48457	trimethoprim
415	vOTU22408_2	CAL48457	trimethoprim
416	vOTU22653_3	CAE53424	trimethoprim
417	vOTU22956_2	CAI99385	trimethoprim
418	vOTU22959_10	YP_001478290	quinolone
419	vOTU23284_4	gb|ASF80997.1|ARO:3005164|dfrA35	trimethoprim
420	vOTU23632_2	gb|ASF80997.1|ARO:3005164|dfrA35	trimethoprim
421	vOTU23826_2	gb|ASF80997.1|ARO:3005164|dfrA35	trimethoprim
422	vOTU23916_2	gb|WP_149100971.1|ARO:3005351|DfrA39	trimethoprim
423	vOTU24056_7	CAI99385	trimethoprim
424	vOTU24056_10	gb|WP_197749399.1|ARO:3005349|DfrA38	trimethoprim
425	vOTU24096_1	gb|ASF80997.1|ARO:3005164|dfrA35	trimethoprim
426	vOTU24169_4	gb|WP_000949574.1|ARO:3005348|DfrA36	trimethoprim
427	vOTU24172_6	gb|ASF80997.1|ARO:3005164|dfrA35	trimethoprim
428	vOTU24188_3	B7LM76	polymyxin
429	vOTU24188_5	gi|655143626|ref|WP_028590425.1|	macrolide-lincosamide-streptogramin
430	vOTU24193_5	gb|ASF80997.1|ARO:3005164|dfrA35	trimethoprim
431	vOTU24284_2	gb|ASF80997.1|ARO:3005164|dfrA35	trimethoprim
432	vOTU24773_1	gb|AAA25550.1|ARO:3003105|dfrA3	trimethoprim
433	vOTU25035_5	gi|950471122|ref|WP_057372788.1|	quinolone
434	vOTU26597_1	gb|AAA27459.1|ARO:3004683|aadS	aminoglycoside
435	vOTU26877_8	AF031329.1.gene1.p1	aminoglycoside
436	vOTU27676_7	gb|ASF80997.1|ARO:3005164|dfrA35	trimethoprim
437	vOTU27803_7	gi|403023847|gb|EJY36064.1|	vancomycin
438	vOTU27864_11	BAE96115	vancomycin
439	vOTU27896_1	gb|AAB39956.1|ARO:3000979|TEM-116	beta_lactam
440	vOTU27990_4	gb|CAA88265.1|ARO:3002898|SAT-3	streptothricin
441	vOTU28396_5	gb|ASF80997.1|ARO:3005164|dfrA35	trimethoprim
442	vOTU30199_18	gb|AAG06942.1|ARO:3002985|arnA	polymyxin
443	vOTU30225_20	YP_002394666	quinolone
444	vOTU31493_3	gb|AAZ04784.1|ARO:3002711|QnrA5	quinolone
445	vOTU31558_1	DQ151889.gene.p01	quinolone
446	vOTU31619_2	YP_002418004	tetracycline
447	vOTU31999_1	AF031331.1.gene1.p1	aminoglycoside
448	vOTU33006_1	gi|403023847|gb|EJY36064.1|	vancomycin
449	vOTU34158_1	gi|403023847|gb|EJY36064.1|	vancomycin
450	vOTU36904_6	YP_002394666	quinolone
451	vOTU37025_3	YP_001419960	multidrug
452	vOTU7_1	gb|AAG05187.1|ARO:3005067|ParS	multidrug
453	vOTU56_2	gi|754504368|ref|WP_041915032.1|	tetracycline
454	vOTU93_4	gb|AAG05187.1|ARO:3005067|ParS	multidrug
455	vOTU93_5	ZP_02848503	vancomycin
456	vOTU141_4	gb|ANZ79240.1|ARO:3004035|tetA	tetracycline
457	vOTU203_2	gi|1006167861|ref|WP_061737364.1|	quinolone
458	vOTU293_5	gb|AAC75314.1|ARO:3003578|pmrF	polymyxin
459	vOTU310_1	NP_348076	tetracycline
460	vOTU310_3	NP_348076	tetracycline
461	vOTU310_4	L42544.gene.p01	tetracycline
462	vOTU351_6	gb|AAO04716.1|ARO:3002865|dfrC	trimethoprim
463	vOTU410_5	gb|WP_104671188.1|ARO:3003948|efrA	multidrug
464	vOTU428_1	gb|ANZ79240.1|ARO:3004035|tetA	tetracycline
465	vOTU466_1	gb|ABX54687.1|ARO:3002910|vanL	vancomycin
466	vOTU466_2	gb|ABX54687.1|ARO:3002910|vanL	vancomycin
467	vOTU814_4	ZP_03053667	multidrug
468	vOTU826_1	gb|XP_753111.1|ARO:3003942|abcA	multidrug
469	vOTU828_2	gb|AAK76136.1|ARO:3000025|patB	multidrug
470	vOTU889_15	gi|896325272|ref|WP_049294291.1|	macrolide-lincosamide-streptogramin
471	vOTU889_20	gi|1002399350|ref|WP_061382108.1|	polymyxin
472	vOTU889_60	AAV80410	tetracycline
473	vOTU889_98	gi|702654850|ref|WP_033232517.1|	rifamycin
474	vOTU889_107	gi|974588181|ref|WP_059178476.1|	macrolide-lincosamide-streptogramin
475	vOTU889_123	gb|ABO11759.2|ARO:3004573|Acinetobacter	fosfomycin
476	vOTU889_126	gb|ABO11759.2|ARO:3004573|Acinetobacter	fosfomycin
477	vOTU889_132	gb|ACU86041.1|ARO:3004539|mphH	macrolide-lincosamide-streptogramin
478	vOTU889_135	gi|702654850|ref|WP_033232517.1|	rifamycin
479	vOTU889_160	AY264780.2.gene3.p01	tetracycline
480	vOTU889_198	ZP_02848503	vancomycin
481	vOTU889_199	gb|AAG05187.1|ARO:3005067|ParS	multidrug
482	vOTU889_220	YP_001779894	macrolide-lincosamide-streptogramin
483	vOTU889_266	U09991.1.gene2.p01	chloramphenicol
484	vOTU889_275	NC_011595.7060598.p01	multidrug
485	vOTU889_278	AB164230.1.gene1.p01	aminoglycoside
486	vOTU889_293	gb|APB03214.1|ARO:3003980|tetA	tetracycline
487	vOTU889_318	gb|AAV85982.1|ARO:3000535|macB	macrolide-lincosamide-streptogramin
488	vOTU900_1	AE016830.1.gene424.p01	multidrug
489	vOTU900_2	gb|CCP45647.1|ARO:3003955|efpA	multidrug
490	vOTU938_2	YP_002188856	tetracenomycin_C
491	vOTU1008_24	gi|446048013|ref|WP_000125868.1|	macrolide-lincosamide-streptogramin
492	vOTU1008_25	gi|751930065|ref|WP_041144773.1|	macrolide-lincosamide-streptogramin
493	vOTU1008_49	AAB03644	macrolide-lincosamide-streptogramin
494	vOTU1008_69	AUI09862.1	sulfonamide
495	vOTU1008_79	CAA37477	tetracycline
496	vOTU1008_80	gb|ADZ12699.1|ARO:3005091|RanA	multidrug
497	vOTU1008_108	ZP_01813310	tetracycline
498	vOTU1023_3	WP_000345069.1	quinolone
499	vOTU1023_7	gb|ABO11759.2|ARO:3004573|Acinetobacter	fosfomycin
500	vOTU1023_49	gi|502669352|ref|WP_012905216.1|	macrolide-lincosamide-streptogramin
501	vOTU1023_95	gi|504288593|ref|WP_014475695.1|	macrolide-lincosamide-streptogramin
502	vOTU1023_98	U09991.1.gene2.p01	chloramphenicol
503	vOTU1023_100	gi|556476567|ref|WP_023328168.1|	macrolide-lincosamide-streptogramin
504	vOTU1023_105	U09991.1.gene2.p01	chloramphenicol
505	vOTU1023_127	gb|CCC86795.1|ARO:3001209|mecC	beta_lactam
506	vOTU1023_142	gb|BAO79518.1|ARO:3003207|FosK	fosfomycin
507	vOTU1023_148	gi|895898290|ref|WP_048999361.1|	macrolide-lincosamide-streptogramin
508	vOTU1023_171	AAA50325	macrolide-lincosamide-streptogramin
509	vOTU1023_190	B7LM76	polymyxin
510	vOTU1023_194	gb|APB03214.1|ARO:3003980|tetA	tetracycline
511	vOTU1023_198	gi|1028090136|ref|WP_063847814.1|	macrolide-lincosamide-streptogramin
512	vOTU1023_206	gb|ABO11759.2|ARO:3004573|Acinetobacter	fosfomycin
513	vOTU1023_209	AE016830.1.gene1786.p01	multidrug
514	vOTU1023_246	BAA07390	tetracycline
515	vOTU1023_289	gb|ABV26705.1|ARO:3002849|arr-4	rifamycin
516	vOTU1023_335	gb|AEG78825.1|ARO:3002872|FosA3	fosfomycin
517	vOTU1023_357	AF079138.1.orf0.gene.p01	macrolide-lincosamide-streptogramin
518	vOTU1023_372	gi|1002387632|ref|WP_061375456.1|	polymyxin
519	vOTU1023_374	ZP_02848503	vancomycin
520	vOTU1023_375	gb|AAG05187.1|ARO:3005067|ParS	multidrug
521	vOTU1023_383	gi|446026113|ref|WP_000103968.1|	bacitracin
522	vOTU1023_402	gi|823326845|ref|WP_047080664.1|	macrolide-lincosamide-streptogramin
523	vOTU1023_412	gb|ABO11759.2|ARO:3004573|Acinetobacter	fosfomycin
524	vOTU1023_417	U09991.1.gene2.p01	chloramphenicol
525	vOTU1023_434	gb|APB03214.1|ARO:3003980|tetA	tetracycline
526	vOTU1023_435	gb|APB03215.1|ARO:3003981|tetB	tetracycline
527	vOTU1023_453	gi|769934495|ref|WP_045068423.1|	rifamycin
528	vOTU1023_459	gb|AAG05187.1|ARO:3005067|ParS	multidrug
529	vOTU1023_460	ZP_02848503	vancomycin
530	vOTU1023_461	gi|495940511|ref|WP_008665090.1|	macrolide-lincosamide-streptogramin
531	vOTU1023_466	gi|498485855|ref|WP_010787543.1|	macrolide-lincosamide-streptogramin
532	vOTU1023_481	gi|817602846|ref|WP_046596462.1|	macrolide-lincosamide-streptogramin
533	vOTU1023_482	gb|AAC75089.1|ARO:3003577|ugd	polymyxin
534	vOTU1023_489	gb|AAA26793|ARO:3003748|oleC	macrolide-lincosamide-streptogramin
535	vOTU1023_527	gb|CCN31428.1|ARO:3005049|CrcB	multidrug
536	vOTU1023_548	gb|AEV23046.1|ARO:3007019|fexB	multidrug
537	vOTU1023_557	gi|748767925|ref|WP_040019608.1|	novobiocin
538	vOTU1023_558	gi|817122037|ref|WP_046494699.1|	novobiocin
539	vOTU1023_565	gb|AAC43550.1|ARO:3003967|lrfA	quinolone
540	vOTU1023_572	gb|AAV85982.1|ARO:3000535|macB	macrolide-lincosamide-streptogramin
541	vOTU1034_3	gb|ANZ79240.1|ARO:3004035|tetA	tetracycline
542	vOTU1048_16	gb|ABO11759.2|ARO:3004573|Acinetobacter	fosfomycin
543	vOTU1048_24	gb|APB03214.1|ARO:3003980|tetA	tetracycline
544	vOTU1048_29	gi|542061059|gb|ERI11611.1|	bacitracin
545	vOTU1048_54	gb|ABA70720.1|ARO:3005035|Yrc-1	beta_lactam
546	vOTU1048_62	gb|AAG05187.1|ARO:3005067|ParS	multidrug
547	vOTU1048_63	ZP_02848503	vancomycin
548	vOTU1048_74	gb|AIY69088.1|ARO:3003142|IMI-8	beta_lactam
549	vOTU1048_76	gi|446643958|ref|WP_000721304.1|	beta_lactam
550	vOTU1048_79	gi|727195486|ref|WP_033657164.1|	beta_lactam
551	vOTU1048_80	gb|ABO11759.2|ARO:3004573|Acinetobacter	fosfomycin
552	vOTU1048_81	gi|2708772|gb|AAB96371.1|	chloramphenicol
553	vOTU1048_100	gb|ABO11759.2|ARO:3004573|Acinetobacter	fosfomycin
554	vOTU1048_117	ZP_02848503	vancomycin
555	vOTU1048_118	gb|AAG05187.1|ARO:3005067|ParS	multidrug
556	vOTU1048_120	YP_808159	multidrug
557	vOTU1048_134	gi|647325472|ref|WP_025760953.1|	macrolide-lincosamide-streptogramin
558	vOTU1048_187	gi|3327943|gb|AAC38780.1|	multidrug
559	vOTU1074_3	gb|CAA53189|ARO:3000521|mupA	mupirocin
560	vOTU1144_2	gb|AET10445.1|ARO:3004033|tetB	tetracycline
561	vOTU1155_3	BAA07390	tetracycline
562	vOTU1168_1	gb|APB03214.1|ARO:3003980|tetA	tetracycline
563	vOTU1196_1	AF016483.gene.p01	aminoglycoside
564	vOTU1213_1	YP_001486998	multidrug
565	vOTU1213_2	CAB12101	multidrug
566	vOTU1233_2	gi|694073947|ref|WP_032419782.1|	macrolide-lincosamide-streptogramin
567	vOTU1233_5	gi|488067981|ref|WP_002139378.1|	bacitracin
568	vOTU1233_26	gi|671541568|ref|WP_031525212.1|	macrolide-lincosamide-streptogramin
569	vOTU1233_41	gi|1016069923|ref|WP_062914571.1|	macrolide-lincosamide-streptogramin
570	vOTU1233_47	gi|664304639|ref|WP_030834011.1|	novobiocin
571	vOTU1233_53	gb|ABA71733.1|ARO:3002972|vanTG	vancomycin
572	vOTU1233_56	gi|757561912|ref|WP_042818315.1|	streptothricin
573	vOTU1233_65	gi|403219412|emb|CCJ27774.1|	vancomycin
574	vOTU1233_66	ZP_02848503	vancomycin
575	vOTU1233_67	gb|AAG05187.1|ARO:3005067|ParS	multidrug
576	vOTU1233_70	NP_940746	macrolide-lincosamide-streptogramin
577	vOTU1233_80	gb|APB03219.1|ARO:3003986|TaeA	pleuromutilin_tiamulin
578	vOTU1233_87	gi|496263491|ref|WP_008976876.1|	macrolide-lincosamide-streptogramin
579	vOTU1233_111	gi|446988854|ref|WP_001066110.1|	multidrug
580	vOTU1233_134	gb|APB03219.1|ARO:3003986|TaeA	pleuromutilin_tiamulin
581	vOTU1233_135	gb|APB03219.1|ARO:3003986|TaeA	pleuromutilin_tiamulin
582	vOTU1233_137	gb|APB03214.1|ARO:3003980|tetA	tetracycline
583	vOTU1233_157	gi|647325472|ref|WP_025760953.1|	macrolide-lincosamide-streptogramin
584	vOTU1233_187	ACM47285	vancomycin
585	vOTU1233_206	gi|1016525167|ref|WP_063102497.1|	bleomycin
586	vOTU1233_251	YP_302113	quinolone
587	vOTU1233_278	KF478993.1.gene2.p01	vancomycin
588	vOTU1233_280	gi|740152780|ref|WP_037997109.1|	vancomycin
589	vOTU1233_289	gi|748767925|ref|WP_040019608.1|	novobiocin
590	vOTU1233_290	gi|1011969930|ref|WP_062776015.1|	novobiocin
591	vOTU1233_294	gb|ADZ12699.1|ARO:3005091|RanA	multidrug
592	vOTU1233_299	gb|MBY8651254.1|ARO:3007188|vanH_in_vanP_cl	vancomycin
593	vOTU1233_308	gi|554963910|ref|WP_023208234.1|	multidrug
594	vOTU1233_333	AAY52005	vancomycin
595	vOTU1233_339	gi|757709471|ref|WP_042938492.1|	macrolide-lincosamide-streptogramin
596	vOTU1233_380	ACP19238	vancomycin
597	vOTU1233_386	AXY65402.1	macrolide-lincosamide-streptogramin
598	vOTU1233_392	gb|QIB98910.1|ARO:3005013|IDC-2	beta_lactam
599	vOTU1233_400	X05648.1.gene2.p1	aminoglycoside
600	vOTU1233_405	FN594949.1.gene24.p01	tetracycline
601	vOTU1233_409	gb|AAB64408.1|ARO:3007050|mreA	beta_lactam
602	vOTU1233_432	gb|CAA03986.1|ARO:3000343|tap	multidrug
603	vOTU1259_3	VXQ21601.1	macrolide-lincosamide-streptogramin
604	vOTU1261_1	gb|APB03214.1|ARO:3003980|tetA	tetracycline
605	vOTU1330_1	AB084246.gene.p01	tetracycline
606	vOTU1331_11	NC_010410.6003348.p01	multidrug
607	vOTU1331_12	gb|AAG08375.1|ARO:3004038|Pseudomonas	multidrug
608	vOTU1331_58	gb|ADZ12699.1|ARO:3005091|RanA	multidrug
609	vOTU1331_63	AAL09826	tetracycline
610	vOTU1331_64	L42544.gene.p01	tetracycline
611	vOTU1331_76	gb|WP_109545042.1|ARO:3006963|ORR-1	beta_lactam
612	vOTU1331_102	CAA37477	tetracycline
613	vOTU1331_110	gi|702654850|ref|WP_033232517.1|	rifamycin
614	vOTU1331_114	JQ768046.1.gene8.p1	factumycin
615	vOTU1331_118	AF155139.2.gene6.p01	vancomycin
616	vOTU1331_189	gi|924503108|ref|WP_053510027.1|	macrolide-lincosamide-streptogramin
617	vOTU1331_216	AUI09862.1	sulfonamide
618	vOTU1331_228	gb|CAC99773.1|ARO:3003770|Listeria	defensin
619	vOTU1331_231	YP_792720	multidrug
620	vOTU1331_232	gi|920600211|ref|WP_053014082.1|	quinolone
621	vOTU1331_246	ABS72058	vancomycin
622	vOTU1331_273	gb|AWN09461.1|ARO:3004571|PNGM-1	beta_lactam
623	vOTU1331_274	gb|ABO11759.2|ARO:3004573|Acinetobacter	fosfomycin
624	vOTU1331_275	gi|950181216|ref|WP_057228652.1|	aminoglycoside
625	vOTU1331_293	YP_001588793	macrolide-lincosamide-streptogramin
626	vOTU1331_297	DQ212986.1.gene3.p01	vancomycin
627	vOTU1331_323	JQ768046.1.gene8.p1	factumycin
628	vOTU1331_324	gi|1016553099|ref|WP_063119975.1|	macrolide-lincosamide-streptogramin
629	vOTU1331_325	gi|949718947|ref|WP_057063453.1|	macrolide-lincosamide-streptogramin
630	vOTU1331_326	gi|755158529|ref|WP_042508254.1|	macrolide-lincosamide-streptogramin
631	vOTU1331_332	gi|486458841|gb|EOE03251.1|	aminoglycoside
632	vOTU1331_350	gi|694102529|ref|WP_032445810.1|	macrolide-lincosamide-streptogramin
633	vOTU1331_391	ZP_02848503	vancomycin
634	vOTU1331_392	gb|CAB45459.1|ARO:3002914|vanJ	vancomycin
635	vOTU1331_402	gi|769934495|ref|WP_045068423.1|	rifamycin
636	vOTU1331_414	gb|ADZ12699.1|ARO:3005091|RanA	multidrug
637	vOTU1331_419	ZP_03592168	multidrug
638	vOTU1331_432	gi|769934495|ref|WP_045068423.1|	rifamycin
639	vOTU1331_437	gi|496675169|ref|WP_009317659.1|	macrolide-lincosamide-streptogramin
640	vOTU1331_438	U09991.1.gene2.p01	chloramphenicol
641	vOTU1331_439	gb|ABO11759.2|ARO:3004573|Acinetobacter	fosfomycin
642	vOTU1331_442	gi|647323678|ref|WP_025760497.1|	macrolide-lincosamide-streptogramin
643	vOTU1331_458	gi|702654850|ref|WP_033232517.1|	rifamycin
644	vOTU1331_469	AF024666.2.gene33.p01	chloramphenicol
645	vOTU1331_498	gb|ADZ12699.1|ARO:3005091|RanA	multidrug
646	vOTU1331_506	gb|AAK76136.1|ARO:3000025|patB	multidrug
647	vOTU1331_507	gb|WP_104671188.1|ARO:3003948|efrA	multidrug
648	vOTU1357_9	P00553	aminoglycoside
649	vOTU1357_11	BAA07390	tetracycline
650	vOTU1357_41	gb|ABO11759.2|ARO:3004573|Acinetobacter	fosfomycin
651	vOTU1357_46	gb|AAG05187.1|ARO:3005067|ParS	multidrug
652	vOTU1357_47	ZP_02848503	vancomycin
653	vOTU1357_51	gi|944009777|ref|WP_055601444.1|	novobiocin
654	vOTU1357_73	gb|ADZ12699.1|ARO:3005091|RanA	multidrug
655	vOTU1357_75	gi|487135433|ref|WP_001627390.1|	quinolone
656	vOTU1357_77	gi|757781454|ref|WP_043000038.1|	polymyxin
657	vOTU1357_85	gb|ABO11759.2|ARO:3004573|Acinetobacter	fosfomycin
658	vOTU1357_93	AE016830.1.gene1786.p01	multidrug
659	vOTU1357_113	gb|ADZ12699.1|ARO:3005091|RanA	multidrug
660	vOTU1357_120	ZP_02848503	vancomycin
661	vOTU1357_136	gi|763399392|ref|WP_044256358.1|	macrolide-lincosamide-streptogramin
662	vOTU1357_140	gi|910140813|ref|WP_050008485.1|	macrolide-lincosamide-streptogramin
663	vOTU1357_167	gb|AAG05187.1|ARO:3005067|ParS	multidrug
664	vOTU1357_168	ZP_02848503	vancomycin
665	vOTU1357_178	gb|WP_034845394.1|ARO:3005689|GOB-40	beta_lactam
666	vOTU1357_183	ZP_04606269	other_peptide_antibiotics
667	vOTU1357_187	gi|507050365|ref|WP_016121371.1|	bacitracin
668	vOTU1357_227	gb|AAG05187.1|ARO:3005067|ParS	multidrug
669	vOTU1357_228	ZP_02848503	vancomycin
670	vOTU1357_231	AAA50325	macrolide-lincosamide-streptogramin
671	vOTU1357_237	gb|ACJ63262.1|ARO:3003107|mefB	macrolide-lincosamide-streptogramin
672	vOTU1357_266	gi|486458841|gb|EOE03251.1|	aminoglycoside
673	vOTU1357_307	gi|526667538|gb|AGR88940.1|	chloramphenicol
674	vOTU1357_322	gb|ADZ12699.1|ARO:3005091|RanA	multidrug
675	vOTU1357_338	gi|486458841|gb|EOE03251.1|	aminoglycoside
676	vOTU1357_342	gi|960873409|ref|WP_058345546.1|	macrolide-lincosamide-streptogramin
677	vOTU1357_357	gb|CAA53189|ARO:3000521|mupA	mupirocin
678	vOTU1363_1	gb|AEY83581|ARO:3000510|mupB	mupirocin
679	vOTU1459_3	ZP_04005119	polymyxin
680	vOTU1516_1	gi|817122037|ref|WP_046494699.1|	novobiocin
681	vOTU1553_9	EU408348.1.gene1.p01	beta_lactam
682	vOTU1553_49	YP_350221	multidrug
683	vOTU1553_66	AY264780.2.gene3.p01	tetracycline
684	vOTU1553_90	gi|803575554|ref|WP_046081557.1|	macrolide-lincosamide-streptogramin
685	vOTU1553_91	gi|486458841|gb|EOE03251.1|	aminoglycoside
686	vOTU1553_107	gi|923061916|ref|WP_053445667.1|	macrolide-lincosamide-streptogramin
687	vOTU1553_119	gi|446014332|ref|WP_000092187.1|	multidrug
688	vOTU1553_123	gi|542061059|gb|ERI11611.1|	bacitracin
689	vOTU1553_126	gb|BAE85481.1|ARO:3003727|vanKI	vancomycin
690	vOTU1553_142	P18644	other_peptide_antibiotics
691	vOTU1553_144	gb|APB03214.1|ARO:3003980|tetA	tetracycline
692	vOTU1553_156	gi|446988854|ref|WP_001066110.1|	multidrug
693	vOTU1553_157	AF310956.2.gene5.p01	vancomycin
694	vOTU1553_177	gi|3327943|gb|AAC38780.1|	multidrug
695	vOTU1553_230	gi|647325472|ref|WP_025760953.1|	macrolide-lincosamide-streptogramin
696	vOTU1553_244	YP_808159	multidrug
697	vOTU1553_246	gb|AAG05187.1|ARO:3005067|ParS	multidrug
698	vOTU1553_247	ZP_02848503	vancomycin
699	vOTU1553_264	gb|ABO11759.2|ARO:3004573|Acinetobacter	fosfomycin
700	vOTU1571_14	gb|APB03219.1|ARO:3003986|TaeA	pleuromutilin_tiamulin
701	vOTU1571_30	gi|516364340|ref|WP_017754373.1|	macrolide-lincosamide-streptogramin
702	vOTU1571_34	gb|CAA53189|ARO:3000521|mupA	mupirocin
703	vOTU1571_37	gb|ADP36409.1|ARO:3003730|Bifidobacteria	mupirocin
704	vOTU1571_70	gi|544923113|ref|WP_021332509.1|	rifamycin
705	vOTU1571_73	gi|745784185|ref|WP_039077609.1|	multidrug
706	vOTU1574_5	AF310956.2.gene5.p01	vancomycin
707	vOTU1574_6	BAA07390	tetracycline
708	vOTU1574_11	gb|ABX00624.1|ARO:3002881|lmrC	macrolide-lincosamide-streptogramin
709	vOTU1574_55	gi|948137056|ref|WP_056795395.1|	novobiocin
710	vOTU1574_84	gb|BAI83385.1|ARO:3003440|mecB	beta_lactam
711	vOTU1574_103	AAC15775	tetracycline
712	vOTU1574_106	GQ205627.2.gene3.p01	macrolide-lincosamide-streptogramin
713	vOTU1574_109	gi|555139174|gb|ESM81938.1|	multidrug
714	vOTU1633_10	gb|ABO11759.2|ARO:3004573|Acinetobacter	fosfomycin
715	vOTU1633_21	gb|AGP27106.1|ARO:3007010|norC	quinolone
716	vOTU1633_40	gi|658949281|ref|WP_029802054.1|	quinolone
717	vOTU1633_42	P18644	other_peptide_antibiotics
718	vOTU1633_75	gb|CAA03986.1|ARO:3000343|tap	multidrug
719	vOTU1928_6	gi|403023847|gb|EJY36064.1|	vancomycin
720	vOTU2319_1	gi|765522999|ref|WP_044735234.1|	quinolone
721	vOTU2340_2	gb|AKF12264.1|ARO:3004498|dfrB4	trimethoprim
722	vOTU2409_5	AF031327.1.gene1.p1	aminoglycoside
723	vOTU2409_8	gi|821514643|ref|WP_046837150.1|	quinolone
724	vOTU2409_22	gb|AAV85982.1|ARO:3000535|macB	macrolide-lincosamide-streptogramin
725	vOTU2409_24	ZP_02848503	vancomycin
726	vOTU2409_35	gb|APB03214.1|ARO:3003980|tetA	tetracycline
727	vOTU2429_9	gb|AAF89152.1|ARO:3004809|GOB-2	beta_lactam
728	vOTU2429_16	gb|AQX82857.1|ARO:3004185|mecD	beta_lactam
729	vOTU2429_20	gi|803575554|ref|WP_046081557.1|	macrolide-lincosamide-streptogramin
730	vOTU2478_2	gb|AQX82857.1|ARO:3004185|mecD	beta_lactam
731	vOTU2521_1	gi|772664663|ref|WP_045283443.1|	quinolone
732	vOTU2547_2	gi|671541568|ref|WP_031525212.1|	macrolide-lincosamide-streptogramin
733	vOTU2547_11	ZP_02848503	vancomycin
734	vOTU2555_3	gb|AAB64408.1|ARO:3007050|mreA	beta_lactam
735	vOTU2555_6	AJ295238.gene.p01	tetracycline
736	vOTU2571_2	gb|APB03222.1|ARO:3003992|rphB	rifamycin
737	vOTU2571_6	ZP_02848503	vancomycin
738	vOTU2571_7	gb|AAG05187.1|ARO:3005067|ParS	multidrug
739	vOTU2576_2	DQ212986.1.gene3.p01	vancomycin
740	vOTU2576_17	gb|AAG05187.1|ARO:3005067|ParS	multidrug
741	vOTU2576_18	ZP_02848503	vancomycin
742	vOTU2665_3	KF478993.1.gene2.p01	vancomycin
743	vOTU2673_1	Q52360	tetracycline
744	vOTU2679_2	gb|ANZ79240.1|ARO:3004035|tetA	tetracycline
745	vOTU2718_5	ZP_02848503	vancomycin
746	vOTU2769_8	gb|AGP27106.1|ARO:3007010|norC	quinolone
747	vOTU2795_19	AAV80410	tetracycline
748	vOTU2795_29	gb|ADZ12699.1|ARO:3005091|RanA	multidrug
749	vOTU2820_3	gb|CCC86795.1|ARO:3001209|mecC	beta_lactam
750	vOTU2827_2	ZP_04055725	bacitracin
751	vOTU2848_15	gb|AAC74000.1|ARO:3003950|msbA	multidrug
752	vOTU2848_16	gi|639216333|ref|WP_024554080.1|	macrolide-lincosamide-streptogramin
753	vOTU2848_42	gi|755004067|ref|WP_042357457.1|	macrolide-lincosamide-streptogramin
754	vOTU2848_54	gb|BAB43261.1|ARO:3007013|sdrM	quinolone
755	vOTU2848_56	NC_002951.3237419.p01	multidrug
756	vOTU2849_4	gi|696673086|ref|WP_033144146.1|	vancomycin
757	vOTU2849_17	gi|851935911|ref|WP_048224705.1|	polymyxin
758	vOTU2849_19	VXQ21601.1	macrolide-lincosamide-streptogramin
759	vOTU2861_4	gi|486057056|ref|WP_001507824.1|	multidrug
760	vOTU2884_1	gb|ANZ79240.1|ARO:3004035|tetA	tetracycline
761	vOTU2980_3	WP_000345069.1	quinolone
762	vOTU2999_1	gi|188593342|emb|CAO72206.1|	macrolide-lincosamide-streptogramin
763	vOTU3006_13	gi|552941803|ref|WP_023042860.1|	vancomycin
764	vOTU3011_2	YP_002332257	macrolide-lincosamide-streptogramin
765	vOTU3011_3	gb|AVI44920.1|ARO:3004470|poxtA	macrolide-lincosamide-streptogramin
766	vOTU3110_1	gb|ACK75961.1|ARO:3002787|QnrC	quinolone
767	vOTU3110_47	gb|AAZ04783.1|ARO:3002710|QnrA4	quinolone
768	vOTU3150_2	gi|647325472|ref|WP_025760953.1|	macrolide-lincosamide-streptogramin
769	vOTU3150_8	AAB17875	other_peptide_antibiotics
770	vOTU3154_55	gi|664556405|ref|WP_031071225.1|	novobiocin
771	vOTU3154_60	gb|AAZ42322.1|ARO:3003836|qacH	multidrug
772	vOTU4117_3	gb|ABA71729.1|ARO:3002959|vanYG1	vancomycin
773	vOTU4456_3	gi|772664663|ref|WP_045283443.1|	quinolone
774	vOTU4530_13	Q47746	vancomycin
775	vOTU4607_6	gi|403023847|gb|EJY36064.1|	vancomycin
776	vOTU4663_3	ABO93588	quinolone
777	vOTU4980_6	gi|403023847|gb|EJY36064.1|	vancomycin
778	vOTU5380_13	CAL48457	trimethoprim
779	vOTU5785_27	gb|ABO40886.1|ARO:3004645|dfrI	trimethoprim
780	vOTU6167_1	gb|ABA71729.1|ARO:3002959|vanYG1	vancomycin
781	vOTU6294_1	gb|ABA71729.1|ARO:3002959|vanYG1	vancomycin
782	vOTU6751_10	gb|AAA25550.1|ARO:3003105|dfrA3	trimethoprim
783	vOTU6781_8	gb|APB03225.1|ARO:3003990|VgbC	macrolide-lincosamide-streptogramin
784	vOTU6781_9	AAA98259	macrolide-lincosamide-streptogramin
785	vOTU6851_4	gi|505104290|ref|WP_015291392.1|	quinolone
786	vOTU6852_5	gb|AAA25550.1|ARO:3003105|dfrA3	trimethoprim
787	vOTU7381_12	gb|AAA25550.1|ARO:3003105|dfrA3	trimethoprim
788	vOTU7430_9	gb|ABA71729.1|ARO:3002959|vanYG1	vancomycin
789	vOTU7611_10	GQ205627.2.gene3.p01	macrolide-lincosamide-streptogramin
790	vOTU7738_29	gb|CBL80435.1|ARO:3002869|dfrK	trimethoprim
791	vOTU7754_7	gi|870711719|gb|AKP16682.1|	macrolide-lincosamide-streptogramin
792	vOTU8097_2	ABS72058	vancomycin
793	vOTU8165_4	ZP_03053667	multidrug
794	vOTU8229_8	CAE53424	trimethoprim
795	vOTU8273_5	gb|ASF80997.1|ARO:3005164|dfrA35	trimethoprim
796	vOTU8299_5	gb|ASF80997.1|ARO:3005164|dfrA35	trimethoprim
797	vOTU8357_10	gb|EOD99669.1|ARO:3002875|dfrE	trimethoprim
798	vOTU8579_2	gb|ANZ79241.1|ARO:3004036|tetB	tetracycline
799	vOTU9008_10	gb|AAC74000.1|ARO:3003950|msbA	multidrug
800	vOTU9008_11	gi|823291602|ref|WP_047047573.1|	macrolide-lincosamide-streptogramin
801	vOTU9348_19	gi|446782981|ref|WP_000860237.1|	polymyxin
802	vOTU9766_83	gi|671541568|ref|WP_031525212.1|	macrolide-lincosamide-streptogramin
803	vOTU9826_8	YP_002861121	macrolide-lincosamide-streptogramin
804	vOTU10784_7	gi|935245072|ref|WP_054373854.1|	macrolide-lincosamide-streptogramin
805	vOTU10784_9	gb|ABA71733.1|ARO:3002972|vanTG	vancomycin
806	vOTU11244_1	gb|AKQ05891.1|ARO:3004613|Tet	tetracycline
807	vOTU11287_2	gb|AAC75089.1|ARO:3003577|ugd	polymyxin
808	vOTU11484_25	ACM47285	vancomycin
809	vOTU11484_28	gb|AVL76727.1|ARO:3004663|FusF	fusidic_acid
810	vOTU11484_30	ZP_04606269	other_peptide_antibiotics
811	vOTU11484_35	gb|AAC75089.1|ARO:3003577|ugd	polymyxin
812	vOTU11484_64	gb|ANZ79241.1|ARO:3004036|tetB	tetracycline
813	vOTU11484_65	gb|ANZ79240.1|ARO:3004035|tetA	tetracycline
814	vOTU11484_85	gb|ADZ12699.1|ARO:3005091|RanA	multidrug
815	vOTU11484_86	gb|ADZ12699.1|ARO:3005091|RanA	multidrug
816	vOTU11484_92	gi|647323678|ref|WP_025760497.1|	macrolide-lincosamide-streptogramin
817	vOTU11484_152	gi|1005274230|ref|WP_061570074.1|	fosfomycin
818	vOTU11484_166	gb|APB03214.1|ARO:3003980|tetA	tetracycline
819	vOTU12800_15	gi|542061059|gb|ERI11611.1|	bacitracin
820	vOTU12800_31	NC_002951.3237948.p01	multidrug
821	vOTU13049_66	gi|1002387632|ref|WP_061375456.1|	polymyxin
822	vOTU13049_71	gi|445996710|ref|WP_000074565.1|	bacitracin
823	vOTU13049_79	gi|757781454|ref|WP_043000038.1|	polymyxin
824	vOTU13049_85	gb|AAG06942.1|ARO:3002985|arnA	polymyxin
825	vOTU13049_86	gb|WP_045337464.1|ARO:3006241|ACT-46	beta_lactam
826	vOTU13049_91	ZP_02848503	vancomycin
827	vOTU13049_94	gi|738848198|ref|WP_036737307.1|	vancomycin
828	vOTU13246_6	DQ212986.1.gene3.p01	vancomycin
829	vOTU13314_1	DQ823382.1.gene1.p01	macrolide-lincosamide-streptogramin
830	vOTU13704_2	YP_001373621	bacitracin
831	vOTU13913_2	YP_002861121	macrolide-lincosamide-streptogramin
832	vOTU14327_4	gb|WP_122630823.1|ARO:3006886|EVM-1	beta_lactam
833	vOTU14327_5	AB636283.1.gene1.p01	beta_lactam
834	vOTU14461_8	FJ460181.2.gene2.p01	chloramphenicol
835	vOTU14475_9	gi|488439534|ref|WP_002508919.1|	quinolone
836	vOTU14536_2	gi|639225329|ref|WP_024561799.1|	macrolide-lincosamide-streptogramin
837	vOTU14589_1	AB636283.1.gene1.p01	beta_lactam
838	vOTU14685_3	gb|WP_122630823.1|ARO:3006886|EVM-1	beta_lactam
839	vOTU14775_10	gi|942552892|ref|WP_055352101.1|	quinolone
840	vOTU14937_3	gi|772664663|ref|WP_045283443.1|	quinolone
841	vOTU15025_3	CAL48457	trimethoprim
842	vOTU15966_2	gb|CBL80435.1|ARO:3002869|dfrK	trimethoprim
843	vOTU16457_1	gi|505104290|ref|WP_015291392.1|	quinolone
844	vOTU16552_2	ABB72057	trimethoprim
845	vOTU16799_7	gb|CAA88265.1|ARO:3002898|SAT-3	streptothricin
846	vOTU17972_13	gi|765522999|ref|WP_044735234.1|	quinolone
847	vOTU18182_3	AAD51060	vancomycin
848	vOTU18208_4	gb|ABA71729.1|ARO:3002959|vanYG1	vancomycin
849	vOTU18487_1	gi|1002397390|ref|WP_061380650.1|	polymyxin
850	vOTU19162_2	L29510.1.gene1.p01	aminoglycoside
851	vOTU19567_2	ABB72057	trimethoprim
852	vOTU19649_3	gb|CAA88265.1|ARO:3002898|SAT-3	streptothricin
853	vOTU19684_4	gb|AAC75089.1|ARO:3003577|ugd	polymyxin
854	vOTU19733_5	CAE53424	trimethoprim
855	vOTU21070_6	YP_002329903	polymyxin
856	vOTU21166_6	gb|ASF80997.1|ARO:3005164|dfrA35	trimethoprim
857	vOTU21206_5	gi|446571422|ref|WP_000648768.1|	polymyxin
858	vOTU21431_1	AF031331.1.gene1.p1	aminoglycoside
859	vOTU21589_4	gb|CAA88265.1|ARO:3002898|SAT-3	streptothricin
860	vOTU21670_7	ABB72057	trimethoprim
861	vOTU21987_1	CAE53424	trimethoprim
862	vOTU21987_4	CAL48457	trimethoprim
863	vOTU22016_2	gb|ASF80997.1|ARO:3005164|dfrA35	trimethoprim
864	vOTU22023_8	gb|CAA40897.1|ARO:3004548|dfrA9	trimethoprim
865	vOTU22164_4	CAL48457	trimethoprim
866	vOTU22408_2	CAL48457	trimethoprim
867	vOTU22653_3	CAE53424	trimethoprim
868	vOTU22956_2	CAI99385	trimethoprim
869	vOTU22959_10	YP_001478290	quinolone
870	vOTU23284_4	gb|ASF80997.1|ARO:3005164|dfrA35	trimethoprim
871	vOTU23632_2	gb|ASF80997.1|ARO:3005164|dfrA35	trimethoprim
872	vOTU23826_2	gb|ASF80997.1|ARO:3005164|dfrA35	trimethoprim
873	vOTU23916_2	gb|WP_149100971.1|ARO:3005351|DfrA39	trimethoprim
874	vOTU24056_7	CAI99385	trimethoprim
875	vOTU24056_10	gb|WP_197749399.1|ARO:3005349|DfrA38	trimethoprim
876	vOTU24096_1	gb|ASF80997.1|ARO:3005164|dfrA35	trimethoprim
877	vOTU24169_4	gb|WP_000949574.1|ARO:3005348|DfrA36	trimethoprim
878	vOTU24172_6	gb|ASF80997.1|ARO:3005164|dfrA35	trimethoprim
879	vOTU24188_3	B7LM76	polymyxin
880	vOTU24188_5	gi|655143626|ref|WP_028590425.1|	macrolide-lincosamide-streptogramin
881	vOTU24193_5	gb|ASF80997.1|ARO:3005164|dfrA35	trimethoprim
882	vOTU24284_2	gb|ASF80997.1|ARO:3005164|dfrA35	trimethoprim
883	vOTU24773_1	gb|AAA25550.1|ARO:3003105|dfrA3	trimethoprim
884	vOTU25035_5	gi|950471122|ref|WP_057372788.1|	quinolone
885	vOTU26597_1	gb|AAA27459.1|ARO:3004683|aadS	aminoglycoside
886	vOTU26877_8	AF031329.1.gene1.p1	aminoglycoside
887	vOTU27676_7	gb|ASF80997.1|ARO:3005164|dfrA35	trimethoprim
888	vOTU27803_7	gi|403023847|gb|EJY36064.1|	vancomycin
889	vOTU27864_11	BAE96115	vancomycin
890	vOTU27896_1	gb|AAB39956.1|ARO:3000979|TEM-116	beta_lactam
891	vOTU27990_4	gb|CAA88265.1|ARO:3002898|SAT-3	streptothricin
892	vOTU28396_5	gb|ASF80997.1|ARO:3005164|dfrA35	trimethoprim
893	vOTU30199_18	gb|AAG06942.1|ARO:3002985|arnA	polymyxin
894	vOTU30225_20	YP_002394666	quinolone
895	vOTU31493_3	gb|AAZ04784.1|ARO:3002711|QnrA5	quinolone
896	vOTU31558_1	DQ151889.gene.p01	quinolone
897	vOTU31619_2	YP_002418004	tetracycline
898	vOTU31999_1	AF031331.1.gene1.p1	aminoglycoside
899	vOTU33006_1	gi|403023847|gb|EJY36064.1|	vancomycin
900	vOTU34158_1	gi|403023847|gb|EJY36064.1|	vancomycin
901	vOTU36904_6	YP_002394666	quinolone
902	vOTU37025_3	YP_001419960	multidrug

## Sheet: SARG_vOTU_filtered
NO.	Viral protein	arg_id	type
1	vOTU889_278	AB164230.1.gene1.p01	aminoglycoside
2	vOTU1357_9	P00553	aminoglycoside
3	vOTU1357_266	gi|486458841|gb|EOE03251.1|	aminoglycoside
4	vOTU1357_338	gi|486458841|gb|EOE03251.1|	aminoglycoside
5	vOTU19162_2	L29510.1.gene1.p01	aminoglycoside
6	vOTU1023_383	gi|446026113|ref|WP_000103968.1|	bacitracin
7	vOTU1357_187	gi|507050365|ref|WP_016121371.1|	bacitracin
8	vOTU13049_71	gi|445996710|ref|WP_000074565.1|	bacitracin
9	vOTU13704_2	YP_001373621	bacitracin
10	vOTU1023_127	gb|CCC86795.1|ARO:3001209|mecC	beta_lactam
11	vOTU1357_178	gb|WP_034845394.1|ARO:3005689|GOB-40	beta_lactam
12	vOTU2429_9	gb|AAF89152.1|ARO:3004809|GOB-2	beta_lactam
13	vOTU2429_16	gb|AQX82857.1|ARO:3004185|mecD	beta_lactam
14	vOTU2478_2	gb|AQX82857.1|ARO:3004185|mecD	beta_lactam
15	vOTU13049_86	gb|WP_045337464.1|ARO:3006241|ACT-46	beta_lactam
16	vOTU14327_4	gb|WP_122630823.1|ARO:3006886|EVM-1	beta_lactam
17	vOTU14327_5	AB636283.1.gene1.p01	beta_lactam
18	vOTU14589_1	AB636283.1.gene1.p01	beta_lactam
19	vOTU14685_3	gb|WP_122630823.1|ARO:3006886|EVM-1	beta_lactam
20	vOTU889_266	U09991.1.gene2.p01	chloramphenicol
21	vOTU1023_98	U09991.1.gene2.p01	chloramphenicol
22	vOTU1023_105	U09991.1.gene2.p01	chloramphenicol
23	vOTU1023_417	U09991.1.gene2.p01	chloramphenicol
24	vOTU1357_307	gi|526667538|gb|AGR88940.1|	chloramphenicol
25	vOTU889_123	gb|ABO11759.2|ARO:3004573|Acinetobacter	fosfomycin
26	vOTU889_126	gb|ABO11759.2|ARO:3004573|Acinetobacter	fosfomycin
27	vOTU1023_7	gb|ABO11759.2|ARO:3004573|Acinetobacter	fosfomycin
28	vOTU1023_142	gb|BAO79518.1|ARO:3003207|FosK	fosfomycin
29	vOTU1023_206	gb|ABO11759.2|ARO:3004573|Acinetobacter	fosfomycin
30	vOTU1023_335	gb|AEG78825.1|ARO:3002872|FosA3	fosfomycin
31	vOTU1023_412	gb|ABO11759.2|ARO:3004573|Acinetobacter	fosfomycin
32	vOTU1357_41	gb|ABO11759.2|ARO:3004573|Acinetobacter	fosfomycin
33	vOTU1357_85	gb|ABO11759.2|ARO:3004573|Acinetobacter	fosfomycin
34	vOTU11484_152	gi|1005274230|ref|WP_061570074.1|	fosfomycin
35	vOTU11484_28	gb|AVL76727.1|ARO:3004663|FusF	fusidic_acid
36	vOTU889_15	gi|896325272|ref|WP_049294291.1|	macrolide-lincosamide-streptogramin
37	vOTU889_107	gi|974588181|ref|WP_059178476.1|	macrolide-lincosamide-streptogramin
38	vOTU889_132	gb|ACU86041.1|ARO:3004539|mphH	macrolide-lincosamide-streptogramin
39	vOTU889_220	YP_001779894	macrolide-lincosamide-streptogramin
40	vOTU889_318	gb|AAV85982.1|ARO:3000535|macB	macrolide-lincosamide-streptogramin
41	vOTU1023_49	gi|502669352|ref|WP_012905216.1|	macrolide-lincosamide-streptogramin
42	vOTU1023_95	gi|504288593|ref|WP_014475695.1|	macrolide-lincosamide-streptogramin
43	vOTU1023_100	gi|556476567|ref|WP_023328168.1|	macrolide-lincosamide-streptogramin
44	vOTU1023_148	gi|895898290|ref|WP_048999361.1|	macrolide-lincosamide-streptogramin
45	vOTU1023_171	AAA50325	macrolide-lincosamide-streptogramin
46	vOTU1023_198	gi|1028090136|ref|WP_063847814.1|	macrolide-lincosamide-streptogramin
47	vOTU1023_357	AF079138.1.orf0.gene.p01	macrolide-lincosamide-streptogramin
48	vOTU1023_402	gi|823326845|ref|WP_047080664.1|	macrolide-lincosamide-streptogramin
49	vOTU1023_461	gi|495940511|ref|WP_008665090.1|	macrolide-lincosamide-streptogramin
50	vOTU1023_466	gi|498485855|ref|WP_010787543.1|	macrolide-lincosamide-streptogramin
51	vOTU1023_481	gi|817602846|ref|WP_046596462.1|	macrolide-lincosamide-streptogramin
52	vOTU1023_489	gb|AAA26793|ARO:3003748|oleC	macrolide-lincosamide-streptogramin
53	vOTU1023_572	gb|AAV85982.1|ARO:3000535|macB	macrolide-lincosamide-streptogramin
54	vOTU1357_136	gi|763399392|ref|WP_044256358.1|	macrolide-lincosamide-streptogramin
55	vOTU1357_140	gi|910140813|ref|WP_050008485.1|	macrolide-lincosamide-streptogramin
56	vOTU1357_231	AAA50325	macrolide-lincosamide-streptogramin
57	vOTU1357_237	gb|ACJ63262.1|ARO:3003107|mefB	macrolide-lincosamide-streptogramin
58	vOTU1357_342	gi|960873409|ref|WP_058345546.1|	macrolide-lincosamide-streptogramin
59	vOTU1571_30	gi|516364340|ref|WP_017754373.1|	macrolide-lincosamide-streptogramin
60	vOTU2429_20	gi|803575554|ref|WP_046081557.1|	macrolide-lincosamide-streptogramin
61	vOTU2848_16	gi|639216333|ref|WP_024554080.1|	macrolide-lincosamide-streptogramin
62	vOTU2848_42	gi|755004067|ref|WP_042357457.1|	macrolide-lincosamide-streptogramin
63	vOTU3150_2	gi|647325472|ref|WP_025760953.1|	macrolide-lincosamide-streptogramin
64	vOTU7754_7	gi|870711719|gb|AKP16682.1|	macrolide-lincosamide-streptogramin
65	vOTU9008_11	gi|823291602|ref|WP_047047573.1|	macrolide-lincosamide-streptogramin
66	vOTU9766_83	gi|671541568|ref|WP_031525212.1|	macrolide-lincosamide-streptogramin
67	vOTU11484_92	gi|647323678|ref|WP_025760497.1|	macrolide-lincosamide-streptogramin
68	vOTU13314_1	DQ823382.1.gene1.p01	macrolide-lincosamide-streptogramin
69	vOTU93_4	gb|AAG05187.1|ARO:3005067|ParS	multidrug
70	vOTU889_199	gb|AAG05187.1|ARO:3005067|ParS	multidrug
71	vOTU889_275	NC_011595.7060598.p01	multidrug
72	vOTU1023_209	AE016830.1.gene1786.p01	multidrug
73	vOTU1023_375	gb|AAG05187.1|ARO:3005067|ParS	multidrug
74	vOTU1023_459	gb|AAG05187.1|ARO:3005067|ParS	multidrug
75	vOTU1023_527	gb|CCN31428.1|ARO:3005049|CrcB	multidrug
76	vOTU1023_548	gb|AEV23046.1|ARO:3007019|fexB	multidrug
77	vOTU1357_46	gb|AAG05187.1|ARO:3005067|ParS	multidrug
78	vOTU1357_73	gb|ADZ12699.1|ARO:3005091|RanA	multidrug
79	vOTU1357_93	AE016830.1.gene1786.p01	multidrug
80	vOTU1357_113	gb|ADZ12699.1|ARO:3005091|RanA	multidrug
81	vOTU1357_167	gb|AAG05187.1|ARO:3005067|ParS	multidrug
82	vOTU1357_227	gb|AAG05187.1|ARO:3005067|ParS	multidrug
83	vOTU1357_322	gb|ADZ12699.1|ARO:3005091|RanA	multidrug
84	vOTU1571_73	gi|745784185|ref|WP_039077609.1|	multidrug
85	vOTU2848_15	gb|AAC74000.1|ARO:3003950|msbA	multidrug
86	vOTU2848_56	NC_002951.3237419.p01	multidrug
87	vOTU3154_60	gb|AAZ42322.1|ARO:3003836|qacH	multidrug
88	vOTU8165_4	ZP_03053667	multidrug
89	vOTU9008_10	gb|AAC74000.1|ARO:3003950|msbA	multidrug
90	vOTU11484_85	gb|ADZ12699.1|ARO:3005091|RanA	multidrug
91	vOTU11484_86	gb|ADZ12699.1|ARO:3005091|RanA	multidrug
92	vOTU1357_357	gb|CAA53189|ARO:3000521|mupA	mupirocin
93	vOTU1571_34	gb|CAA53189|ARO:3000521|mupA	mupirocin
94	vOTU1571_37	gb|ADP36409.1|ARO:3003730|Bifidobacteria	mupirocin
95	vOTU1023_557	gi|748767925|ref|WP_040019608.1|	novobiocin
96	vOTU1023_558	gi|817122037|ref|WP_046494699.1|	novobiocin
97	vOTU1357_51	gi|944009777|ref|WP_055601444.1|	novobiocin
98	vOTU3154_55	gi|664556405|ref|WP_031071225.1|	novobiocin
99	vOTU1357_183	ZP_04606269	other_peptide_antibiotics
100	vOTU3150_8	AAB17875	other_peptide_antibiotics
101	vOTU11484_30	ZP_04606269	other_peptide_antibiotics
102	vOTU1571_14	gb|APB03219.1|ARO:3003986|TaeA	pleuromutilin_tiamulin
103	vOTU293_5	gb|AAC75314.1|ARO:3003578|pmrF	polymyxin
104	vOTU889_20	gi|1002399350|ref|WP_061382108.1|	polymyxin
105	vOTU1023_190	B7LM76	polymyxin
106	vOTU1023_372	gi|1002387632|ref|WP_061375456.1|	polymyxin
107	vOTU1023_482	gb|AAC75089.1|ARO:3003577|ugd	polymyxin
108	vOTU1357_77	gi|757781454|ref|WP_043000038.1|	polymyxin
109	vOTU9348_19	gi|446782981|ref|WP_000860237.1|	polymyxin
110	vOTU11484_35	gb|AAC75089.1|ARO:3003577|ugd	polymyxin
111	vOTU13049_66	gi|1002387632|ref|WP_061375456.1|	polymyxin
112	vOTU13049_79	gi|757781454|ref|WP_043000038.1|	polymyxin
113	vOTU13049_85	gb|AAG06942.1|ARO:3002985|arnA	polymyxin
114	vOTU21070_6	YP_002329903	polymyxin
115	vOTU21206_5	gi|446571422|ref|WP_000648768.1|	polymyxin
116	vOTU30199_18	gb|AAG06942.1|ARO:3002985|arnA	polymyxin
117	vOTU1023_3	WP_000345069.1	quinolone
118	vOTU1023_565	gb|AAC43550.1|ARO:3003967|lrfA	quinolone
119	vOTU1357_75	gi|487135433|ref|WP_001627390.1|	quinolone
120	vOTU2848_54	gb|BAB43261.1|ARO:3007013|sdrM	quinolone
121	vOTU3110_1	gb|ACK75961.1|ARO:3002787|QnrC	quinolone
122	vOTU3110_47	gb|AAZ04783.1|ARO:3002710|QnrA4	quinolone
123	vOTU6851_4	gi|505104290|ref|WP_015291392.1|	quinolone
124	vOTU16457_1	gi|505104290|ref|WP_015291392.1|	quinolone
125	vOTU17972_13	gi|765522999|ref|WP_044735234.1|	quinolone
126	vOTU30225_20	YP_002394666	quinolone
127	vOTU31493_3	gb|AAZ04784.1|ARO:3002711|QnrA5	quinolone
128	vOTU31558_1	DQ151889.gene.p01	quinolone
129	vOTU889_98	gi|702654850|ref|WP_033232517.1|	rifamycin
130	vOTU889_135	gi|702654850|ref|WP_033232517.1|	rifamycin
131	vOTU1023_289	gb|ABV26705.1|ARO:3002849|arr-4	rifamycin
132	vOTU1023_453	gi|769934495|ref|WP_045068423.1|	rifamycin
133	vOTU1571_70	gi|544923113|ref|WP_021332509.1|	rifamycin
134	vOTU16799_7	gb|CAA88265.1|ARO:3002898|SAT-3	streptothricin
135	vOTU19649_3	gb|CAA88265.1|ARO:3002898|SAT-3	streptothricin
136	vOTU21589_4	gb|CAA88265.1|ARO:3002898|SAT-3	streptothricin
137	vOTU27990_4	gb|CAA88265.1|ARO:3002898|SAT-3	streptothricin
138	vOTU141_4	gb|ANZ79240.1|ARO:3004035|tetA	tetracycline
139	vOTU889_60	AAV80410	tetracycline
140	vOTU889_160	AY264780.2.gene3.p01	tetracycline
141	vOTU889_293	gb|APB03214.1|ARO:3003980|tetA	tetracycline
142	vOTU1023_194	gb|APB03214.1|ARO:3003980|tetA	tetracycline
143	vOTU1023_246	BAA07390	tetracycline
144	vOTU1023_434	gb|APB03214.1|ARO:3003980|tetA	tetracycline
145	vOTU1023_435	gb|APB03215.1|ARO:3003981|tetB	tetracycline
146	vOTU1357_11	BAA07390	tetracycline
147	vOTU11484_64	gb|ANZ79241.1|ARO:3004036|tetB	tetracycline
148	vOTU11484_65	gb|ANZ79240.1|ARO:3004035|tetA	tetracycline
149	vOTU11484_166	gb|APB03214.1|ARO:3003980|tetA	tetracycline
150	vOTU5380_13	CAL48457	trimethoprim
151	vOTU6751_10	gb|AAA25550.1|ARO:3003105|dfrA3	trimethoprim
152	vOTU6852_5	gb|AAA25550.1|ARO:3003105|dfrA3	trimethoprim
153	vOTU7381_12	gb|AAA25550.1|ARO:3003105|dfrA3	trimethoprim
154	vOTU7738_29	gb|CBL80435.1|ARO:3002869|dfrK	trimethoprim
155	vOTU21166_6	gb|ASF80997.1|ARO:3005164|dfrA35	trimethoprim
156	vOTU24056_7	CAI99385	trimethoprim
157	vOTU24056_10	gb|WP_197749399.1|ARO:3005349|DfrA38	trimethoprim
158	vOTU24096_1	gb|ASF80997.1|ARO:3005164|dfrA35	trimethoprim
159	vOTU24284_2	gb|ASF80997.1|ARO:3005164|dfrA35	trimethoprim
160	vOTU93_5	ZP_02848503	vancomycin
161	vOTU466_1	gb|ABX54687.1|ARO:3002910|vanL	vancomycin
162	vOTU466_2	gb|ABX54687.1|ARO:3002910|vanL	vancomycin
163	vOTU889_198	ZP_02848503	vancomycin
164	vOTU1023_374	ZP_02848503	vancomycin
165	vOTU1023_460	ZP_02848503	vancomycin
166	vOTU1357_47	ZP_02848503	vancomycin
167	vOTU1357_120	ZP_02848503	vancomycin
168	vOTU1357_168	ZP_02848503	vancomycin
169	vOTU1357_228	ZP_02848503	vancomycin
170	vOTU1928_6	gi|403023847|gb|EJY36064.1|	vancomycin
171	vOTU4117_3	gb|ABA71729.1|ARO:3002959|vanYG1	vancomycin
172	vOTU4607_6	gi|403023847|gb|EJY36064.1|	vancomycin
173	vOTU7430_9	gb|ABA71729.1|ARO:3002959|vanYG1	vancomycin
174	vOTU8097_2	ABS72058	vancomycin
175	vOTU11484_25	ACM47285	vancomycin
176	vOTU13049_91	ZP_02848503	vancomycin
177	vOTU13049_94	gi|738848198|ref|WP_036737307.1|	vancomycin
178	vOTU18208_4	gb|ABA71729.1|ARO:3002959|vanYG1	vancomycin
179	vOTU33006_1	gi|403023847|gb|EJY36064.1|	vancomycin

## Sheet: MGE
NO.	Viral protein	MGE_id
1	vOTU69_2	405_tnpA_ISSod6_AE014300.1
2	vOTU69_3	1633_tnpA_ISSod6_AE014300.1
3	vOTU93_9	2408_int2_AE017042.1
4	vOTU97_12	2504_tnpA_EU366287.1
5	vOTU97_13	1461_IS91_CP000490.1
6	vOTU97_26	1814_int3_HE617160.1
7	vOTU426_3	2471_tnpA-1_AJ877225.1
8	vOTU505_9	1791_int2_AM902716.1
9	vOTU569_2	542_intI1_DQ647028.2
10	vOTU725_8	405_tnpA_ISSod6_AE014300.1
11	vOTU725_9	704_tnpA_CP002152.1
12	vOTU772_17	1071_int3_HG916826.1
13	vOTU780_1	589_int3_LN890524.1
14	vOTU805_11	1182_tnpA_KP400525.1
15	vOTU810_2	1814_int3_HE617160.1
16	vOTU1023_75	1640_tnpA_AF099014.1
17	vOTU1023_208	1819_tnpA_CP000353.2
18	vOTU1048_19	1150_ISCR8_KC795422
19	vOTU1048_75	1112_qacEdelta_AF261825.2
20	vOTU1048_145	1112_qacEdelta_AF261825.2
21	vOTU1233_379	2115_IS91_CP017105.1
22	vOTU1331_179	1353_ISPvsp1_CAYW010000122
23	vOTU1331_296	1151_IS621_NC009800
24	vOTU1357_194	1055_int3_FR824043.1
25	vOTU1404_8	2401_int3_CP002634.1
26	vOTU1409_43	1076_int2_CP003889.1
27	vOTU1411_7	1076_int2_CP003889.1
28	vOTU1419_8	1853_IS91_CP003740.1
29	vOTU1516_4	1554_IS91_LT670843.1
30	vOTU1541_1	655_tnpA_DQ393661.1
31	vOTU1541_3	1654_tnpAB_CP000352.1
32	vOTU1553_219	1112_qacEdelta_AF261825.2
33	vOTU1571_1	339_tnpA_FN806773.1
34	vOTU1571_97	1819_tnpA_CP000353.2
35	vOTU1571_98	1458_IS91_CP000616.1
36	vOTU1574_121	2115_IS91_CP017105.1
37	vOTU1633_1	1797_tnpA_CBVQ010000068.1
38	vOTU1633_2	2504_tnpA_EU366287.1
39	vOTU1633_3	2020_tnpA_FN806773.1
40	vOTU1633_33	449_tnpA_CDAD01000027.1
41	vOTU1713_8	1076_int2_CP003889.1
42	vOTU2305_10	1591_int2_ADFW01000002.1
43	vOTU2359_6	1055_int3_FR824043.1
44	vOTU2492_1	2020_tnpA_FN806773.1
45	vOTU2492_3	412_tnpA_FN806773.1
46	vOTU2844_2	1076_int2_CP003889.1
47	vOTU2846_2	1078_int3_CP013672.1
48	vOTU3121_5	1098_tnpA_KX756453.1
49	vOTU3127_18	1078_int3_CP013672.1
50	vOTU3133_16	1807_int3_CP003840.1
51	vOTU3154_42	2306_tnpA_AE014299.2
52	vOTU3154_60	721_qacEdelta_CP012682.1
53	vOTU4406_7	1098_tnpA_KX756453.1
54	vOTU4517_3	1746_int2_CP000645.1
55	vOTU4588_5	584_tnpA_AM086403.1
56	vOTU4615_6	922_tnpA_KP987215.1
57	vOTU4622_2	2285_tnpA_KM583817.1
58	vOTU4622_3	922_tnpA_KP987215.1
59	vOTU4644_6	2272_tnpA_ANKQ01000002.1
60	vOTU4710_9	1794_int3_FN597644.1
61	vOTU4844_12	1788_int2_X90708.2
62	vOTU4877_9	141_repUS19__rep(pDLK3)_GU562626.1
63	vOTU4888_2	141_repUS19__rep(pDLK3)_GU562626.1
64	vOTU4927_1	141_repUS19__rep(pDLK3)_GU562626.1
65	vOTU4927_3	141_repUS19__rep(pDLK3)_GU562626.1
66	vOTU5081_1	1076_int2_CP003889.1
67	vOTU5327_11	2471_tnpA-1_AJ877225.1
68	vOTU5799_5	1175_tnpA_CCDT01000001.1
69	vOTU5799_6	1828_tnpA_AB434906.1
70	vOTU6216_7	1794_int3_FN597644.1
71	vOTU6449_3	1591_int2_ADFW01000002.1
72	vOTU6478_12	2471_tnpA-1_AJ877225.1
73	vOTU6624_1	922_tnpA_KP987215.1
74	vOTU6727_2	1591_int2_ADFW01000002.1
75	vOTU6787_16	922_tnpA_KP987215.1
76	vOTU6790_1	2408_int2_AE017042.1
77	vOTU6790_12	1071_int3_HG916826.1
78	vOTU6878_6	1078_int3_CP013672.1
79	vOTU6880_3	1098_tnpA_KX756453.1
80	vOTU6921_2	1554_IS91_LT670843.1
81	vOTU7077_2	957_tnpA_KX029332.1
82	vOTU7182_1	1098_tnpA_KX756453.1
83	vOTU7223_1	1658_tnpA5_HG918041.1
84	vOTU7223_2	584_tnpA_AM086403.1
85	vOTU7312_1	2401_int3_CP002634.1
86	vOTU7320_12	1592_int3_CP003859.1
87	vOTU7446_12	1083_int2_CP002967.1
88	vOTU7577_12	1814_int3_HE617160.1
89	vOTU7617_10	497_int2_AP012335.1
90	vOTU7653_3	1828_tnpA_AB434906.1
91	vOTU7689_2	957_tnpA_KX029332.1
92	vOTU7725_1	922_tnpA_KP987215.1
93	vOTU8054_2	23_rep6_1_repA(p703/5)_AF109375
94	vOTU8259_5	119_rep23_1_rep(pPR9)_GU237136.1
95	vOTU8271_15	122_rep24_2_rep(pWBG749)_GQ900391.1
96	vOTU8320_25	1757_int2_HE858529.1
97	vOTU8785_6	1610_int3_HE616890.1
98	vOTU8947_2	1078_int3_CP013672.1
99	vOTU9551_3	1610_int3_HE616890.1
100	vOTU9590_1	1768_tnpA_FQ482074.1
101	vOTU9672_2	1815_int3_CP009612.1
102	vOTU9673_1	1592_int3_CP003859.1
103	vOTU9678_2	497_int2_AP012335.1
104	vOTU9690_12	2389_tnpA_FKRR01000002.1
105	vOTU9691_1	1815_int3_CP009612.1
106	vOTU9732_26	2401_int3_CP002634.1
107	vOTU9738_9	1055_int3_FR824043.1
108	vOTU9746_66	2638_istB_JX194160.1
109	vOTU9756_63	2404_int2_CP001830.1
110	vOTU9773_1	1055_int3_FR824043.1
111	vOTU9797_14	1079_int3_AM902716.1
112	vOTU11484_176	1475_tnpA_KR066794.1
113	vOTU13049_5	1815_int3_CP009612.1
114	vOTU13054_27	2404_int2_CP001830.1
115	vOTU13135_10	1360_tnpA_LXLL01000017.1
116	vOTU13189_1	1823_tnpA_DQ257629.1
117	vOTU13203_1	542_intI1_DQ647028.2
118	vOTU13217_1	2285_tnpA_KM583817.1
119	vOTU13224_70	1823_tnpA_DQ257629.1
120	vOTU13224_71	943_tnpA_AM286430.1
121	vOTU13234_6	1823_tnpA_DQ257629.1
122	vOTU13303_4	1991_tnpA_AFQD01000081.1
123	vOTU13303_6	922_tnpA_KP987215.1
124	vOTU13314_2	994_IS91_CP003837.1
125	vOTU13363_7	1150_ISCR8_KC795422
126	vOTU13382_3	143_repUS21__rep(pWBG764)_GQ900468.1
127	vOTU13668_5	968_tnpA_Z17279.1
128	vOTU13952_11	1610_int3_HE616890.1
129	vOTU14046_2	1823_tnpA_DQ257629.1
130	vOTU14061_5	2402_int2_ADFW01000001.1
131	vOTU14106_1	949_tnpA_CP000646.1
132	vOTU14122_1	1098_tnpA_KX756453.1
133	vOTU14141_14	542_intI1_DQ647028.2
134	vOTU14165_2	1532_Tn916-orf18_KC414929
135	vOTU14205_5	1055_int3_FR824043.1
136	vOTU14209_6	739_tnpA_FQ482074.1
137	vOTU14209_8	1055_int3_FR824043.1
138	vOTU14230_5	1055_int3_FR824043.1
139	vOTU14243_12	1650_tnpA_CP000352.1
140	vOTU14243_13	2281_istB_AM261760.1
141	vOTU14244_10	1757_int2_HE858529.1
142	vOTU14254_2	2730_tnpA_AOCI01000042.1
143	vOTU14254_47	497_int2_AP012335.1
144	vOTU14284_38	379_tnpA_KU743384.1
145	vOTU14284_40	1794_int3_FN597644.1
146	vOTU14284_49	659_tnpA_AE014299.2
147	vOTU14286_49	1076_int2_CP003889.1
148	vOTU14290_1	1805_int3_FN434113.1
149	vOTU14290_5	1805_int3_FN434113.1
150	vOTU14328_6	2403_int3_CP003857.1
151	vOTU14351_10	1591_int2_ADFW01000002.1
152	vOTU14362_2	1076_int2_CP003889.1
153	vOTU14376_3	589_int3_LN890524.1
154	vOTU14385_10	2401_int3_CP002634.1
155	vOTU14401_3	1823_tnpA_DQ257629.1
156	vOTU14423_7	1078_int3_CP013672.1
157	vOTU14440_7	1815_int3_CP009612.1
158	vOTU14489_7	13_rep4_1_CDS2(pCRL291.1)_NC002799
159	vOTU14508_2	1554_IS91_LT670843.1
160	vOTU14536_8	1098_tnpA_KX756453.1
161	vOTU14540_10	1828_tnpA_AB434906.1
162	vOTU14540_11	943_tnpA_AM286430.1
163	vOTU14555_3	1375_tnpA_ADMU01000041.1
164	vOTU14598_1	1055_int3_FR824043.1
165	vOTU14620_3	1815_int3_CP009612.1
166	vOTU14699_28	844_istB_KU254577.1
167	vOTU14703_16	1055_int3_FR824043.1
168	vOTU14718_18	1815_int3_CP009612.1
169	vOTU14719_2	1182_tnpA_KP400525.1
170	vOTU14769_7	1794_int3_FN597644.1
171	vOTU14805_23	1078_int3_CP013672.1
172	vOTU14808_9	1348_istB_AB270530.1
173	vOTU14810_2	1554_IS91_LT670843.1
174	vOTU14810_69	1815_int3_CP009612.1
175	vOTU14816_2	1815_int3_CP009612.1
176	vOTU14827_134	542_intI1_DQ647028.2
177	vOTU14827_167	1425_IS91_KX957972.1
178	vOTU14839_2	943_tnpA_AM286430.1
179	vOTU14839_3	1823_tnpA_DQ257629.1
180	vOTU14844_4	936_tnpA_KC609323.1
181	vOTU14854_2	1079_int3_AM902716.1
182	vOTU14859_33	844_istB_KU254577.1
183	vOTU14875_48	1078_int3_CP013672.1
184	vOTU14888_37	1055_int3_FR824043.1
185	vOTU14900_10	1583_tnpA_AKPD01000014.1
186	vOTU14908_45	1610_int3_HE616890.1
187	vOTU14935_10	497_int2_AP012335.1
188	vOTU14959_19	1055_int3_FR824043.1
189	vOTU14968_7	1393_tnpA_FR733648.1
190	vOTU14968_31	1076_int2_CP003889.1
191	vOTU14996_23	943_tnpA_AM286430.1
192	vOTU14996_24	1823_tnpA_DQ257629.1
193	vOTU14998_32	922_tnpA_KP987215.1
194	vOTU14998_51	2361_int2_CP010905.2
195	vOTU15000_1	1079_int3_AM902716.1
196	vOTU15008_5	844_istB_KU254577.1
197	vOTU15036_47	1055_int3_FR824043.1
198	vOTU15038_30	2361_int2_CP010905.2
199	vOTU15044_81	1175_tnpA_CCDT01000001.1
200	vOTU15044_82	1823_tnpA_DQ257629.1
201	vOTU15044_95	1823_tnpA_DQ257629.1
202	vOTU15049_40	1445_tnpA_CP000355.2
203	vOTU15049_41	2496_tnpA_CP001846.1
204	vOTU15049_52	1794_int3_FN597644.1
205	vOTU15059_23	497_int2_AP012335.1
206	vOTU15081_2	1039_int2_LN907827.1
207	vOTU15088_19	1815_int3_CP009612.1
208	vOTU15116_51	1591_int2_ADFW01000002.1
209	vOTU15131_42	2408_int2_AE017042.1
210	vOTU15132_41	1676_tnpA_AF079317.1
211	vOTU15205_4	141_repUS19__rep(pDLK3)_GU562626.1
212	vOTU15233_3	2523_tnpA1133_AY463797.8
213	vOTU15233_4	1458_IS91_CP000616.1
214	vOTU15543_30	2401_int3_CP002634.1
215	vOTU15949_7	541_tnpA_FP236842.1
216	vOTU15980_1	2356_tnpA_JQ319423.1
217	vOTU16171_1	1076_int2_CP003889.1
218	vOTU16189_3	922_tnpA_KP987215.1
219	vOTU16250_10	1078_int3_CP013672.1
220	vOTU16281_5	1078_int3_CP013672.1
221	vOTU16308_4	1803_int3_FR775240.1
222	vOTU16364_6	141_repUS19__rep(pDLK3)_GU562626.1
223	vOTU16415_4	589_int3_LN890524.1
224	vOTU16418_9	1610_int3_HE616890.1
225	vOTU16495_5	1814_int3_HE617160.1
226	vOTU16607_1	1592_int3_CP003859.1
227	vOTU16799_20	2408_int2_AE017042.1
228	vOTU17121_6	1071_int3_HG916826.1
229	vOTU17148_4	1814_int3_HE617160.1
230	vOTU17153_2	1894_IS91_LM651928.1
231	vOTU17217_10	1375_tnpA_ADMU01000041.1
232	vOTU17463_5	2356_tnpA_JQ319423.1
233	vOTU17481_3	1098_tnpA_KX756453.1
234	vOTU17566_3	2787_tnpA_AKNM01000008.1
235	vOTU17566_4	922_tnpA_KP987215.1
236	vOTU17642_1	1815_int3_CP009612.1
237	vOTU17698_1	1078_int3_CP013672.1
238	vOTU18067_1	2298_int3_CP002206.1
239	vOTU18081_12	141_repUS19__rep(pDLK3)_GU562626.1
240	vOTU18214_3	2787_tnpA_AKNM01000008.1
241	vOTU18253_2	1055_int3_FR824043.1
242	vOTU18254_1	1814_int3_HE617160.1
243	vOTU18349_3	141_repUS19__rep(pDLK3)_GU562626.1
244	vOTU18367_3	1420_IS91_CP003742.1
245	vOTU18950_3	1610_int3_HE616890.1
246	vOTU19003_16	1746_int2_CP000645.1
247	vOTU19278_9	143_repUS21__rep(pWBG764)_GQ900468.1
248	vOTU19440_2	1078_int3_CP013672.1
249	vOTU19683_3	1746_int2_CP000645.1
250	vOTU19693_4	1076_int2_CP003889.1
251	vOTU19791_1	141_repUS19__rep(pDLK3)_GU562626.1
252	vOTU19869_1	843_intI1_KM234279.1
253	vOTU19872_1	30_rep7_7_rep(pKH7)_NC002096
254	vOTU20403_4	1814_int3_HE617160.1
255	vOTU20810_3	2278_istB_AB270530.1
256	vOTU20993_4	2115_IS91_CP017105.1
257	vOTU21129_4	2408_int2_AE017042.1
258	vOTU21220_5	1079_int3_AM902716.1
259	vOTU21370_3	460_intI1_AF263519.1
260	vOTU22033_2	1039_int2_LN907827.1
261	vOTU22231_4	2730_tnpA_AOCI01000042.1
262	vOTU22261_2	1814_int3_HE617160.1
263	vOTU22315_3	922_tnpA_KP987215.1
264	vOTU22383_3	2730_tnpA_AOCI01000042.1
265	vOTU22384_1	1182_tnpA_KP400525.1
266	vOTU22409_1	844_istB_KU254577.1
267	vOTU22489_1	922_tnpA_KP987215.1
268	vOTU22518_4	712_tnpA_EU850412.1
269	vOTU22637_12	936_tnpA_KC609323.1
270	vOTU22649_2	922_tnpA_KP987215.1
271	vOTU22649_3	943_tnpA_AM286430.1
272	vOTU22654_7	1978_tnpA_AH013325.2
273	vOTU22654_8	922_tnpA_KP987215.1
274	vOTU22725_8	2298_int3_CP002206.1
275	vOTU22847_1	2530_tnpA_AOCI01000035.1
276	vOTU22900_2	1594_int2_CP006632.1
277	vOTU22916_2	1554_IS91_LT670843.1
278	vOTU22968_4	1175_tnpA_CCDT01000001.1
279	vOTU23034_1	2408_int2_AE017042.1
280	vOTU23342_4	2275_tnpA_AOCI01000012.1
281	vOTU23376_2	1079_int3_AM902716.1
282	vOTU23387_6	1814_int3_HE617160.1
283	vOTU23518_2	922_tnpA_KP987215.1
284	vOTU23558_3	1823_tnpA_DQ257629.1
285	vOTU23667_1	922_tnpA_KP987215.1
286	vOTU23737_2	922_tnpA_KP987215.1
287	vOTU23761_11	542_intI1_DQ647028.2
288	vOTU23797_3	1592_int3_CP003859.1
289	vOTU23816_1	957_tnpA_KX029332.1
290	vOTU23980_7	1612_tnpA_DQ257628.1
291	vOTU23980_8	2285_tnpA_KM583817.1
292	vOTU24030_2	922_tnpA_KP987215.1
293	vOTU24040_3	922_tnpA_KP987215.1
294	vOTU24076_1	1981_tnpA_AOCI01000135.1
295	vOTU24097_1	589_int3_LN890524.1
296	vOTU24192_1	922_tnpA_KP987215.1
297	vOTU24399_3	922_tnpA_KP987215.1
298	vOTU24423_1	1814_int3_HE617160.1
299	vOTU24502_4	1071_int3_HG916826.1
300	vOTU24521_4	2530_tnpA_AOCI01000035.1
301	vOTU24527_2	2285_tnpA_KM583817.1
302	vOTU24655_4	1814_int3_HE617160.1
303	vOTU24661_1	1973_tnpA_KX029332.1
304	vOTU24661_2	943_tnpA_AM286430.1
305	vOTU24766_1	2408_int2_AE017042.1
306	vOTU24780_2	2389_tnpA_FKRR01000002.1
307	vOTU24781_2	2730_tnpA_AOCI01000042.1
308	vOTU24791_2	497_int2_AP012335.1
309	vOTU24811_1	589_int3_LN890524.1
310	vOTU24864_2	2285_tnpA_KM583817.1
311	vOTU24864_3	2730_tnpA_AOCI01000042.1
312	vOTU24943_1	589_int3_LN890524.1
313	vOTU25161_4	405_tnpA_ISSod6_AE014300.1
314	vOTU25172_3	1612_tnpA_DQ257628.1
315	vOTU25172_4	2275_tnpA_AOCI01000012.1
316	vOTU25502_1	922_tnpA_KP987215.1
317	vOTU25525_1	922_tnpA_KP987215.1
318	vOTU25613_2	922_tnpA_KP987215.1
319	vOTU25626_2	922_tnpA_KP987215.1
320	vOTU26148_2	2689_tnpA_KX470419.1
321	vOTU26334_2	1803_int3_FR775240.1
322	vOTU26364_1	1076_int2_CP003889.1
323	vOTU26531_1	2638_istB_JX194160.1
324	vOTU26557_2	922_tnpA_KP987215.1
325	vOTU26785_4	2115_IS91_CP017105.1
326	vOTU26928_1	1803_int3_FR775240.1
327	vOTU27163_7	1554_IS91_LT670843.1
328	vOTU27182_4	1610_int3_HE616890.1
329	vOTU27223_11	879_tnpA_U95957.1
330	vOTU27223_12	1828_tnpA_AB434906.1
331	vOTU27803_5	2523_tnpA1133_AY463797.8
332	vOTU27803_6	2114_IS91_CP003740.1
333	vOTU27929_4	2730_tnpA_AOCI01000042.1
334	vOTU27995_1	2408_int2_AE017042.1
335	vOTU28125_12	1814_int3_HE617160.1
336	vOTU28191_5	1791_int2_AM902716.1
337	vOTU28226_3	1420_IS91_CP003742.1
338	vOTU28247_2	2751_tnpA_AKOO01000012.1
339	vOTU28831_5	1814_int3_HE617160.1
340	vOTU28852_3	2560_tnpA_JN630467.1
341	vOTU28905_5	1814_int3_HE617160.1
342	vOTU29412_1	1584_int2_CP003858.1
343	vOTU29429_4	1395_Int-Tn916_KC414929.1
344	vOTU29431_1	2408_int2_AE017042.1
345	vOTU29440_6	777_tnpA-5_AJ877225.1
346	vOTU29528_6	1175_tnpA_CCDT01000001.1
347	vOTU29528_7	1823_tnpA_DQ257629.1
348	vOTU29577_4	1055_int3_FR824043.1
349	vOTU29609_4	1751_int2_KM886863.1
350	vOTU29934_11	589_int3_LN890524.1
351	vOTU30176_6	957_tnpA_KX029332.1
352	vOTU30429_12	2285_tnpA_KM583817.1
353	vOTU30841_1	1098_tnpA_KX756453.1
354	vOTU30930_11	1746_int2_CP000645.1
355	vOTU30981_6	589_int3_LN890524.1
356	vOTU31019_1	922_tnpA_KP987215.1
357	vOTU31117_8	542_intI1_DQ647028.2
358	vOTU31152_6	922_tnpA_KP987215.1
359	vOTU31152_7	1978_tnpA_AH013325.2
360	vOTU31153_1	943_tnpA_AM286430.1
361	vOTU31310_4	922_tnpA_KP987215.1
362	vOTU31330_2	922_tnpA_KP987215.1
363	vOTU31375_2	1814_int3_HE617160.1
364	vOTU31380_1	2404_int2_CP001830.1
365	vOTU31421_3	2638_istB_JX194160.1
366	vOTU31440_3	1098_tnpA_KX756453.1
367	vOTU31521_7	2787_tnpA_AKNM01000008.1
368	vOTU31521_8	922_tnpA_KP987215.1
369	vOTU31529_5	1079_int3_AM902716.1
370	vOTU31555_4	2408_int2_AE017042.1
371	vOTU31689_8	1083_int2_CP002967.1
372	vOTU31691_8	1078_int3_CP013672.1
373	vOTU31829_1	922_tnpA_KP987215.1
374	vOTU32174_1	1828_tnpA_AB434906.1
375	vOTU32273_4	1828_tnpA_AB434906.1
376	vOTU32347_5	2408_int2_AE017042.1
377	vOTU32443_19	1814_int3_HE617160.1
378	vOTU32677_8	1309_tnpA_KP834592.1
379	vOTU32732_1	2408_int2_AE017042.1
380	vOTU32791_1	1425_IS91_KX957972.1
381	vOTU32798_2	922_tnpA_KP987215.1
382	vOTU32798_3	1115_tnpA_CCDS01000003.1
383	vOTU32816_6	2471_tnpA-1_AJ877225.1
384	vOTU32820_7	2560_tnpA_JN630467.1
385	vOTU32843_1	584_tnpA_AM086403.1
386	vOTU32872_4	1610_int3_HE616890.1
387	vOTU32890_4	1814_int3_HE617160.1
388	vOTU32894_1	141_repUS19__rep(pDLK3)_GU562626.1
389	vOTU32932_1	1115_tnpA_CCDS01000003.1
390	vOTU32962_5	482_tnpA_FN649418.1
391	vOTU33004_1	1828_tnpA_AB434906.1
392	vOTU33104_2	2638_istB_JX194160.1
393	vOTU33339_7	1814_int3_HE617160.1
394	vOTU33604_2	2402_int2_ADFW01000001.1
395	vOTU33609_2	141_repUS19__rep(pDLK3)_GU562626.1
396	vOTU33616_2	1078_int3_CP013672.1
397	vOTU33620_1	1194_tnpA_AM286690.1
398	vOTU33622_8	1814_int3_HE617160.1
399	vOTU33627_5	2471_tnpA-1_AJ877225.1
400	vOTU33690_5	589_int3_LN890524.1
401	vOTU33724_9	1098_tnpA_KX756453.1
402	vOTU33765_6	922_tnpA_KP987215.1
403	vOTU33766_1	968_tnpA_Z17279.1
404	vOTU33766_2	477_tnpA_AM258965.2
405	vOTU33786_4	2285_tnpA_KM583817.1
406	vOTU33789_1	1814_int3_HE617160.1
407	vOTU33813_3	141_repUS19__rep(pDLK3)_GU562626.1
408	vOTU33944_5	943_tnpA_AM286430.1
409	vOTU33944_6	1828_tnpA_AB434906.1
410	vOTU33977_1	879_tnpA_U95957.1
411	vOTU33977_2	1828_tnpA_AB434906.1
412	vOTU33998_2	1078_int3_CP013672.1
413	vOTU34160_1	2730_tnpA_AOCI01000042.1
414	vOTU34266_1	1973_tnpA_KX029332.1
415	vOTU34341_2	1757_int2_HE858529.1
416	vOTU34400_3	2709_tnpA_AGBU01000010.1
417	vOTU34429_19	477_tnpA_AM258965.2
418	vOTU34655_2	1823_tnpA_DQ257629.1
419	vOTU34688_4	1819_tnpA_CP000353.2
420	vOTU34808_3	1814_int3_HE617160.1
421	vOTU34819_8	1828_tnpA_AB434906.1
422	vOTU34819_9	1978_tnpA_AH013325.2
423	vOTU34825_6	1055_int3_FR824043.1
424	vOTU34848_3	1973_tnpA_KX029332.1
425	vOTU34906_6	1610_int3_HE616890.1
426	vOTU34940_1	957_tnpA_KX029332.1
427	vOTU35035_2	922_tnpA_KP987215.1
428	vOTU35048_1	1814_int3_HE617160.1
429	vOTU35048_2	1814_int3_HE617160.1
430	vOTU35078_3	922_tnpA_KP987215.1
431	vOTU35078_4	943_tnpA_AM286430.1
432	vOTU35095_8	1098_tnpA_KX756453.1
433	vOTU35172_3	1823_tnpA_DQ257629.1
434	vOTU35180_5	2285_tnpA_KM583817.1
435	vOTU35235_1	922_tnpA_KP987215.1
436	vOTU35235_2	922_tnpA_KP987215.1
437	vOTU35290_1	1814_int3_HE617160.1
438	vOTU35323_2	139_repUS17__rep(pKKS825)_FN377602.2
439	vOTU35508_1	922_tnpA_KP987215.1
440	vOTU35508_11	922_tnpA_KP987215.1
441	vOTU35861_1	957_tnpA_KX029332.1
442	vOTU35878_2	2471_tnpA-1_AJ877225.1
443	vOTU36072_4	1814_int3_HE617160.1
444	vOTU36087_7	922_tnpA_KP987215.1
445	vOTU36087_8	943_tnpA_AM286430.1
446	vOTU36096_10	1973_tnpA_KX029332.1
447	vOTU36097_21	1175_tnpA_CCDT01000001.1
448	vOTU36097_22	957_tnpA_KX029332.1
449	vOTU36114_1	2361_int2_CP010905.2
450	vOTU36123_1	2471_tnpA-1_AJ877225.1
451	vOTU36140_5	2743_tnpA_CT573071.1
452	vOTU36140_7	2730_tnpA_AOCI01000042.1
453	vOTU36184_9	1803_int3_FR775240.1
454	vOTU36200_1	1658_tnpA5_HG918041.1
455	vOTU36281_6	844_istB_KU254577.1
456	vOTU36314_7	2640_Tn916-orf14_KC414929
457	vOTU36456_1	1805_int3_FN434113.1
458	vOTU36459_3	2285_tnpA_KM583817.1
459	vOTU36483_2	1483_tnpA1_LT608328.1
460	vOTU36903_3	2402_int2_ADFW01000001.1
461	vOTU36964_4	139_repUS17__rep(pKKS825)_FN377602.2
462	vOTU37019_4	1071_int3_HG916826.1
463	vOTU37080_3	141_repUS19__rep(pDLK3)_GU562626.1
464	vOTU37113_4	2560_tnpA_JN630467.1
465	vOTU37114_3	523_IS91_CP003742.1
466	vOTU37125_2	2471_tnpA-1_AJ877225.1
467	vOTU37138_3	2471_tnpA-1_AJ877225.1
468	vOTU37301_2	2730_tnpA_AOCI01000042.1
469	vOTU37321_1	141_repUS19__rep(pDLK3)_GU562626.1
470	vOTU37582_11	2743_tnpA_CT573071.1
471	vOTU37718_2	2285_tnpA_KM583817.1
472	vOTU37718_3	2730_tnpA_AOCI01000042.1
473	vOTU37718_8	2730_tnpA_AOCI01000042.1
474	vOTU37772_1	943_tnpA_AM286430.1

## Sheet: MGE_vOTU_filtered
NO.	Viral protein	MGE_id
1	vOTU93_9	2408_int2_AE017042.1
2	vOTU426_3	2471_tnpA-1_AJ877225.1
3	vOTU505_9	1791_int2_AM902716.1
4	vOTU556_1	1563_orf513_Y16016.1
5	vOTU725_8	405_tnpA_ISSod6_AE014300.1
6	vOTU725_9	704_tnpA_CP002152.1
7	vOTU805_11	1182_tnpA_KP400525.1
8	vOTU810_2	1814_int3_HE617160.1
9	vOTU889_178	2640_Tn916-orf14_KC414929
10	vOTU1023_75	1640_tnpA_AF099014.1
11	vOTU1023_208	1819_tnpA_CP000353.2
12	vOTU1357_194	1055_int3_FR824043.1
13	vOTU1357_215	843_intI1_KM234279.1
14	vOTU1357_361	843_intI1_KM234279.1
15	vOTU1404_8	2401_int3_CP002634.1
16	vOTU1409_43	1076_int2_CP003889.1
17	vOTU1409_58	2278_istB_AB270530.1
18	vOTU1411_7	1076_int2_CP003889.1
19	vOTU1419_8	1853_IS91_CP003740.1
20	vOTU1571_1	339_tnpA_FN806773.1
21	vOTU1571_97	1819_tnpA_CP000353.2
22	vOTU1571_98	1458_IS91_CP000616.1
23	vOTU1713_8	1076_int2_CP003889.1
24	vOTU2492_1	2020_tnpA_FN806773.1
25	vOTU2492_3	412_tnpA_FN806773.1
26	vOTU3143_37	2403_int3_CP003857.1
27	vOTU3154_42	2306_tnpA_AE014299.2
28	vOTU3154_60	721_qacEdelta_CP012682.1
29	vOTU4411_8	2157_tnpA4_FJ948173.1
30	vOTU4517_3	1746_int2_CP000645.1
31	vOTU4588_5	584_tnpA_AM086403.1
32	vOTU4615_6	922_tnpA_KP987215.1
33	vOTU4644_6	2272_tnpA_ANKQ01000002.1
34	vOTU4787_2	119_rep23_1_rep(pPR9)_GU237136.1
35	vOTU4844_12	1788_int2_X90708.2
36	vOTU4888_2	141_repUS19__rep(pDLK3)_GU562626.1
37	vOTU4927_1	141_repUS19__rep(pDLK3)_GU562626.1
38	vOTU4927_3	141_repUS19__rep(pDLK3)_GU562626.1
39	vOTU6449_3	1591_int2_ADFW01000002.1
40	vOTU6624_1	922_tnpA_KP987215.1
41	vOTU6727_2	1591_int2_ADFW01000002.1
42	vOTU6787_16	922_tnpA_KP987215.1
43	vOTU6921_2	1554_IS91_LT670843.1
44	vOTU7043_6	1610_int3_HE616890.1
45	vOTU7077_2	957_tnpA_KX029332.1
46	vOTU7223_1	1658_tnpA5_HG918041.1
47	vOTU7223_2	584_tnpA_AM086403.1
48	vOTU7320_4	1420_IS91_CP003742.1
49	vOTU7320_12	1592_int3_CP003859.1
50	vOTU7446_12	1083_int2_CP002967.1
51	vOTU7577_12	1814_int3_HE617160.1
52	vOTU7689_2	957_tnpA_KX029332.1
53	vOTU7725_1	922_tnpA_KP987215.1
54	vOTU8054_2	23_rep6_1_repA(p703/5)_AF109375
55	vOTU8785_6	1610_int3_HE616890.1
56	vOTU9732_26	2401_int3_CP002634.1
57	vOTU9738_9	1055_int3_FR824043.1
58	vOTU9746_66	2638_istB_JX194160.1
59	vOTU9756_63	2404_int2_CP001830.1
60	vOTU9773_1	1055_int3_FR824043.1
61	vOTU9787_27	2740_tnpA_AEEJ01000034.1
62	vOTU9797_14	1079_int3_AM902716.1
63	vOTU11484_176	1475_tnpA_KR066794.1
64	vOTU13049_5	1815_int3_CP009612.1
65	vOTU13054_27	2404_int2_CP001830.1
66	vOTU13135_10	1360_tnpA_LXLL01000017.1
67	vOTU13189_1	1823_tnpA_DQ257629.1
68	vOTU13203_1	542_intI1_DQ647028.2
69	vOTU13224_70	1823_tnpA_DQ257629.1
70	vOTU13224_71	943_tnpA_AM286430.1
71	vOTU13314_2	994_IS91_CP003837.1
72	vOTU13668_5	968_tnpA_Z17279.1
73	vOTU14046_2	1823_tnpA_DQ257629.1
74	vOTU14061_5	2402_int2_ADFW01000001.1
75	vOTU14106_1	949_tnpA_CP000646.1
76	vOTU14114_3	2471_tnpA-1_AJ877225.1
77	vOTU14122_1	1098_tnpA_KX756453.1
78	vOTU14133_24	843_intI1_KM234279.1
79	vOTU14141_14	542_intI1_DQ647028.2
80	vOTU14165_2	1532_Tn916-orf18_KC414929
81	vOTU14243_12	1650_tnpA_CP000352.1
82	vOTU14243_13	2281_istB_AM261760.1
83	vOTU14254_2	2730_tnpA_AOCI01000042.1
84	vOTU14254_47	497_int2_AP012335.1
85	vOTU14284_38	379_tnpA_KU743384.1
86	vOTU14284_40	1794_int3_FN597644.1
87	vOTU14284_49	659_tnpA_AE014299.2
88	vOTU14351_10	1591_int2_ADFW01000002.1
89	vOTU14376_3	589_int3_LN890524.1
90	vOTU14401_3	1823_tnpA_DQ257629.1
91	vOTU14535_4	1062_int2_BA000030.4
92	vOTU14598_1	1055_int3_FR824043.1
93	vOTU14703_16	1055_int3_FR824043.1
94	vOTU14718_18	1815_int3_CP009612.1
95	vOTU14719_2	1182_tnpA_KP400525.1
96	vOTU14769_7	1794_int3_FN597644.1
97	vOTU14808_9	1348_istB_AB270530.1
98	vOTU14810_2	1554_IS91_LT670843.1
99	vOTU14810_69	1815_int3_CP009612.1
100	vOTU14839_2	943_tnpA_AM286430.1
101	vOTU14839_3	1823_tnpA_DQ257629.1
102	vOTU14844_4	936_tnpA_KC609323.1
103	vOTU14859_33	844_istB_KU254577.1
104	vOTU14875_48	1078_int3_CP013672.1
105	vOTU14888_37	1055_int3_FR824043.1
106	vOTU14900_10	1583_tnpA_AKPD01000014.1
107	vOTU14908_45	1610_int3_HE616890.1
108	vOTU14968_7	1393_tnpA_FR733648.1
109	vOTU14968_31	1076_int2_CP003889.1
110	vOTU14987_4	1563_orf513_Y16016.1
111	vOTU14996_23	943_tnpA_AM286430.1
112	vOTU14996_24	1823_tnpA_DQ257629.1
113	vOTU14998_32	922_tnpA_KP987215.1
114	vOTU14998_51	2361_int2_CP010905.2
115	vOTU15008_5	844_istB_KU254577.1
116	vOTU15036_47	1055_int3_FR824043.1
117	vOTU15038_30	2361_int2_CP010905.2
118	vOTU15044_81	1175_tnpA_CCDT01000001.1
119	vOTU15044_82	1823_tnpA_DQ257629.1
120	vOTU15044_95	1823_tnpA_DQ257629.1
121	vOTU15116_51	2740_tnpA_AEEJ01000034.1
122	vOTU15131_42	2408_int2_AE017042.1
123	vOTU15233_3	2523_tnpA1133_AY463797.8
124	vOTU15233_4	1458_IS91_CP000616.1
125	vOTU15543_30	2401_int3_CP002634.1
126	vOTU15949_7	541_tnpA_FP236842.1
127	vOTU15980_1	2356_tnpA_JQ319423.1
128	vOTU16025_3	2278_istB_AB270530.1
129	vOTU16171_1	1076_int2_CP003889.1
130	vOTU16281_5	1078_int3_CP013672.1
131	vOTU16308_4	1803_int3_FR775240.1
132	vOTU16415_4	589_int3_LN890524.1
133	vOTU16418_9	1610_int3_HE616890.1
134	vOTU16495_5	1814_int3_HE617160.1
135	vOTU16607_1	1592_int3_CP003859.1
136	vOTU16799_20	2408_int2_AE017042.1
137	vOTU17121_6	1071_int3_HG916826.1
138	vOTU17148_4	1814_int3_HE617160.1
139	vOTU17195_8	499_intI1_JX486125.1
140	vOTU17217_10	1375_tnpA_ADMU01000041.1
141	vOTU17463_5	2356_tnpA_JQ319423.1
142	vOTU17481_3	1098_tnpA_KX756453.1
143	vOTU17566_3	2787_tnpA_AKNM01000008.1
144	vOTU17566_4	922_tnpA_KP987215.1
145	vOTU17642_1	1815_int3_CP009612.1
146	vOTU17698_1	1078_int3_CP013672.1
147	vOTU18067_1	2298_int3_CP002206.1
148	vOTU18081_12	141_repUS19__rep(pDLK3)_GU562626.1
149	vOTU18367_3	1420_IS91_CP003742.1
150	vOTU18950_3	1610_int3_HE616890.1
151	vOTU19003_16	1746_int2_CP000645.1
152	vOTU19278_9	143_repUS21__rep(pWBG764)_GQ900468.1
153	vOTU19685_2	250_Col(BS512)_1__NC_010656
154	vOTU19693_4	1076_int2_CP003889.1
155	vOTU19872_1	30_rep7_7_rep(pKH7)_NC002096
156	vOTU20403_4	1814_int3_HE617160.1
157	vOTU20810_3	2278_istB_AB270530.1
158	vOTU20993_4	2115_IS91_CP017105.1
159	vOTU21129_4	2408_int2_AE017042.1
160	vOTU21220_5	1079_int3_AM902716.1
161	vOTU21370_3	499_intI1_JX486125.1
162	vOTU22231_4	2730_tnpA_AOCI01000042.1
163	vOTU22654_7	1978_tnpA_AH013325.2
164	vOTU22654_8	922_tnpA_KP987215.1
165	vOTU23518_2	922_tnpA_KP987215.1
166	vOTU24030_2	922_tnpA_KP987215.1
167	vOTU24192_1	922_tnpA_KP987215.1
168	vOTU24399_3	922_tnpA_KP987215.1
169	vOTU24423_1	1814_int3_HE617160.1
170	vOTU24527_2	2285_tnpA_KM583817.1
171	vOTU24661_1	1973_tnpA_KX029332.1
172	vOTU24661_2	943_tnpA_AM286430.1
173	vOTU24943_1	589_int3_LN890524.1
174	vOTU25502_1	922_tnpA_KP987215.1
175	vOTU26531_1	2638_istB_JX194160.1
176	vOTU27163_7	1554_IS91_LT670843.1
177	vOTU27651_5	2115_IS91_CP017105.1
178	vOTU28191_5	1791_int2_AM902716.1
179	vOTU28247_2	2751_tnpA_AKOO01000012.1
180	vOTU28831_5	1814_int3_HE617160.1
181	vOTU28852_3	2560_tnpA_JN630467.1
182	vOTU29412_1	499_intI1_JX486125.1
183	vOTU29426_2	843_intI1_KM234279.1
184	vOTU29431_1	2408_int2_AE017042.1
185	vOTU29528_6	1175_tnpA_CCDT01000001.1
186	vOTU29528_7	1823_tnpA_DQ257629.1
187	vOTU29609_4	1751_int2_KM886863.1
188	vOTU29934_11	589_int3_LN890524.1
189	vOTU30176_6	957_tnpA_KX029332.1
190	vOTU30197_6	843_intI1_KM234279.1
191	vOTU30429_12	2285_tnpA_KM583817.1
192	vOTU30841_1	1098_tnpA_KX756453.1
193	vOTU30930_11	1746_int2_CP000645.1
194	vOTU31019_1	922_tnpA_KP987215.1
195	vOTU31117_8	542_intI1_DQ647028.2
196	vOTU31152_6	922_tnpA_KP987215.1
197	vOTU31152_7	1978_tnpA_AH013325.2
198	vOTU31153_1	943_tnpA_AM286430.1
199	vOTU31330_2	922_tnpA_KP987215.1
200	vOTU31375_2	1814_int3_HE617160.1
201	vOTU31421_3	2638_istB_JX194160.1
202	vOTU31465_2	2115_IS91_CP017105.1
203	vOTU31521_7	2787_tnpA_AKNM01000008.1
204	vOTU31521_8	922_tnpA_KP987215.1
205	vOTU31555_4	2408_int2_AE017042.1
206	vOTU31689_8	1083_int2_CP002967.1
207	vOTU31829_1	922_tnpA_KP987215.1
208	vOTU32347_5	2408_int2_AE017042.1
209	vOTU32443_19	1814_int3_HE617160.1
210	vOTU32732_1	2408_int2_AE017042.1
211	vOTU32798_2	922_tnpA_KP987215.1
212	vOTU32798_3	1115_tnpA_CCDS01000003.1
213	vOTU32816_6	2471_tnpA-1_AJ877225.1
214	vOTU32820_7	2560_tnpA_JN630467.1
215	vOTU32843_1	584_tnpA_AM086403.1
216	vOTU32872_4	1610_int3_HE616890.1
217	vOTU32890_4	1814_int3_HE617160.1
218	vOTU32894_1	141_repUS19__rep(pDLK3)_GU562626.1
219	vOTU32932_1	1115_tnpA_CCDS01000003.1
220	vOTU33104_2	2638_istB_JX194160.1
221	vOTU33339_7	1814_int3_HE617160.1
222	vOTU33609_2	141_repUS19__rep(pDLK3)_GU562626.1
223	vOTU33616_2	1078_int3_CP013672.1
224	vOTU33765_6	922_tnpA_KP987215.1
225	vOTU33789_1	1814_int3_HE617160.1
226	vOTU33813_3	141_repUS19__rep(pDLK3)_GU562626.1
227	vOTU33944_5	943_tnpA_AM286430.1
228	vOTU33944_6	1828_tnpA_AB434906.1
229	vOTU33977_1	879_tnpA_U95957.1
230	vOTU33977_2	1828_tnpA_AB434906.1
231	vOTU33998_2	1078_int3_CP013672.1
232	vOTU34160_1	2730_tnpA_AOCI01000042.1
233	vOTU34266_1	1973_tnpA_KX029332.1
234	vOTU34400_3	2709_tnpA_AGBU01000010.1
235	vOTU34429_19	477_tnpA_AM258965.2
236	vOTU34655_2	1823_tnpA_DQ257629.1
237	vOTU34808_3	1814_int3_HE617160.1
238	vOTU34819_8	1828_tnpA_AB434906.1
239	vOTU34819_9	1978_tnpA_AH013325.2
240	vOTU34825_6	1055_int3_FR824043.1
241	vOTU34848_3	1973_tnpA_KX029332.1
242	vOTU34906_6	1610_int3_HE616890.1
243	vOTU34940_1	957_tnpA_KX029332.1
244	vOTU35035_2	922_tnpA_KP987215.1
245	vOTU35048_1	1814_int3_HE617160.1
246	vOTU35048_2	1814_int3_HE617160.1
247	vOTU35078_3	922_tnpA_KP987215.1
248	vOTU35078_4	943_tnpA_AM286430.1
249	vOTU35095_8	1098_tnpA_KX756453.1
250	vOTU35172_3	1823_tnpA_DQ257629.1
251	vOTU35180_5	2285_tnpA_KM583817.1
252	vOTU35188_6	2115_IS91_CP017105.1
253	vOTU35323_1	139_repUS17__rep(pKKS825)_FN377602.2
254	vOTU35323_2	139_repUS17__rep(pKKS825)_FN377602.2
255	vOTU35508_1	922_tnpA_KP987215.1
256	vOTU35508_11	922_tnpA_KP987215.1
257	vOTU35861_1	957_tnpA_KX029332.1
258	vOTU35878_2	2471_tnpA-1_AJ877225.1
259	vOTU36072_4	1814_int3_HE617160.1
260	vOTU36087_7	922_tnpA_KP987215.1
261	vOTU36087_8	943_tnpA_AM286430.1
262	vOTU36096_10	1973_tnpA_KX029332.1
263	vOTU36097_21	1175_tnpA_CCDT01000001.1
264	vOTU36097_22	957_tnpA_KX029332.1
265	vOTU36123_1	2471_tnpA-1_AJ877225.1
266	vOTU36140_5	2743_tnpA_CT573071.1
267	vOTU36140_7	2730_tnpA_AOCI01000042.1
268	vOTU36184_9	1803_int3_FR775240.1
269	vOTU36200_1	1658_tnpA5_HG918041.1
270	vOTU36459_3	2285_tnpA_KM583817.1
271	vOTU36903_3	2402_int2_ADFW01000001.1
272	vOTU36964_4	139_repUS17__rep(pKKS825)_FN377602.2
273	vOTU37080_3	141_repUS19__rep(pDLK3)_GU562626.1
274	vOTU37113_4	2560_tnpA_JN630467.1
275	vOTU37301_2	2730_tnpA_AOCI01000042.1
276	vOTU37321_1	141_repUS19__rep(pDLK3)_GU562626.1
277	vOTU37582_11	2743_tnpA_CT573071.1
278	vOTU37718_2	2285_tnpA_KM583817.1
279	vOTU37718_3	2730_tnpA_AOCI01000042.1
280	vOTU37718_8	2730_tnpA_AOCI01000042.1
281	vOTU37772_1	943_tnpA_AM286430.1

## Sheet: VFDB
NO.	Viral protein	VFDB type
1	vOTU1_3	Adherence
2	vOTU5_4	Exoenzyme
3	vOTU7_1	Regulation
4	vOTU15_1	Adherence
5	vOTU23_1	Motility
6	vOTU27_3	Adherence
7	vOTU66_2	Immune modulation
8	vOTU66_3	Immune modulation
9	vOTU69_4	Immune modulation
10	vOTU83_7	Effector delivery system
11	vOTU93_4	Regulation
12	vOTU93_5	Regulation
13	vOTU93_38	Stress survival
14	vOTU98_3	Immune modulation
15	vOTU98_4	Effector delivery system
16	vOTU141_4	Nutritional/Metabolic factor
17	vOTU143_1	Effector delivery system
18	vOTU144_3	Effector delivery system
19	vOTU153_3	Immune modulation
20	vOTU179_1	Effector delivery system
21	vOTU238_11	Adherence
22	vOTU247_1	Adherence
23	vOTU278_6	Effector delivery system
24	vOTU289_3	Adherence
25	vOTU293_5	Immune modulation
26	vOTU309_1	Immune modulation
27	vOTU319_6	Invasion
28	vOTU338_3	Invasion
29	vOTU351_4	Regulation
30	vOTU386_1	Effector delivery system
31	vOTU388_3	Immune modulation
32	vOTU398_1	Immune modulation
33	vOTU398_2	Motility
34	vOTU410_1	Biofilm
35	vOTU410_4	Nutritional/Metabolic factor
36	vOTU410_5	Nutritional/Metabolic factor
37	vOTU419_5	Immune modulation
38	vOTU426_2	Biofilm
39	vOTU428_1	Exotoxin
40	vOTU489_1	Adherence
41	vOTU498_11	Adherence
42	vOTU503_2	Adherence
43	vOTU505_6	Immune modulation
44	vOTU535_1	Nutritional/Metabolic factor
45	vOTU568_3	Effector delivery system
46	vOTU588_3	Others
47	vOTU728_9	Immune modulation
48	vOTU730_1	Adherence
49	vOTU742_1	Adherence
50	vOTU772_19	Regulation
51	vOTU818_4	Effector delivery system
52	vOTU819_1	Immune modulation
53	vOTU821_3	Effector delivery system
54	vOTU822_1	Nutritional/Metabolic factor
55	vOTU824_1	Immune modulation
56	vOTU826_1	Nutritional/Metabolic factor
57	vOTU828_2	Nutritional/Metabolic factor
58	vOTU859_1	Effector delivery system
59	vOTU875_2	Adherence
60	vOTU884_1	Immune modulation
61	vOTU889_11	Immune modulation
62	vOTU889_12	Nutritional/Metabolic factor
63	vOTU889_15	Immune modulation
64	vOTU889_16	Exotoxin
65	vOTU889_20	Immune modulation
66	vOTU889_26	Immune modulation
67	vOTU889_35	Exoenzyme
68	vOTU889_40	Effector delivery system
69	vOTU889_49	Motility
70	vOTU889_60	Adherence
71	vOTU889_66	Immune modulation
72	vOTU889_72	Adherence
73	vOTU889_75	Nutritional/Metabolic factor
74	vOTU889_80	Immune modulation
75	vOTU889_81	Nutritional/Metabolic factor
76	vOTU889_86	Nutritional/Metabolic factor
77	vOTU889_91	Nutritional/Metabolic factor
78	vOTU889_97	Effector delivery system
79	vOTU889_99	Adherence
80	vOTU889_101	Motility
81	vOTU889_102	Effector delivery system
82	vOTU889_105	Nutritional/Metabolic factor
83	vOTU889_107	Nutritional/Metabolic factor
84	vOTU889_109	Effector delivery system
85	vOTU889_111	Exotoxin
86	vOTU889_115	Nutritional/Metabolic factor
87	vOTU889_120	Effector delivery system
88	vOTU889_121	Immune modulation
89	vOTU889_124	Nutritional/Metabolic factor
90	vOTU889_125	Nutritional/Metabolic factor
91	vOTU889_127	Regulation
92	vOTU889_139	Nutritional/Metabolic factor
93	vOTU889_141	Immune modulation
94	vOTU889_152	Nutritional/Metabolic factor
95	vOTU889_160	Nutritional/Metabolic factor
96	vOTU889_165	Nutritional/Metabolic factor
97	vOTU889_176	Nutritional/Metabolic factor
98	vOTU889_177	Immune modulation
99	vOTU889_178	Invasion
100	vOTU889_179	Immune modulation
101	vOTU889_184	Regulation
102	vOTU889_189	Immune modulation
103	vOTU889_198	Regulation
104	vOTU889_199	Regulation
105	vOTU889_204	Regulation
106	vOTU889_208	Others
107	vOTU889_219	Regulation
108	vOTU889_220	Effector delivery system
109	vOTU889_223	Immune modulation
110	vOTU889_224	Nutritional/Metabolic factor
111	vOTU889_227	Nutritional/Metabolic factor
112	vOTU889_232	Exotoxin
113	vOTU889_233	Immune modulation
114	vOTU889_237	Antimicrobial activity/Competitive advantage
115	vOTU889_253	Effector delivery system
116	vOTU889_261	Stress survival
117	vOTU889_265	Immune modulation
118	vOTU889_268	Others
119	vOTU889_274	Nutritional/Metabolic factor
120	vOTU889_280	Immune modulation
121	vOTU889_293	Immune modulation
122	vOTU889_300	Nutritional/Metabolic factor
123	vOTU889_303	Antimicrobial activity/Competitive advantage
124	vOTU889_307	Regulation
125	vOTU889_308	Regulation
126	vOTU889_310	Nutritional/Metabolic factor
127	vOTU889_316	Nutritional/Metabolic factor
128	vOTU889_317	Nutritional/Metabolic factor
129	vOTU889_318	Nutritional/Metabolic factor
130	vOTU889_334	Immune modulation
131	vOTU900_2	Antimicrobial activity/Competitive advantage
132	vOTU901_1	Immune modulation
133	vOTU905_1	Stress survival
134	vOTU918_2	Stress survival
135	vOTU922_1	Effector delivery system
136	vOTU932_2	Exoenzyme
137	vOTU953_1	Exoenzyme
138	vOTU968_1	Effector delivery system
139	vOTU991_1	Nutritional/Metabolic factor
140	vOTU995_1	Nutritional/Metabolic factor
141	vOTU1001_11	Effector delivery system
142	vOTU1008_5	Motility
143	vOTU1008_7	Effector delivery system
144	vOTU1008_9	Effector delivery system
145	vOTU1008_13	Immune modulation
146	vOTU1008_17	Effector delivery system
147	vOTU1008_21	Nutritional/Metabolic factor
148	vOTU1008_23	Nutritional/Metabolic factor
149	vOTU1008_25	Nutritional/Metabolic factor
150	vOTU1008_27	Exotoxin
151	vOTU1008_28	Exotoxin
152	vOTU1008_33	Regulation
153	vOTU1008_40	Nutritional/Metabolic factor
154	vOTU1008_41	Adherence
155	vOTU1008_52	Biofilm
156	vOTU1008_61	Motility
157	vOTU1008_62	Immune modulation
158	vOTU1008_79	Adherence
159	vOTU1008_80	Immune modulation
160	vOTU1008_92	Nutritional/Metabolic factor
161	vOTU1008_100	Regulation
162	vOTU1008_106	Adherence
163	vOTU1023_5	Effector delivery system
164	vOTU1023_8	Nutritional/Metabolic factor
165	vOTU1023_10	Adherence
166	vOTU1023_12	Effector delivery system
167	vOTU1023_17	Immune modulation
168	vOTU1023_18	Motility
169	vOTU1023_19	Biofilm
170	vOTU1023_26	Nutritional/Metabolic factor
171	vOTU1023_27	Nutritional/Metabolic factor
172	vOTU1023_39	Motility
173	vOTU1023_45	Nutritional/Metabolic factor
174	vOTU1023_49	Nutritional/Metabolic factor
175	vOTU1023_56	Immune modulation
176	vOTU1023_59	Nutritional/Metabolic factor
177	vOTU1023_66	Immune modulation
178	vOTU1023_77	Motility
179	vOTU1023_81	Effector delivery system
180	vOTU1023_92	Motility
181	vOTU1023_95	Nutritional/Metabolic factor
182	vOTU1023_97	Regulation
183	vOTU1023_100	Nutritional/Metabolic factor
184	vOTU1023_115	Nutritional/Metabolic factor
185	vOTU1023_118	Effector delivery system
186	vOTU1023_121	Adherence
187	vOTU1023_123	Nutritional/Metabolic factor
188	vOTU1023_125	Immune modulation
189	vOTU1023_126	Immune modulation
190	vOTU1023_129	Effector delivery system
191	vOTU1023_131	Effector delivery system
192	vOTU1023_132	Effector delivery system
193	vOTU1023_137	Immune modulation
194	vOTU1023_144	Nutritional/Metabolic factor
195	vOTU1023_145	Nutritional/Metabolic factor
196	vOTU1023_146	Nutritional/Metabolic factor
197	vOTU1023_147	Adherence
198	vOTU1023_148	Nutritional/Metabolic factor
199	vOTU1023_156	Nutritional/Metabolic factor
200	vOTU1023_159	Motility
201	vOTU1023_167	Immune modulation
202	vOTU1023_168	Nutritional/Metabolic factor
203	vOTU1023_169	Nutritional/Metabolic factor
204	vOTU1023_170	Nutritional/Metabolic factor
205	vOTU1023_171	Nutritional/Metabolic factor
206	vOTU1023_173	Adherence
207	vOTU1023_176	Nutritional/Metabolic factor
208	vOTU1023_186	Antimicrobial activity/Competitive advantage
209	vOTU1023_194	Immune modulation
210	vOTU1023_196	Effector delivery system
211	vOTU1023_197	Regulation
212	vOTU1023_198	Nutritional/Metabolic factor
213	vOTU1023_199	Immune modulation
214	vOTU1023_203	Nutritional/Metabolic factor
215	vOTU1023_209	Antimicrobial activity/Competitive advantage
216	vOTU1023_210	Biofilm
217	vOTU1023_211	Biofilm
218	vOTU1023_213	Immune modulation
219	vOTU1023_218	Immune modulation
220	vOTU1023_221	Exotoxin
221	vOTU1023_241	Immune modulation
222	vOTU1023_243	Nutritional/Metabolic factor
223	vOTU1023_244	Immune modulation
224	vOTU1023_246	Nutritional/Metabolic factor
225	vOTU1023_249	Immune modulation
226	vOTU1023_255	Nutritional/Metabolic factor
227	vOTU1023_261	Nutritional/Metabolic factor
228	vOTU1023_264	Nutritional/Metabolic factor
229	vOTU1023_269	Nutritional/Metabolic factor
230	vOTU1023_270	Immune modulation
231	vOTU1023_296	Regulation
232	vOTU1023_297	Immune modulation
233	vOTU1023_304	Nutritional/Metabolic factor
234	vOTU1023_308	Immune modulation
235	vOTU1023_312	Nutritional/Metabolic factor
236	vOTU1023_314	Immune modulation
237	vOTU1023_318	Immune modulation
238	vOTU1023_322	Nutritional/Metabolic factor
239	vOTU1023_331	Nutritional/Metabolic factor
240	vOTU1023_333	Nutritional/Metabolic factor
241	vOTU1023_343	Biofilm
242	vOTU1023_346	Immune modulation
243	vOTU1023_355	Regulation
244	vOTU1023_367	Nutritional/Metabolic factor
245	vOTU1023_368	Nutritional/Metabolic factor
246	vOTU1023_371	Immune modulation
247	vOTU1023_372	Immune modulation
248	vOTU1023_374	Regulation
249	vOTU1023_375	Regulation
250	vOTU1023_383	Immune modulation
251	vOTU1023_385	Nutritional/Metabolic factor
252	vOTU1023_390	Adherence
253	vOTU1023_391	Others
254	vOTU1023_399	Nutritional/Metabolic factor
255	vOTU1023_400	Nutritional/Metabolic factor
256	vOTU1023_401	Nutritional/Metabolic factor
257	vOTU1023_402	Nutritional/Metabolic factor
258	vOTU1023_408	Immune modulation
259	vOTU1023_409	Motility
260	vOTU1023_410	Nutritional/Metabolic factor
261	vOTU1023_417	Nutritional/Metabolic factor
262	vOTU1023_422	Nutritional/Metabolic factor
263	vOTU1023_428	Adherence
264	vOTU1023_434	Immune modulation
265	vOTU1023_435	Immune modulation
266	vOTU1023_443	Exoenzyme
267	vOTU1023_444	Immune modulation
268	vOTU1023_447	Regulation
269	vOTU1023_450	Nutritional/Metabolic factor
270	vOTU1023_452	Effector delivery system
271	vOTU1023_457	Nutritional/Metabolic factor
272	vOTU1023_459	Effector delivery system
273	vOTU1023_460	Regulation
274	vOTU1023_462	Immune modulation
275	vOTU1023_466	Nutritional/Metabolic factor
276	vOTU1023_470	Immune modulation
277	vOTU1023_471	Nutritional/Metabolic factor
278	vOTU1023_473	Antimicrobial activity/Competitive advantage
279	vOTU1023_474	Antimicrobial activity/Competitive advantage
280	vOTU1023_480	Immune modulation
281	vOTU1023_481	Immune modulation
282	vOTU1023_482	Immune modulation
283	vOTU1023_483	Immune modulation
284	vOTU1023_485	Immune modulation
285	vOTU1023_486	Immune modulation
286	vOTU1023_487	Immune modulation
287	vOTU1023_488	Immune modulation
288	vOTU1023_489	Immune modulation
289	vOTU1023_498	Immune modulation
290	vOTU1023_500	Regulation
291	vOTU1023_501	Biofilm
292	vOTU1023_502	Effector delivery system
293	vOTU1023_508	Exotoxin
294	vOTU1023_509	Exotoxin
295	vOTU1023_511	Adherence
296	vOTU1023_512	Adherence
297	vOTU1023_513	Adherence
298	vOTU1023_514	Regulation
299	vOTU1023_517	Immune modulation
300	vOTU1023_524	Immune modulation
301	vOTU1023_525	Stress survival
302	vOTU1023_529	Motility
303	vOTU1023_537	Effector delivery system
304	vOTU1023_547	Biofilm
305	vOTU1023_548	Nutritional/Metabolic factor
306	vOTU1023_550	Nutritional/Metabolic factor
307	vOTU1023_553	Nutritional/Metabolic factor
308	vOTU1023_557	Exotoxin
309	vOTU1023_558	Nutritional/Metabolic factor
310	vOTU1023_559	Adherence
311	vOTU1023_560	Effector delivery system
312	vOTU1023_562	Immune modulation
313	vOTU1023_565	Antimicrobial activity/Competitive advantage
314	vOTU1023_570	Adherence
315	vOTU1023_572	Nutritional/Metabolic factor
316	vOTU1023_576	Nutritional/Metabolic factor
317	vOTU1030_2	Immune modulation
318	vOTU1034_3	Nutritional/Metabolic factor
319	vOTU1048_2	Nutritional/Metabolic factor
320	vOTU1048_4	Nutritional/Metabolic factor
321	vOTU1048_9	Nutritional/Metabolic factor
322	vOTU1048_10	Nutritional/Metabolic factor
323	vOTU1048_11	Nutritional/Metabolic factor
324	vOTU1048_12	Immune modulation
325	vOTU1048_19	Motility
326	vOTU1048_24	Immune modulation
327	vOTU1048_29	Immune modulation
328	vOTU1048_31	Regulation
329	vOTU1048_32	Effector delivery system
330	vOTU1048_36	Regulation
331	vOTU1048_45	Nutritional/Metabolic factor
332	vOTU1048_54	Exotoxin
333	vOTU1048_62	Regulation
334	vOTU1048_63	Regulation
335	vOTU1048_68	Nutritional/Metabolic factor
336	vOTU1048_72	Regulation
337	vOTU1048_73	Regulation
338	vOTU1048_75	Nutritional/Metabolic factor
339	vOTU1048_81	Nutritional/Metabolic factor
340	vOTU1048_92	Adherence
341	vOTU1048_98	Adherence
342	vOTU1048_101	Motility
343	vOTU1048_102	Nutritional/Metabolic factor
344	vOTU1048_103	Immune modulation
345	vOTU1048_109	Exotoxin
346	vOTU1048_117	Regulation
347	vOTU1048_118	Regulation
348	vOTU1048_120	Nutritional/Metabolic factor
349	vOTU1048_134	Nutritional/Metabolic factor
350	vOTU1048_145	Immune modulation
351	vOTU1048_148	Immune modulation
352	vOTU1048_155	Regulation
353	vOTU1048_159	Immune modulation
354	vOTU1048_160	Nutritional/Metabolic factor
355	vOTU1048_169	Immune modulation
356	vOTU1048_170	Immune modulation
357	vOTU1048_171	Nutritional/Metabolic factor
358	vOTU1048_177	Immune modulation
359	vOTU1048_178	Immune modulation
360	vOTU1048_181	Motility
361	vOTU1048_190	Exotoxin
362	vOTU1048_193	Nutritional/Metabolic factor
363	vOTU1048_196	Effector delivery system
364	vOTU1048_198	Immune modulation
365	vOTU1054_1	Regulation
366	vOTU1086_11	Effector delivery system
367	vOTU1090_1	Exoenzyme
368	vOTU1132_2	Nutritional/Metabolic factor
369	vOTU1144_2	Exotoxin
370	vOTU1151_2	Effector delivery system
371	vOTU1155_3	Nutritional/Metabolic factor
372	vOTU1168_1	Immune modulation
373	vOTU1204_3	Nutritional/Metabolic factor
374	vOTU1213_2	Antimicrobial activity/Competitive advantage
375	vOTU1233_2	Others
376	vOTU1233_3	Biofilm
377	vOTU1233_4	Effector delivery system
378	vOTU1233_5	Nutritional/Metabolic factor
379	vOTU1233_17	Nutritional/Metabolic factor
380	vOTU1233_26	Nutritional/Metabolic factor
381	vOTU1233_28	Nutritional/Metabolic factor
382	vOTU1233_30	Immune modulation
383	vOTU1233_34	Immune modulation
384	vOTU1233_39	Immune modulation
385	vOTU1233_41	Nutritional/Metabolic factor
386	vOTU1233_47	Immune modulation
387	vOTU1233_56	Effector delivery system
388	vOTU1233_64	Nutritional/Metabolic factor
389	vOTU1233_66	Effector delivery system
390	vOTU1233_67	Regulation
391	vOTU1233_75	Immune modulation
392	vOTU1233_84	Effector delivery system
393	vOTU1233_96	Adherence
394	vOTU1233_104	Adherence
395	vOTU1233_107	Nutritional/Metabolic factor
396	vOTU1233_114	Nutritional/Metabolic factor
397	vOTU1233_134	Nutritional/Metabolic factor
398	vOTU1233_135	Nutritional/Metabolic factor
399	vOTU1233_136	Immune modulation
400	vOTU1233_137	Nutritional/Metabolic factor
401	vOTU1233_145	Immune modulation
402	vOTU1233_148	Effector delivery system
403	vOTU1233_153	Adherence
404	vOTU1233_155	Adherence
405	vOTU1233_157	Nutritional/Metabolic factor
406	vOTU1233_159	Adherence
407	vOTU1233_171	Nutritional/Metabolic factor
408	vOTU1233_187	Immune modulation
409	vOTU1233_192	Immune modulation
410	vOTU1233_193	Immune modulation
411	vOTU1233_201	Adherence
412	vOTU1233_204	Nutritional/Metabolic factor
413	vOTU1233_222	Nutritional/Metabolic factor
414	vOTU1233_246	Nutritional/Metabolic factor
415	vOTU1233_249	Regulation
416	vOTU1233_264	Adherence
417	vOTU1233_268	Exotoxin
418	vOTU1233_272	Nutritional/Metabolic factor
419	vOTU1233_273	Immune modulation
420	vOTU1233_275	Immune modulation
421	vOTU1233_281	Nutritional/Metabolic factor
422	vOTU1233_286	Exotoxin
423	vOTU1233_289	Nutritional/Metabolic factor
424	vOTU1233_290	Immune modulation
425	vOTU1233_294	Nutritional/Metabolic factor
426	vOTU1233_295	Nutritional/Metabolic factor
427	vOTU1233_298	Antimicrobial activity/Competitive advantage
428	vOTU1233_304	Nutritional/Metabolic factor
429	vOTU1233_308	Nutritional/Metabolic factor
430	vOTU1233_312	Nutritional/Metabolic factor
431	vOTU1233_317	Immune modulation
432	vOTU1233_320	Nutritional/Metabolic factor
433	vOTU1233_326	Nutritional/Metabolic factor
434	vOTU1233_328	Nutritional/Metabolic factor
435	vOTU1233_339	Nutritional/Metabolic factor
436	vOTU1233_340	Immune modulation
437	vOTU1233_341	Immune modulation
438	vOTU1233_342	Effector delivery system
439	vOTU1233_346	Immune modulation
440	vOTU1233_364	Motility
441	vOTU1233_366	Motility
442	vOTU1233_372	Adherence
443	vOTU1233_373	Adherence
444	vOTU1233_379	Adherence
445	vOTU1233_385	Immune modulation
446	vOTU1233_389	Nutritional/Metabolic factor
447	vOTU1233_391	Biofilm
448	vOTU1233_402	Effector delivery system
449	vOTU1233_405	Adherence
450	vOTU1233_417	Nutritional/Metabolic factor
451	vOTU1233_418	Stress survival
452	vOTU1233_426	Stress survival
453	vOTU1233_434	Effector delivery system
454	vOTU1237_1	Stress survival
455	vOTU1253_4	Others
456	vOTU1253_7	Others
457	vOTU1259_1	Immune modulation
458	vOTU1259_2	Post-translational modification
459	vOTU1261_1	Immune modulation
460	vOTU1266_3	Motility
461	vOTU1266_4	Exotoxin
462	vOTU1283_1	Immune modulation
463	vOTU1295_2	Effector delivery system
464	vOTU1330_1	Nutritional/Metabolic factor
465	vOTU1331_2	Adherence
466	vOTU1331_3	Nutritional/Metabolic factor
467	vOTU1331_13	Adherence
468	vOTU1331_31	Effector delivery system
469	vOTU1331_58	Nutritional/Metabolic factor
470	vOTU1331_59	Nutritional/Metabolic factor
471	vOTU1331_60	Nutritional/Metabolic factor
472	vOTU1331_61	Nutritional/Metabolic factor
473	vOTU1331_63	Adherence
474	vOTU1331_64	Adherence
475	vOTU1331_68	Stress survival
476	vOTU1331_83	Immune modulation
477	vOTU1331_92	Immune modulation
478	vOTU1331_102	Adherence
479	vOTU1331_111	Motility
480	vOTU1331_114	Nutritional/Metabolic factor
481	vOTU1331_115	Immune modulation
482	vOTU1331_116	Immune modulation
483	vOTU1331_119	Immune modulation
484	vOTU1331_120	Nutritional/Metabolic factor
485	vOTU1331_123	Biofilm
486	vOTU1331_125	Immune modulation
487	vOTU1331_128	Effector delivery system
488	vOTU1331_142	Immune modulation
489	vOTU1331_143	Nutritional/Metabolic factor
490	vOTU1331_146	Adherence
491	vOTU1331_150	Immune modulation
492	vOTU1331_159	Nutritional/Metabolic factor
493	vOTU1331_161	Nutritional/Metabolic factor
494	vOTU1331_163	Nutritional/Metabolic factor
495	vOTU1331_172	Adherence
496	vOTU1331_173	Nutritional/Metabolic factor
497	vOTU1331_184	Nutritional/Metabolic factor
498	vOTU1331_189	Nutritional/Metabolic factor
499	vOTU1331_197	Nutritional/Metabolic factor
500	vOTU1331_198	Antimicrobial activity/Competitive advantage
501	vOTU1331_208	Stress survival
502	vOTU1331_217	Effector delivery system
503	vOTU1331_218	Stress survival
504	vOTU1331_220	Nutritional/Metabolic factor
505	vOTU1331_231	Antimicrobial activity/Competitive advantage
506	vOTU1331_232	Nutritional/Metabolic factor
507	vOTU1331_234	Stress survival
508	vOTU1331_237	Nutritional/Metabolic factor
509	vOTU1331_239	Nutritional/Metabolic factor
510	vOTU1331_241	Exotoxin
511	vOTU1331_244	Exotoxin
512	vOTU1331_245	Nutritional/Metabolic factor
513	vOTU1331_246	Nutritional/Metabolic factor
514	vOTU1331_248	Biofilm
515	vOTU1331_251	Exotoxin
516	vOTU1331_253	Exotoxin
517	vOTU1331_258	Regulation
518	vOTU1331_272	Nutritional/Metabolic factor
519	vOTU1331_278	Adherence
520	vOTU1331_281	Immune modulation
521	vOTU1331_285	Adherence
522	vOTU1331_292	Nutritional/Metabolic factor
523	vOTU1331_293	Nutritional/Metabolic factor
524	vOTU1331_294	Nutritional/Metabolic factor
525	vOTU1331_316	Immune modulation
526	vOTU1331_317	Immune modulation
527	vOTU1331_323	Antimicrobial activity/Competitive advantage
528	vOTU1331_325	Others
529	vOTU1331_327	Immune modulation
530	vOTU1331_328	Immune modulation
531	vOTU1331_333	Nutritional/Metabolic factor
532	vOTU1331_334	Exotoxin
533	vOTU1331_335	Exotoxin
534	vOTU1331_337	Stress survival
535	vOTU1331_338	Stress survival
536	vOTU1331_341	Stress survival
537	vOTU1331_350	Nutritional/Metabolic factor
538	vOTU1331_357	Adherence
539	vOTU1331_358	Nutritional/Metabolic factor
540	vOTU1331_360	Nutritional/Metabolic factor
541	vOTU1331_366	Immune modulation
542	vOTU1331_367	Biofilm
543	vOTU1331_372	Nutritional/Metabolic factor
544	vOTU1331_378	Stress survival
545	vOTU1331_379	Nutritional/Metabolic factor
546	vOTU1331_381	Immune modulation
547	vOTU1331_391	Regulation
548	vOTU1331_393	Biofilm
549	vOTU1331_396	Nutritional/Metabolic factor
550	vOTU1331_406	Immune modulation
551	vOTU1331_414	Nutritional/Metabolic factor
552	vOTU1331_419	Nutritional/Metabolic factor
553	vOTU1331_422	Nutritional/Metabolic factor
554	vOTU1331_425	Regulation
555	vOTU1331_426	Exotoxin
556	vOTU1331_440	Motility
557	vOTU1331_441	Immune modulation
558	vOTU1331_442	Nutritional/Metabolic factor
559	vOTU1331_453	Nutritional/Metabolic factor
560	vOTU1331_467	Nutritional/Metabolic factor
561	vOTU1331_487	Nutritional/Metabolic factor
562	vOTU1331_495	Nutritional/Metabolic factor
563	vOTU1331_498	Nutritional/Metabolic factor
564	vOTU1331_501	Nutritional/Metabolic factor
565	vOTU1331_506	Immune modulation
566	vOTU1331_507	Immune modulation
567	vOTU1357_5	Nutritional/Metabolic factor
568	vOTU1357_11	Nutritional/Metabolic factor
569	vOTU1357_13	Immune modulation
570	vOTU1357_21	Immune modulation
571	vOTU1357_24	Nutritional/Metabolic factor
572	vOTU1357_29	Immune modulation
573	vOTU1357_30	Effector delivery system
574	vOTU1357_31	Regulation
575	vOTU1357_36	Effector delivery system
576	vOTU1357_37	Adherence
577	vOTU1357_42	Nutritional/Metabolic factor
578	vOTU1357_46	Regulation
579	vOTU1357_47	Regulation
580	vOTU1357_49	Biofilm
581	vOTU1357_50	Immune modulation
582	vOTU1357_51	Exotoxin
583	vOTU1357_69	Immune modulation
584	vOTU1357_73	Nutritional/Metabolic factor
585	vOTU1357_75	Nutritional/Metabolic factor
586	vOTU1357_81	Exotoxin
587	vOTU1357_82	Immune modulation
588	vOTU1357_84	Immune modulation
589	vOTU1357_85	Nutritional/Metabolic factor
590	vOTU1357_93	Nutritional/Metabolic factor
591	vOTU1357_94	Immune modulation
592	vOTU1357_95	Immune modulation
593	vOTU1357_108	Nutritional/Metabolic factor
594	vOTU1357_113	Nutritional/Metabolic factor
595	vOTU1357_118	Adherence
596	vOTU1357_120	Regulation
597	vOTU1357_125	Nutritional/Metabolic factor
598	vOTU1357_127	Regulation
599	vOTU1357_130	Nutritional/Metabolic factor
600	vOTU1357_133	Nutritional/Metabolic factor
601	vOTU1357_134	Nutritional/Metabolic factor
602	vOTU1357_135	Effector delivery system
603	vOTU1357_136	Nutritional/Metabolic factor
604	vOTU1357_137	Nutritional/Metabolic factor
605	vOTU1357_140	Nutritional/Metabolic factor
606	vOTU1357_144	Nutritional/Metabolic factor
607	vOTU1357_151	Invasion
608	vOTU1357_159	Immune modulation
609	vOTU1357_164	Nutritional/Metabolic factor
610	vOTU1357_167	Regulation
611	vOTU1357_168	Regulation
612	vOTU1357_179	Immune modulation
613	vOTU1357_184	Nutritional/Metabolic factor
614	vOTU1357_185	Motility
615	vOTU1357_187	Nutritional/Metabolic factor
616	vOTU1357_188	Biofilm
617	vOTU1357_191	Effector delivery system
618	vOTU1357_192	Effector delivery system
619	vOTU1357_203	Exoenzyme
620	vOTU1357_205	Nutritional/Metabolic factor
621	vOTU1357_215	Adherence
622	vOTU1357_226	Biofilm
623	vOTU1357_227	Regulation
624	vOTU1357_228	Regulation
625	vOTU1357_231	Nutritional/Metabolic factor
626	vOTU1357_237	Nutritional/Metabolic factor
627	vOTU1357_240	Nutritional/Metabolic factor
628	vOTU1357_242	Regulation
629	vOTU1357_243	Invasion
630	vOTU1357_253	Immune modulation
631	vOTU1357_269	Immune modulation
632	vOTU1357_272	Immune modulation
633	vOTU1357_276	Others
634	vOTU1357_281	Nutritional/Metabolic factor
635	vOTU1357_291	Nutritional/Metabolic factor
636	vOTU1357_301	Immune modulation
637	vOTU1357_303	Nutritional/Metabolic factor
638	vOTU1357_306	Immune modulation
639	vOTU1357_307	Antimicrobial activity/Competitive advantage
640	vOTU1357_311	Immune modulation
641	vOTU1357_312	Immune modulation
642	vOTU1357_313	Immune modulation
643	vOTU1357_314	Immune modulation
644	vOTU1357_316	Immune modulation
645	vOTU1357_317	Immune modulation
646	vOTU1357_319	Nutritional/Metabolic factor
647	vOTU1357_322	Nutritional/Metabolic factor
648	vOTU1357_324	Nutritional/Metabolic factor
649	vOTU1357_328	Immune modulation
650	vOTU1357_336	Nutritional/Metabolic factor
651	vOTU1357_340	Adherence
652	vOTU1357_342	Nutritional/Metabolic factor
653	vOTU1357_344	Stress survival
654	vOTU1357_349	Immune modulation
655	vOTU1357_351	Motility
656	vOTU1357_352	Immune modulation
657	vOTU1357_355	Nutritional/Metabolic factor
658	vOTU1357_361	Adherence
659	vOTU1357_367	Nutritional/Metabolic factor
660	vOTU1357_368	Nutritional/Metabolic factor
661	vOTU1358_1	Exotoxin
662	vOTU1400_3	Adherence
663	vOTU1409_5	Exoenzyme
664	vOTU1409_21	Exotoxin
665	vOTU1409_34	Adherence
666	vOTU1411_3	Adherence
667	vOTU1417_1	Adherence
668	vOTU1434_4	Adherence
669	vOTU1444_1	Stress survival
670	vOTU1459_3	Immune modulation
671	vOTU1481_1	Adherence
672	vOTU1515_1	Adherence
673	vOTU1516_1	Exotoxin
674	vOTU1523_3	Effector delivery system
675	vOTU1553_2	Immune modulation
676	vOTU1553_5	Nutritional/Metabolic factor
677	vOTU1553_16	Immune modulation
678	vOTU1553_32	Stress survival
679	vOTU1553_34	Stress survival
680	vOTU1553_35	Stress survival
681	vOTU1553_36	Stress survival
682	vOTU1553_38	Regulation
683	vOTU1553_39	Effector delivery system
684	vOTU1553_41	Adherence
685	vOTU1553_45	Regulation
686	vOTU1553_46	Effector delivery system
687	vOTU1553_49	Antimicrobial activity/Competitive advantage
688	vOTU1553_53	Exotoxin
689	vOTU1553_64	Nutritional/Metabolic factor
690	vOTU1553_66	Nutritional/Metabolic factor
691	vOTU1553_82	Immune modulation
692	vOTU1553_87	Regulation
693	vOTU1553_88	Regulation
694	vOTU1553_90	Others
695	vOTU1553_97	Regulation
696	vOTU1553_99	Regulation
697	vOTU1553_102	Effector delivery system
698	vOTU1553_103	Regulation
699	vOTU1553_104	Exotoxin
700	vOTU1553_107	Nutritional/Metabolic factor
701	vOTU1553_110	Nutritional/Metabolic factor
702	vOTU1553_115	Exotoxin
703	vOTU1553_123	Exotoxin
704	vOTU1553_127	Immune modulation
705	vOTU1553_129	Immune modulation
706	vOTU1553_130	Immune modulation
707	vOTU1553_131	Immune modulation
708	vOTU1553_132	Immune modulation
709	vOTU1553_133	Immune modulation
710	vOTU1553_134	Immune modulation
711	vOTU1553_136	Immune modulation
712	vOTU1553_138	Effector delivery system
713	vOTU1553_140	Nutritional/Metabolic factor
714	vOTU1553_141	Nutritional/Metabolic factor
715	vOTU1553_144	Immune modulation
716	vOTU1553_148	Biofilm
717	vOTU1553_154	Immune modulation
718	vOTU1553_156	Nutritional/Metabolic factor
719	vOTU1553_158	Motility
720	vOTU1553_160	Adherence
721	vOTU1553_166	Immune modulation
722	vOTU1553_168	Effector delivery system
723	vOTU1553_171	Nutritional/Metabolic factor
724	vOTU1553_174	Exotoxin
725	vOTU1553_183	Motility
726	vOTU1553_186	Immune modulation
727	vOTU1553_187	Immune modulation
728	vOTU1553_193	Nutritional/Metabolic factor
729	vOTU1553_194	Immune modulation
730	vOTU1553_195	Immune modulation
731	vOTU1553_204	Nutritional/Metabolic factor
732	vOTU1553_205	Immune modulation
733	vOTU1553_209	Regulation
734	vOTU1553_216	Immune modulation
735	vOTU1553_219	Immune modulation
736	vOTU1553_230	Nutritional/Metabolic factor
737	vOTU1553_244	Nutritional/Metabolic factor
738	vOTU1553_246	Regulation
739	vOTU1553_247	Regulation
740	vOTU1553_255	Exotoxin
741	vOTU1553_261	Immune modulation
742	vOTU1553_262	Nutritional/Metabolic factor
743	vOTU1553_263	Motility
744	vOTU1553_266	Adherence
745	vOTU1553_272	Adherence
746	vOTU1571_14	Nutritional/Metabolic factor
747	vOTU1571_24	Immune modulation
748	vOTU1571_26	Stress survival
749	vOTU1571_27	Stress survival
750	vOTU1571_28	Stress survival
751	vOTU1571_29	Stress survival
752	vOTU1571_30	Nutritional/Metabolic factor
753	vOTU1571_36	Exotoxin
754	vOTU1571_40	Immune modulation
755	vOTU1571_50	Adherence
756	vOTU1571_53	Exoenzyme
757	vOTU1571_56	Immune modulation
758	vOTU1571_76	Nutritional/Metabolic factor
759	vOTU1571_77	Nutritional/Metabolic factor
760	vOTU1571_78	Immune modulation
761	vOTU1571_79	Nutritional/Metabolic factor
762	vOTU1571_80	Others
763	vOTU1571_82	Biofilm
764	vOTU1571_83	Nutritional/Metabolic factor
765	vOTU1571_87	Effector delivery system
766	vOTU1574_3	Adherence
767	vOTU1574_6	Nutritional/Metabolic factor
768	vOTU1574_11	Nutritional/Metabolic factor
769	vOTU1574_16	Nutritional/Metabolic factor
770	vOTU1574_19	Immune modulation
771	vOTU1574_28	Nutritional/Metabolic factor
772	vOTU1574_30	Stress survival
773	vOTU1574_36	Nutritional/Metabolic factor
774	vOTU1574_55	Immune modulation
775	vOTU1574_62	Regulation
776	vOTU1574_70	Post-translational modification
777	vOTU1574_81	Immune modulation
778	vOTU1574_96	Effector delivery system
779	vOTU1574_97	Immune modulation
780	vOTU1574_98	Nutritional/Metabolic factor
781	vOTU1574_103	Nutritional/Metabolic factor
782	vOTU1574_106	Immune modulation
783	vOTU1574_111	Motility
784	vOTU1574_120	Motility
785	vOTU1574_121	Adherence
786	vOTU1574_125	Immune modulation
787	vOTU1574_126	Immune modulation
788	vOTU1574_130	Stress survival
789	vOTU1574_132	Exotoxin
790	vOTU1574_134	Exotoxin
791	vOTU1621_2	Adherence
792	vOTU1633_9	Immune modulation
793	vOTU1633_11	Nutritional/Metabolic factor
794	vOTU1633_13	Immune modulation
795	vOTU1633_19	Exotoxin
796	vOTU1633_29	Nutritional/Metabolic factor
797	vOTU1633_30	Immune modulation
798	vOTU1633_35	Nutritional/Metabolic factor
799	vOTU1633_36	Exotoxin
800	vOTU1633_52	Immune modulation
801	vOTU1633_53	Immune modulation
802	vOTU1633_56	Immune modulation
803	vOTU1633_73	Effector delivery system
804	vOTU1633_82	Stress survival
805	vOTU1633_90	Stress survival
806	vOTU1633_91	Nutritional/Metabolic factor
807	vOTU1680_3	Adherence
808	vOTU1710_17	Stress survival
809	vOTU1713_12	Adherence
810	vOTU1720_1	Adherence
811	vOTU1729_1	Immune modulation
812	vOTU1809_3	Adherence
813	vOTU1900_1	Nutritional/Metabolic factor
814	vOTU1927_18	Exotoxin
815	vOTU2305_11	Adherence
816	vOTU2319_1	Effector delivery system
817	vOTU2369_20	Immune modulation
818	vOTU2369_21	Immune modulation
819	vOTU2369_24	Immune modulation
820	vOTU2400_3	Immune modulation
821	vOTU2400_5	Immune modulation
822	vOTU2405_1	Biofilm
823	vOTU2405_2	Immune modulation
824	vOTU2405_6	Effector delivery system
825	vOTU2409_9	Immune modulation
826	vOTU2409_12	Effector delivery system
827	vOTU2409_14	Adherence
828	vOTU2409_16	Adherence
829	vOTU2409_22	Nutritional/Metabolic factor
830	vOTU2409_23	Regulation
831	vOTU2409_24	Regulation
832	vOTU2409_27	Nutritional/Metabolic factor
833	vOTU2409_33	Nutritional/Metabolic factor
834	vOTU2409_34	Nutritional/Metabolic factor
835	vOTU2409_35	Nutritional/Metabolic factor
836	vOTU2412_1	Immune modulation
837	vOTU2412_6	Nutritional/Metabolic factor
838	vOTU2416_8	Immune modulation
839	vOTU2423_2	Stress survival
840	vOTU2429_1	Effector delivery system
841	vOTU2429_6	Effector delivery system
842	vOTU2429_7	Effector delivery system
843	vOTU2429_8	Adherence
844	vOTU2429_17	Stress survival
845	vOTU2429_18	Regulation
846	vOTU2429_19	Stress survival
847	vOTU2429_20	Nutritional/Metabolic factor
848	vOTU2431_2	Nutritional/Metabolic factor
849	vOTU2432_4	Effector delivery system
850	vOTU2432_5	Adherence
851	vOTU2439_1	Regulation
852	vOTU2439_3	Effector delivery system
853	vOTU2440_1	Immune modulation
854	vOTU2440_10	Immune modulation
855	vOTU2440_12	Nutritional/Metabolic factor
856	vOTU2510_1	Effector delivery system
857	vOTU2513_3	Immune modulation
858	vOTU2520_9	Stress survival
859	vOTU2521_1	Effector delivery system
860	vOTU2537_7	Immune modulation
861	vOTU2540_1	Effector delivery system
862	vOTU2540_2	Effector delivery system
863	vOTU2547_1	Immune modulation
864	vOTU2547_2	Nutritional/Metabolic factor
865	vOTU2547_10	Effector delivery system
866	vOTU2547_11	Regulation
867	vOTU2554_1	Effector delivery system
868	vOTU2554_2	Others
869	vOTU2555_6	Adherence
870	vOTU2559_6	Nutritional/Metabolic factor
871	vOTU2563_2	Motility
872	vOTU2565_1	Stress survival
873	vOTU2568_1	Adherence
874	vOTU2571_3	Nutritional/Metabolic factor
875	vOTU2571_6	Regulation
876	vOTU2571_7	Regulation
877	vOTU2576_14	Effector delivery system
878	vOTU2576_17	Regulation
879	vOTU2576_18	Regulation
880	vOTU2628_1	Motility
881	vOTU2636_11	Adherence
882	vOTU2655_4	Adherence
883	vOTU2662_8	Nutritional/Metabolic factor
884	vOTU2665_2	Immune modulation
885	vOTU2673_1	Adherence
886	vOTU2673_2	Nutritional/Metabolic factor
887	vOTU2673_5	Adherence
888	vOTU2679_2	Nutritional/Metabolic factor
889	vOTU2692_1	Adherence
890	vOTU2695_4	Stress survival
891	vOTU2698_3	Effector delivery system
892	vOTU2698_9	Immune modulation
893	vOTU2698_13	Immune modulation
894	vOTU2708_3	Motility
895	vOTU2718_5	Regulation
896	vOTU2729_1	Adherence
897	vOTU2751_2	Exotoxin
898	vOTU2756_1	Stress survival
899	vOTU2756_2	Stress survival
900	vOTU2769_5	Immune modulation
901	vOTU2769_8	Antimicrobial activity/Competitive advantage
902	vOTU2775_3	Motility
903	vOTU2784_1	Immune modulation
904	vOTU2787_2	Stress survival
905	vOTU2789_2	Stress survival
906	vOTU2795_4	Immune modulation
907	vOTU2795_14	Nutritional/Metabolic factor
908	vOTU2795_19	Adherence
909	vOTU2795_27	Nutritional/Metabolic factor
910	vOTU2795_28	Nutritional/Metabolic factor
911	vOTU2795_29	Nutritional/Metabolic factor
912	vOTU2801_7	Regulation
913	vOTU2801_8	Nutritional/Metabolic factor
914	vOTU2803_4	Immune modulation
915	vOTU2803_8	Immune modulation
916	vOTU2803_9	Immune modulation
917	vOTU2814_3	Nutritional/Metabolic factor
918	vOTU2820_4	Immune modulation
919	vOTU2830_1	Effector delivery system
920	vOTU2830_2	Effector delivery system
921	vOTU2832_1	Immune modulation
922	vOTU2845_1	Nutritional/Metabolic factor
923	vOTU2845_2	Nutritional/Metabolic factor
924	vOTU2848_15	Nutritional/Metabolic factor
925	vOTU2848_16	Nutritional/Metabolic factor
926	vOTU2848_35	Immune modulation
927	vOTU2848_36	Immune modulation
928	vOTU2848_41	Nutritional/Metabolic factor
929	vOTU2848_42	Nutritional/Metabolic factor
930	vOTU2848_43	Nutritional/Metabolic factor
931	vOTU2848_44	Nutritional/Metabolic factor
932	vOTU2848_45	Nutritional/Metabolic factor
933	vOTU2848_46	Nutritional/Metabolic factor
934	vOTU2848_47	Nutritional/Metabolic factor
935	vOTU2848_49	Nutritional/Metabolic factor
936	vOTU2848_53	Exotoxin
937	vOTU2848_54	Antimicrobial activity/Competitive advantage
938	vOTU2848_56	Nutritional/Metabolic factor
939	vOTU2848_57	Motility
940	vOTU2849_2	Nutritional/Metabolic factor
941	vOTU2849_3	Nutritional/Metabolic factor
942	vOTU2849_4	Nutritional/Metabolic factor
943	vOTU2849_10	Adherence
944	vOTU2849_17	Immune modulation
945	vOTU2849_20	Post-translational modification
946	vOTU2849_21	Immune modulation
947	vOTU2849_23	Immune modulation
948	vOTU2849_31	Immune modulation
949	vOTU2849_32	Motility
950	vOTU2861_4	Antimicrobial activity/Competitive advantage
951	vOTU2861_5	Exoenzyme
952	vOTU2864_3	Stress survival
953	vOTU2867_1	Effector delivery system
954	vOTU2867_2	Regulation
955	vOTU2869_1	Immune modulation
956	vOTU2884_1	Nutritional/Metabolic factor
957	vOTU2907_2	Stress survival
958	vOTU2918_1	Immune modulation
959	vOTU2922_3	Immune modulation
960	vOTU2931_3	Stress survival
961	vOTU2939_4	Immune modulation
962	vOTU2939_6	Immune modulation
963	vOTU2940_3	Effector delivery system
964	vOTU2958_13	Regulation
965	vOTU2970_6	Stress survival
966	vOTU2983_1	Nutritional/Metabolic factor
967	vOTU2995_1	Exotoxin
968	vOTU2995_2	Exotoxin
969	vOTU2995_3	Exotoxin
970	vOTU2999_8	Immune modulation
971	vOTU3006_8	Immune modulation
972	vOTU3006_13	Nutritional/Metabolic factor
973	vOTU3011_3	Nutritional/Metabolic factor
974	vOTU3013_1	Immune modulation
975	vOTU3034_2	Exotoxin
976	vOTU3040_1	Effector delivery system
977	vOTU3050_1	Adherence
978	vOTU3066_3	Adherence
979	vOTU3101_5	Immune modulation
980	vOTU3107_6	Adherence
981	vOTU3110_1	Effector delivery system
982	vOTU3110_47	Effector delivery system
983	vOTU3112_1	Adherence
984	vOTU3114_1	Adherence
985	vOTU3122_1	Adherence
986	vOTU3133_10	Adherence
987	vOTU3135_3	Stress survival
988	vOTU3143_43	Adherence
989	vOTU3150_1	Adherence
990	vOTU3150_2	Nutritional/Metabolic factor
991	vOTU3150_3	Immune modulation
992	vOTU3150_4	Immune modulation
993	vOTU3150_12	Nutritional/Metabolic factor
994	vOTU3150_22	Adherence
995	vOTU3150_23	Adherence
996	vOTU3150_71	Stress survival
997	vOTU3153_1	Adherence
998	vOTU3154_53	Nutritional/Metabolic factor
999	vOTU3154_55	Nutritional/Metabolic factor
1000	vOTU3154_59	Effector delivery system
1001	vOTU3164_17	Effector delivery system
1002	vOTU3164_28	Effector delivery system
1003	vOTU3236_2	Nutritional/Metabolic factor
1004	vOTU3240_2	Adherence
1005	vOTU3311_4	Adherence
1006	vOTU3770_1	Immune modulation
1007	vOTU4081_19	Immune modulation
1008	vOTU4101_1	Effector delivery system
1009	vOTU4101_3	Nutritional/Metabolic factor
1010	vOTU4127_12	Motility
1011	vOTU4334_5	Regulation
1012	vOTU4335_2	Immune modulation
1013	vOTU4342_2	Immune modulation
1014	vOTU4357_9	Nutritional/Metabolic factor
1015	vOTU4370_2	Adherence
1016	vOTU4406_6	Effector delivery system
1017	vOTU4411_10	Nutritional/Metabolic factor
1018	vOTU4429_6	Effector delivery system
1019	vOTU4450_6	Adherence
1020	vOTU4456_3	Effector delivery system
1021	vOTU4517_3	Adherence
1022	vOTU4529_4	Immune modulation
1023	vOTU4542_3	Immune modulation
1024	vOTU4565_1	Regulation
1025	vOTU4604_3	Adherence
1026	vOTU4607_11	Adherence
1027	vOTU4613_7	Adherence
1028	vOTU4624_2	Effector delivery system
1029	vOTU4634_3	Effector delivery system
1030	vOTU4663_3	Effector delivery system
1031	vOTU4714_1	Adherence
1032	vOTU4715_3	Immune modulation
1033	vOTU4752_1	Effector delivery system
1034	vOTU4752_4	Exotoxin
1035	vOTU4844_12	Adherence
1036	vOTU4894_9	Adherence
1037	vOTU4941_4	Immune modulation
1038	vOTU4964_4	Adherence
1039	vOTU4965_1	Adherence
1040	vOTU5000_5	Adherence
1041	vOTU5000_6	Adherence
1042	vOTU5005_2	Adherence
1043	vOTU5033_1	Adherence
1044	vOTU5049_2	Immune modulation
1045	vOTU5056_3	Adherence
1046	vOTU5103_3	Effector delivery system
1047	vOTU5161_15	Adherence
1048	vOTU5165_1	Immune modulation
1049	vOTU5173_1	Adherence
1050	vOTU5215_3	Adherence
1051	vOTU5286_1	Effector delivery system
1052	vOTU5316_2	Immune modulation
1053	vOTU5345_2	Stress survival
1054	vOTU5352_3	Adherence
1055	vOTU5360_8	Nutritional/Metabolic factor
1056	vOTU5438_8	Adherence
1057	vOTU5438_11	Nutritional/Metabolic factor
1058	vOTU5454_5	Effector delivery system
1059	vOTU5471_13	Adherence
1060	vOTU5498_3	Adherence
1061	vOTU5498_5	Adherence
1062	vOTU5504_4	Exotoxin
1063	vOTU5528_4	Adherence
1064	vOTU5532_21	Effector delivery system
1065	vOTU5536_1	Adherence
1066	vOTU5541_4	Adherence
1067	vOTU5589_1	Immune modulation
1068	vOTU5609_4	Nutritional/Metabolic factor
1069	vOTU5609_6	Effector delivery system
1070	vOTU5614_2	Adherence
1071	vOTU5695_2	Adherence
1072	vOTU5720_2	Adherence
1073	vOTU5743_4	Adherence
1074	vOTU5756_4	Stress survival
1075	vOTU5756_14	Adherence
1076	vOTU5770_1	Adherence
1077	vOTU5785_44	Effector delivery system
1078	vOTU5793_13	Effector delivery system
1079	vOTU5838_1	Immune modulation
1080	vOTU5871_3	Immune modulation
1081	vOTU5871_9	Exoenzyme
1082	vOTU5875_13	Immune modulation
1083	vOTU5923_2	Immune modulation
1084	vOTU5923_4	Immune modulation
1085	vOTU5932_4	Immune modulation
1086	vOTU5955_1	Adherence
1087	vOTU5955_7	Adherence
1088	vOTU5970_12	Effector delivery system
1089	vOTU5986_1	Effector delivery system
1090	vOTU5991_7	Motility
1091	vOTU6002_8	Adherence
1092	vOTU6009_1	Adherence
1093	vOTU6017_1	Adherence
1094	vOTU6017_2	Effector delivery system
1095	vOTU6027_8	Immune modulation
1096	vOTU6036_8	Adherence
1097	vOTU6038_3	Effector delivery system
1098	vOTU6067_3	Adherence
1099	vOTU6087_1	Adherence
1100	vOTU6092_2	Adherence
1101	vOTU6092_4	Adherence
1102	vOTU6105_1	Adherence
1103	vOTU6106_5	Adherence
1104	vOTU6113_9	Regulation
1105	vOTU6113_11	Adherence
1106	vOTU6118_1	Adherence
1107	vOTU6118_4	Effector delivery system
1108	vOTU6118_5	Adherence
1109	vOTU6122_1	Adherence
1110	vOTU6137_5	Adherence
1111	vOTU6138_4	Immune modulation
1112	vOTU6172_2	Adherence
1113	vOTU6195_8	Immune modulation
1114	vOTU6199_4	Adherence
1115	vOTU6203_4	Adherence
1116	vOTU6248_2	Immune modulation
1117	vOTU6273_6	Adherence
1118	vOTU6287_4	Adherence
1119	vOTU6306_1	Adherence
1120	vOTU6321_8	Invasion
1121	vOTU6334_2	Adherence
1122	vOTU6395_7	Immune modulation
1123	vOTU6449_3	Adherence
1124	vOTU6459_4	Adherence
1125	vOTU6465_5	Immune modulation
1126	vOTU6470_1	Adherence
1127	vOTU6470_7	Effector delivery system
1128	vOTU6627_5	Immune modulation
1129	vOTU6665_6	Effector delivery system
1130	vOTU6665_9	Effector delivery system
1131	vOTU6665_10	Immune modulation
1132	vOTU6674_6	Regulation
1133	vOTU6687_3	Effector delivery system
1134	vOTU6697_22	Regulation
1135	vOTU6716_5	Effector delivery system
1136	vOTU6716_6	Effector delivery system
1137	vOTU6727_2	Adherence
1138	vOTU6749_7	Effector delivery system
1139	vOTU6813_1	Effector delivery system
1140	vOTU6816_3	Adherence
1141	vOTU6844_5	Immune modulation
1142	vOTU6851_4	Effector delivery system
1143	vOTU6867_15	Adherence
1144	vOTU6880_4	Effector delivery system
1145	vOTU6922_8	Effector delivery system
1146	vOTU7022_5	Adherence
1147	vOTU7057_4	Immune modulation
1148	vOTU7079_1	Immune modulation
1149	vOTU7086_3	Adherence
1150	vOTU7130_2	Effector delivery system
1151	vOTU7167_4	Adherence
1152	vOTU7175_3	Invasion
1153	vOTU7283_2	Adherence
1154	vOTU7317_3	Adherence
1155	vOTU7317_5	Adherence
1156	vOTU7335_4	Nutritional/Metabolic factor
1157	vOTU7352_6	Adherence
1158	vOTU7375_5	Stress survival
1159	vOTU7409_2	Immune modulation
1160	vOTU7443_4	Adherence
1161	vOTU7481_4	Effector delivery system
1162	vOTU7503_1	Adherence
1163	vOTU7515_9	Adherence
1164	vOTU7515_10	Immune modulation
1165	vOTU7529_3	Adherence
1166	vOTU7533_1	Effector delivery system
1167	vOTU7537_3	Adherence
1168	vOTU7557_3	Effector delivery system
1169	vOTU7558_3	Adherence
1170	vOTU7560_3	Adherence
1171	vOTU7561_1	Immune modulation
1172	vOTU7561_2	Immune modulation
1173	vOTU7561_4	Immune modulation
1174	vOTU7569_2	Immune modulation
1175	vOTU7574_3	Adherence
1176	vOTU7574_6	Effector delivery system
1177	vOTU7576_3	Adherence
1178	vOTU7589_7	Effector delivery system
1179	vOTU7604_7	Adherence
1180	vOTU7611_10	Immune modulation
1181	vOTU7617_3	Adherence
1182	vOTU7617_8	Exoenzyme
1183	vOTU7617_10	Adherence
1184	vOTU7626_3	Adherence
1185	vOTU7640_18	Adherence
1186	vOTU7640_20	Adherence
1187	vOTU7654_3	Adherence
1188	vOTU7661_7	Adherence
1189	vOTU7676_12	Adherence
1190	vOTU7702_1	Effector delivery system
1191	vOTU7702_3	Adherence
1192	vOTU7703_2	Adherence
1193	vOTU7706_1	Effector delivery system
1194	vOTU7717_9	Adherence
1195	vOTU7729_6	Adherence
1196	vOTU7738_11	Adherence
1197	vOTU7740_1	Adherence
1198	vOTU7740_4	Effector delivery system
1199	vOTU7761_8	Immune modulation
1200	vOTU7767_14	Adherence
1201	vOTU7767_21	Adherence
1202	vOTU7773_5	Immune modulation
1203	vOTU7774_4	Effector delivery system
1204	vOTU7774_9	Effector delivery system
1205	vOTU7774_27	Adherence
1206	vOTU7782_1	Adherence
1207	vOTU7782_3	Adherence
1208	vOTU7813_14	Effector delivery system
1209	vOTU7818_16	Immune modulation
1210	vOTU7823_3	Stress survival
1211	vOTU7828_18	Adherence
1212	vOTU7829_11	Invasion
1213	vOTU7898_9	Effector delivery system
1214	vOTU7930_4	Adherence
1215	vOTU8076_1	Adherence
1216	vOTU8118_2	Exoenzyme
1217	vOTU8165_4	Nutritional/Metabolic factor
1218	vOTU8181_1	Adherence
1219	vOTU8182_1	Adherence
1220	vOTU8201_3	Invasion
1221	vOTU8206_4	Regulation
1222	vOTU8222_10	Adherence
1223	vOTU8249_10	Adherence
1224	vOTU8269_2	Nutritional/Metabolic factor
1225	vOTU8280_19	Immune modulation
1226	vOTU8291_6	Effector delivery system
1227	vOTU8318_9	Immune modulation
1228	vOTU8326_6	Immune modulation
1229	vOTU8326_9	Immune modulation
1230	vOTU8344_1	Immune modulation
1231	vOTU8362_3	Adherence
1232	vOTU8362_4	Adherence
1233	vOTU8367_4	Immune modulation
1234	vOTU8380_3	Immune modulation
1235	vOTU8410_1	Adherence
1236	vOTU8428_1	Stress survival
1237	vOTU8428_2	Stress survival
1238	vOTU8524_1	Immune modulation
1239	vOTU8579_2	Exotoxin
1240	vOTU8672_1	Adherence
1241	vOTU8672_12	Effector delivery system
1242	vOTU8672_13	Adherence
1243	vOTU8682_4	Adherence
1244	vOTU8682_5	Adherence
1245	vOTU8682_6	Adherence
1246	vOTU8682_9	Adherence
1247	vOTU8691_3	Nutritional/Metabolic factor
1248	vOTU8691_4	Immune modulation
1249	vOTU8767_2	Effector delivery system
1250	vOTU8785_1	Regulation
1251	vOTU8785_6	Adherence
1252	vOTU8785_7	Regulation
1253	vOTU8844_9	Exotoxin
1254	vOTU8870_1	Nutritional/Metabolic factor
1255	vOTU8891_3	Immune modulation
1256	vOTU8891_4	Immune modulation
1257	vOTU8947_1	Effector delivery system
1258	vOTU8957_1	Adherence
1259	vOTU9008_10	Nutritional/Metabolic factor
1260	vOTU9008_11	Nutritional/Metabolic factor
1261	vOTU9068_2	Effector delivery system
1262	vOTU9120_4	Effector delivery system
1263	vOTU9134_7	Adherence
1264	vOTU9141_3	Adherence
1265	vOTU9227_6	Immune modulation
1266	vOTU9348_12	Immune modulation
1267	vOTU9348_19	Immune modulation
1268	vOTU9348_22	Immune modulation
1269	vOTU9348_25	Immune modulation
1270	vOTU9480_3	Immune modulation
1271	vOTU9480_4	Immune modulation
1272	vOTU9551_3	Adherence
1273	vOTU9602_2	Immune modulation
1274	vOTU9615_1	Immune modulation
1275	vOTU9615_2	Immune modulation
1276	vOTU9615_3	Immune modulation
1277	vOTU9615_4	Immune modulation
1278	vOTU9615_5	Adherence
1279	vOTU9661_43	Adherence
1280	vOTU9661_47	Adherence
1281	vOTU9668_1	Adherence
1282	vOTU9668_2	Adherence
1283	vOTU9676_5	Immune modulation
1284	vOTU9678_4	Adherence
1285	vOTU9679_17	Adherence
1286	vOTU9684_1	Adherence
1287	vOTU9692_6	Adherence
1288	vOTU9718_8	Adherence
1289	vOTU9719_1	Stress survival
1290	vOTU9721_5	Adherence
1291	vOTU9723_9	Stress survival
1292	vOTU9732_13	Adherence
1293	vOTU9732_19	Adherence
1294	vOTU9736_6	Adherence
1295	vOTU9745_5	Stress survival
1296	vOTU9745_15	Others
1297	vOTU9746_13	Adherence
1298	vOTU9746_54	Adherence
1299	vOTU9747_1	Immune modulation
1300	vOTU9749_8	Adherence
1301	vOTU9749_11	Adherence
1302	vOTU9753_2	Adherence
1303	vOTU9753_5	Adherence
1304	vOTU9754_55	Regulation
1305	vOTU9755_4	Stress survival
1306	vOTU9756_55	Biofilm
1307	vOTU9757_5	Immune modulation
1308	vOTU9762_3	Stress survival
1309	vOTU9766_80	Adherence
1310	vOTU9766_81	Immune modulation
1311	vOTU9766_82	Immune modulation
1312	vOTU9766_83	Nutritional/Metabolic factor
1313	vOTU9773_4	Adherence
1314	vOTU9773_8	Adherence
1315	vOTU9781_5	Adherence
1316	vOTU9784_1	Adherence
1317	vOTU9784_2	Adherence
1318	vOTU9797_1	Effector delivery system
1319	vOTU9803_3	Immune modulation
1320	vOTU9803_5	Adherence
1321	vOTU9819_10	Immune modulation
1322	vOTU9826_8	Immune modulation
1323	vOTU9844_13	Stress survival
1324	vOTU9948_6	Adherence
1325	vOTU10006_4	Nutritional/Metabolic factor
1326	vOTU10176_1	Adherence
1327	vOTU10176_2	Adherence
1328	vOTU10176_3	Adherence
1329	vOTU10514_7	Effector delivery system
1330	vOTU10674_1	Adherence
1331	vOTU10698_1	Adherence
1332	vOTU10784_1	Exotoxin
1333	vOTU10784_6	Nutritional/Metabolic factor
1334	vOTU10784_7	Nutritional/Metabolic factor
1335	vOTU10784_8	Nutritional/Metabolic factor
1336	vOTU10784_9	Nutritional/Metabolic factor
1337	vOTU10784_10	Nutritional/Metabolic factor
1338	vOTU10784_11	Nutritional/Metabolic factor
1339	vOTU10988_3	Stress survival
1340	vOTU11187_7	Adherence
1341	vOTU11227_1	Nutritional/Metabolic factor
1342	vOTU11234_5	Stress survival
1343	vOTU11234_6	Stress survival
1344	vOTU11244_1	Nutritional/Metabolic factor
1345	vOTU11287_1	Immune modulation
1346	vOTU11287_2	Immune modulation
1347	vOTU11287_3	Immune modulation
1348	vOTU11459_4	Adherence
1349	vOTU11484_1	Nutritional/Metabolic factor
1350	vOTU11484_8	Nutritional/Metabolic factor
1351	vOTU11484_9	Nutritional/Metabolic factor
1352	vOTU11484_13	Nutritional/Metabolic factor
1353	vOTU11484_14	Nutritional/Metabolic factor
1354	vOTU11484_19	Immune modulation
1355	vOTU11484_25	Immune modulation
1356	vOTU11484_28	Adherence
1357	vOTU11484_34	Immune modulation
1358	vOTU11484_35	Immune modulation
1359	vOTU11484_36	Immune modulation
1360	vOTU11484_37	Immune modulation
1361	vOTU11484_38	Immune modulation
1362	vOTU11484_39	Immune modulation
1363	vOTU11484_40	Immune modulation
1364	vOTU11484_41	Immune modulation
1365	vOTU11484_42	Immune modulation
1366	vOTU11484_43	Immune modulation
1367	vOTU11484_52	Effector delivery system
1368	vOTU11484_56	Regulation
1369	vOTU11484_57	Immune modulation
1370	vOTU11484_64	Immune modulation
1371	vOTU11484_65	Exotoxin
1372	vOTU11484_71	Biofilm
1373	vOTU11484_76	Immune modulation
1374	vOTU11484_78	Post-translational modification
1375	vOTU11484_85	Nutritional/Metabolic factor
1376	vOTU11484_86	Nutritional/Metabolic factor
1377	vOTU11484_90	Exotoxin
1378	vOTU11484_92	Nutritional/Metabolic factor
1379	vOTU11484_94	Others
1380	vOTU11484_105	Effector delivery system
1381	vOTU11484_106	Effector delivery system
1382	vOTU11484_110	Effector delivery system
1383	vOTU11484_113	Motility
1384	vOTU11484_115	Effector delivery system
1385	vOTU11484_129	Nutritional/Metabolic factor
1386	vOTU11484_130	Exoenzyme
1387	vOTU11484_133	Adherence
1388	vOTU11484_135	Adherence
1389	vOTU11484_144	Regulation
1390	vOTU11484_156	Effector delivery system
1391	vOTU11484_157	Effector delivery system
1392	vOTU11484_164	Immune modulation
1393	vOTU11484_166	Exotoxin
1394	vOTU11575_2	Effector delivery system
1395	vOTU11758_12	Effector delivery system
1396	vOTU12403_12	Adherence
1397	vOTU12634_3	Adherence
1398	vOTU12800_5	Nutritional/Metabolic factor
1399	vOTU12800_7	Immune modulation
1400	vOTU12800_15	Exotoxin
1401	vOTU12800_29	Immune modulation
1402	vOTU12800_31	Nutritional/Metabolic factor
1403	vOTU13048_3	Adherence
1404	vOTU13049_42	Adherence
1405	vOTU13049_51	Exoenzyme
1406	vOTU13049_60	Immune modulation
1407	vOTU13049_61	Immune modulation
1408	vOTU13049_63	Immune modulation
1409	vOTU13049_64	Immune modulation
1410	vOTU13049_65	Immune modulation
1411	vOTU13049_66	Immune modulation
1412	vOTU13049_67	Immune modulation
1413	vOTU13049_70	Immune modulation
1414	vOTU13049_71	Immune modulation
1415	vOTU13049_73	Immune modulation
1416	vOTU13049_74	Immune modulation
1417	vOTU13049_75	Immune modulation
1418	vOTU13049_76	Immune modulation
1419	vOTU13049_77	Immune modulation
1420	vOTU13049_78	Immune modulation
1421	vOTU13049_79	Immune modulation
1422	vOTU13049_80	Immune modulation
1423	vOTU13049_82	Immune modulation
1424	vOTU13049_83	Immune modulation
1425	vOTU13049_84	Immune modulation
1426	vOTU13049_85	Immune modulation
1427	vOTU13049_86	Exotoxin
1428	vOTU13049_90	Effector delivery system
1429	vOTU13049_91	Regulation
1430	vOTU13049_96	Post-translational modification
1431	vOTU13049_97	Stress survival
1432	vOTU13049_101	Adherence
1433	vOTU13049_105	Immune modulation
1434	vOTU13049_107	Effector delivery system
1435	vOTU13049_108	Adherence
1436	vOTU13049_115	Nutritional/Metabolic factor
1437	vOTU13049_116	Exotoxin
1438	vOTU13054_19	Biofilm
1439	vOTU13055_5	Adherence
1440	vOTU13057_2	Adherence
1441	vOTU13058_1	Immune modulation
1442	vOTU13110_2	Adherence
1443	vOTU13135_7	Invasion
1444	vOTU13135_10	Adherence
1445	vOTU13138_12	Adherence
1446	vOTU13166_8	Motility
1447	vOTU13180_13	Effector delivery system
1448	vOTU13182_9	Adherence
1449	vOTU13189_3	Effector delivery system
1450	vOTU13198_18	Regulation
1451	vOTU13203_1	Adherence
1452	vOTU13206_4	Effector delivery system
1453	vOTU13213_4	Adherence
1454	vOTU13224_13	Adherence
1455	vOTU13230_2	Others
1456	vOTU13233_5	Stress survival
1457	vOTU13239_2	Adherence
1458	vOTU13244_5	Invasion
1459	vOTU13250_2	Immune modulation
1460	vOTU13258_11	Exotoxin
1461	vOTU13259_7	Adherence
1462	vOTU13259_9	Adherence
1463	vOTU13263_25	Motility
1464	vOTU13268_6	Exotoxin
1465	vOTU13272_6	Adherence
1466	vOTU13314_1	Others
1467	vOTU13363_5	Nutritional/Metabolic factor
1468	vOTU13384_2	Invasion
1469	vOTU13464_1	Exoenzyme
1470	vOTU13479_4	Immune modulation
1471	vOTU13521_1	Effector delivery system
1472	vOTU13595_9	Invasion
1473	vOTU13595_10	Motility
1474	vOTU13693_4	Adherence
1475	vOTU13704_2	Exotoxin
1476	vOTU13748_1	Effector delivery system
1477	vOTU13748_2	Invasion
1478	vOTU13768_4	Adherence
1479	vOTU13803_6	Effector delivery system
1480	vOTU13913_2	Biofilm
1481	vOTU13932_1	Regulation
1482	vOTU13932_3	Regulation
1483	vOTU13942_8	Adherence
1484	vOTU13944_1	Immune modulation
1485	vOTU13952_11	Adherence
1486	vOTU13954_6	Effector delivery system
1487	vOTU13960_15	Adherence
1488	vOTU13963_1	Exoenzyme
1489	vOTU13989_1	Effector delivery system
1490	vOTU13991_1	Adherence
1491	vOTU14028_1	Effector delivery system
1492	vOTU14046_3	Adherence
1493	vOTU14061_7	Adherence
1494	vOTU14066_36	Motility
1495	vOTU14066_39	Effector delivery system
1496	vOTU14066_102	Motility
1497	vOTU14066_133	Adherence
1498	vOTU14066_134	Adherence
1499	vOTU14066_210	Invasion
1500	vOTU14066_214	Effector delivery system
1501	vOTU14067_10	Exotoxin
1502	vOTU14067_20	Adherence
1503	vOTU14067_21	Adherence
1504	vOTU14070_32	Invasion
1505	vOTU14074_5	Stress survival
1506	vOTU14078_4	Stress survival
1507	vOTU14085_1	Adherence
1508	vOTU14088_2	Adherence
1509	vOTU14095_1	Adherence
1510	vOTU14095_2	Adherence
1511	vOTU14099_10	Stress survival
1512	vOTU14099_11	Stress survival
1513	vOTU14113_14	Adherence
1514	vOTU14113_21	Invasion
1515	vOTU14114_16	Adherence
1516	vOTU14114_22	Adherence
1517	vOTU14115_2	Adherence
1518	vOTU14122_18	Adherence
1519	vOTU14123_1	Adherence
1520	vOTU14126_22	Adherence
1521	vOTU14129_2	Invasion
1522	vOTU14130_1	Adherence
1523	vOTU14131_1	Adherence
1524	vOTU14133_13	Adherence
1525	vOTU14133_20	Adherence
1526	vOTU14133_24	Adherence
1527	vOTU14133_38	Adherence
1528	vOTU14133_68	Adherence
1529	vOTU14136_5	Adherence
1530	vOTU14141_14	Adherence
1531	vOTU14144_5	Exoenzyme
1532	vOTU14145_7	Motility
1533	vOTU14151_4	Effector delivery system
1534	vOTU14165_7	Effector delivery system
1535	vOTU14179_2	Invasion
1536	vOTU14203_3	Motility
1537	vOTU14208_3	Adherence
1538	vOTU14209_5	Motility
1539	vOTU14228_4	Adherence
1540	vOTU14229_4	Motility
1541	vOTU14284_26	Exotoxin
1542	vOTU14291_4	Immune modulation
1543	vOTU14292_5	Adherence
1544	vOTU14300_1	Motility
1545	vOTU14327_3	Invasion
1546	vOTU14327_4	Adherence
1547	vOTU14327_5	Adherence
1548	vOTU14340_1	Adherence
1549	vOTU14352_12	Adherence
1550	vOTU14362_2	Adherence
1551	vOTU14366_1	Adherence
1552	vOTU14383_3	Effector delivery system
1553	vOTU14403_4	Adherence
1554	vOTU14416_1	Effector delivery system
1555	vOTU14423_7	Adherence
1556	vOTU14444_3	Effector delivery system
1557	vOTU14454_3	Adherence
1558	vOTU14461_8	Immune modulation
1559	vOTU14475_1	Regulation
1560	vOTU14475_3	Effector delivery system
1561	vOTU14475_8	Immune modulation
1562	vOTU14497_4	Adherence
1563	vOTU14530_1	Effector delivery system
1564	vOTU14536_2	Others
1565	vOTU14555_3	Adherence
1566	vOTU14589_1	Adherence
1567	vOTU14589_4	Adherence
1568	vOTU14613_3	Adherence
1569	vOTU14631_1	Adherence
1570	vOTU14648_3	Regulation
1571	vOTU14658_2	Adherence
1572	vOTU14663_2	Effector delivery system
1573	vOTU14670_3	Invasion
1574	vOTU14670_5	Stress survival
1575	vOTU14682_5	Adherence
1576	vOTU14682_24	Effector delivery system
1577	vOTU14682_30	Invasion
1578	vOTU14685_2	Invasion
1579	vOTU14685_3	Adherence
1580	vOTU14686_7	Adherence
1581	vOTU14699_29	Effector delivery system
1582	vOTU14702_9	Immune modulation
1583	vOTU14703_37	Adherence
1584	vOTU14705_18	Motility
1585	vOTU14706_9	Adherence
1586	vOTU14718_9	Adherence
1587	vOTU14718_18	Adherence
1588	vOTU14720_3	Adherence
1589	vOTU14731_2	Adherence
1590	vOTU14739_3	Adherence
1591	vOTU14748_1	Adherence
1592	vOTU14757_2	Adherence
1593	vOTU14761_2	Adherence
1594	vOTU14764_4	Stress survival
1595	vOTU14767_2	Adherence
1596	vOTU14771_13	Adherence
1597	vOTU14775_10	Effector delivery system
1598	vOTU14779_42	Adherence
1599	vOTU14779_61	Stress survival
1600	vOTU14784_5	Effector delivery system
1601	vOTU14787_11	Stress survival
1602	vOTU14802_3	Motility
1603	vOTU14805_30	Adherence
1604	vOTU14810_2	Adherence
1605	vOTU14815_2	Motility
1606	vOTU14818_42	Effector delivery system
1607	vOTU14821_15	Adherence
1608	vOTU14822_5	Stress survival
1609	vOTU14822_16	Adherence
1610	vOTU14827_124	Adherence
1611	vOTU14827_125	Adherence
1612	vOTU14827_134	Adherence
1613	vOTU14828_2	Adherence
1614	vOTU14839_14	Adherence
1615	vOTU14840_14	Adherence
1616	vOTU14840_24	Adherence
1617	vOTU14840_27	Invasion
1618	vOTU14840_35	Effector delivery system
1619	vOTU14844_7	Effector delivery system
1620	vOTU14844_19	Effector delivery system
1621	vOTU14844_39	Adherence
1622	vOTU14847_14	Adherence
1623	vOTU14848_4	Immune modulation
1624	vOTU14852_14	Adherence
1625	vOTU14852_16	Adherence
1626	vOTU14853_1	Adherence
1627	vOTU14858_2	Adherence
1628	vOTU14870_4	Adherence
1629	vOTU14871_3	Stress survival
1630	vOTU14871_9	Immune modulation
1631	vOTU14875_44	Motility
1632	vOTU14886_6	Adherence
1633	vOTU14888_4	Stress survival
1634	vOTU14888_15	Invasion
1635	vOTU14888_51	Motility
1636	vOTU14891_34	Adherence
1637	vOTU14908_9	Effector delivery system
1638	vOTU14908_56	Adherence
1639	vOTU14910_17	Stress survival
1640	vOTU14913_33	Motility
1641	vOTU14917_3	Adherence
1642	vOTU14918_7	Immune modulation
1643	vOTU14918_17	Adherence
1644	vOTU14919_5	Adherence
1645	vOTU14924_63	Biofilm
1646	vOTU14926_13	Adherence
1647	vOTU14932_4	Immune modulation
1648	vOTU14935_2	Adherence
1649	vOTU14935_10	Adherence
1650	vOTU14936_61	Adherence
1651	vOTU14937_3	Effector delivery system
1652	vOTU14949_7	Adherence
1653	vOTU14957_13	Adherence
1654	vOTU14957_15	Adherence
1655	vOTU14967_13	Motility
1656	vOTU14968_2	Adherence
1657	vOTU14968_54	Stress survival
1658	vOTU14970_45	Effector delivery system
1659	vOTU14980_7	Stress survival
1660	vOTU14987_3	Adherence
1661	vOTU14987_4	Adherence
1662	vOTU14989_5	Stress survival
1663	vOTU14989_15	Adherence
1664	vOTU14991_14	Adherence
1665	vOTU14998_28	Adherence
1666	vOTU15010_22	Adherence
1667	vOTU15010_46	Effector delivery system
1668	vOTU15021_7	Adherence
1669	vOTU15023_6	Effector delivery system
1670	vOTU15026_1	Adherence
1671	vOTU15036_50	Motility
1672	vOTU15037_17	Adherence
1673	vOTU15038_18	Adherence
1674	vOTU15038_20	Adherence
1675	vOTU15044_49	Adherence
1676	vOTU15044_68	Invasion
1677	vOTU15044_143	Exotoxin
1678	vOTU15044_151	Adherence
1679	vOTU15044_153	Adherence
1680	vOTU15046_6	Adherence
1681	vOTU15046_14	Adherence
1682	vOTU15047_7	Immune modulation
1683	vOTU15049_57	Adherence
1684	vOTU15052_1	Adherence
1685	vOTU15053_16	Effector delivery system
1686	vOTU15059_19	Adherence
1687	vOTU15059_46	Adherence
1688	vOTU15064_23	Adherence
1689	vOTU15066_14	Adherence
1690	vOTU15068_7	Adherence
1691	vOTU15070_28	Immune modulation
1692	vOTU15072_3	Adherence
1693	vOTU15077_2	Stress survival
1694	vOTU15080_35	Regulation
1695	vOTU15081_21	Adherence
1696	vOTU15086_6	Effector delivery system
1697	vOTU15086_7	Immune modulation
1698	vOTU15088_16	Effector delivery system
1699	vOTU15095_6	Stress survival
1700	vOTU15100_8	Stress survival
1701	vOTU15101_2	Adherence
1702	vOTU15110_1	Adherence
1703	vOTU15110_2	Adherence
1704	vOTU15110_3	Adherence
1705	vOTU15127_3	Invasion
1706	vOTU15130_7	Adherence
1707	vOTU15131_6	Effector delivery system
1708	vOTU15131_13	Stress survival
1709	vOTU15223_7	Regulation
1710	vOTU15233_1	Nutritional/Metabolic factor
1711	vOTU15243_2	Effector delivery system
1712	vOTU15250_3	Effector delivery system
1713	vOTU15322_2	Exotoxin
1714	vOTU15452_1	Adherence
1715	vOTU15452_3	Adherence
1716	vOTU15543_16	Adherence
1717	vOTU15543_32	Immune modulation
1718	vOTU15582_6	Effector delivery system
1719	vOTU15592_2	Adherence
1720	vOTU15606_3	Adherence
1721	vOTU15853_4	Adherence
1722	vOTU15862_1	Adherence
1723	vOTU15968_6	Adherence
1724	vOTU15976_2	Immune modulation
1725	vOTU15980_1	Adherence
1726	vOTU16043_12	Adherence
1727	vOTU16083_5	Regulation
1728	vOTU16115_9	Adherence
1729	vOTU16134_5	Effector delivery system
1730	vOTU16175_1	Effector delivery system
1731	vOTU16175_3	Effector delivery system
1732	vOTU16200_5	Regulation
1733	vOTU16253_1	Stress survival
1734	vOTU16256_2	Adherence
1735	vOTU16293_4	Adherence
1736	vOTU16377_8	Adherence
1737	vOTU16418_9	Adherence
1738	vOTU16457_1	Effector delivery system
1739	vOTU16461_1	Adherence
1740	vOTU16461_2	Adherence
1741	vOTU16509_2	Adherence
1742	vOTU16582_3	Effector delivery system
1743	vOTU16621_2	Immune modulation
1744	vOTU16762_2	Stress survival
1745	vOTU16782_1	Adherence
1746	vOTU16816_6	Adherence
1747	vOTU16834_4	Adherence
1748	vOTU16854_5	Adherence
1749	vOTU16863_2	Effector delivery system
1750	vOTU16902_26	Adherence
1751	vOTU16906_10	Effector delivery system
1752	vOTU16950_3	Adherence
1753	vOTU16987_40	Effector delivery system
1754	vOTU17002_2	Adherence
1755	vOTU17010_1	Adherence
1756	vOTU17016_16	Adherence
1757	vOTU17087_15	Adherence
1758	vOTU17089_1	Adherence
1759	vOTU17113_2	Adherence
1760	vOTU17115_8	Effector delivery system
1761	vOTU17143_2	Exoenzyme
1762	vOTU17148_1	Immune modulation
1763	vOTU17154_2	Effector delivery system
1764	vOTU17171_8	Effector delivery system
1765	vOTU17173_1	Adherence
1766	vOTU17175_3	Adherence
1767	vOTU17183_1	Adherence
1768	vOTU17183_3	Adherence
1769	vOTU17183_7	Exoenzyme
1770	vOTU17187_1	Adherence
1771	vOTU17195_8	Adherence
1772	vOTU17215_10	Stress survival
1773	vOTU17217_10	Adherence
1774	vOTU17228_1	Effector delivery system
1775	vOTU17234_6	Exoenzyme
1776	vOTU17278_4	Immune modulation
1777	vOTU17293_7	Immune modulation
1778	vOTU17379_2	Adherence
1779	vOTU17400_11	Effector delivery system
1780	vOTU17436_2	Immune modulation
1781	vOTU17436_6	Post-translational modification
1782	vOTU17436_7	Immune modulation
1783	vOTU17436_8	Post-translational modification
1784	vOTU17442_2	Adherence
1785	vOTU17442_3	Adherence
1786	vOTU17463_5	Adherence
1787	vOTU17481_2	Effector delivery system
1788	vOTU17490_4	Effector delivery system
1789	vOTU17527_1	Adherence
1790	vOTU17540_2	Immune modulation
1791	vOTU17614_2	Adherence
1792	vOTU17794_1	Effector delivery system
1793	vOTU17816_1	Adherence
1794	vOTU17835_4	Adherence
1795	vOTU17876_2	Adherence
1796	vOTU17891_15	Exoenzyme
1797	vOTU17943_1	Adherence
1798	vOTU17972_13	Effector delivery system
1799	vOTU17979_4	Adherence
1800	vOTU18014_6	Stress survival
1801	vOTU18114_6	Regulation
1802	vOTU18124_8	Adherence
1803	vOTU18153_1	Adherence
1804	vOTU18153_2	Adherence
1805	vOTU18253_2	Adherence
1806	vOTU18253_4	Adherence
1807	vOTU18292_16	Effector delivery system
1808	vOTU18335_5	Exoenzyme
1809	vOTU18351_3	Immune modulation
1810	vOTU18367_3	Adherence
1811	vOTU18379_3	Immune modulation
1812	vOTU18416_4	Invasion
1813	vOTU18487_1	Immune modulation
1814	vOTU18661_3	Nutritional/Metabolic factor
1815	vOTU18813_1	Adherence
1816	vOTU18814_2	Stress survival
1817	vOTU18878_1	Exoenzyme
1818	vOTU18916_1	Effector delivery system
1819	vOTU18946_1	Exoenzyme
1820	vOTU18950_3	Adherence
1821	vOTU18950_10	Immune modulation
1822	vOTU18991_5	Effector delivery system
1823	vOTU19061_1	Effector delivery system
1824	vOTU19104_1	Adherence
1825	vOTU19294_1	Effector delivery system
1826	vOTU19420_12	Effector delivery system
1827	vOTU19440_2	Adherence
1828	vOTU19445_1	Adherence
1829	vOTU19445_2	Adherence
1830	vOTU19445_3	Adherence
1831	vOTU19445_4	Adherence
1832	vOTU19445_5	Adherence
1833	vOTU19445_6	Adherence
1834	vOTU19447_7	Effector delivery system
1835	vOTU19469_4	Adherence
1836	vOTU19475_7	Effector delivery system
1837	vOTU19499_3	Effector delivery system
1838	vOTU19502_2	Regulation
1839	vOTU19512_7	Immune modulation
1840	vOTU19596_1	Nutritional/Metabolic factor
1841	vOTU19598_1	Effector delivery system
1842	vOTU19620_10	Effector delivery system
1843	vOTU19684_4	Immune modulation
1844	vOTU19869_1	Adherence
1845	vOTU19880_1	Adherence
1846	vOTU19917_2	Adherence
1847	vOTU19917_3	Adherence
1848	vOTU19926_2	Adherence
1849	vOTU20039_1	Adherence
1850	vOTU20075_1	Adherence
1851	vOTU20077_3	Adherence
1852	vOTU20304_10	Adherence
1853	vOTU20388_6	Exoenzyme
1854	vOTU20439_4	Adherence
1855	vOTU20489_5	Adherence
1856	vOTU20901_3	Immune modulation
1857	vOTU20914_3	Exoenzyme
1858	vOTU20993_4	Adherence
1859	vOTU20998_2	Exoenzyme
1860	vOTU21005_2	Adherence
1861	vOTU21014_3	Exoenzyme
1862	vOTU21070_6	Immune modulation
1863	vOTU21203_2	Adherence
1864	vOTU21206_5	Immune modulation
1865	vOTU21221_2	Effector delivery system
1866	vOTU21240_3	Adherence
1867	vOTU21264_2	Adherence
1868	vOTU21276_1	Adherence
1869	vOTU21363_1	Adherence
1870	vOTU21444_3	Regulation
1871	vOTU21489_3	Adherence
1872	vOTU21495_1	Immune modulation
1873	vOTU21580_2	Adherence
1874	vOTU21629_2	Effector delivery system
1875	vOTU21636_1	Adherence
1876	vOTU21651_2	Immune modulation
1877	vOTU21665_2	Adherence
1878	vOTU21770_6	Effector delivery system
1879	vOTU21804_2	Adherence
1880	vOTU21804_3	Adherence
1881	vOTU21986_9	Effector delivery system
1882	vOTU22008_3	Adherence
1883	vOTU22033_2	Adherence
1884	vOTU22055_2	Motility
1885	vOTU22205_1	Effector delivery system
1886	vOTU22221_14	Effector delivery system
1887	vOTU22268_7	Effector delivery system
1888	vOTU22272_8	Exoenzyme
1889	vOTU22327_1	Effector delivery system
1890	vOTU22338_3	Biofilm
1891	vOTU22371_6	Adherence
1892	vOTU22376_2	Effector delivery system
1893	vOTU22380_7	Adherence
1894	vOTU22419_3	Immune modulation
1895	vOTU22427_4	Exoenzyme
1896	vOTU22587_4	Regulation
1897	vOTU22777_5	Effector delivery system
1898	vOTU22801_4	Adherence
1899	vOTU22821_5	Effector delivery system
1900	vOTU22900_2	Adherence
1901	vOTU22959_10	Effector delivery system
1902	vOTU23004_1	Effector delivery system
1903	vOTU23144_2	Effector delivery system
1904	vOTU23265_3	Exotoxin
1905	vOTU23285_3	Immune modulation
1906	vOTU23311_3	Adherence
1907	vOTU23445_2	Exotoxin
1908	vOTU23445_3	Exotoxin
1909	vOTU23539_6	Exoenzyme
1910	vOTU23681_4	Effector delivery system
1911	vOTU23710_5	Adherence
1912	vOTU23761_11	Adherence
1913	vOTU23765_3	Effector delivery system
1914	vOTU23808_3	Effector delivery system
1915	vOTU23869_6	Adherence
1916	vOTU23882_3	Adherence
1917	vOTU23936_2	Adherence
1918	vOTU23936_9	Regulation
1919	vOTU23979_5	Effector delivery system
1920	vOTU24002_1	Effector delivery system
1921	vOTU24002_3	Effector delivery system
1922	vOTU24015_2	Motility
1923	vOTU24188_3	Immune modulation
1924	vOTU24188_5	Nutritional/Metabolic factor
1925	vOTU24237_4	Effector delivery system
1926	vOTU24278_2	Exotoxin
1927	vOTU24291_2	Effector delivery system
1928	vOTU24333_1	Adherence
1929	vOTU24340_3	Effector delivery system
1930	vOTU24416_15	Immune modulation
1931	vOTU24418_4	Immune modulation
1932	vOTU24448_4	Regulation
1933	vOTU24489_12	Immune modulation
1934	vOTU24544_7	Immune modulation
1935	vOTU24548_1	Adherence
1936	vOTU24561_5	Adherence
1937	vOTU24753_4	Immune modulation
1938	vOTU24780_2	Adherence
1939	vOTU24834_2	Immune modulation
1940	vOTU24845_4	Adherence
1941	vOTU24852_14	Adherence
1942	vOTU24865_2	Immune modulation
1943	vOTU24869_6	Effector delivery system
1944	vOTU24892_2	Effector delivery system
1945	vOTU24941_1	Adherence
1946	vOTU25007_9	Stress survival
1947	vOTU25035_5	Effector delivery system
1948	vOTU25039_16	Effector delivery system
1949	vOTU25099_5	Effector delivery system
1950	vOTU25150_1	Stress survival
1951	vOTU25195_5	Effector delivery system
1952	vOTU25206_3	Adherence
1953	vOTU25221_7	Regulation
1954	vOTU25230_1	Adherence
1955	vOTU25279_1	Immune modulation
1956	vOTU25328_3	Adherence
1957	vOTU25349_2	Effector delivery system
1958	vOTU25443_1	Immune modulation
1959	vOTU25586_2	Effector delivery system
1960	vOTU25592_1	Immune modulation
1961	vOTU25606_3	Immune modulation
1962	vOTU25763_2	Exoenzyme
1963	vOTU25840_3	Immune modulation
1964	vOTU25976_3	Adherence
1965	vOTU26052_2	Exoenzyme
1966	vOTU26105_2	Effector delivery system
1967	vOTU26148_2	Adherence
1968	vOTU26184_1	Immune modulation
1969	vOTU26211_1	Motility
1970	vOTU26241_3	Adherence
1971	vOTU26257_3	Others
1972	vOTU26325_2	Exotoxin
1973	vOTU26371_3	Adherence
1974	vOTU26419_1	Immune modulation
1975	vOTU26419_2	Immune modulation
1976	vOTU26426_2	Immune modulation
1977	vOTU26485_1	Regulation
1978	vOTU26520_2	Immune modulation
1979	vOTU26587_2	Effector delivery system
1980	vOTU26587_3	Effector delivery system
1981	vOTU26602_1	Motility
1982	vOTU26616_1	Immune modulation
1983	vOTU26630_2	Immune modulation
1984	vOTU26750_9	Adherence
1985	vOTU26762_5	Effector delivery system
1986	vOTU26793_2	Effector delivery system
1987	vOTU26829_8	Effector delivery system
1988	vOTU26841_11	Adherence
1989	vOTU26918_1	Adherence
1990	vOTU27010_11	Adherence
1991	vOTU27068_1	Adherence
1992	vOTU27085_7	Immune modulation
1993	vOTU27099_1	Immune modulation
1994	vOTU27125_2	Stress survival
1995	vOTU27182_4	Adherence
1996	vOTU27290_5	Adherence
1997	vOTU27293_6	Effector delivery system
1998	vOTU27318_3	Adherence
1999	vOTU27343_6	Immune modulation
[truncated: 331 more rows]

## Sheet: VFDB_vOTU_filtered
NO.	Viral protein	VFDB type
1	vOTU	Category
2	vOTU15_1	Adherence
3	vOTU83_7	Effector delivery system
4	vOTU93_4	Effector delivery system
5	vOTU93_38	Stress survival
6	vOTU293_5	Immune modulation
7	vOTU309_1	Nutritional/Metabolic factor
8	vOTU889_11	Immune modulation
9	vOTU889_15	Nutritional/Metabolic factor
10	vOTU889_40	Effector delivery system
11	vOTU889_66	Nutritional/Metabolic factor
12	vOTU889_75	Nutritional/Metabolic factor
13	vOTU889_80	Nutritional/Metabolic factor
14	vOTU889_81	Exotoxin
15	vOTU889_101	Motility
16	vOTU889_105	Nutritional/Metabolic factor
17	vOTU889_107	Nutritional/Metabolic factor
18	vOTU889_111	Exotoxin
19	vOTU889_127	Regulation
20	vOTU889_139	Nutritional/Metabolic factor
21	vOTU889_152	Nutritional/Metabolic factor
22	vOTU889_178	Invasion
23	vOTU889_189	Immune modulation
24	vOTU889_198	Regulation
25	vOTU889_204	Regulation
26	vOTU889_220	Effector delivery system
27	vOTU889_233	Immune modulation
28	vOTU889_253	Effector delivery system
29	vOTU889_261	Effector delivery system
30	vOTU889_274	Nutritional/Metabolic factor
31	vOTU889_307	Regulation
32	vOTU889_308	Regulation
33	vOTU889_316	Nutritional/Metabolic factor
34	vOTU889_317	Nutritional/Metabolic factor
35	vOTU889_318	Nutritional/Metabolic factor
36	vOTU1023_8	Nutritional/Metabolic factor
37	vOTU1023_18	Immune modulation
38	vOTU1023_49	Nutritional/Metabolic factor
39	vOTU1023_66	Immune modulation
40	vOTU1023_77	Motility
41	vOTU1023_97	Regulation
42	vOTU1023_118	Effector delivery system
43	vOTU1023_125	Effector delivery system
44	vOTU1023_126	Effector delivery system
45	vOTU1023_129	Effector delivery system
46	vOTU1023_144	Nutritional/Metabolic factor
47	vOTU1023_148	Nutritional/Metabolic factor
48	vOTU1023_159	Exotoxin
49	vOTU1023_170	Nutritional/Metabolic factor
50	vOTU1023_194	Immune modulation
51	vOTU1023_197	Regulation
52	vOTU1023_198	Exotoxin
53	vOTU1023_210	Biofilm
54	vOTU1023_211	Nutritional/Metabolic factor
55	vOTU1023_247	Regulation
56	vOTU1023_322	Nutritional/Metabolic factor
57	vOTU1023_333	Nutritional/Metabolic factor
58	vOTU1023_372	Immune modulation
59	vOTU1023_374	Regulation
60	vOTU1023_375	Regulation
61	vOTU1023_383	Nutritional/Metabolic factor
62	vOTU1023_391	Others
63	vOTU1023_400	Nutritional/Metabolic factor
64	vOTU1023_401	Nutritional/Metabolic factor
65	vOTU1023_402	Nutritional/Metabolic factor
66	vOTU1023_408	Nutritional/Metabolic factor
67	vOTU1023_409	Motility
68	vOTU1023_422	Nutritional/Metabolic factor
69	vOTU1023_428	Adherence
70	vOTU1023_434	Immune modulation
71	vOTU1023_447	Regulation
72	vOTU1023_450	Nutritional/Metabolic factor
73	vOTU1023_460	Regulation
74	vOTU1023_481	Immune modulation
75	vOTU1023_482	Immune modulation
76	vOTU1023_483	Immune modulation
77	vOTU1023_485	Immune modulation
78	vOTU1023_486	Immune modulation
79	vOTU1023_508	Exoenzyme
80	vOTU1023_513	Adherence
81	vOTU1023_514	Regulation
82	vOTU1023_524	Immune modulation
83	vOTU1023_525	Stress survival
84	vOTU1023_558	Nutritional/Metabolic factor
85	vOTU1023_570	Adherence
86	vOTU1357_31	Regulation
87	vOTU1357_46	Motility
88	vOTU1357_47	Motility
89	vOTU1357_49	Biofilm
90	vOTU1357_51	Exotoxin
91	vOTU1357_73	Nutritional/Metabolic factor
92	vOTU1357_82	Nutritional/Metabolic factor
93	vOTU1357_84	Immune modulation
94	vOTU1357_113	Nutritional/Metabolic factor
95	vOTU1357_125	Nutritional/Metabolic factor
96	vOTU1357_136	Nutritional/Metabolic factor
97	vOTU1357_140	Nutritional/Metabolic factor
98	vOTU1357_167	Regulation
99	vOTU1357_168	Regulation
100	vOTU1357_185	Motility
101	vOTU1357_187	Exotoxin
102	vOTU1357_203	Exoenzyme
103	vOTU1357_215	Adherence
104	vOTU1357_226	Biofilm
105	vOTU1357_227	Regulation
106	vOTU1357_228	Regulation
107	vOTU1357_242	Regulation
108	vOTU1357_253	Immune modulation
109	vOTU1357_272	Nutritional/Metabolic factor
110	vOTU1357_306	Immune modulation
111	vOTU1357_312	Immune modulation
112	vOTU1357_313	Immune modulation
113	vOTU1357_316	Immune modulation
114	vOTU1357_322	Exotoxin
115	vOTU1357_324	Nutritional/Metabolic factor
116	vOTU1357_328	Immune modulation
117	vOTU1357_340	Adherence
118	vOTU1357_349	Immune modulation
119	vOTU1357_351	Motility
120	vOTU1357_352	Immune modulation
121	vOTU1357_361	Adherence
122	vOTU1357_367	Nutritional/Metabolic factor
123	vOTU1357_368	Nutritional/Metabolic factor
124	vOTU1571_27	Stress survival
125	vOTU1571_28	Stress survival
126	vOTU1571_29	Stress survival
127	vOTU1571_76	Nutritional/Metabolic factor
128	vOTU2369_20	Immune modulation
129	vOTU2369_21	Immune modulation
130	vOTU2429_8	Adherence
131	vOTU2429_17	Stress survival
132	vOTU2429_19	Stress survival
133	vOTU2429_20	Stress survival
134	vOTU2848_15	Exotoxin
135	vOTU2848_16	Exotoxin
136	vOTU2848_43	Nutritional/Metabolic factor
137	vOTU2848_46	Nutritional/Metabolic factor
138	vOTU2848_47	Nutritional/Metabolic factor
139	vOTU2848_57	Motility
140	vOTU2970_6	Stress survival
141	vOTU2983_1	Nutritional/Metabolic factor
142	vOTU3101_5	Immune modulation
143	vOTU3150_2	Nutritional/Metabolic factor
144	vOTU3154_59	Effector delivery system
145	vOTU4127_12	Motility
146	vOTU4476_5	Adherence
147	vOTU5892_8	Adherence
148	vOTU6674_6	Regulation
149	vOTU7152_2	Adherence
150	vOTU7175_3	Motility
151	vOTU7561_1	Immune modulation
152	vOTU7561_2	Immune modulation
153	vOTU7702_1	Stress survival
154	vOTU8362_3	Adherence
155	vOTU8380_3	Immune modulation
156	vOTU8428_2	Stress survival
157	vOTU8785_6	Adherence
158	vOTU9008_10	Exotoxin
159	vOTU9008_11	Exotoxin
160	vOTU9348_19	Immune modulation
161	vOTU9615_1	Immune modulation
162	vOTU9615_2	Immune modulation
163	vOTU9615_3	Immune modulation
164	vOTU9615_5	Adherence
165	vOTU9766_83	Immune modulation
166	vOTU11484_1	Nutritional/Metabolic factor
167	vOTU11484_8	Nutritional/Metabolic factor
168	vOTU11484_9	Nutritional/Metabolic factor
169	vOTU11484_14	Nutritional/Metabolic factor
170	vOTU11484_35	Immune modulation
171	vOTU11484_36	Biofilm
172	vOTU11484_37	Immune modulation
173	vOTU11484_38	Immune modulation
174	vOTU11484_40	Immune modulation
175	vOTU11484_41	Immune modulation
176	vOTU11484_42	Immune modulation
177	vOTU11484_52	Effector delivery system
178	vOTU11484_57	Immune modulation
179	vOTU11484_64	Immune modulation
180	vOTU11484_65	Exotoxin
181	vOTU11484_76	Immune modulation
182	vOTU11484_85	Exotoxin
183	vOTU11484_86	Nutritional/Metabolic factor
184	vOTU11484_90	Exotoxin
185	vOTU11484_92	Others
186	vOTU11484_113	Effector delivery system
187	vOTU11484_115	Effector delivery system
188	vOTU11484_135	Adherence
189	vOTU11484_156	Motility
190	vOTU11484_157	Effector delivery system
191	vOTU11484_166	Exotoxin
192	vOTU11758_12	Effector delivery system
193	vOTU13049_63	Immune modulation
194	vOTU13049_64	Immune modulation
195	vOTU13049_65	Immune modulation
196	vOTU13049_66	Immune modulation
197	vOTU13049_67	Immune modulation
198	vOTU13049_71	Immune modulation
199	vOTU13049_73	Immune modulation
200	vOTU13049_74	Immune modulation
201	vOTU13049_75	Immune modulation
202	vOTU13049_76	Immune modulation
203	vOTU13049_78	Immune modulation
204	vOTU13049_80	Immune modulation
205	vOTU13049_85	Immune modulation
206	vOTU13049_86	Exotoxin
207	vOTU13049_91	Regulation
208	vOTU13049_96	Post-translational modification
209	vOTU13049_97	Stress survival
210	vOTU13049_116	Exoenzyme
211	vOTU13057_2	Adherence
212	vOTU13272_6	Adherence
213	vOTU13479_4	Immune modulation
214	vOTU13704_2	Exotoxin
215	vOTU14066_36	Invasion
216	vOTU14066_210	Invasion
217	vOTU14067_10	Exotoxin
218	vOTU14074_5	Stress survival
219	vOTU14099_11	Stress survival
220	vOTU14110_24	Motility
221	vOTU14113_21	Invasion
222	vOTU14129_2	Invasion
223	vOTU14133_24	Adherence
224	vOTU14300_1	Motility
225	vOTU14327_3	Invasion
226	vOTU14327_4	Adherence
227	vOTU14327_5	Adherence
228	vOTU14589_1	Adherence
229	vOTU14670_5	Stress survival
230	vOTU14682_5	Adherence
231	vOTU14685_2	Invasion
232	vOTU14685_3	Adherence
233	vOTU14779_61	Stress survival
234	vOTU14875_44	Invasion
235	vOTU14891_34	Adherence
236	vOTU14918_7	Immune modulation
237	vOTU14989_5	Stress survival
238	vOTU15036_50	Motility
239	vOTU15044_143	Exotoxin
240	vOTU15127_3	Motility
241	vOTU15131_13	Stress survival
242	vOTU15243_2	Adherence
243	vOTU16418_9	Adherence
244	vOTU17183_7	Exoenzyme
245	vOTU17234_6	Exoenzyme
246	vOTU17436_2	Immune modulation
247	vOTU17436_7	Immune modulation
248	vOTU17871_2	Adherence
249	vOTU17891_15	Exoenzyme
250	vOTU18292_16	Effector delivery system
251	vOTU18367_3	Adherence
252	vOTU18606_2	Adherence
253	vOTU18814_2	Stress survival
254	vOTU18950_10	Immune modulation
255	vOTU21070_6	Immune modulation
256	vOTU21206_5	Immune modulation
257	vOTU22821_5	Effector delivery system
258	vOTU27598_4	Effector delivery system
259	vOTU28253_5	Stress survival
260	vOTU29407_1	Adherence
261	vOTU29426_2	Adherence
262	vOTU29426_3	Adherence
263	vOTU29426_4	Adherence
264	vOTU29551_4	Motility
265	vOTU30086_8	Stress survival
266	vOTU30197_6	Adherence
267	vOTU30199_18	Immune modulation
268	vOTU30396_1	Effector delivery system
269	vOTU30712_16	Nutritional/Metabolic factor
270	vOTU30808_4	Adherence
271	vOTU31455_5	Immune modulation
272	vOTU31689_3	Adherence
273	vOTU32850_4	Exoenzyme
274	vOTU33383_4	Invasion
275	vOTU34379_4	Adherence
276	vOTU36042_2	Effector delivery system
277	vOTU36107_11	Effector delivery system
278	vOTU37753_9	Motility

## Sheet: BACMET
NO.	Viral protein	BacMet_ID	Gene_name	Accession	Organism	Location	Compound
1	vOTU7_1	BAC0155	evgS	P58402	Escherichia coli (strain K12)	Chromosome	Sodium Deoxycholate (SDC) [class: Acid]
2	vOTU13932_1	BAC0155	evgS	P58402	Escherichia coli (strain K12)	Chromosome	Sodium Deoxycholate (SDC) [class: Acid]
3	vOTU13932_3	BAC0155	evgS	P58402	Escherichia coli (strain K12)	Chromosome	Sodium Deoxycholate (SDC) [class: Acid]
4	vOTU21363_1	BAC0155	evgS	P58402	Escherichia coli (strain K12)	Chromosome	Sodium Deoxycholate (SDC) [class: Acid]
5	vOTU93_4	BAC0708	chtS	ZP_06677962	Enterococcus faecium	Chromosome	Chlorhexidine [class: Biguanides]
6	vOTU2409_23	BAC0708	chtS	ZP_06677962	Enterococcus faecium	Chromosome	Chlorhexidine [class: Biguanides]
7	vOTU93_5	BAC0125	czcR	Q44006	Ralstonia metallidurans (strain CH34/ATCC 43123/DSM 2839)	Plasmid pMOL30 (Ralstonia metallidurans (strain CH34 / ATCC 43123 / DSM 2839) ),	Cadmium (Cd)
8	vOTU93_5	BAC0125	czcR	Q44006	Ralstonia metallidurans (strain CH34/ATCC 43123/DSM 2839)	Plasmid pMOL30 (Ralstonia metallidurans (strain CH34 / ATCC 43123 / DSM 2839) ),	Zinc (Zn)
9	vOTU93_5	BAC0125	czcR	Q44006	Ralstonia metallidurans (strain CH34/ATCC 43123/DSM 2839)	Plasmid pMOL30 (Ralstonia metallidurans (strain CH34 / ATCC 43123 / DSM 2839) ),	Cobalt (Co)
10	vOTU2576_18	BAC0125	czcR	Q44006	Ralstonia metallidurans (strain CH34/ATCC 43123/DSM 2839)	Plasmid pMOL30 (Ralstonia metallidurans (strain CH34 / ATCC 43123 / DSM 2839) ),	Cadmium (Cd)
11	vOTU2576_18	BAC0125	czcR	Q44006	Ralstonia metallidurans (strain CH34/ATCC 43123/DSM 2839)	Plasmid pMOL30 (Ralstonia metallidurans (strain CH34 / ATCC 43123 / DSM 2839) ),	Zinc (Zn)
12	vOTU2576_18	BAC0125	czcR	Q44006	Ralstonia metallidurans (strain CH34/ATCC 43123/DSM 2839)	Plasmid pMOL30 (Ralstonia metallidurans (strain CH34 / ATCC 43123 / DSM 2839) ),	Cobalt (Co)
13	vOTU2718_5	BAC0125	czcR	Q44006	Ralstonia metallidurans (strain CH34/ATCC 43123/DSM 2839)	Plasmid pMOL30 (Ralstonia metallidurans (strain CH34 / ATCC 43123 / DSM 2839) ),	Cadmium (Cd)
14	vOTU2718_5	BAC0125	czcR	Q44006	Ralstonia metallidurans (strain CH34/ATCC 43123/DSM 2839)	Plasmid pMOL30 (Ralstonia metallidurans (strain CH34 / ATCC 43123 / DSM 2839) ),	Zinc (Zn)
15	vOTU2718_5	BAC0125	czcR	Q44006	Ralstonia metallidurans (strain CH34/ATCC 43123/DSM 2839)	Plasmid pMOL30 (Ralstonia metallidurans (strain CH34 / ATCC 43123 / DSM 2839) ),	Cobalt (Co)
16	vOTU97_27	BAC0207	mdeA	P13254	Pseudomonas putida (Arthrobacter siderocapsulatus)	Chromosome	Cetrimide (CTM) [class: Quaternary Ammonium Compounds (QACs)]
17	vOTU97_27	BAC0207	mdeA	P13254	Pseudomonas putida (Arthrobacter siderocapsulatus)	Chromosome	Benzylkonium Chloride (BAC) [class: Quaternary Ammonium Compounds (QACs)]
18	vOTU97_27	BAC0207	mdeA	P13254	Pseudomonas putida (Arthrobacter siderocapsulatus)	Chromosome	Hoechst 33342 [class: Bisbenzimide]
19	vOTU97_27	BAC0207	mdeA	P13254	Pseudomonas putida (Arthrobacter siderocapsulatus)	Chromosome	Ethidium Bromide [class: Phenanthridine]
20	vOTU97_27	BAC0207	mdeA	P13254	Pseudomonas putida (Arthrobacter siderocapsulatus)	Chromosome	Rhodamine 6G [class: Xanthene]
21	vOTU97_27	BAC0207	mdeA	P13254	Pseudomonas putida (Arthrobacter siderocapsulatus)	Chromosome	Acriflavine [class: Acridine]
22	vOTU97_27	BAC0207	mdeA	P13254	Pseudomonas putida (Arthrobacter siderocapsulatus)	Chromosome	Tetraphenylphosphonium (TPP) [class: Quaternary Ammonium Compounds (QACs)]
23	vOTU97_27	BAC0207	mdeA	P13254	Pseudomonas putida (Arthrobacter siderocapsulatus)	Chromosome	Chlorhexidine [class: Biguanides]
24	vOTU97_27	BAC0207	mdeA	P13254	Pseudomonas putida (Arthrobacter siderocapsulatus)	Chromosome	Crystal Violet [class: Triarylmethane]
25	vOTU97_27	BAC0207	mdeA	P13254	Pseudomonas putida (Arthrobacter siderocapsulatus)	Chromosome	Dequalinium [class: Quaternary Ammonium Compounds (QACs)]
26	vOTU97_27	BAC0207	mdeA	P13254	Pseudomonas putida (Arthrobacter siderocapsulatus)	Chromosome	Pentamidine [class: Diamidine]
27	vOTU97_27	BAC0207	mdeA	P13254	Pseudomonas putida (Arthrobacter siderocapsulatus)	Chromosome	Pyronin Y [class: Xanthene]
28	vOTU1357_270	BAC0207	mdeA	P13254	Pseudomonas putida (Arthrobacter siderocapsulatus)	Chromosome	Cetrimide (CTM) [class: Quaternary Ammonium Compounds (QACs)]
29	vOTU1357_270	BAC0207	mdeA	P13254	Pseudomonas putida (Arthrobacter siderocapsulatus)	Chromosome	Benzylkonium Chloride (BAC) [class: Quaternary Ammonium Compounds (QACs)]
30	vOTU1357_270	BAC0207	mdeA	P13254	Pseudomonas putida (Arthrobacter siderocapsulatus)	Chromosome	Hoechst 33342 [class: Bisbenzimide]
31	vOTU1357_270	BAC0207	mdeA	P13254	Pseudomonas putida (Arthrobacter siderocapsulatus)	Chromosome	Ethidium Bromide [class: Phenanthridine]
32	vOTU1357_270	BAC0207	mdeA	P13254	Pseudomonas putida (Arthrobacter siderocapsulatus)	Chromosome	Rhodamine 6G [class: Xanthene]
33	vOTU1357_270	BAC0207	mdeA	P13254	Pseudomonas putida (Arthrobacter siderocapsulatus)	Chromosome	Acriflavine [class: Acridine]
34	vOTU1357_270	BAC0207	mdeA	P13254	Pseudomonas putida (Arthrobacter siderocapsulatus)	Chromosome	Tetraphenylphosphonium (TPP) [class: Quaternary Ammonium Compounds (QACs)]
35	vOTU1357_270	BAC0207	mdeA	P13254	Pseudomonas putida (Arthrobacter siderocapsulatus)	Chromosome	Chlorhexidine [class: Biguanides]
36	vOTU1357_270	BAC0207	mdeA	P13254	Pseudomonas putida (Arthrobacter siderocapsulatus)	Chromosome	Crystal Violet [class: Triarylmethane]
37	vOTU1357_270	BAC0207	mdeA	P13254	Pseudomonas putida (Arthrobacter siderocapsulatus)	Chromosome	Dequalinium [class: Quaternary Ammonium Compounds (QACs)]
38	vOTU1357_270	BAC0207	mdeA	P13254	Pseudomonas putida (Arthrobacter siderocapsulatus)	Chromosome	Pentamidine [class: Diamidine]
39	vOTU1357_270	BAC0207	mdeA	P13254	Pseudomonas putida (Arthrobacter siderocapsulatus)	Chromosome	Pyronin Y [class: Xanthene]
40	vOTU1553_93	BAC0207	mdeA	P13254	Pseudomonas putida (Arthrobacter siderocapsulatus)	Chromosome	Cetrimide (CTM) [class: Quaternary Ammonium Compounds (QACs)]
41	vOTU1553_93	BAC0207	mdeA	P13254	Pseudomonas putida (Arthrobacter siderocapsulatus)	Chromosome	Benzylkonium Chloride (BAC) [class: Quaternary Ammonium Compounds (QACs)]
42	vOTU1553_93	BAC0207	mdeA	P13254	Pseudomonas putida (Arthrobacter siderocapsulatus)	Chromosome	Hoechst 33342 [class: Bisbenzimide]
43	vOTU1553_93	BAC0207	mdeA	P13254	Pseudomonas putida (Arthrobacter siderocapsulatus)	Chromosome	Ethidium Bromide [class: Phenanthridine]
44	vOTU1553_93	BAC0207	mdeA	P13254	Pseudomonas putida (Arthrobacter siderocapsulatus)	Chromosome	Rhodamine 6G [class: Xanthene]
45	vOTU1553_93	BAC0207	mdeA	P13254	Pseudomonas putida (Arthrobacter siderocapsulatus)	Chromosome	Acriflavine [class: Acridine]
46	vOTU1553_93	BAC0207	mdeA	P13254	Pseudomonas putida (Arthrobacter siderocapsulatus)	Chromosome	Tetraphenylphosphonium (TPP) [class: Quaternary Ammonium Compounds (QACs)]
47	vOTU1553_93	BAC0207	mdeA	P13254	Pseudomonas putida (Arthrobacter siderocapsulatus)	Chromosome	Chlorhexidine [class: Biguanides]
48	vOTU1553_93	BAC0207	mdeA	P13254	Pseudomonas putida (Arthrobacter siderocapsulatus)	Chromosome	Crystal Violet [class: Triarylmethane]
49	vOTU1553_93	BAC0207	mdeA	P13254	Pseudomonas putida (Arthrobacter siderocapsulatus)	Chromosome	Dequalinium [class: Quaternary Ammonium Compounds (QACs)]
50	vOTU1553_93	BAC0207	mdeA	P13254	Pseudomonas putida (Arthrobacter siderocapsulatus)	Chromosome	Pentamidine [class: Diamidine]
51	vOTU1553_93	BAC0207	mdeA	P13254	Pseudomonas putida (Arthrobacter siderocapsulatus)	Chromosome	Pyronin Y [class: Xanthene]
52	vOTU2801_6	BAC0207	mdeA	P13254	Pseudomonas putida (Arthrobacter siderocapsulatus)	Chromosome	Cetrimide (CTM) [class: Quaternary Ammonium Compounds (QACs)]
53	vOTU2801_6	BAC0207	mdeA	P13254	Pseudomonas putida (Arthrobacter siderocapsulatus)	Chromosome	Benzylkonium Chloride (BAC) [class: Quaternary Ammonium Compounds (QACs)]
54	vOTU2801_6	BAC0207	mdeA	P13254	Pseudomonas putida (Arthrobacter siderocapsulatus)	Chromosome	Hoechst 33342 [class: Bisbenzimide]
55	vOTU2801_6	BAC0207	mdeA	P13254	Pseudomonas putida (Arthrobacter siderocapsulatus)	Chromosome	Ethidium Bromide [class: Phenanthridine]
56	vOTU2801_6	BAC0207	mdeA	P13254	Pseudomonas putida (Arthrobacter siderocapsulatus)	Chromosome	Rhodamine 6G [class: Xanthene]
57	vOTU2801_6	BAC0207	mdeA	P13254	Pseudomonas putida (Arthrobacter siderocapsulatus)	Chromosome	Acriflavine [class: Acridine]
58	vOTU2801_6	BAC0207	mdeA	P13254	Pseudomonas putida (Arthrobacter siderocapsulatus)	Chromosome	Tetraphenylphosphonium (TPP) [class: Quaternary Ammonium Compounds (QACs)]
59	vOTU2801_6	BAC0207	mdeA	P13254	Pseudomonas putida (Arthrobacter siderocapsulatus)	Chromosome	Chlorhexidine [class: Biguanides]
60	vOTU2801_6	BAC0207	mdeA	P13254	Pseudomonas putida (Arthrobacter siderocapsulatus)	Chromosome	Crystal Violet [class: Triarylmethane]
61	vOTU2801_6	BAC0207	mdeA	P13254	Pseudomonas putida (Arthrobacter siderocapsulatus)	Chromosome	Dequalinium [class: Quaternary Ammonium Compounds (QACs)]
62	vOTU2801_6	BAC0207	mdeA	P13254	Pseudomonas putida (Arthrobacter siderocapsulatus)	Chromosome	Pentamidine [class: Diamidine]
63	vOTU2801_6	BAC0207	mdeA	P13254	Pseudomonas putida (Arthrobacter siderocapsulatus)	Chromosome	Pyronin Y [class: Xanthene]
64	vOTU3150_9	BAC0207	mdeA	P13254	Pseudomonas putida (Arthrobacter siderocapsulatus)	Chromosome	Cetrimide (CTM) [class: Quaternary Ammonium Compounds (QACs)]
65	vOTU3150_9	BAC0207	mdeA	P13254	Pseudomonas putida (Arthrobacter siderocapsulatus)	Chromosome	Benzylkonium Chloride (BAC) [class: Quaternary Ammonium Compounds (QACs)]
66	vOTU3150_9	BAC0207	mdeA	P13254	Pseudomonas putida (Arthrobacter siderocapsulatus)	Chromosome	Hoechst 33342 [class: Bisbenzimide]
67	vOTU3150_9	BAC0207	mdeA	P13254	Pseudomonas putida (Arthrobacter siderocapsulatus)	Chromosome	Ethidium Bromide [class: Phenanthridine]
68	vOTU3150_9	BAC0207	mdeA	P13254	Pseudomonas putida (Arthrobacter siderocapsulatus)	Chromosome	Rhodamine 6G [class: Xanthene]
69	vOTU3150_9	BAC0207	mdeA	P13254	Pseudomonas putida (Arthrobacter siderocapsulatus)	Chromosome	Acriflavine [class: Acridine]
70	vOTU3150_9	BAC0207	mdeA	P13254	Pseudomonas putida (Arthrobacter siderocapsulatus)	Chromosome	Tetraphenylphosphonium (TPP) [class: Quaternary Ammonium Compounds (QACs)]
71	vOTU3150_9	BAC0207	mdeA	P13254	Pseudomonas putida (Arthrobacter siderocapsulatus)	Chromosome	Chlorhexidine [class: Biguanides]
72	vOTU3150_9	BAC0207	mdeA	P13254	Pseudomonas putida (Arthrobacter siderocapsulatus)	Chromosome	Crystal Violet [class: Triarylmethane]
73	vOTU3150_9	BAC0207	mdeA	P13254	Pseudomonas putida (Arthrobacter siderocapsulatus)	Chromosome	Dequalinium [class: Quaternary Ammonium Compounds (QACs)]
74	vOTU3150_9	BAC0207	mdeA	P13254	Pseudomonas putida (Arthrobacter siderocapsulatus)	Chromosome	Pentamidine [class: Diamidine]
75	vOTU3150_9	BAC0207	mdeA	P13254	Pseudomonas putida (Arthrobacter siderocapsulatus)	Chromosome	Pyronin Y [class: Xanthene]
76	vOTU9766_79	BAC0207	mdeA	P13254	Pseudomonas putida (Arthrobacter siderocapsulatus)	Chromosome	Cetrimide (CTM) [class: Quaternary Ammonium Compounds (QACs)]
77	vOTU9766_79	BAC0207	mdeA	P13254	Pseudomonas putida (Arthrobacter siderocapsulatus)	Chromosome	Benzylkonium Chloride (BAC) [class: Quaternary Ammonium Compounds (QACs)]
78	vOTU9766_79	BAC0207	mdeA	P13254	Pseudomonas putida (Arthrobacter siderocapsulatus)	Chromosome	Hoechst 33342 [class: Bisbenzimide]
79	vOTU9766_79	BAC0207	mdeA	P13254	Pseudomonas putida (Arthrobacter siderocapsulatus)	Chromosome	Ethidium Bromide [class: Phenanthridine]
80	vOTU9766_79	BAC0207	mdeA	P13254	Pseudomonas putida (Arthrobacter siderocapsulatus)	Chromosome	Rhodamine 6G [class: Xanthene]
81	vOTU9766_79	BAC0207	mdeA	P13254	Pseudomonas putida (Arthrobacter siderocapsulatus)	Chromosome	Acriflavine [class: Acridine]
82	vOTU9766_79	BAC0207	mdeA	P13254	Pseudomonas putida (Arthrobacter siderocapsulatus)	Chromosome	Tetraphenylphosphonium (TPP) [class: Quaternary Ammonium Compounds (QACs)]
83	vOTU9766_79	BAC0207	mdeA	P13254	Pseudomonas putida (Arthrobacter siderocapsulatus)	Chromosome	Chlorhexidine [class: Biguanides]
84	vOTU9766_79	BAC0207	mdeA	P13254	Pseudomonas putida (Arthrobacter siderocapsulatus)	Chromosome	Crystal Violet [class: Triarylmethane]
85	vOTU9766_79	BAC0207	mdeA	P13254	Pseudomonas putida (Arthrobacter siderocapsulatus)	Chromosome	Dequalinium [class: Quaternary Ammonium Compounds (QACs)]
86	vOTU9766_79	BAC0207	mdeA	P13254	Pseudomonas putida (Arthrobacter siderocapsulatus)	Chromosome	Pentamidine [class: Diamidine]
87	vOTU9766_79	BAC0207	mdeA	P13254	Pseudomonas putida (Arthrobacter siderocapsulatus)	Chromosome	Pyronin Y [class: Xanthene]
88	vOTU14999_6	BAC0207	mdeA	P13254	Pseudomonas putida (Arthrobacter siderocapsulatus)	Chromosome	Cetrimide (CTM) [class: Quaternary Ammonium Compounds (QACs)]
89	vOTU14999_6	BAC0207	mdeA	P13254	Pseudomonas putida (Arthrobacter siderocapsulatus)	Chromosome	Benzylkonium Chloride (BAC) [class: Quaternary Ammonium Compounds (QACs)]
90	vOTU14999_6	BAC0207	mdeA	P13254	Pseudomonas putida (Arthrobacter siderocapsulatus)	Chromosome	Hoechst 33342 [class: Bisbenzimide]
91	vOTU14999_6	BAC0207	mdeA	P13254	Pseudomonas putida (Arthrobacter siderocapsulatus)	Chromosome	Ethidium Bromide [class: Phenanthridine]
92	vOTU14999_6	BAC0207	mdeA	P13254	Pseudomonas putida (Arthrobacter siderocapsulatus)	Chromosome	Rhodamine 6G [class: Xanthene]
93	vOTU14999_6	BAC0207	mdeA	P13254	Pseudomonas putida (Arthrobacter siderocapsulatus)	Chromosome	Acriflavine [class: Acridine]
94	vOTU14999_6	BAC0207	mdeA	P13254	Pseudomonas putida (Arthrobacter siderocapsulatus)	Chromosome	Tetraphenylphosphonium (TPP) [class: Quaternary Ammonium Compounds (QACs)]
95	vOTU14999_6	BAC0207	mdeA	P13254	Pseudomonas putida (Arthrobacter siderocapsulatus)	Chromosome	Chlorhexidine [class: Biguanides]
96	vOTU14999_6	BAC0207	mdeA	P13254	Pseudomonas putida (Arthrobacter siderocapsulatus)	Chromosome	Crystal Violet [class: Triarylmethane]
97	vOTU14999_6	BAC0207	mdeA	P13254	Pseudomonas putida (Arthrobacter siderocapsulatus)	Chromosome	Dequalinium [class: Quaternary Ammonium Compounds (QACs)]
98	vOTU14999_6	BAC0207	mdeA	P13254	Pseudomonas putida (Arthrobacter siderocapsulatus)	Chromosome	Pentamidine [class: Diamidine]
99	vOTU14999_6	BAC0207	mdeA	P13254	Pseudomonas putida (Arthrobacter siderocapsulatus)	Chromosome	Pyronin Y [class: Xanthene]
100	vOTU141_1	BAC0311	pgpA/ltpgpA	P21441	Leishmania tarentolae (Sauroleishmania tarentolae)	Chromosome	Arsenic (As)
101	vOTU141_1	BAC0311	pgpA/ltpgpA	P21441	Leishmania tarentolae (Sauroleishmania tarentolae)	Chromosome	Antimony (Sb)
102	vOTU141_4	BAC0311	pgpA/ltpgpA	P21441	Leishmania tarentolae (Sauroleishmania tarentolae)	Chromosome	Arsenic (As)
103	vOTU141_4	BAC0311	pgpA/ltpgpA	P21441	Leishmania tarentolae (Sauroleishmania tarentolae)	Chromosome	Antimony (Sb)
104	vOTU828_2	BAC0311	pgpA/ltpgpA	P21441	Leishmania tarentolae (Sauroleishmania tarentolae)	Chromosome	Arsenic (As)
105	vOTU828_2	BAC0311	pgpA/ltpgpA	P21441	Leishmania tarentolae (Sauroleishmania tarentolae)	Chromosome	Antimony (Sb)
106	vOTU1034_3	BAC0311	pgpA/ltpgpA	P21441	Leishmania tarentolae (Sauroleishmania tarentolae)	Chromosome	Arsenic (As)
107	vOTU1034_3	BAC0311	pgpA/ltpgpA	P21441	Leishmania tarentolae (Sauroleishmania tarentolae)	Chromosome	Antimony (Sb)
108	vOTU1574_55	BAC0311	pgpA/ltpgpA	P21441	Leishmania tarentolae (Sauroleishmania tarentolae)	Chromosome	Arsenic (As)
109	vOTU1574_55	BAC0311	pgpA/ltpgpA	P21441	Leishmania tarentolae (Sauroleishmania tarentolae)	Chromosome	Antimony (Sb)
110	vOTU2679_2	BAC0311	pgpA/ltpgpA	P21441	Leishmania tarentolae (Sauroleishmania tarentolae)	Chromosome	Arsenic (As)
111	vOTU2679_2	BAC0311	pgpA/ltpgpA	P21441	Leishmania tarentolae (Sauroleishmania tarentolae)	Chromosome	Antimony (Sb)
112	vOTU2884_1	BAC0311	pgpA/ltpgpA	P21441	Leishmania tarentolae (Sauroleishmania tarentolae)	Chromosome	Arsenic (As)
113	vOTU2884_1	BAC0311	pgpA/ltpgpA	P21441	Leishmania tarentolae (Sauroleishmania tarentolae)	Chromosome	Antimony (Sb)
114	vOTU203_2	BAC0282	norA	P0A0J7	Staphylococcus aureus	Chromosome	Cetrimide (CTM) [class: Quaternary Ammonium Compounds (QACs)]
115	vOTU203_2	BAC0282	norA	P0A0J7	Staphylococcus aureus	Chromosome	Acriflavine [class: Acridine]
116	vOTU203_2	BAC0282	norA	P0A0J7	Staphylococcus aureus	Chromosome	Benzylkonium Chloride (BAC) [class: Quaternary Ammonium Compounds (QACs)]
117	vOTU203_2	BAC0282	norA	P0A0J7	Staphylococcus aureus	Chromosome	Chlorhexidine [class: Biguanides]
118	vOTU203_2	BAC0282	norA	P0A0J7	Staphylococcus aureus	Chromosome	Crystal Violet [class: Triarylmethane]
119	vOTU203_2	BAC0282	norA	P0A0J7	Staphylococcus aureus	Chromosome	Dequalinium [class: Quaternary Ammonium Compounds (QACs)]
120	vOTU203_2	BAC0282	norA	P0A0J7	Staphylococcus aureus	Chromosome	Ethidium Bromide [class: Phenanthridine]
121	vOTU203_2	BAC0282	norA	P0A0J7	Staphylococcus aureus	Chromosome	Pentamidine [class: Diamidine]
122	vOTU203_2	BAC0282	norA	P0A0J7	Staphylococcus aureus	Chromosome	Pyronin Y [class: Xanthene]
123	vOTU203_2	BAC0282	norA	P0A0J7	Staphylococcus aureus	Chromosome	Rhodamine 6G [class: Xanthene]
124	vOTU203_2	BAC0282	norA	P0A0J7	Staphylococcus aureus	Chromosome	Tetraphenylphosphonium (TPP) [class: Quaternary Ammonium Compounds (QACs)]
125	vOTU889_266	BAC0282	norA	P0A0J7	Staphylococcus aureus	Chromosome	Cetrimide (CTM) [class: Quaternary Ammonium Compounds (QACs)]
126	vOTU889_266	BAC0282	norA	P0A0J7	Staphylococcus aureus	Chromosome	Acriflavine [class: Acridine]
127	vOTU889_266	BAC0282	norA	P0A0J7	Staphylococcus aureus	Chromosome	Benzylkonium Chloride (BAC) [class: Quaternary Ammonium Compounds (QACs)]
128	vOTU889_266	BAC0282	norA	P0A0J7	Staphylococcus aureus	Chromosome	Chlorhexidine [class: Biguanides]
129	vOTU889_266	BAC0282	norA	P0A0J7	Staphylococcus aureus	Chromosome	Crystal Violet [class: Triarylmethane]
130	vOTU889_266	BAC0282	norA	P0A0J7	Staphylococcus aureus	Chromosome	Dequalinium [class: Quaternary Ammonium Compounds (QACs)]
131	vOTU889_266	BAC0282	norA	P0A0J7	Staphylococcus aureus	Chromosome	Ethidium Bromide [class: Phenanthridine]
132	vOTU889_266	BAC0282	norA	P0A0J7	Staphylococcus aureus	Chromosome	Pentamidine [class: Diamidine]
133	vOTU889_266	BAC0282	norA	P0A0J7	Staphylococcus aureus	Chromosome	Pyronin Y [class: Xanthene]
134	vOTU889_266	BAC0282	norA	P0A0J7	Staphylococcus aureus	Chromosome	Rhodamine 6G [class: Xanthene]
135	vOTU889_266	BAC0282	norA	P0A0J7	Staphylococcus aureus	Chromosome	Tetraphenylphosphonium (TPP) [class: Quaternary Ammonium Compounds (QACs)]
136	vOTU1023_98	BAC0282	norA	P0A0J7	Staphylococcus aureus	Chromosome	Cetrimide (CTM) [class: Quaternary Ammonium Compounds (QACs)]
137	vOTU1023_98	BAC0282	norA	P0A0J7	Staphylococcus aureus	Chromosome	Acriflavine [class: Acridine]
138	vOTU1023_98	BAC0282	norA	P0A0J7	Staphylococcus aureus	Chromosome	Benzylkonium Chloride (BAC) [class: Quaternary Ammonium Compounds (QACs)]
139	vOTU1023_98	BAC0282	norA	P0A0J7	Staphylococcus aureus	Chromosome	Chlorhexidine [class: Biguanides]
140	vOTU1023_98	BAC0282	norA	P0A0J7	Staphylococcus aureus	Chromosome	Crystal Violet [class: Triarylmethane]
141	vOTU1023_98	BAC0282	norA	P0A0J7	Staphylococcus aureus	Chromosome	Dequalinium [class: Quaternary Ammonium Compounds (QACs)]
142	vOTU1023_98	BAC0282	norA	P0A0J7	Staphylococcus aureus	Chromosome	Ethidium Bromide [class: Phenanthridine]
143	vOTU1023_98	BAC0282	norA	P0A0J7	Staphylococcus aureus	Chromosome	Pentamidine [class: Diamidine]
144	vOTU1023_98	BAC0282	norA	P0A0J7	Staphylococcus aureus	Chromosome	Pyronin Y [class: Xanthene]
145	vOTU1023_98	BAC0282	norA	P0A0J7	Staphylococcus aureus	Chromosome	Rhodamine 6G [class: Xanthene]
146	vOTU1023_98	BAC0282	norA	P0A0J7	Staphylococcus aureus	Chromosome	Tetraphenylphosphonium (TPP) [class: Quaternary Ammonium Compounds (QACs)]
147	vOTU1048_120	BAC0282	norA	P0A0J7	Staphylococcus aureus	Chromosome	Cetrimide (CTM) [class: Quaternary Ammonium Compounds (QACs)]
148	vOTU1048_120	BAC0282	norA	P0A0J7	Staphylococcus aureus	Chromosome	Acriflavine [class: Acridine]
149	vOTU1048_120	BAC0282	norA	P0A0J7	Staphylococcus aureus	Chromosome	Benzylkonium Chloride (BAC) [class: Quaternary Ammonium Compounds (QACs)]
150	vOTU1048_120	BAC0282	norA	P0A0J7	Staphylococcus aureus	Chromosome	Chlorhexidine [class: Biguanides]
151	vOTU1048_120	BAC0282	norA	P0A0J7	Staphylococcus aureus	Chromosome	Crystal Violet [class: Triarylmethane]
152	vOTU1048_120	BAC0282	norA	P0A0J7	Staphylococcus aureus	Chromosome	Dequalinium [class: Quaternary Ammonium Compounds (QACs)]
153	vOTU1048_120	BAC0282	norA	P0A0J7	Staphylococcus aureus	Chromosome	Ethidium Bromide [class: Phenanthridine]
154	vOTU1048_120	BAC0282	norA	P0A0J7	Staphylococcus aureus	Chromosome	Pentamidine [class: Diamidine]
155	vOTU1048_120	BAC0282	norA	P0A0J7	Staphylococcus aureus	Chromosome	Pyronin Y [class: Xanthene]
156	vOTU1048_120	BAC0282	norA	P0A0J7	Staphylococcus aureus	Chromosome	Rhodamine 6G [class: Xanthene]
157	vOTU1048_120	BAC0282	norA	P0A0J7	Staphylococcus aureus	Chromosome	Tetraphenylphosphonium (TPP) [class: Quaternary Ammonium Compounds (QACs)]
158	vOTU1331_232	BAC0282	norA	P0A0J7	Staphylococcus aureus	Chromosome	Cetrimide (CTM) [class: Quaternary Ammonium Compounds (QACs)]
159	vOTU1331_232	BAC0282	norA	P0A0J7	Staphylococcus aureus	Chromosome	Acriflavine [class: Acridine]
160	vOTU1331_232	BAC0282	norA	P0A0J7	Staphylococcus aureus	Chromosome	Benzylkonium Chloride (BAC) [class: Quaternary Ammonium Compounds (QACs)]
161	vOTU1331_232	BAC0282	norA	P0A0J7	Staphylococcus aureus	Chromosome	Chlorhexidine [class: Biguanides]
162	vOTU1331_232	BAC0282	norA	P0A0J7	Staphylococcus aureus	Chromosome	Crystal Violet [class: Triarylmethane]
163	vOTU1331_232	BAC0282	norA	P0A0J7	Staphylococcus aureus	Chromosome	Dequalinium [class: Quaternary Ammonium Compounds (QACs)]
164	vOTU1331_232	BAC0282	norA	P0A0J7	Staphylococcus aureus	Chromosome	Ethidium Bromide [class: Phenanthridine]
165	vOTU1331_232	BAC0282	norA	P0A0J7	Staphylococcus aureus	Chromosome	Pentamidine [class: Diamidine]
166	vOTU1331_232	BAC0282	norA	P0A0J7	Staphylococcus aureus	Chromosome	Pyronin Y [class: Xanthene]
167	vOTU1331_232	BAC0282	norA	P0A0J7	Staphylococcus aureus	Chromosome	Rhodamine 6G [class: Xanthene]
168	vOTU1331_232	BAC0282	norA	P0A0J7	Staphylococcus aureus	Chromosome	Tetraphenylphosphonium (TPP) [class: Quaternary Ammonium Compounds (QACs)]
169	vOTU1357_75	BAC0282	norA	P0A0J7	Staphylococcus aureus	Chromosome	Cetrimide (CTM) [class: Quaternary Ammonium Compounds (QACs)]
170	vOTU1357_75	BAC0282	norA	P0A0J7	Staphylococcus aureus	Chromosome	Acriflavine [class: Acridine]
171	vOTU1357_75	BAC0282	norA	P0A0J7	Staphylococcus aureus	Chromosome	Benzylkonium Chloride (BAC) [class: Quaternary Ammonium Compounds (QACs)]
172	vOTU1357_75	BAC0282	norA	P0A0J7	Staphylococcus aureus	Chromosome	Chlorhexidine [class: Biguanides]
173	vOTU1357_75	BAC0282	norA	P0A0J7	Staphylococcus aureus	Chromosome	Crystal Violet [class: Triarylmethane]
174	vOTU1357_75	BAC0282	norA	P0A0J7	Staphylococcus aureus	Chromosome	Dequalinium [class: Quaternary Ammonium Compounds (QACs)]
175	vOTU1357_75	BAC0282	norA	P0A0J7	Staphylococcus aureus	Chromosome	Ethidium Bromide [class: Phenanthridine]
176	vOTU1357_75	BAC0282	norA	P0A0J7	Staphylococcus aureus	Chromosome	Pentamidine [class: Diamidine]
177	vOTU1357_75	BAC0282	norA	P0A0J7	Staphylococcus aureus	Chromosome	Pyronin Y [class: Xanthene]
178	vOTU1357_75	BAC0282	norA	P0A0J7	Staphylococcus aureus	Chromosome	Rhodamine 6G [class: Xanthene]
179	vOTU1357_75	BAC0282	norA	P0A0J7	Staphylococcus aureus	Chromosome	Tetraphenylphosphonium (TPP) [class: Quaternary Ammonium Compounds (QACs)]
180	vOTU1553_244	BAC0282	norA	P0A0J7	Staphylococcus aureus	Chromosome	Cetrimide (CTM) [class: Quaternary Ammonium Compounds (QACs)]
181	vOTU1553_244	BAC0282	norA	P0A0J7	Staphylococcus aureus	Chromosome	Acriflavine [class: Acridine]
182	vOTU1553_244	BAC0282	norA	P0A0J7	Staphylococcus aureus	Chromosome	Benzylkonium Chloride (BAC) [class: Quaternary Ammonium Compounds (QACs)]
183	vOTU1553_244	BAC0282	norA	P0A0J7	Staphylococcus aureus	Chromosome	Chlorhexidine [class: Biguanides]
184	vOTU1553_244	BAC0282	norA	P0A0J7	Staphylococcus aureus	Chromosome	Crystal Violet [class: Triarylmethane]
185	vOTU1553_244	BAC0282	norA	P0A0J7	Staphylococcus aureus	Chromosome	Dequalinium [class: Quaternary Ammonium Compounds (QACs)]
186	vOTU1553_244	BAC0282	norA	P0A0J7	Staphylococcus aureus	Chromosome	Ethidium Bromide [class: Phenanthridine]
187	vOTU1553_244	BAC0282	norA	P0A0J7	Staphylococcus aureus	Chromosome	Pentamidine [class: Diamidine]
188	vOTU1553_244	BAC0282	norA	P0A0J7	Staphylococcus aureus	Chromosome	Pyronin Y [class: Xanthene]
189	vOTU1553_244	BAC0282	norA	P0A0J7	Staphylococcus aureus	Chromosome	Rhodamine 6G [class: Xanthene]
190	vOTU1553_244	BAC0282	norA	P0A0J7	Staphylococcus aureus	Chromosome	Tetraphenylphosphonium (TPP) [class: Quaternary Ammonium Compounds (QACs)]
191	vOTU2409_8	BAC0282	norA	P0A0J7	Staphylococcus aureus	Chromosome	Cetrimide (CTM) [class: Quaternary Ammonium Compounds (QACs)]
192	vOTU2409_8	BAC0282	norA	P0A0J7	Staphylococcus aureus	Chromosome	Acriflavine [class: Acridine]
193	vOTU2409_8	BAC0282	norA	P0A0J7	Staphylococcus aureus	Chromosome	Benzylkonium Chloride (BAC) [class: Quaternary Ammonium Compounds (QACs)]
194	vOTU2409_8	BAC0282	norA	P0A0J7	Staphylococcus aureus	Chromosome	Chlorhexidine [class: Biguanides]
195	vOTU2409_8	BAC0282	norA	P0A0J7	Staphylococcus aureus	Chromosome	Crystal Violet [class: Triarylmethane]
196	vOTU2409_8	BAC0282	norA	P0A0J7	Staphylococcus aureus	Chromosome	Dequalinium [class: Quaternary Ammonium Compounds (QACs)]
197	vOTU2409_8	BAC0282	norA	P0A0J7	Staphylococcus aureus	Chromosome	Ethidium Bromide [class: Phenanthridine]
198	vOTU2409_8	BAC0282	norA	P0A0J7	Staphylococcus aureus	Chromosome	Pentamidine [class: Diamidine]
199	vOTU2409_8	BAC0282	norA	P0A0J7	Staphylococcus aureus	Chromosome	Pyronin Y [class: Xanthene]
200	vOTU2409_8	BAC0282	norA	P0A0J7	Staphylococcus aureus	Chromosome	Rhodamine 6G [class: Xanthene]
201	vOTU2409_8	BAC0282	norA	P0A0J7	Staphylococcus aureus	Chromosome	Tetraphenylphosphonium (TPP) [class: Quaternary Ammonium Compounds (QACs)]
202	vOTU351_4	BAC0253	mntR	P0A9F1	Escherichia coli	Chromosome	Manganese (Mn)
203	vOTU351_4	BAC0253	mntR	P0A9F1	Escherichia coli	Chromosome	Magnesium (Mg)
204	vOTU398_2	BAC0158	fabL/ygaA	P71079	Bacillus subtilis (strain 168)	Chromosome	Triclosan [class: Phenolic compounds]
205	vOTU889_49	BAC0158	fabL/ygaA	P71079	Bacillus subtilis (strain 168)	Chromosome	Triclosan [class: Phenolic compounds]
206	vOTU889_111	BAC0158	fabL/ygaA	P71079	Bacillus subtilis (strain 168)	Chromosome	Triclosan [class: Phenolic compounds]
207	vOTU1023_18	BAC0158	fabL/ygaA	P71079	Bacillus subtilis (strain 168)	Chromosome	Triclosan [class: Phenolic compounds]
208	vOTU1023_39	BAC0158	fabL/ygaA	P71079	Bacillus subtilis (strain 168)	Chromosome	Triclosan [class: Phenolic compounds]
209	vOTU1023_92	BAC0158	fabL/ygaA	P71079	Bacillus subtilis (strain 168)	Chromosome	Triclosan [class: Phenolic compounds]
210	vOTU1023_159	BAC0158	fabL/ygaA	P71079	Bacillus subtilis (strain 168)	Chromosome	Triclosan [class: Phenolic compounds]
211	vOTU1023_409	BAC0158	fabL/ygaA	P71079	Bacillus subtilis (strain 168)	Chromosome	Triclosan [class: Phenolic compounds]
212	vOTU1023_529	BAC0158	fabL/ygaA	P71079	Bacillus subtilis (strain 168)	Chromosome	Triclosan [class: Phenolic compounds]
213	vOTU1023_553	BAC0158	fabL/ygaA	P71079	Bacillus subtilis (strain 168)	Chromosome	Triclosan [class: Phenolic compounds]
214	vOTU1048_101	BAC0158	fabL/ygaA	P71079	Bacillus subtilis (strain 168)	Chromosome	Triclosan [class: Phenolic compounds]
215	vOTU1048_181	BAC0158	fabL/ygaA	P71079	Bacillus subtilis (strain 168)	Chromosome	Triclosan [class: Phenolic compounds]
216	vOTU1233_281	BAC0158	fabL/ygaA	P71079	Bacillus subtilis (strain 168)	Chromosome	Triclosan [class: Phenolic compounds]
217	vOTU1331_111	BAC0158	fabL/ygaA	P71079	Bacillus subtilis (strain 168)	Chromosome	Triclosan [class: Phenolic compounds]
218	vOTU1331_426	BAC0158	fabL/ygaA	P71079	Bacillus subtilis (strain 168)	Chromosome	Triclosan [class: Phenolic compounds]
219	vOTU1357_185	BAC0158	fabL/ygaA	P71079	Bacillus subtilis (strain 168)	Chromosome	Triclosan [class: Phenolic compounds]
220	vOTU1553_158	BAC0158	fabL/ygaA	P71079	Bacillus subtilis (strain 168)	Chromosome	Triclosan [class: Phenolic compounds]
221	vOTU1553_183	BAC0158	fabL/ygaA	P71079	Bacillus subtilis (strain 168)	Chromosome	Triclosan [class: Phenolic compounds]
222	vOTU1553_263	BAC0158	fabL/ygaA	P71079	Bacillus subtilis (strain 168)	Chromosome	Triclosan [class: Phenolic compounds]
223	vOTU1574_111	BAC0158	fabL/ygaA	P71079	Bacillus subtilis (strain 168)	Chromosome	Triclosan [class: Phenolic compounds]
224	vOTU2628_1	BAC0158	fabL/ygaA	P71079	Bacillus subtilis (strain 168)	Chromosome	Triclosan [class: Phenolic compounds]
225	vOTU2708_3	BAC0158	fabL/ygaA	P71079	Bacillus subtilis (strain 168)	Chromosome	Triclosan [class: Phenolic compounds]
226	vOTU2849_32	BAC0158	fabL/ygaA	P71079	Bacillus subtilis (strain 168)	Chromosome	Triclosan [class: Phenolic compounds]
227	vOTU9602_2	BAC0158	fabL/ygaA	P71079	Bacillus subtilis (strain 168)	Chromosome	Triclosan [class: Phenolic compounds]
228	vOTU12800_2	BAC0158	fabL/ygaA	P71079	Bacillus subtilis (strain 168)	Chromosome	Triclosan [class: Phenolic compounds]
229	vOTU410_2	BAC0385	tehB	P25397	Escherichia coli (strain K12)	Chromosome	Tellurium (Te)
230	vOTU410_2	BAC0385	tehB	P25397	Escherichia coli (strain K12)	Chromosome	Proflavin [class: Acridine]
231	vOTU410_4	BAC0465	znuC/yebM	P0A9X1	Escherichia coli (strain K12)	Chromosome	Zinc (Zn)
232	vOTU1048_29	BAC0465	znuC/yebM	P0A9X1	Escherichia coli (strain K12)	Chromosome	Zinc (Zn)
233	vOTU1233_134	BAC0465	znuC/yebM	P0A9X1	Escherichia coli (strain K12)	Chromosome	Zinc (Zn)
234	vOTU1233_135	BAC0465	znuC/yebM	P0A9X1	Escherichia coli (strain K12)	Chromosome	Zinc (Zn)
235	vOTU1357_231	BAC0465	znuC/yebM	P0A9X1	Escherichia coli (strain K12)	Chromosome	Zinc (Zn)
236	vOTU410_5	BAC0162	fbpC	P44513	Haemophilus influenzae (strain ATCC 51907 / DSM 11121 / KW20 / Rd)	Chromosome	Iron (Fe)
237	vOTU410_5	BAC0162	fbpC	P44513	Haemophilus influenzae (strain ATCC 51907 / DSM 11121 / KW20 / Rd)	Chromosome	Gallium (Ga)
238	vOTU889_293	BAC0162	fbpC	P44513	Haemophilus influenzae (strain ATCC 51907 / DSM 11121 / KW20 / Rd)	Chromosome	Iron (Fe)
239	vOTU889_293	BAC0162	fbpC	P44513	Haemophilus influenzae (strain ATCC 51907 / DSM 11121 / KW20 / Rd)	Chromosome	Gallium (Ga)
240	vOTU1023_49	BAC0162	fbpC	P44513	Haemophilus influenzae (strain ATCC 51907 / DSM 11121 / KW20 / Rd)	Chromosome	Iron (Fe)
241	vOTU1023_49	BAC0162	fbpC	P44513	Haemophilus influenzae (strain ATCC 51907 / DSM 11121 / KW20 / Rd)	Chromosome	Gallium (Ga)
242	vOTU1048_24	BAC0162	fbpC	P44513	Haemophilus influenzae (strain ATCC 51907 / DSM 11121 / KW20 / Rd)	Chromosome	Iron (Fe)
243	vOTU1048_24	BAC0162	fbpC	P44513	Haemophilus influenzae (strain ATCC 51907 / DSM 11121 / KW20 / Rd)	Chromosome	Gallium (Ga)
244	vOTU1168_1	BAC0162	fbpC	P44513	Haemophilus influenzae (strain ATCC 51907 / DSM 11121 / KW20 / Rd)	Chromosome	Iron (Fe)
245	vOTU1168_1	BAC0162	fbpC	P44513	Haemophilus influenzae (strain ATCC 51907 / DSM 11121 / KW20 / Rd)	Chromosome	Gallium (Ga)
246	vOTU1233_157	BAC0162	fbpC	P44513	Haemophilus influenzae (strain ATCC 51907 / DSM 11121 / KW20 / Rd)	Chromosome	Iron (Fe)
247	vOTU1233_157	BAC0162	fbpC	P44513	Haemophilus influenzae (strain ATCC 51907 / DSM 11121 / KW20 / Rd)	Chromosome	Gallium (Ga)
248	vOTU1233_339	BAC0162	fbpC	P44513	Haemophilus influenzae (strain ATCC 51907 / DSM 11121 / KW20 / Rd)	Chromosome	Iron (Fe)
249	vOTU1233_339	BAC0162	fbpC	P44513	Haemophilus influenzae (strain ATCC 51907 / DSM 11121 / KW20 / Rd)	Chromosome	Gallium (Ga)
250	vOTU1331_414	BAC0162	fbpC	P44513	Haemophilus influenzae (strain ATCC 51907 / DSM 11121 / KW20 / Rd)	Chromosome	Iron (Fe)
251	vOTU1331_414	BAC0162	fbpC	P44513	Haemophilus influenzae (strain ATCC 51907 / DSM 11121 / KW20 / Rd)	Chromosome	Gallium (Ga)
252	vOTU1331_442	BAC0162	fbpC	P44513	Haemophilus influenzae (strain ATCC 51907 / DSM 11121 / KW20 / Rd)	Chromosome	Iron (Fe)
253	vOTU1331_442	BAC0162	fbpC	P44513	Haemophilus influenzae (strain ATCC 51907 / DSM 11121 / KW20 / Rd)	Chromosome	Gallium (Ga)
254	vOTU1571_14	BAC0162	fbpC	P44513	Haemophilus influenzae (strain ATCC 51907 / DSM 11121 / KW20 / Rd)	Chromosome	Iron (Fe)
255	vOTU1571_14	BAC0162	fbpC	P44513	Haemophilus influenzae (strain ATCC 51907 / DSM 11121 / KW20 / Rd)	Chromosome	Gallium (Ga)
256	vOTU2409_22	BAC0162	fbpC	P44513	Haemophilus influenzae (strain ATCC 51907 / DSM 11121 / KW20 / Rd)	Chromosome	Iron (Fe)
257	vOTU2409_22	BAC0162	fbpC	P44513	Haemophilus influenzae (strain ATCC 51907 / DSM 11121 / KW20 / Rd)	Chromosome	Gallium (Ga)
258	vOTU3150_2	BAC0162	fbpC	P44513	Haemophilus influenzae (strain ATCC 51907 / DSM 11121 / KW20 / Rd)	Chromosome	Iron (Fe)
259	vOTU3150_2	BAC0162	fbpC	P44513	Haemophilus influenzae (strain ATCC 51907 / DSM 11121 / KW20 / Rd)	Chromosome	Gallium (Ga)
260	vOTU419_3	BAC0714	arsT	B7FB00	Microbacterium sp. A33	Chromosome	Arsenic (As)
261	vOTU1023_72	BAC0714	arsT	B7FB00	Microbacterium sp. A33	Chromosome	Arsenic (As)
262	vOTU11484_59	BAC0714	arsT	B7FB00	Microbacterium sp. A33	Chromosome	Arsenic (As)
263	vOTU428_1	BAC0354	smdB	A7VN02	Serratia marcescens	Chromosome	4
264	vOTU428_1	BAC0354	smdB	A7VN02	Serratia marcescens	Chromosome	6-diamidino-2-phenylindole (DAPI) [class: Diamidine]
265	vOTU428_1	BAC0354	smdB	A7VN02	Serratia marcescens	Chromosome	Hoechst 33342 [class: Bisbenzimide]
266	vOTU1331_506	BAC0354	smdB	A7VN02	Serratia marcescens	Chromosome	4
267	vOTU1331_506	BAC0354	smdB	A7VN02	Serratia marcescens	Chromosome	6-diamidino-2-phenylindole (DAPI) [class: Diamidine]
268	vOTU1331_506	BAC0354	smdB	A7VN02	Serratia marcescens	Chromosome	Hoechst 33342 [class: Bisbenzimide]
269	vOTU11484_64	BAC0354	smdB	A7VN02	Serratia marcescens	Chromosome	4
270	vOTU11484_64	BAC0354	smdB	A7VN02	Serratia marcescens	Chromosome	6-diamidino-2-phenylindole (DAPI) [class: Diamidine]
271	vOTU11484_64	BAC0354	smdB	A7VN02	Serratia marcescens	Chromosome	Hoechst 33342 [class: Bisbenzimide]
272	vOTU505_2	BAC0490	G2alt	B0FSM1	Anoxybacillus gonensis G2	Chromosome	Aluminium (Al)
273	vOTU24340_6	BAC0490	G2alt	B0FSM1	Anoxybacillus gonensis G2	Chromosome	Aluminium (Al)
274	vOTU535_1	BAC0183	golT	Q8ZRG7	Salmonella typhimurium (strain LT2 / SGSC1412 / ATCC 700720)	Chromosome	Copper (Cu)
275	vOTU535_1	BAC0183	golT	Q8ZRG7	Salmonella typhimurium (strain LT2 / SGSC1412 / ATCC 700720)	Chromosome	Gold (Au)
276	vOTU625_2	BAC0095	crdR	O25918	Helicobacter pylori (strain ATCC 700392 / 26695) (Campylobacter pylori)	Chromosome	Copper (Cu)
277	vOTU772_19	BAC0335	rpoS	P35540	Escherichia coli, Shigella flexneri	Chromosome	Hydrochloric acid (HCl) [class: Acid]
278	vOTU772_19	BAC0335	rpoS	P35540	Escherichia coli, Shigella flexneri	Chromosome	Sodium hydroxide (NaOH) [class: Base]
279	vOTU1574_62	BAC0335	rpoS	P35540	Escherichia coli, Shigella flexneri	Chromosome	Hydrochloric acid (HCl) [class: Acid]
280	vOTU1574_62	BAC0335	rpoS	P35540	Escherichia coli, Shigella flexneri	Chromosome	Sodium hydroxide (NaOH) [class: Base]
281	vOTU2439_1	BAC0335	rpoS	P35540	Escherichia coli, Shigella flexneri	Chromosome	Hydrochloric acid (HCl) [class: Acid]
282	vOTU2439_1	BAC0335	rpoS	P35540	Escherichia coli, Shigella flexneri	Chromosome	Sodium hydroxide (NaOH) [class: Base]
283	vOTU8206_4	BAC0335	rpoS	P35540	Escherichia coli, Shigella flexneri	Chromosome	Hydrochloric acid (HCl) [class: Acid]
284	vOTU8206_4	BAC0335	rpoS	P35540	Escherichia coli, Shigella flexneri	Chromosome	Sodium hydroxide (NaOH) [class: Base]
285	vOTU13768_4	BAC0335	rpoS	P35540	Escherichia coli, Shigella flexneri	Chromosome	Hydrochloric acid (HCl) [class: Acid]
286	vOTU13768_4	BAC0335	rpoS	P35540	Escherichia coli, Shigella flexneri	Chromosome	Sodium hydroxide (NaOH) [class: Base]
287	vOTU14145_7	BAC0335	rpoS	P35540	Escherichia coli, Shigella flexneri	Chromosome	Hydrochloric acid (HCl) [class: Acid]
288	vOTU14145_7	BAC0335	rpoS	P35540	Escherichia coli, Shigella flexneri	Chromosome	Sodium hydroxide (NaOH) [class: Base]
289	vOTU15080_35	BAC0335	rpoS	P35540	Escherichia coli, Shigella flexneri	Chromosome	Hydrochloric acid (HCl) [class: Acid]
290	vOTU15080_35	BAC0335	rpoS	P35540	Escherichia coli, Shigella flexneri	Chromosome	Sodium hydroxide (NaOH) [class: Base]
291	vOTU16200_5	BAC0335	rpoS	P35540	Escherichia coli, Shigella flexneri	Chromosome	Hydrochloric acid (HCl) [class: Acid]
292	vOTU16200_5	BAC0335	rpoS	P35540	Escherichia coli, Shigella flexneri	Chromosome	Sodium hydroxide (NaOH) [class: Base]
293	vOTU21444_3	BAC0335	rpoS	P35540	Escherichia coli, Shigella flexneri	Chromosome	Hydrochloric acid (HCl) [class: Acid]
294	vOTU21444_3	BAC0335	rpoS	P35540	Escherichia coli, Shigella flexneri	Chromosome	Sodium hydroxide (NaOH) [class: Base]
295	vOTU826_1	BAC0274	nikE	P33594	Escherichia coli (strain K12)	Chromosome	Nickel (Ni)
296	vOTU889_15	BAC0274	nikE	P33594	Escherichia coli (strain K12)	Chromosome	Nickel (Ni)
297	vOTU1008_80	BAC0274	nikE	P33594	Escherichia coli (strain K12)	Chromosome	Nickel (Ni)
298	vOTU1023_489	BAC0274	nikE	P33594	Escherichia coli (strain K12)	Chromosome	Nickel (Ni)
299	vOTU1331_325	BAC0274	nikE	P33594	Escherichia coli (strain K12)	Chromosome	Nickel (Ni)
300	vOTU1331_350	BAC0274	nikE	P33594	Escherichia coli (strain K12)	Chromosome	Nickel (Ni)
301	vOTU1357_140	BAC0274	nikE	P33594	Escherichia coli (strain K12)	Chromosome	Nickel (Ni)
302	vOTU1357_322	BAC0274	nikE	P33594	Escherichia coli (strain K12)	Chromosome	Nickel (Ni)
303	vOTU2848_15	BAC0274	nikE	P33594	Escherichia coli (strain K12)	Chromosome	Nickel (Ni)
304	vOTU2848_16	BAC0274	nikE	P33594	Escherichia coli (strain K12)	Chromosome	Nickel (Ni)
305	vOTU3154_55	BAC0274	nikE	P33594	Escherichia coli (strain K12)	Chromosome	Nickel (Ni)
306	vOTU13049_71	BAC0274	nikE	P33594	Escherichia coli (strain K12)	Chromosome	Nickel (Ni)
307	vOTU14536_2	BAC0274	nikE	P33594	Escherichia coli (strain K12)	Chromosome	Nickel (Ni)
308	vOTU889_12	BAC0270	nikA	P33590	Escherichia coli (strain K12)	Chromosome	Nickel (Ni)
309	vOTU1233_295	BAC0270	nikA	P33590	Escherichia coli (strain K12)	Chromosome	Nickel (Ni)
310	vOTU1331_347	BAC0270	nikA	P33590	Escherichia coli (strain K12)	Chromosome	Nickel (Ni)
311	vOTU1357_137	BAC0270	nikA	P33590	Escherichia coli (strain K12)	Chromosome	Nickel (Ni)
312	vOTU1357_319	BAC0270	nikA	P33590	Escherichia coli (strain K12)	Chromosome	Nickel (Ni)
313	vOTU2636_5	BAC0270	nikA	P33590	Escherichia coli (strain K12)	Chromosome	Nickel (Ni)
314	vOTU889_13	BAC0271	nikB	P33591	Escherichia coli (strain K12)	Chromosome	Nickel (Ni)
315	vOTU1008_82	BAC0271	nikB	P33591	Escherichia coli (strain K12)	Chromosome	Nickel (Ni)
316	vOTU1233_296	BAC0271	nikB	P33591	Escherichia coli (strain K12)	Chromosome	Nickel (Ni)
317	vOTU1331_348	BAC0271	nikB	P33591	Escherichia coli (strain K12)	Chromosome	Nickel (Ni)
318	vOTU1357_138	BAC0271	nikB	P33591	Escherichia coli (strain K12)	Chromosome	Nickel (Ni)
319	vOTU1357_320	BAC0271	nikB	P33591	Escherichia coli (strain K12)	Chromosome	Nickel (Ni)
320	vOTU1553_109	BAC0271	nikB	P33591	Escherichia coli (strain K12)	Chromosome	Nickel (Ni)
321	vOTU889_14	BAC0272	nikC	P0AFA9	Escherichia coli (strain K12)	Chromosome	Nickel (Ni)
322	vOTU1008_81	BAC0272	nikC	P0AFA9	Escherichia coli (strain K12)	Chromosome	Nickel (Ni)
323	vOTU1233_297	BAC0272	nikC	P0AFA9	Escherichia coli (strain K12)	Chromosome	Nickel (Ni)
324	vOTU1331_349	BAC0272	nikC	P0AFA9	Escherichia coli (strain K12)	Chromosome	Nickel (Ni)
325	vOTU1357_139	BAC0272	nikC	P0AFA9	Escherichia coli (strain K12)	Chromosome	Nickel (Ni)
326	vOTU1357_321	BAC0272	nikC	P0AFA9	Escherichia coli (strain K12)	Chromosome	Nickel (Ni)
327	vOTU1553_108	BAC0272	nikC	P0AFA9	Escherichia coli (strain K12)	Chromosome	Nickel (Ni)
328	vOTU889_32	BAC0356	recG	Q9HTL3	Pseudomonas aeruginosa PAO1	Chromosome	Chromium (Cr)
329	vOTU889_32	BAC0356	recG	Q9HTL3	Pseudomonas aeruginosa PAO1	Chromosome	Tellurium (Te)
330	vOTU889_32	BAC0356	recG	Q9HTL3	Pseudomonas aeruginosa PAO1	Chromosome	Selenium (Se)
331	vOTU1233_337	BAC0356	recG	Q9HTL3	Pseudomonas aeruginosa PAO1	Chromosome	Chromium (Cr)
332	vOTU1233_337	BAC0356	recG	Q9HTL3	Pseudomonas aeruginosa PAO1	Chromosome	Tellurium (Te)
333	vOTU1233_337	BAC0356	recG	Q9HTL3	Pseudomonas aeruginosa PAO1	Chromosome	Selenium (Se)
334	vOTU2439_4	BAC0356	recG	Q9HTL3	Pseudomonas aeruginosa PAO1	Chromosome	Chromium (Cr)
335	vOTU2439_4	BAC0356	recG	Q9HTL3	Pseudomonas aeruginosa PAO1	Chromosome	Tellurium (Te)
336	vOTU2439_4	BAC0356	recG	Q9HTL3	Pseudomonas aeruginosa PAO1	Chromosome	Selenium (Se)
337	vOTU2520_1	BAC0356	recG	Q9HTL3	Pseudomonas aeruginosa PAO1	Chromosome	Chromium (Cr)
338	vOTU2520_1	BAC0356	recG	Q9HTL3	Pseudomonas aeruginosa PAO1	Chromosome	Tellurium (Te)
339	vOTU2520_1	BAC0356	recG	Q9HTL3	Pseudomonas aeruginosa PAO1	Chromosome	Selenium (Se)
340	vOTU2849_28	BAC0356	recG	Q9HTL3	Pseudomonas aeruginosa PAO1	Chromosome	Chromium (Cr)
341	vOTU2849_28	BAC0356	recG	Q9HTL3	Pseudomonas aeruginosa PAO1	Chromosome	Tellurium (Te)
342	vOTU2849_28	BAC0356	recG	Q9HTL3	Pseudomonas aeruginosa PAO1	Chromosome	Selenium (Se)
343	vOTU2868_7	BAC0356	recG	Q9HTL3	Pseudomonas aeruginosa PAO1	Chromosome	Chromium (Cr)
344	vOTU2868_7	BAC0356	recG	Q9HTL3	Pseudomonas aeruginosa PAO1	Chromosome	Tellurium (Te)
345	vOTU2868_7	BAC0356	recG	Q9HTL3	Pseudomonas aeruginosa PAO1	Chromosome	Selenium (Se)
346	vOTU6489_1	BAC0356	recG	Q9HTL3	Pseudomonas aeruginosa PAO1	Chromosome	Chromium (Cr)
347	vOTU6489_1	BAC0356	recG	Q9HTL3	Pseudomonas aeruginosa PAO1	Chromosome	Tellurium (Te)
348	vOTU6489_1	BAC0356	recG	Q9HTL3	Pseudomonas aeruginosa PAO1	Chromosome	Selenium (Se)
349	vOTU30287_4	BAC0356	recG	Q9HTL3	Pseudomonas aeruginosa PAO1	Chromosome	Chromium (Cr)
350	vOTU30287_4	BAC0356	recG	Q9HTL3	Pseudomonas aeruginosa PAO1	Chromosome	Tellurium (Te)
351	vOTU30287_4	BAC0356	recG	Q9HTL3	Pseudomonas aeruginosa PAO1	Chromosome	Selenium (Se)
352	vOTU889_56	BAC0251	mntH/yfeP	P0A769	Escherichia coli (strain K12)	Chromosome	Manganese (Mn)
353	vOTU889_56	BAC0251	mntH/yfeP	P0A769	Escherichia coli (strain K12)	Chromosome	Iron (Fe)
354	vOTU889_56	BAC0251	mntH/yfeP	P0A769	Escherichia coli (strain K12)	Chromosome	Cadmium (Cd)
355	vOTU889_56	BAC0251	mntH/yfeP	P0A769	Escherichia coli (strain K12)	Chromosome	Cobalt (Co)
356	vOTU889_56	BAC0251	mntH/yfeP	P0A769	Escherichia coli (strain K12)	Chromosome	Zinc (Zn)
357	vOTU1023_349	BAC0251	mntH/yfeP	P0A769	Escherichia coli (strain K12)	Chromosome	Manganese (Mn)
358	vOTU1023_349	BAC0251	mntH/yfeP	P0A769	Escherichia coli (strain K12)	Chromosome	Iron (Fe)
359	vOTU1023_349	BAC0251	mntH/yfeP	P0A769	Escherichia coli (strain K12)	Chromosome	Cadmium (Cd)
360	vOTU1023_349	BAC0251	mntH/yfeP	P0A769	Escherichia coli (strain K12)	Chromosome	Cobalt (Co)
361	vOTU1023_349	BAC0251	mntH/yfeP	P0A769	Escherichia coli (strain K12)	Chromosome	Zinc (Zn)
362	vOTU1023_540	BAC0251	mntH/yfeP	P0A769	Escherichia coli (strain K12)	Chromosome	Manganese (Mn)
363	vOTU1023_540	BAC0251	mntH/yfeP	P0A769	Escherichia coli (strain K12)	Chromosome	Iron (Fe)
364	vOTU1023_540	BAC0251	mntH/yfeP	P0A769	Escherichia coli (strain K12)	Chromosome	Cadmium (Cd)
365	vOTU1023_540	BAC0251	mntH/yfeP	P0A769	Escherichia coli (strain K12)	Chromosome	Cobalt (Co)
366	vOTU1023_540	BAC0251	mntH/yfeP	P0A769	Escherichia coli (strain K12)	Chromosome	Zinc (Zn)
367	vOTU2795_23	BAC0251	mntH/yfeP	P0A769	Escherichia coli (strain K12)	Chromosome	Manganese (Mn)
368	vOTU2795_23	BAC0251	mntH/yfeP	P0A769	Escherichia coli (strain K12)	Chromosome	Iron (Fe)
369	vOTU2795_23	BAC0251	mntH/yfeP	P0A769	Escherichia coli (strain K12)	Chromosome	Cadmium (Cd)
370	vOTU2795_23	BAC0251	mntH/yfeP	P0A769	Escherichia coli (strain K12)	Chromosome	Cobalt (Co)
371	vOTU2795_23	BAC0251	mntH/yfeP	P0A769	Escherichia coli (strain K12)	Chromosome	Zinc (Zn)
372	vOTU11484_67	BAC0251	mntH/yfeP	P0A769	Escherichia coli (strain K12)	Chromosome	Manganese (Mn)
373	vOTU11484_67	BAC0251	mntH/yfeP	P0A769	Escherichia coli (strain K12)	Chromosome	Iron (Fe)
374	vOTU11484_67	BAC0251	mntH/yfeP	P0A769	Escherichia coli (strain K12)	Chromosome	Cadmium (Cd)
375	vOTU11484_67	BAC0251	mntH/yfeP	P0A769	Escherichia coli (strain K12)	Chromosome	Cobalt (Co)
376	vOTU11484_67	BAC0251	mntH/yfeP	P0A769	Escherichia coli (strain K12)	Chromosome	Zinc (Zn)
377	vOTU889_62	BAC0260	mtrF	B4RN92	Neisseria gonorrhoeae (strain NCCP11945)	Chromosome	Triton X-100 [class: Polyethylene glycol]
378	vOTU1357_257	BAC0260	mtrF	B4RN92	Neisseria gonorrhoeae (strain NCCP11945)	Chromosome	Triton X-100 [class: Polyethylene glycol]
379	vOTU1633_49	BAC0260	mtrF	B4RN92	Neisseria gonorrhoeae (strain NCCP11945)	Chromosome	Triton X-100 [class: Polyethylene glycol]
380	vOTU889_68	BAC0564	actP/yjcG	P32705	Escherichia coli (strain K12)	Chromosome	Sodium Glycocholate [class: Acid]
381	vOTU889_68	BAC0564	actP/yjcG	P32705	Escherichia coli (strain K12)	Chromosome	Sodium acetate [class: Acetate]
382	vOTU1233_167	BAC0564	actP/yjcG	P32705	Escherichia coli (strain K12)	Chromosome	Sodium Glycocholate [class: Acid]
383	vOTU1233_167	BAC0564	actP/yjcG	P32705	Escherichia coli (strain K12)	Chromosome	Sodium acetate [class: Acetate]
384	vOTU1331_170	BAC0564	actP/yjcG	P32705	Escherichia coli (strain K12)	Chromosome	Sodium Glycocholate [class: Acid]
385	vOTU1331_170	BAC0564	actP/yjcG	P32705	Escherichia coli (strain K12)	Chromosome	Sodium acetate [class: Acetate]
386	vOTU1357_59	BAC0564	actP/yjcG	P32705	Escherichia coli (strain K12)	Chromosome	Sodium Glycocholate [class: Acid]
387	vOTU1357_59	BAC0564	actP/yjcG	P32705	Escherichia coli (strain K12)	Chromosome	Sodium acetate [class: Acetate]
388	vOTU889_74	BAC0536	oxyRkp	C4WZN6	Klebsiella pneumoniae NTUH-K2044	Chromosome	Hydrogen Peroxide (H2O2) [class: Peroxides]
389	vOTU889_74	BAC0536	oxyRkp	C4WZN6	Klebsiella pneumoniae NTUH-K2044	Chromosome	Sodium Deoxycholate (SDC) [class: Acid]
390	vOTU889_74	BAC0536	oxyRkp	C4WZN6	Klebsiella pneumoniae NTUH-K2044	Chromosome	Acriflavine [class: Acridine]
391	vOTU889_74	BAC0536	oxyRkp	C4WZN6	Klebsiella pneumoniae NTUH-K2044	Chromosome	Rhodamine 6G [class: Xanthene]
392	vOTU889_74	BAC0536	oxyRkp	C4WZN6	Klebsiella pneumoniae NTUH-K2044	Chromosome	Ethidium Bromide [class: Phenanthridine]
393	vOTU889_74	BAC0536	oxyRkp	C4WZN6	Klebsiella pneumoniae NTUH-K2044	Chromosome	Sodium Dodecyl Sulfate (SDS) [class: Organo-sulfate]
394	vOTU889_75	BAC0536	oxyRkp	C4WZN6	Klebsiella pneumoniae NTUH-K2044	Chromosome	Hydrogen Peroxide (H2O2) [class: Peroxides]
395	vOTU889_75	BAC0536	oxyRkp	C4WZN6	Klebsiella pneumoniae NTUH-K2044	Chromosome	Sodium Deoxycholate (SDC) [class: Acid]
396	vOTU889_75	BAC0536	oxyRkp	C4WZN6	Klebsiella pneumoniae NTUH-K2044	Chromosome	Acriflavine [class: Acridine]
397	vOTU889_75	BAC0536	oxyRkp	C4WZN6	Klebsiella pneumoniae NTUH-K2044	Chromosome	Rhodamine 6G [class: Xanthene]
398	vOTU889_75	BAC0536	oxyRkp	C4WZN6	Klebsiella pneumoniae NTUH-K2044	Chromosome	Ethidium Bromide [class: Phenanthridine]
399	vOTU889_75	BAC0536	oxyRkp	C4WZN6	Klebsiella pneumoniae NTUH-K2044	Chromosome	Sodium Dodecyl Sulfate (SDS) [class: Organo-sulfate]
400	vOTU889_121	BAC0536	oxyRkp	C4WZN6	Klebsiella pneumoniae NTUH-K2044	Chromosome	Hydrogen Peroxide (H2O2) [class: Peroxides]
401	vOTU889_121	BAC0536	oxyRkp	C4WZN6	Klebsiella pneumoniae NTUH-K2044	Chromosome	Sodium Deoxycholate (SDC) [class: Acid]
402	vOTU889_121	BAC0536	oxyRkp	C4WZN6	Klebsiella pneumoniae NTUH-K2044	Chromosome	Acriflavine [class: Acridine]
403	vOTU889_121	BAC0536	oxyRkp	C4WZN6	Klebsiella pneumoniae NTUH-K2044	Chromosome	Rhodamine 6G [class: Xanthene]
404	vOTU889_121	BAC0536	oxyRkp	C4WZN6	Klebsiella pneumoniae NTUH-K2044	Chromosome	Ethidium Bromide [class: Phenanthridine]
405	vOTU889_121	BAC0536	oxyRkp	C4WZN6	Klebsiella pneumoniae NTUH-K2044	Chromosome	Sodium Dodecyl Sulfate (SDS) [class: Organo-sulfate]
406	vOTU889_124	BAC0536	oxyRkp	C4WZN6	Klebsiella pneumoniae NTUH-K2044	Chromosome	Hydrogen Peroxide (H2O2) [class: Peroxides]
407	vOTU889_124	BAC0536	oxyRkp	C4WZN6	Klebsiella pneumoniae NTUH-K2044	Chromosome	Sodium Deoxycholate (SDC) [class: Acid]
408	vOTU889_124	BAC0536	oxyRkp	C4WZN6	Klebsiella pneumoniae NTUH-K2044	Chromosome	Acriflavine [class: Acridine]
409	vOTU889_124	BAC0536	oxyRkp	C4WZN6	Klebsiella pneumoniae NTUH-K2044	Chromosome	Rhodamine 6G [class: Xanthene]
410	vOTU889_124	BAC0536	oxyRkp	C4WZN6	Klebsiella pneumoniae NTUH-K2044	Chromosome	Ethidium Bromide [class: Phenanthridine]
411	vOTU889_124	BAC0536	oxyRkp	C4WZN6	Klebsiella pneumoniae NTUH-K2044	Chromosome	Sodium Dodecyl Sulfate (SDS) [class: Organo-sulfate]
412	vOTU889_274	BAC0536	oxyRkp	C4WZN6	Klebsiella pneumoniae NTUH-K2044	Chromosome	Hydrogen Peroxide (H2O2) [class: Peroxides]
413	vOTU889_274	BAC0536	oxyRkp	C4WZN6	Klebsiella pneumoniae NTUH-K2044	Chromosome	Sodium Deoxycholate (SDC) [class: Acid]
414	vOTU889_274	BAC0536	oxyRkp	C4WZN6	Klebsiella pneumoniae NTUH-K2044	Chromosome	Acriflavine [class: Acridine]
415	vOTU889_274	BAC0536	oxyRkp	C4WZN6	Klebsiella pneumoniae NTUH-K2044	Chromosome	Rhodamine 6G [class: Xanthene]
416	vOTU889_274	BAC0536	oxyRkp	C4WZN6	Klebsiella pneumoniae NTUH-K2044	Chromosome	Ethidium Bromide [class: Phenanthridine]
417	vOTU889_274	BAC0536	oxyRkp	C4WZN6	Klebsiella pneumoniae NTUH-K2044	Chromosome	Sodium Dodecyl Sulfate (SDS) [class: Organo-sulfate]
418	vOTU1023_242	BAC0536	oxyRkp	C4WZN6	Klebsiella pneumoniae NTUH-K2044	Chromosome	Hydrogen Peroxide (H2O2) [class: Peroxides]
419	vOTU1023_242	BAC0536	oxyRkp	C4WZN6	Klebsiella pneumoniae NTUH-K2044	Chromosome	Sodium Deoxycholate (SDC) [class: Acid]
420	vOTU1023_242	BAC0536	oxyRkp	C4WZN6	Klebsiella pneumoniae NTUH-K2044	Chromosome	Acriflavine [class: Acridine]
421	vOTU1023_242	BAC0536	oxyRkp	C4WZN6	Klebsiella pneumoniae NTUH-K2044	Chromosome	Rhodamine 6G [class: Xanthene]
422	vOTU1023_242	BAC0536	oxyRkp	C4WZN6	Klebsiella pneumoniae NTUH-K2044	Chromosome	Ethidium Bromide [class: Phenanthridine]
423	vOTU1023_242	BAC0536	oxyRkp	C4WZN6	Klebsiella pneumoniae NTUH-K2044	Chromosome	Sodium Dodecyl Sulfate (SDS) [class: Organo-sulfate]
424	vOTU1023_322	BAC0536	oxyRkp	C4WZN6	Klebsiella pneumoniae NTUH-K2044	Chromosome	Hydrogen Peroxide (H2O2) [class: Peroxides]
425	vOTU1023_322	BAC0536	oxyRkp	C4WZN6	Klebsiella pneumoniae NTUH-K2044	Chromosome	Sodium Deoxycholate (SDC) [class: Acid]
426	vOTU1023_322	BAC0536	oxyRkp	C4WZN6	Klebsiella pneumoniae NTUH-K2044	Chromosome	Acriflavine [class: Acridine]
427	vOTU1023_322	BAC0536	oxyRkp	C4WZN6	Klebsiella pneumoniae NTUH-K2044	Chromosome	Rhodamine 6G [class: Xanthene]
428	vOTU1023_322	BAC0536	oxyRkp	C4WZN6	Klebsiella pneumoniae NTUH-K2044	Chromosome	Ethidium Bromide [class: Phenanthridine]
429	vOTU1023_322	BAC0536	oxyRkp	C4WZN6	Klebsiella pneumoniae NTUH-K2044	Chromosome	Sodium Dodecyl Sulfate (SDS) [class: Organo-sulfate]
430	vOTU1023_450	BAC0536	oxyRkp	C4WZN6	Klebsiella pneumoniae NTUH-K2044	Chromosome	Hydrogen Peroxide (H2O2) [class: Peroxides]
431	vOTU1023_450	BAC0536	oxyRkp	C4WZN6	Klebsiella pneumoniae NTUH-K2044	Chromosome	Sodium Deoxycholate (SDC) [class: Acid]
432	vOTU1023_450	BAC0536	oxyRkp	C4WZN6	Klebsiella pneumoniae NTUH-K2044	Chromosome	Acriflavine [class: Acridine]
433	vOTU1023_450	BAC0536	oxyRkp	C4WZN6	Klebsiella pneumoniae NTUH-K2044	Chromosome	Rhodamine 6G [class: Xanthene]
434	vOTU1023_450	BAC0536	oxyRkp	C4WZN6	Klebsiella pneumoniae NTUH-K2044	Chromosome	Ethidium Bromide [class: Phenanthridine]
435	vOTU1023_450	BAC0536	oxyRkp	C4WZN6	Klebsiella pneumoniae NTUH-K2044	Chromosome	Sodium Dodecyl Sulfate (SDS) [class: Organo-sulfate]
436	vOTU1048_2	BAC0536	oxyRkp	C4WZN6	Klebsiella pneumoniae NTUH-K2044	Chromosome	Hydrogen Peroxide (H2O2) [class: Peroxides]
437	vOTU1048_2	BAC0536	oxyRkp	C4WZN6	Klebsiella pneumoniae NTUH-K2044	Chromosome	Sodium Deoxycholate (SDC) [class: Acid]
438	vOTU1048_2	BAC0536	oxyRkp	C4WZN6	Klebsiella pneumoniae NTUH-K2044	Chromosome	Acriflavine [class: Acridine]
439	vOTU1048_2	BAC0536	oxyRkp	C4WZN6	Klebsiella pneumoniae NTUH-K2044	Chromosome	Rhodamine 6G [class: Xanthene]
440	vOTU1048_2	BAC0536	oxyRkp	C4WZN6	Klebsiella pneumoniae NTUH-K2044	Chromosome	Ethidium Bromide [class: Phenanthridine]
441	vOTU1048_2	BAC0536	oxyRkp	C4WZN6	Klebsiella pneumoniae NTUH-K2044	Chromosome	Sodium Dodecyl Sulfate (SDS) [class: Organo-sulfate]
442	vOTU1048_10	BAC0536	oxyRkp	C4WZN6	Klebsiella pneumoniae NTUH-K2044	Chromosome	Hydrogen Peroxide (H2O2) [class: Peroxides]
443	vOTU1048_10	BAC0536	oxyRkp	C4WZN6	Klebsiella pneumoniae NTUH-K2044	Chromosome	Sodium Deoxycholate (SDC) [class: Acid]
444	vOTU1048_10	BAC0536	oxyRkp	C4WZN6	Klebsiella pneumoniae NTUH-K2044	Chromosome	Acriflavine [class: Acridine]
445	vOTU1048_10	BAC0536	oxyRkp	C4WZN6	Klebsiella pneumoniae NTUH-K2044	Chromosome	Rhodamine 6G [class: Xanthene]
446	vOTU1048_10	BAC0536	oxyRkp	C4WZN6	Klebsiella pneumoniae NTUH-K2044	Chromosome	Ethidium Bromide [class: Phenanthridine]
447	vOTU1048_10	BAC0536	oxyRkp	C4WZN6	Klebsiella pneumoniae NTUH-K2044	Chromosome	Sodium Dodecyl Sulfate (SDS) [class: Organo-sulfate]
448	vOTU1048_18	BAC0536	oxyRkp	C4WZN6	Klebsiella pneumoniae NTUH-K2044	Chromosome	Hydrogen Peroxide (H2O2) [class: Peroxides]
449	vOTU1048_18	BAC0536	oxyRkp	C4WZN6	Klebsiella pneumoniae NTUH-K2044	Chromosome	Sodium Deoxycholate (SDC) [class: Acid]
450	vOTU1048_18	BAC0536	oxyRkp	C4WZN6	Klebsiella pneumoniae NTUH-K2044	Chromosome	Acriflavine [class: Acridine]
451	vOTU1048_18	BAC0536	oxyRkp	C4WZN6	Klebsiella pneumoniae NTUH-K2044	Chromosome	Rhodamine 6G [class: Xanthene]
452	vOTU1048_18	BAC0536	oxyRkp	C4WZN6	Klebsiella pneumoniae NTUH-K2044	Chromosome	Ethidium Bromide [class: Phenanthridine]
453	vOTU1048_18	BAC0536	oxyRkp	C4WZN6	Klebsiella pneumoniae NTUH-K2044	Chromosome	Sodium Dodecyl Sulfate (SDS) [class: Organo-sulfate]
454	vOTU1048_75	BAC0536	oxyRkp	C4WZN6	Klebsiella pneumoniae NTUH-K2044	Chromosome	Hydrogen Peroxide (H2O2) [class: Peroxides]
455	vOTU1048_75	BAC0536	oxyRkp	C4WZN6	Klebsiella pneumoniae NTUH-K2044	Chromosome	Sodium Deoxycholate (SDC) [class: Acid]
456	vOTU1048_75	BAC0536	oxyRkp	C4WZN6	Klebsiella pneumoniae NTUH-K2044	Chromosome	Acriflavine [class: Acridine]
457	vOTU1048_75	BAC0536	oxyRkp	C4WZN6	Klebsiella pneumoniae NTUH-K2044	Chromosome	Rhodamine 6G [class: Xanthene]
458	vOTU1048_75	BAC0536	oxyRkp	C4WZN6	Klebsiella pneumoniae NTUH-K2044	Chromosome	Ethidium Bromide [class: Phenanthridine]
459	vOTU1048_75	BAC0536	oxyRkp	C4WZN6	Klebsiella pneumoniae NTUH-K2044	Chromosome	Sodium Dodecyl Sulfate (SDS) [class: Organo-sulfate]
460	vOTU1048_145	BAC0536	oxyRkp	C4WZN6	Klebsiella pneumoniae NTUH-K2044	Chromosome	Hydrogen Peroxide (H2O2) [class: Peroxides]
461	vOTU1048_145	BAC0536	oxyRkp	C4WZN6	Klebsiella pneumoniae NTUH-K2044	Chromosome	Sodium Deoxycholate (SDC) [class: Acid]
462	vOTU1048_145	BAC0536	oxyRkp	C4WZN6	Klebsiella pneumoniae NTUH-K2044	Chromosome	Acriflavine [class: Acridine]
463	vOTU1048_145	BAC0536	oxyRkp	C4WZN6	Klebsiella pneumoniae NTUH-K2044	Chromosome	Rhodamine 6G [class: Xanthene]
464	vOTU1048_145	BAC0536	oxyRkp	C4WZN6	Klebsiella pneumoniae NTUH-K2044	Chromosome	Ethidium Bromide [class: Phenanthridine]
465	vOTU1048_145	BAC0536	oxyRkp	C4WZN6	Klebsiella pneumoniae NTUH-K2044	Chromosome	Sodium Dodecyl Sulfate (SDS) [class: Organo-sulfate]
466	vOTU1048_170	BAC0536	oxyRkp	C4WZN6	Klebsiella pneumoniae NTUH-K2044	Chromosome	Hydrogen Peroxide (H2O2) [class: Peroxides]
467	vOTU1048_170	BAC0536	oxyRkp	C4WZN6	Klebsiella pneumoniae NTUH-K2044	Chromosome	Sodium Deoxycholate (SDC) [class: Acid]
468	vOTU1048_170	BAC0536	oxyRkp	C4WZN6	Klebsiella pneumoniae NTUH-K2044	Chromosome	Acriflavine [class: Acridine]
469	vOTU1048_170	BAC0536	oxyRkp	C4WZN6	Klebsiella pneumoniae NTUH-K2044	Chromosome	Rhodamine 6G [class: Xanthene]
470	vOTU1048_170	BAC0536	oxyRkp	C4WZN6	Klebsiella pneumoniae NTUH-K2044	Chromosome	Ethidium Bromide [class: Phenanthridine]
471	vOTU1048_170	BAC0536	oxyRkp	C4WZN6	Klebsiella pneumoniae NTUH-K2044	Chromosome	Sodium Dodecyl Sulfate (SDS) [class: Organo-sulfate]
472	vOTU1233_20	BAC0536	oxyRkp	C4WZN6	Klebsiella pneumoniae NTUH-K2044	Chromosome	Hydrogen Peroxide (H2O2) [class: Peroxides]
473	vOTU1233_20	BAC0536	oxyRkp	C4WZN6	Klebsiella pneumoniae NTUH-K2044	Chromosome	Sodium Deoxycholate (SDC) [class: Acid]
474	vOTU1233_20	BAC0536	oxyRkp	C4WZN6	Klebsiella pneumoniae NTUH-K2044	Chromosome	Acriflavine [class: Acridine]
475	vOTU1233_20	BAC0536	oxyRkp	C4WZN6	Klebsiella pneumoniae NTUH-K2044	Chromosome	Rhodamine 6G [class: Xanthene]
476	vOTU1233_20	BAC0536	oxyRkp	C4WZN6	Klebsiella pneumoniae NTUH-K2044	Chromosome	Ethidium Bromide [class: Phenanthridine]
477	vOTU1233_20	BAC0536	oxyRkp	C4WZN6	Klebsiella pneumoniae NTUH-K2044	Chromosome	Sodium Dodecyl Sulfate (SDS) [class: Organo-sulfate]
478	vOTU1331_272	BAC0536	oxyRkp	C4WZN6	Klebsiella pneumoniae NTUH-K2044	Chromosome	Hydrogen Peroxide (H2O2) [class: Peroxides]
479	vOTU1331_272	BAC0536	oxyRkp	C4WZN6	Klebsiella pneumoniae NTUH-K2044	Chromosome	Sodium Deoxycholate (SDC) [class: Acid]
480	vOTU1331_272	BAC0536	oxyRkp	C4WZN6	Klebsiella pneumoniae NTUH-K2044	Chromosome	Acriflavine [class: Acridine]
481	vOTU1331_272	BAC0536	oxyRkp	C4WZN6	Klebsiella pneumoniae NTUH-K2044	Chromosome	Rhodamine 6G [class: Xanthene]
482	vOTU1331_272	BAC0536	oxyRkp	C4WZN6	Klebsiella pneumoniae NTUH-K2044	Chromosome	Ethidium Bromide [class: Phenanthridine]
483	vOTU1331_272	BAC0536	oxyRkp	C4WZN6	Klebsiella pneumoniae NTUH-K2044	Chromosome	Sodium Dodecyl Sulfate (SDS) [class: Organo-sulfate]
484	vOTU1331_467	BAC0536	oxyRkp	C4WZN6	Klebsiella pneumoniae NTUH-K2044	Chromosome	Hydrogen Peroxide (H2O2) [class: Peroxides]
485	vOTU1331_467	BAC0536	oxyRkp	C4WZN6	Klebsiella pneumoniae NTUH-K2044	Chromosome	Sodium Deoxycholate (SDC) [class: Acid]
486	vOTU1331_467	BAC0536	oxyRkp	C4WZN6	Klebsiella pneumoniae NTUH-K2044	Chromosome	Acriflavine [class: Acridine]
487	vOTU1331_467	BAC0536	oxyRkp	C4WZN6	Klebsiella pneumoniae NTUH-K2044	Chromosome	Rhodamine 6G [class: Xanthene]
488	vOTU1331_467	BAC0536	oxyRkp	C4WZN6	Klebsiella pneumoniae NTUH-K2044	Chromosome	Ethidium Bromide [class: Phenanthridine]
489	vOTU1331_467	BAC0536	oxyRkp	C4WZN6	Klebsiella pneumoniae NTUH-K2044	Chromosome	Sodium Dodecyl Sulfate (SDS) [class: Organo-sulfate]
490	vOTU1331_482	BAC0536	oxyRkp	C4WZN6	Klebsiella pneumoniae NTUH-K2044	Chromosome	Hydrogen Peroxide (H2O2) [class: Peroxides]
491	vOTU1331_482	BAC0536	oxyRkp	C4WZN6	Klebsiella pneumoniae NTUH-K2044	Chromosome	Sodium Deoxycholate (SDC) [class: Acid]
492	vOTU1331_482	BAC0536	oxyRkp	C4WZN6	Klebsiella pneumoniae NTUH-K2044	Chromosome	Acriflavine [class: Acridine]
493	vOTU1331_482	BAC0536	oxyRkp	C4WZN6	Klebsiella pneumoniae NTUH-K2044	Chromosome	Rhodamine 6G [class: Xanthene]
494	vOTU1331_482	BAC0536	oxyRkp	C4WZN6	Klebsiella pneumoniae NTUH-K2044	Chromosome	Ethidium Bromide [class: Phenanthridine]
495	vOTU1331_482	BAC0536	oxyRkp	C4WZN6	Klebsiella pneumoniae NTUH-K2044	Chromosome	Sodium Dodecyl Sulfate (SDS) [class: Organo-sulfate]
496	vOTU1357_69	BAC0536	oxyRkp	C4WZN6	Klebsiella pneumoniae NTUH-K2044	Chromosome	Hydrogen Peroxide (H2O2) [class: Peroxides]
497	vOTU1357_69	BAC0536	oxyRkp	C4WZN6	Klebsiella pneumoniae NTUH-K2044	Chromosome	Sodium Deoxycholate (SDC) [class: Acid]
498	vOTU1357_69	BAC0536	oxyRkp	C4WZN6	Klebsiella pneumoniae NTUH-K2044	Chromosome	Acriflavine [class: Acridine]
499	vOTU1357_69	BAC0536	oxyRkp	C4WZN6	Klebsiella pneumoniae NTUH-K2044	Chromosome	Rhodamine 6G [class: Xanthene]
500	vOTU1357_69	BAC0536	oxyRkp	C4WZN6	Klebsiella pneumoniae NTUH-K2044	Chromosome	Ethidium Bromide [class: Phenanthridine]
501	vOTU1357_69	BAC0536	oxyRkp	C4WZN6	Klebsiella pneumoniae NTUH-K2044	Chromosome	Sodium Dodecyl Sulfate (SDS) [class: Organo-sulfate]
502	vOTU1357_164	BAC0536	oxyRkp	C4WZN6	Klebsiella pneumoniae NTUH-K2044	Chromosome	Hydrogen Peroxide (H2O2) [class: Peroxides]
503	vOTU1357_164	BAC0536	oxyRkp	C4WZN6	Klebsiella pneumoniae NTUH-K2044	Chromosome	Sodium Deoxycholate (SDC) [class: Acid]
504	vOTU1357_164	BAC0536	oxyRkp	C4WZN6	Klebsiella pneumoniae NTUH-K2044	Chromosome	Acriflavine [class: Acridine]
505	vOTU1357_164	BAC0536	oxyRkp	C4WZN6	Klebsiella pneumoniae NTUH-K2044	Chromosome	Rhodamine 6G [class: Xanthene]
506	vOTU1357_164	BAC0536	oxyRkp	C4WZN6	Klebsiella pneumoniae NTUH-K2044	Chromosome	Ethidium Bromide [class: Phenanthridine]
507	vOTU1357_164	BAC0536	oxyRkp	C4WZN6	Klebsiella pneumoniae NTUH-K2044	Chromosome	Sodium Dodecyl Sulfate (SDS) [class: Organo-sulfate]
508	vOTU1357_269	BAC0536	oxyRkp	C4WZN6	Klebsiella pneumoniae NTUH-K2044	Chromosome	Hydrogen Peroxide (H2O2) [class: Peroxides]
509	vOTU1357_269	BAC0536	oxyRkp	C4WZN6	Klebsiella pneumoniae NTUH-K2044	Chromosome	Sodium Deoxycholate (SDC) [class: Acid]
510	vOTU1357_269	BAC0536	oxyRkp	C4WZN6	Klebsiella pneumoniae NTUH-K2044	Chromosome	Acriflavine [class: Acridine]
511	vOTU1357_269	BAC0536	oxyRkp	C4WZN6	Klebsiella pneumoniae NTUH-K2044	Chromosome	Rhodamine 6G [class: Xanthene]
512	vOTU1357_269	BAC0536	oxyRkp	C4WZN6	Klebsiella pneumoniae NTUH-K2044	Chromosome	Ethidium Bromide [class: Phenanthridine]
513	vOTU1357_269	BAC0536	oxyRkp	C4WZN6	Klebsiella pneumoniae NTUH-K2044	Chromosome	Sodium Dodecyl Sulfate (SDS) [class: Organo-sulfate]
514	vOTU1357_291	BAC0536	oxyRkp	C4WZN6	Klebsiella pneumoniae NTUH-K2044	Chromosome	Hydrogen Peroxide (H2O2) [class: Peroxides]
515	vOTU1357_291	BAC0536	oxyRkp	C4WZN6	Klebsiella pneumoniae NTUH-K2044	Chromosome	Sodium Deoxycholate (SDC) [class: Acid]
516	vOTU1357_291	BAC0536	oxyRkp	C4WZN6	Klebsiella pneumoniae NTUH-K2044	Chromosome	Acriflavine [class: Acridine]
517	vOTU1357_291	BAC0536	oxyRkp	C4WZN6	Klebsiella pneumoniae NTUH-K2044	Chromosome	Rhodamine 6G [class: Xanthene]
518	vOTU1357_291	BAC0536	oxyRkp	C4WZN6	Klebsiella pneumoniae NTUH-K2044	Chromosome	Ethidium Bromide [class: Phenanthridine]
519	vOTU1357_291	BAC0536	oxyRkp	C4WZN6	Klebsiella pneumoniae NTUH-K2044	Chromosome	Sodium Dodecyl Sulfate (SDS) [class: Organo-sulfate]
520	vOTU1553_194	BAC0536	oxyRkp	C4WZN6	Klebsiella pneumoniae NTUH-K2044	Chromosome	Hydrogen Peroxide (H2O2) [class: Peroxides]
521	vOTU1553_194	BAC0536	oxyRkp	C4WZN6	Klebsiella pneumoniae NTUH-K2044	Chromosome	Sodium Deoxycholate (SDC) [class: Acid]
522	vOTU1553_194	BAC0536	oxyRkp	C4WZN6	Klebsiella pneumoniae NTUH-K2044	Chromosome	Acriflavine [class: Acridine]
523	vOTU1553_194	BAC0536	oxyRkp	C4WZN6	Klebsiella pneumoniae NTUH-K2044	Chromosome	Rhodamine 6G [class: Xanthene]
524	vOTU1553_194	BAC0536	oxyRkp	C4WZN6	Klebsiella pneumoniae NTUH-K2044	Chromosome	Ethidium Bromide [class: Phenanthridine]
525	vOTU1553_194	BAC0536	oxyRkp	C4WZN6	Klebsiella pneumoniae NTUH-K2044	Chromosome	Sodium Dodecyl Sulfate (SDS) [class: Organo-sulfate]
526	vOTU1553_219	BAC0536	oxyRkp	C4WZN6	Klebsiella pneumoniae NTUH-K2044	Chromosome	Hydrogen Peroxide (H2O2) [class: Peroxides]
527	vOTU1553_219	BAC0536	oxyRkp	C4WZN6	Klebsiella pneumoniae NTUH-K2044	Chromosome	Sodium Deoxycholate (SDC) [class: Acid]
528	vOTU1553_219	BAC0536	oxyRkp	C4WZN6	Klebsiella pneumoniae NTUH-K2044	Chromosome	Acriflavine [class: Acridine]
529	vOTU1553_219	BAC0536	oxyRkp	C4WZN6	Klebsiella pneumoniae NTUH-K2044	Chromosome	Rhodamine 6G [class: Xanthene]
530	vOTU1553_219	BAC0536	oxyRkp	C4WZN6	Klebsiella pneumoniae NTUH-K2044	Chromosome	Ethidium Bromide [class: Phenanthridine]
531	vOTU1553_219	BAC0536	oxyRkp	C4WZN6	Klebsiella pneumoniae NTUH-K2044	Chromosome	Sodium Dodecyl Sulfate (SDS) [class: Organo-sulfate]
532	vOTU1633_11	BAC0536	oxyRkp	C4WZN6	Klebsiella pneumoniae NTUH-K2044	Chromosome	Hydrogen Peroxide (H2O2) [class: Peroxides]
533	vOTU1633_11	BAC0536	oxyRkp	C4WZN6	Klebsiella pneumoniae NTUH-K2044	Chromosome	Sodium Deoxycholate (SDC) [class: Acid]
534	vOTU1633_11	BAC0536	oxyRkp	C4WZN6	Klebsiella pneumoniae NTUH-K2044	Chromosome	Acriflavine [class: Acridine]
535	vOTU1633_11	BAC0536	oxyRkp	C4WZN6	Klebsiella pneumoniae NTUH-K2044	Chromosome	Rhodamine 6G [class: Xanthene]
536	vOTU1633_11	BAC0536	oxyRkp	C4WZN6	Klebsiella pneumoniae NTUH-K2044	Chromosome	Ethidium Bromide [class: Phenanthridine]
537	vOTU1633_11	BAC0536	oxyRkp	C4WZN6	Klebsiella pneumoniae NTUH-K2044	Chromosome	Sodium Dodecyl Sulfate (SDS) [class: Organo-sulfate]
538	vOTU2409_9	BAC0536	oxyRkp	C4WZN6	Klebsiella pneumoniae NTUH-K2044	Chromosome	Hydrogen Peroxide (H2O2) [class: Peroxides]
539	vOTU2409_9	BAC0536	oxyRkp	C4WZN6	Klebsiella pneumoniae NTUH-K2044	Chromosome	Sodium Deoxycholate (SDC) [class: Acid]
540	vOTU2409_9	BAC0536	oxyRkp	C4WZN6	Klebsiella pneumoniae NTUH-K2044	Chromosome	Acriflavine [class: Acridine]
541	vOTU2409_9	BAC0536	oxyRkp	C4WZN6	Klebsiella pneumoniae NTUH-K2044	Chromosome	Rhodamine 6G [class: Xanthene]
542	vOTU2409_9	BAC0536	oxyRkp	C4WZN6	Klebsiella pneumoniae NTUH-K2044	Chromosome	Ethidium Bromide [class: Phenanthridine]
543	vOTU2409_9	BAC0536	oxyRkp	C4WZN6	Klebsiella pneumoniae NTUH-K2044	Chromosome	Sodium Dodecyl Sulfate (SDS) [class: Organo-sulfate]
544	vOTU7335_4	BAC0536	oxyRkp	C4WZN6	Klebsiella pneumoniae NTUH-K2044	Chromosome	Hydrogen Peroxide (H2O2) [class: Peroxides]
545	vOTU7335_4	BAC0536	oxyRkp	C4WZN6	Klebsiella pneumoniae NTUH-K2044	Chromosome	Sodium Deoxycholate (SDC) [class: Acid]
546	vOTU7335_4	BAC0536	oxyRkp	C4WZN6	Klebsiella pneumoniae NTUH-K2044	Chromosome	Acriflavine [class: Acridine]
547	vOTU7335_4	BAC0536	oxyRkp	C4WZN6	Klebsiella pneumoniae NTUH-K2044	Chromosome	Rhodamine 6G [class: Xanthene]
548	vOTU7335_4	BAC0536	oxyRkp	C4WZN6	Klebsiella pneumoniae NTUH-K2044	Chromosome	Ethidium Bromide [class: Phenanthridine]
549	vOTU7335_4	BAC0536	oxyRkp	C4WZN6	Klebsiella pneumoniae NTUH-K2044	Chromosome	Sodium Dodecyl Sulfate (SDS) [class: Organo-sulfate]
550	vOTU12800_7	BAC0536	oxyRkp	C4WZN6	Klebsiella pneumoniae NTUH-K2044	Chromosome	Hydrogen Peroxide (H2O2) [class: Peroxides]
551	vOTU12800_7	BAC0536	oxyRkp	C4WZN6	Klebsiella pneumoniae NTUH-K2044	Chromosome	Sodium Deoxycholate (SDC) [class: Acid]
552	vOTU12800_7	BAC0536	oxyRkp	C4WZN6	Klebsiella pneumoniae NTUH-K2044	Chromosome	Acriflavine [class: Acridine]
553	vOTU12800_7	BAC0536	oxyRkp	C4WZN6	Klebsiella pneumoniae NTUH-K2044	Chromosome	Rhodamine 6G [class: Xanthene]
554	vOTU12800_7	BAC0536	oxyRkp	C4WZN6	Klebsiella pneumoniae NTUH-K2044	Chromosome	Ethidium Bromide [class: Phenanthridine]
555	vOTU12800_7	BAC0536	oxyRkp	C4WZN6	Klebsiella pneumoniae NTUH-K2044	Chromosome	Sodium Dodecyl Sulfate (SDS) [class: Organo-sulfate]
556	vOTU14475_8	BAC0536	oxyRkp	C4WZN6	Klebsiella pneumoniae NTUH-K2044	Chromosome	Hydrogen Peroxide (H2O2) [class: Peroxides]
557	vOTU14475_8	BAC0536	oxyRkp	C4WZN6	Klebsiella pneumoniae NTUH-K2044	Chromosome	Sodium Deoxycholate (SDC) [class: Acid]
558	vOTU14475_8	BAC0536	oxyRkp	C4WZN6	Klebsiella pneumoniae NTUH-K2044	Chromosome	Acriflavine [class: Acridine]
559	vOTU14475_8	BAC0536	oxyRkp	C4WZN6	Klebsiella pneumoniae NTUH-K2044	Chromosome	Rhodamine 6G [class: Xanthene]
560	vOTU14475_8	BAC0536	oxyRkp	C4WZN6	Klebsiella pneumoniae NTUH-K2044	Chromosome	Ethidium Bromide [class: Phenanthridine]
561	vOTU14475_8	BAC0536	oxyRkp	C4WZN6	Klebsiella pneumoniae NTUH-K2044	Chromosome	Sodium Dodecyl Sulfate (SDS) [class: Organo-sulfate]
562	vOTU30680_12	BAC0536	oxyRkp	C4WZN6	Klebsiella pneumoniae NTUH-K2044	Chromosome	Hydrogen Peroxide (H2O2) [class: Peroxides]
563	vOTU30680_12	BAC0536	oxyRkp	C4WZN6	Klebsiella pneumoniae NTUH-K2044	Chromosome	Sodium Deoxycholate (SDC) [class: Acid]
564	vOTU30680_12	BAC0536	oxyRkp	C4WZN6	Klebsiella pneumoniae NTUH-K2044	Chromosome	Acriflavine [class: Acridine]
565	vOTU30680_12	BAC0536	oxyRkp	C4WZN6	Klebsiella pneumoniae NTUH-K2044	Chromosome	Rhodamine 6G [class: Xanthene]
566	vOTU30680_12	BAC0536	oxyRkp	C4WZN6	Klebsiella pneumoniae NTUH-K2044	Chromosome	Ethidium Bromide [class: Phenanthridine]
567	vOTU30680_12	BAC0536	oxyRkp	C4WZN6	Klebsiella pneumoniae NTUH-K2044	Chromosome	Sodium Dodecyl Sulfate (SDS) [class: Organo-sulfate]
568	vOTU889_84	BAC0570	actP	D5AU53	Rhodobacter capsulatus B100	Chromosome	Tellurium (Te)
569	vOTU1331_23	BAC0570	actP	D5AU53	Rhodobacter capsulatus B100	Chromosome	Tellurium (Te)
570	vOTU889_86	BAC0196	iclR	P16528	Escherichia coli (strain K12)	Chromosome	Sodium acetate [class: Acetate]
571	vOTU1023_192	BAC0196	iclR	P16528	Escherichia coli (strain K12)	Chromosome	Sodium acetate [class: Acetate]
572	vOTU1023_333	BAC0196	iclR	P16528	Escherichia coli (strain K12)	Chromosome	Sodium acetate [class: Acetate]
573	vOTU1023_368	BAC0196	iclR	P16528	Escherichia coli (strain K12)	Chromosome	Sodium acetate [class: Acetate]
574	vOTU1233_326	BAC0196	iclR	P16528	Escherichia coli (strain K12)	Chromosome	Sodium acetate [class: Acetate]
575	vOTU1331_372	BAC0196	iclR	P16528	Escherichia coli (strain K12)	Chromosome	Sodium acetate [class: Acetate]
576	vOTU1357_42	BAC0196	iclR	P16528	Escherichia coli (strain K12)	Chromosome	Sodium acetate [class: Acetate]
577	vOTU889_105	BAC0629	copB	O30085	Archaeoglobus fulgidus (strain ATCC 49558 / VC-16 / DSM 4304 / JCM 9628 / NBRC 100126)	Chromosome	Copper (Cu)
578	vOTU1233_114	BAC0629	copB	O30085	Archaeoglobus fulgidus (strain ATCC 49558 / VC-16 / DSM 4304 / JCM 9628 / NBRC 100126)	Chromosome	Copper (Cu)
579	vOTU889_107	BAC0604	wtpC	Q8U4K3	Pyrococcus furiosus	Chromosome	Tungsten (W)
580	vOTU889_107	BAC0604	wtpC	Q8U4K3	Pyrococcus furiosus	Chromosome	Molybdenum (Mo)
581	vOTU1023_148	BAC0604	wtpC	Q8U4K3	Pyrococcus furiosus	Chromosome	Tungsten (W)
582	vOTU1023_148	BAC0604	wtpC	Q8U4K3	Pyrococcus furiosus	Chromosome	Molybdenum (Mo)
583	vOTU1023_481	BAC0604	wtpC	Q8U4K3	Pyrococcus furiosus	Chromosome	Tungsten (W)
584	vOTU1023_481	BAC0604	wtpC	Q8U4K3	Pyrococcus furiosus	Chromosome	Molybdenum (Mo)
585	vOTU1023_572	BAC0604	wtpC	Q8U4K3	Pyrococcus furiosus	Chromosome	Tungsten (W)
586	vOTU1023_572	BAC0604	wtpC	Q8U4K3	Pyrococcus furiosus	Chromosome	Molybdenum (Mo)
587	vOTU1048_134	BAC0604	wtpC	Q8U4K3	Pyrococcus furiosus	Chromosome	Tungsten (W)
588	vOTU1048_134	BAC0604	wtpC	Q8U4K3	Pyrococcus furiosus	Chromosome	Molybdenum (Mo)
589	vOTU1233_2	BAC0604	wtpC	Q8U4K3	Pyrococcus furiosus	Chromosome	Tungsten (W)
590	vOTU1233_2	BAC0604	wtpC	Q8U4K3	Pyrococcus furiosus	Chromosome	Molybdenum (Mo)
591	vOTU1233_5	BAC0604	wtpC	Q8U4K3	Pyrococcus furiosus	Chromosome	Tungsten (W)
592	vOTU1233_5	BAC0604	wtpC	Q8U4K3	Pyrococcus furiosus	Chromosome	Molybdenum (Mo)
593	vOTU1233_137	BAC0604	wtpC	Q8U4K3	Pyrococcus furiosus	Chromosome	Tungsten (W)
594	vOTU1233_137	BAC0604	wtpC	Q8U4K3	Pyrococcus furiosus	Chromosome	Molybdenum (Mo)
595	vOTU1261_1	BAC0604	wtpC	Q8U4K3	Pyrococcus furiosus	Chromosome	Tungsten (W)
596	vOTU1261_1	BAC0604	wtpC	Q8U4K3	Pyrococcus furiosus	Chromosome	Molybdenum (Mo)
597	vOTU1331_58	BAC0604	wtpC	Q8U4K3	Pyrococcus furiosus	Chromosome	Tungsten (W)
598	vOTU1331_58	BAC0604	wtpC	Q8U4K3	Pyrococcus furiosus	Chromosome	Molybdenum (Mo)
599	vOTU1331_498	BAC0604	wtpC	Q8U4K3	Pyrococcus furiosus	Chromosome	Tungsten (W)
600	vOTU1331_498	BAC0604	wtpC	Q8U4K3	Pyrococcus furiosus	Chromosome	Molybdenum (Mo)
601	vOTU1357_73	BAC0604	wtpC	Q8U4K3	Pyrococcus furiosus	Chromosome	Tungsten (W)
602	vOTU1357_73	BAC0604	wtpC	Q8U4K3	Pyrococcus furiosus	Chromosome	Molybdenum (Mo)
603	vOTU1357_136	BAC0604	wtpC	Q8U4K3	Pyrococcus furiosus	Chromosome	Tungsten (W)
604	vOTU1357_136	BAC0604	wtpC	Q8U4K3	Pyrococcus furiosus	Chromosome	Molybdenum (Mo)
605	vOTU1357_187	BAC0604	wtpC	Q8U4K3	Pyrococcus furiosus	Chromosome	Tungsten (W)
606	vOTU1357_187	BAC0604	wtpC	Q8U4K3	Pyrococcus furiosus	Chromosome	Molybdenum (Mo)
607	vOTU1553_123	BAC0604	wtpC	Q8U4K3	Pyrococcus furiosus	Chromosome	Tungsten (W)
608	vOTU1553_123	BAC0604	wtpC	Q8U4K3	Pyrococcus furiosus	Chromosome	Molybdenum (Mo)
609	vOTU1553_144	BAC0604	wtpC	Q8U4K3	Pyrococcus furiosus	Chromosome	Tungsten (W)
610	vOTU1553_144	BAC0604	wtpC	Q8U4K3	Pyrococcus furiosus	Chromosome	Molybdenum (Mo)
611	vOTU1553_230	BAC0604	wtpC	Q8U4K3	Pyrococcus furiosus	Chromosome	Tungsten (W)
612	vOTU1553_230	BAC0604	wtpC	Q8U4K3	Pyrococcus furiosus	Chromosome	Molybdenum (Mo)
613	vOTU1574_11	BAC0604	wtpC	Q8U4K3	Pyrococcus furiosus	Chromosome	Tungsten (W)
614	vOTU1574_11	BAC0604	wtpC	Q8U4K3	Pyrococcus furiosus	Chromosome	Molybdenum (Mo)
615	vOTU2795_29	BAC0604	wtpC	Q8U4K3	Pyrococcus furiosus	Chromosome	Tungsten (W)
616	vOTU2795_29	BAC0604	wtpC	Q8U4K3	Pyrococcus furiosus	Chromosome	Molybdenum (Mo)
617	vOTU11484_92	BAC0604	wtpC	Q8U4K3	Pyrococcus furiosus	Chromosome	Tungsten (W)
618	vOTU11484_92	BAC0604	wtpC	Q8U4K3	Pyrococcus furiosus	Chromosome	Molybdenum (Mo)
619	vOTU889_127	BAC0154	evgA	P0ACZ4	Only gram -ve, Escherichia coli (Strain K12)	Chromosome	Sodium Deoxycholate (SDC) [class: Acid]
620	vOTU889_204	BAC0154	evgA	P0ACZ4	Only gram -ve, Escherichia coli (Strain K12)	Chromosome	Sodium Deoxycholate (SDC) [class: Acid]
621	vOTU889_308	BAC0154	evgA	P0ACZ4	Only gram -ve, Escherichia coli (Strain K12)	Chromosome	Sodium Deoxycholate (SDC) [class: Acid]
622	vOTU1023_197	BAC0154	evgA	P0ACZ4	Only gram -ve, Escherichia coli (Strain K12)	Chromosome	Sodium Deoxycholate (SDC) [class: Acid]
623	vOTU1023_447	BAC0154	evgA	P0ACZ4	Only gram -ve, Escherichia coli (Strain K12)	Chromosome	Sodium Deoxycholate (SDC) [class: Acid]
624	vOTU1048_31	BAC0154	evgA	P0ACZ4	Only gram -ve, Escherichia coli (Strain K12)	Chromosome	Sodium Deoxycholate (SDC) [class: Acid]
625	vOTU1233_249	BAC0154	evgA	P0ACZ4	Only gram -ve, Escherichia coli (Strain K12)	Chromosome	Sodium Deoxycholate (SDC) [class: Acid]
626	vOTU1357_31	BAC0154	evgA	P0ACZ4	Only gram -ve, Escherichia coli (Strain K12)	Chromosome	Sodium Deoxycholate (SDC) [class: Acid]
627	vOTU1357_127	BAC0154	evgA	P0ACZ4	Only gram -ve, Escherichia coli (Strain K12)	Chromosome	Sodium Deoxycholate (SDC) [class: Acid]
628	vOTU1553_87	BAC0154	evgA	P0ACZ4	Only gram -ve, Escherichia coli (Strain K12)	Chromosome	Sodium Deoxycholate (SDC) [class: Acid]
629	vOTU1553_97	BAC0154	evgA	P0ACZ4	Only gram -ve, Escherichia coli (Strain K12)	Chromosome	Sodium Deoxycholate (SDC) [class: Acid]
630	vOTU1553_103	BAC0154	evgA	P0ACZ4	Only gram -ve, Escherichia coli (Strain K12)	Chromosome	Sodium Deoxycholate (SDC) [class: Acid]
631	vOTU2547_11	BAC0154	evgA	P0ACZ4	Only gram -ve, Escherichia coli (Strain K12)	Chromosome	Sodium Deoxycholate (SDC) [class: Acid]
632	vOTU2830_2	BAC0154	evgA	P0ACZ4	Only gram -ve, Escherichia coli (Strain K12)	Chromosome	Sodium Deoxycholate (SDC) [class: Acid]
633	vOTU13049_91	BAC0154	evgA	P0ACZ4	Only gram -ve, Escherichia coli (Strain K12)	Chromosome	Sodium Deoxycholate (SDC) [class: Acid]
634	vOTU889_148	BAC0362	smeT	Q5MXJ5	Stenotrophomonas maltophilia	Chromosome	Triclosan [class: Phenolic compounds]
635	vOTU889_153	BAC0538	chrR	Q7BD45	Pseudomonas putida	Chromosome	Chromium (Cr)
636	vOTU889_153	BAC0538	chrR	Q7BD45	Pseudomonas putida	Chromosome	Iron (Fe)
637	vOTU889_153	BAC0538	chrR	Q7BD45	Pseudomonas putida	Chromosome	Hydrogen Peroxide (H2O2) [class: Peroxides]
638	vOTU889_153	BAC0538	chrR	Q7BD45	Pseudomonas putida	Chromosome	2
639	vOTU889_153	BAC0538	chrR	Q7BD45	Pseudomonas putida	Chromosome	6-dichloroindophenol [class: Phenolic Compounds]
640	vOTU889_154	BAC0170	frnE	Q9RWK7	Deinococcus radiodurans	Chromosome	Cadmium (Cd)
641	vOTU889_154	BAC0170	frnE	Q9RWK7	Deinococcus radiodurans	Chromosome	Hydrogen Peroxide (H2O2) [class: Peroxides]
642	vOTU889_160	BAC0202	lde	G2JVL2	Listeria monocytogenes	Chromosome	Acridine Orange [class: Acridine]
643	vOTU889_160	BAC0202	lde	G2JVL2	Listeria monocytogenes	Chromosome	Ethidium Bromide [class: Phenanthridine]
644	vOTU1048_81	BAC0202	lde	G2JVL2	Listeria monocytogenes	Chromosome	Acridine Orange [class: Acridine]
645	vOTU1048_81	BAC0202	lde	G2JVL2	Listeria monocytogenes	Chromosome	Ethidium Bromide [class: Phenanthridine]
646	vOTU1633_10	BAC0202	lde	G2JVL2	Listeria monocytogenes	Chromosome	Acridine Orange [class: Acridine]
647	vOTU1633_10	BAC0202	lde	G2JVL2	Listeria monocytogenes	Chromosome	Ethidium Bromide [class: Phenanthridine]
648	vOTU14475_9	BAC0202	lde	G2JVL2	Listeria monocytogenes	Chromosome	Acridine Orange [class: Acridine]
649	vOTU14475_9	BAC0202	lde	G2JVL2	Listeria monocytogenes	Chromosome	Ethidium Bromide [class: Phenanthridine]
650	vOTU889_162	BAC0496	adeN	B7H1T7	Acinetobacter baumanni	Chromosome	Safranin O [class: Azin]
651	vOTU889_162	BAC0496	adeN	B7H1T7	Acinetobacter baumanni	Chromosome	Acridine Orange [class: Acridine]
652	vOTU889_162	BAC0496	adeN	B7H1T7	Acinetobacter baumanni	Chromosome	Pyronin Y [class: Xanthene]
653	vOTU889_162	BAC0496	adeN	B7H1T7	Acinetobacter baumanni	Chromosome	Sodium Dodecyl Sulfate (SDS) [class: Organo-sulfate]
654	vOTU1331_240	BAC0496	adeN	B7H1T7	Acinetobacter baumanni	Chromosome	Safranin O [class: Azin]
655	vOTU1331_240	BAC0496	adeN	B7H1T7	Acinetobacter baumanni	Chromosome	Acridine Orange [class: Acridine]
656	vOTU1331_240	BAC0496	adeN	B7H1T7	Acinetobacter baumanni	Chromosome	Pyronin Y [class: Xanthene]
657	vOTU1331_240	BAC0496	adeN	B7H1T7	Acinetobacter baumanni	Chromosome	Sodium Dodecyl Sulfate (SDS) [class: Organo-sulfate]
658	vOTU889_198	BAC0039	baeR	P69228	Escherichia coli (strain K12)	Chromosome	Zinc (Zn)
659	vOTU889_198	BAC0039	baeR	P69228	Escherichia coli (strain K12)	Chromosome	Tungsten (W)
660	vOTU889_198	BAC0039	baeR	P69228	Escherichia coli (strain K12)	Chromosome	Sodium Deoxycholate (SDC) [class: Acid]
661	vOTU1357_168	BAC0039	baeR	P69228	Escherichia coli (strain K12)	Chromosome	Zinc (Zn)
662	vOTU1357_168	BAC0039	baeR	P69228	Escherichia coli (strain K12)	Chromosome	Tungsten (W)
663	vOTU1357_168	BAC0039	baeR	P69228	Escherichia coli (strain K12)	Chromosome	Sodium Deoxycholate (SDC) [class: Acid]
664	vOTU889_199	BAC0532	cpxA	C4WZK5	Klebsiella pneumoniae subsp. pneumoniae NTUH-K2044	Chromosome	Hydrogen Peroxide (H2O2) [class: Peroxides]
665	vOTU889_199	BAC0532	cpxA	C4WZK5	Klebsiella pneumoniae subsp. pneumoniae NTUH-K2044	Chromosome	Benzylkonium Chloride (BAC) [class: Quaternary Ammonium Compounds (QACs)]
666	vOTU889_199	BAC0532	cpxA	C4WZK5	Klebsiella pneumoniae subsp. pneumoniae NTUH-K2044	Chromosome	Chlorhexidine [class: Biguanides]
667	vOTU1048_72	BAC0532	cpxA	C4WZK5	Klebsiella pneumoniae subsp. pneumoniae NTUH-K2044	Chromosome	Hydrogen Peroxide (H2O2) [class: Peroxides]
668	vOTU1048_72	BAC0532	cpxA	C4WZK5	Klebsiella pneumoniae subsp. pneumoniae NTUH-K2044	Chromosome	Benzylkonium Chloride (BAC) [class: Quaternary Ammonium Compounds (QACs)]
669	vOTU1048_72	BAC0532	cpxA	C4WZK5	Klebsiella pneumoniae subsp. pneumoniae NTUH-K2044	Chromosome	Chlorhexidine [class: Biguanides]
670	vOTU889_221	BAC0651	merA	P0A0E5	Staphylococcus aureus	Plasmid pI258	Mercury (Hg)
671	vOTU1233_355	BAC0651	merA	P0A0E5	Staphylococcus aureus	Plasmid pI258	Mercury (Hg)
672	vOTU2662_9	BAC0651	merA	P0A0E5	Staphylococcus aureus	Plasmid pI258	Mercury (Hg)
673	vOTU889_249	BAC0071	cmtR	P67731	Mycobacterium tuberculosis	Chromosome	Cobalt (Co)
674	vOTU889_249	BAC0071	cmtR	P67731	Mycobacterium tuberculosis	Chromosome	Nickel (Ni)
675	vOTU1233_121	BAC0071	cmtR	P67731	Mycobacterium tuberculosis	Chromosome	Cobalt (Co)
676	vOTU1233_121	BAC0071	cmtR	P67731	Mycobacterium tuberculosis	Chromosome	Nickel (Ni)
677	vOTU889_250	BAC0057	cadD	Q7A320	Staphylococcus aureus (strain N315)	Plasmid pN315 (Staphylococcus aureus (strain N315)), Plasmid pLUH02 (Staphylococcus aureus (strain ECT-R 2) ), Chromosome	Cadmium (Cd)
678	vOTU889_250	BAC0057	cadD	Q7A320	Staphylococcus aureus (strain N315)	Plasmid pN315 (Staphylococcus aureus (strain N315)), Plasmid pLUH02 (Staphylococcus aureus (strain ECT-R 2) ), Chromosome	Zinc (Zn)
679	vOTU889_275	BAC0141	emeA	Q8GR72	Only gram -ve, Enterococcus faecalis (Streptococcus faecalis)	Chromosome	Benzylkonium Chloride (BAC) [class: Quaternary Ammonium Compounds (QACs)]
680	vOTU1233_111	BAC0141	emeA	Q8GR72	Only gram -ve, Enterococcus faecalis (Streptococcus faecalis)	Chromosome	Benzylkonium Chloride (BAC) [class: Quaternary Ammonium Compounds (QACs)]
681	vOTU889_316	BAC0163	fecD	P15029	Escherichia coli (strain K12)	Chromosome	Nickel (Ni)
682	vOTU889_316	BAC0163	fecD	P15029	Escherichia coli (strain K12)	Chromosome	Cobalt (Co)
683	vOTU889_317	BAC0163	fecD	P15029	Escherichia coli (strain K12)	Chromosome	Nickel (Ni)
684	vOTU889_317	BAC0163	fecD	P15029	Escherichia coli (strain K12)	Chromosome	Cobalt (Co)
685	vOTU1023_400	BAC0163	fecD	P15029	Escherichia coli (strain K12)	Chromosome	Nickel (Ni)
686	vOTU1023_400	BAC0163	fecD	P15029	Escherichia coli (strain K12)	Chromosome	Cobalt (Co)
687	vOTU1023_401	BAC0163	fecD	P15029	Escherichia coli (strain K12)	Chromosome	Nickel (Ni)
688	vOTU1023_401	BAC0163	fecD	P15029	Escherichia coli (strain K12)	Chromosome	Cobalt (Co)
689	vOTU2409_33	BAC0163	fecD	P15029	Escherichia coli (strain K12)	Chromosome	Nickel (Ni)
690	vOTU2409_33	BAC0163	fecD	P15029	Escherichia coli (strain K12)	Chromosome	Cobalt (Co)
691	vOTU2409_34	BAC0163	fecD	P15029	Escherichia coli (strain K12)	Chromosome	Nickel (Ni)
692	vOTU2409_34	BAC0163	fecD	P15029	Escherichia coli (strain K12)	Chromosome	Cobalt (Co)
693	vOTU2848_46	BAC0163	fecD	P15029	Escherichia coli (strain K12)	Chromosome	Nickel (Ni)
694	vOTU2848_46	BAC0163	fecD	P15029	Escherichia coli (strain K12)	Chromosome	Cobalt (Co)
695	vOTU2848_47	BAC0163	fecD	P15029	Escherichia coli (strain K12)	Chromosome	Nickel (Ni)
696	vOTU2848_47	BAC0163	fecD	P15029	Escherichia coli (strain K12)	Chromosome	Cobalt (Co)
697	vOTU10784_11	BAC0163	fecD	P15029	Escherichia coli (strain K12)	Chromosome	Nickel (Ni)
698	vOTU10784_11	BAC0163	fecD	P15029	Escherichia coli (strain K12)	Chromosome	Cobalt (Co)
699	vOTU889_318	BAC0164	fecE	P15031	Escherichia coli (strain K12)	Chromosome	Nickel (Ni)
700	vOTU889_318	BAC0164	fecE	P15031	Escherichia coli (strain K12)	Chromosome	Cobalt (Co)
701	vOTU1023_171	BAC0164	fecE	P15031	Escherichia coli (strain K12)	Chromosome	Nickel (Ni)
702	vOTU1023_171	BAC0164	fecE	P15031	Escherichia coli (strain K12)	Chromosome	Cobalt (Co)
703	vOTU1023_402	BAC0164	fecE	P15031	Escherichia coli (strain K12)	Chromosome	Nickel (Ni)
704	vOTU1023_402	BAC0164	fecE	P15031	Escherichia coli (strain K12)	Chromosome	Cobalt (Co)
705	vOTU1233_41	BAC0164	fecE	P15031	Escherichia coli (strain K12)	Chromosome	Nickel (Ni)
706	vOTU1233_41	BAC0164	fecE	P15031	Escherichia coli (strain K12)	Chromosome	Cobalt (Co)
707	vOTU2409_35	BAC0164	fecE	P15031	Escherichia coli (strain K12)	Chromosome	Nickel (Ni)
708	vOTU2409_35	BAC0164	fecE	P15031	Escherichia coli (strain K12)	Chromosome	Cobalt (Co)
709	vOTU9008_10	BAC0164	fecE	P15031	Escherichia coli (strain K12)	Chromosome	Nickel (Ni)
710	vOTU9008_10	BAC0164	fecE	P15031	Escherichia coli (strain K12)	Chromosome	Cobalt (Co)
711	vOTU13314_1	BAC0164	fecE	P15031	Escherichia coli (strain K12)	Chromosome	Nickel (Ni)
712	vOTU13314_1	BAC0164	fecE	P15031	Escherichia coli (strain K12)	Chromosome	Cobalt (Co)
713	vOTU889_334	BAC0715	aioE	W1L7N4	Argobacterium tumefaciens GW4	Chromosome	Arsenic (As)
714	vOTU1023_273	BAC0715	aioE	W1L7N4	Argobacterium tumefaciens GW4	Chromosome	Arsenic (As)
715	vOTU1023_562	BAC0715	aioE	W1L7N4	Argobacterium tumefaciens GW4	Chromosome	Arsenic (As)
716	vOTU13070_9	BAC0715	aioE	W1L7N4	Argobacterium tumefaciens GW4	Chromosome	Arsenic (As)
717	vOTU13070_10	BAC0715	aioE	W1L7N4	Argobacterium tumefaciens GW4	Chromosome	Arsenic (As)
718	vOTU900_1	BAC0363	smfY	Q2AAU2	Serratia marcescens	Chromosome	Acriflavine [class: Acridine]
719	vOTU900_1	BAC0363	smfY	Q2AAU2	Serratia marcescens	Chromosome	4
720	vOTU900_1	BAC0363	smfY	Q2AAU2	Serratia marcescens	Chromosome	6-diamidino-2-phenylindole (DAPI) [class: Diamidine]
721	vOTU900_1	BAC0363	smfY	Q2AAU2	Serratia marcescens	Chromosome	Ethidium Bromide [class: Phenanthridine]
722	vOTU900_1	BAC0363	smfY	Q2AAU2	Serratia marcescens	Chromosome	Tetraphenylphosphonium (TPP) [class: Quaternary Ammonium Compounds (QACs)]
723	vOTU900_1	BAC0363	smfY	Q2AAU2	Serratia marcescens	Chromosome	Methyl Viologen [class: Paraquat]
724	vOTU900_1	BAC0363	smfY	Q2AAU2	Serratia marcescens	Chromosome	Benzylkonium Chloride (BAC) [class: Quaternary Ammonium Compounds (QACs)]
725	vOTU1233_308	BAC0363	smfY	Q2AAU2	Serratia marcescens	Chromosome	Acriflavine [class: Acridine]
726	vOTU1233_308	BAC0363	smfY	Q2AAU2	Serratia marcescens	Chromosome	4
727	vOTU1233_308	BAC0363	smfY	Q2AAU2	Serratia marcescens	Chromosome	6-diamidino-2-phenylindole (DAPI) [class: Diamidine]
728	vOTU1233_308	BAC0363	smfY	Q2AAU2	Serratia marcescens	Chromosome	Ethidium Bromide [class: Phenanthridine]
729	vOTU1233_308	BAC0363	smfY	Q2AAU2	Serratia marcescens	Chromosome	Tetraphenylphosphonium (TPP) [class: Quaternary Ammonium Compounds (QACs)]
730	vOTU1233_308	BAC0363	smfY	Q2AAU2	Serratia marcescens	Chromosome	Methyl Viologen [class: Paraquat]
731	vOTU1233_308	BAC0363	smfY	Q2AAU2	Serratia marcescens	Chromosome	Benzylkonium Chloride (BAC) [class: Quaternary Ammonium Compounds (QACs)]
732	vOTU1357_93	BAC0363	smfY	Q2AAU2	Serratia marcescens	Chromosome	Acriflavine [class: Acridine]
733	vOTU1357_93	BAC0363	smfY	Q2AAU2	Serratia marcescens	Chromosome	4
734	vOTU1357_93	BAC0363	smfY	Q2AAU2	Serratia marcescens	Chromosome	6-diamidino-2-phenylindole (DAPI) [class: Diamidine]
735	vOTU1357_93	BAC0363	smfY	Q2AAU2	Serratia marcescens	Chromosome	Ethidium Bromide [class: Phenanthridine]
736	vOTU1357_93	BAC0363	smfY	Q2AAU2	Serratia marcescens	Chromosome	Tetraphenylphosphonium (TPP) [class: Quaternary Ammonium Compounds (QACs)]
737	vOTU1357_93	BAC0363	smfY	Q2AAU2	Serratia marcescens	Chromosome	Methyl Viologen [class: Paraquat]
738	vOTU1357_93	BAC0363	smfY	Q2AAU2	Serratia marcescens	Chromosome	Benzylkonium Chloride (BAC) [class: Quaternary Ammonium Compounds (QACs)]
739	vOTU8165_4	BAC0363	smfY	Q2AAU2	Serratia marcescens	Chromosome	Acriflavine [class: Acridine]
740	vOTU8165_4	BAC0363	smfY	Q2AAU2	Serratia marcescens	Chromosome	4
741	vOTU8165_4	BAC0363	smfY	Q2AAU2	Serratia marcescens	Chromosome	6-diamidino-2-phenylindole (DAPI) [class: Diamidine]
742	vOTU8165_4	BAC0363	smfY	Q2AAU2	Serratia marcescens	Chromosome	Ethidium Bromide [class: Phenanthridine]
743	vOTU8165_4	BAC0363	smfY	Q2AAU2	Serratia marcescens	Chromosome	Tetraphenylphosphonium (TPP) [class: Quaternary Ammonium Compounds (QACs)]
744	vOTU8165_4	BAC0363	smfY	Q2AAU2	Serratia marcescens	Chromosome	Methyl Viologen [class: Paraquat]
745	vOTU8165_4	BAC0363	smfY	Q2AAU2	Serratia marcescens	Chromosome	Benzylkonium Chloride (BAC) [class: Quaternary Ammonium Compounds (QACs)]
746	vOTU900_2	BAC0493	kmrA	C4X8X9	Klebsiella pneumoniae	Chromosome	Acriflavine [class: Acridine]
747	vOTU900_2	BAC0493	kmrA	C4X8X9	Klebsiella pneumoniae	Chromosome	4
748	vOTU900_2	BAC0493	kmrA	C4X8X9	Klebsiella pneumoniae	Chromosome	6-diamidino-2-phenylindole (DAPI) [class: Diamindine]
749	vOTU900_2	BAC0493	kmrA	C4X8X9	Klebsiella pneumoniae	Chromosome	Hoechst 33342 [class: Bisbenzimide]
750	vOTU900_2	BAC0493	kmrA	C4X8X9	Klebsiella pneumoniae	Chromosome	Tetraphenylphosphonium (TPP) [class: Quaternary Ammonium Compounds (QACs)]
751	vOTU900_2	BAC0493	kmrA	C4X8X9	Klebsiella pneumoniae	Chromosome	Methyl Viologen [class: Paraquat]
752	vOTU900_2	BAC0493	kmrA	C4X8X9	Klebsiella pneumoniae	Chromosome	Ethidium Bromide [class: Phenanthridine]
753	vOTU900_2	BAC0493	kmrA	C4X8X9	Klebsiella pneumoniae	Chromosome	Cetrimide (CTM) [class: Quaternary Ammonium Compounds (QACs)]
754	vOTU938_1	BAC0500	emrBsm	B2FID0	Stenotrophomonas maltophilia (strain K279a)	Chromosome	Carbonyl cyanide 3-chlorophenylhydrazone (CCCP) [class: Hydrazone]
755	vOTU938_1	BAC0500	emrBsm	B2FID0	Stenotrophomonas maltophilia (strain K279a)	Chromosome	Tetrachlorosalicylanilide (TCS) [class: Salicylanilide]
756	vOTU1023_105	BAC0500	emrBsm	B2FID0	Stenotrophomonas maltophilia (strain K279a)	Chromosome	Carbonyl cyanide 3-chlorophenylhydrazone (CCCP) [class: Hydrazone]
757	vOTU1023_105	BAC0500	emrBsm	B2FID0	Stenotrophomonas maltophilia (strain K279a)	Chromosome	Tetrachlorosalicylanilide (TCS) [class: Salicylanilide]
758	vOTU1023_548	BAC0500	emrBsm	B2FID0	Stenotrophomonas maltophilia (strain K279a)	Chromosome	Carbonyl cyanide 3-chlorophenylhydrazone (CCCP) [class: Hydrazone]
759	vOTU1023_548	BAC0500	emrBsm	B2FID0	Stenotrophomonas maltophilia (strain K279a)	Chromosome	Tetrachlorosalicylanilide (TCS) [class: Salicylanilide]
760	vOTU1213_2	BAC0500	emrBsm	B2FID0	Stenotrophomonas maltophilia (strain K279a)	Chromosome	Carbonyl cyanide 3-chlorophenylhydrazone (CCCP) [class: Hydrazone]
761	vOTU1213_2	BAC0500	emrBsm	B2FID0	Stenotrophomonas maltophilia (strain K279a)	Chromosome	Tetrachlorosalicylanilide (TCS) [class: Salicylanilide]
762	vOTU1331_323	BAC0500	emrBsm	B2FID0	Stenotrophomonas maltophilia (strain K279a)	Chromosome	Carbonyl cyanide 3-chlorophenylhydrazone (CCCP) [class: Hydrazone]
763	vOTU1331_323	BAC0500	emrBsm	B2FID0	Stenotrophomonas maltophilia (strain K279a)	Chromosome	Tetrachlorosalicylanilide (TCS) [class: Salicylanilide]
764	vOTU1331_469	BAC0500	emrBsm	B2FID0	Stenotrophomonas maltophilia (strain K279a)	Chromosome	Carbonyl cyanide 3-chlorophenylhydrazone (CCCP) [class: Hydrazone]
765	vOTU1331_469	BAC0500	emrBsm	B2FID0	Stenotrophomonas maltophilia (strain K279a)	Chromosome	Tetrachlorosalicylanilide (TCS) [class: Salicylanilide]
766	vOTU1357_11	BAC0500	emrBsm	B2FID0	Stenotrophomonas maltophilia (strain K279a)	Chromosome	Carbonyl cyanide 3-chlorophenylhydrazone (CCCP) [class: Hydrazone]
767	vOTU1357_11	BAC0500	emrBsm	B2FID0	Stenotrophomonas maltophilia (strain K279a)	Chromosome	Tetrachlorosalicylanilide (TCS) [class: Salicylanilide]
768	vOTU1574_6	BAC0500	emrBsm	B2FID0	Stenotrophomonas maltophilia (strain K279a)	Chromosome	Carbonyl cyanide 3-chlorophenylhydrazone (CCCP) [class: Hydrazone]
769	vOTU1574_6	BAC0500	emrBsm	B2FID0	Stenotrophomonas maltophilia (strain K279a)	Chromosome	Tetrachlorosalicylanilide (TCS) [class: Salicylanilide]
770	vOTU2848_54	BAC0500	emrBsm	B2FID0	Stenotrophomonas maltophilia (strain K279a)	Chromosome	Carbonyl cyanide 3-chlorophenylhydrazone (CCCP) [class: Hydrazone]
771	vOTU2848_54	BAC0500	emrBsm	B2FID0	Stenotrophomonas maltophilia (strain K279a)	Chromosome	Tetrachlorosalicylanilide (TCS) [class: Salicylanilide]
772	vOTU1008_25	BAC0607	tupC	Q93KD4	Eubacterium acidaminophilum	Chromosome	Tungsten (W)
773	vOTU1023_383	BAC0607	tupC	Q93KD4	Eubacterium acidaminophilum	Chromosome	Tungsten (W)
774	vOTU1023_434	BAC0607	tupC	Q93KD4	Eubacterium acidaminophilum	Chromosome	Tungsten (W)
775	vOTU1331_189	BAC0607	tupC	Q93KD4	Eubacterium acidaminophilum	Chromosome	Tungsten (W)
776	vOTU1357_342	BAC0607	tupC	Q93KD4	Eubacterium acidaminophilum	Chromosome	Tungsten (W)
777	vOTU3011_3	BAC0607	tupC	Q93KD4	Eubacterium acidaminophilum	Chromosome	Tungsten (W)
778	vOTU11484_166	BAC0607	tupC	Q93KD4	Eubacterium acidaminophilum	Chromosome	Tungsten (W)
779	vOTU12800_15	BAC0607	tupC	Q93KD4	Eubacterium acidaminophilum	Chromosome	Tungsten (W)
780	vOTU13704_2	BAC0607	tupC	Q93KD4	Eubacterium acidaminophilum	Chromosome	Tungsten (W)
781	vOTU1008_27	BAC0088	corC	P0A2L3	Salmonella typhimurium (strain LT2 / SGSC1412 / ATCC 700720)	Chromosome	Cobalt (Co)
782	vOTU1008_27	BAC0088	corC	P0A2L3	Salmonella typhimurium (strain LT2 / SGSC1412 / ATCC 700720)	Chromosome	Magnesium (Mg)
783	vOTU1008_28	BAC0088	corC	P0A2L3	Salmonella typhimurium (strain LT2 / SGSC1412 / ATCC 700720)	Chromosome	Cobalt (Co)
784	vOTU1008_28	BAC0088	corC	P0A2L3	Salmonella typhimurium (strain LT2 / SGSC1412 / ATCC 700720)	Chromosome	Magnesium (Mg)
785	vOTU1023_508	BAC0088	corC	P0A2L3	Salmonella typhimurium (strain LT2 / SGSC1412 / ATCC 700720)	Chromosome	Cobalt (Co)
786	vOTU1023_508	BAC0088	corC	P0A2L3	Salmonella typhimurium (strain LT2 / SGSC1412 / ATCC 700720)	Chromosome	Magnesium (Mg)
787	vOTU1331_334	BAC0088	corC	P0A2L3	Salmonella typhimurium (strain LT2 / SGSC1412 / ATCC 700720)	Chromosome	Cobalt (Co)
788	vOTU1331_334	BAC0088	corC	P0A2L3	Salmonella typhimurium (strain LT2 / SGSC1412 / ATCC 700720)	Chromosome	Magnesium (Mg)
789	vOTU13049_116	BAC0088	corC	P0A2L3	Salmonella typhimurium (strain LT2 / SGSC1412 / ATCC 700720)	Chromosome	Cobalt (Co)
790	vOTU13049_116	BAC0088	corC	P0A2L3	Salmonella typhimurium (strain LT2 / SGSC1412 / ATCC 700720)	Chromosome	Magnesium (Mg)
791	vOTU1008_33	BAC0073	cnrH	P37978	Ralstonia metallidurans (strain CH34/ATCC 43123/DSM 2839)	Plasmid pMOL28 (Ralstonia metallidurans (strain CH34/ATCC 43123/DSM 2839))	Cobalt (Co)
792	vOTU1008_33	BAC0073	cnrH	P37978	Ralstonia metallidurans (strain CH34/ATCC 43123/DSM 2839)	Plasmid pMOL28 (Ralstonia metallidurans (strain CH34/ATCC 43123/DSM 2839))	Nickel (Ni)
793	vOTU1048_36	BAC0073	cnrH	P37978	Ralstonia metallidurans (strain CH34/ATCC 43123/DSM 2839)	Plasmid pMOL28 (Ralstonia metallidurans (strain CH34/ATCC 43123/DSM 2839))	Cobalt (Co)
794	vOTU1048_36	BAC0073	cnrH	P37978	Ralstonia metallidurans (strain CH34/ATCC 43123/DSM 2839)	Plasmid pMOL28 (Ralstonia metallidurans (strain CH34/ATCC 43123/DSM 2839))	Nickel (Ni)
795	vOTU1553_148	BAC0073	cnrH	P37978	Ralstonia metallidurans (strain CH34/ATCC 43123/DSM 2839)	Plasmid pMOL28 (Ralstonia metallidurans (strain CH34/ATCC 43123/DSM 2839))	Cobalt (Co)
796	vOTU1553_148	BAC0073	cnrH	P37978	Ralstonia metallidurans (strain CH34/ATCC 43123/DSM 2839)	Plasmid pMOL28 (Ralstonia metallidurans (strain CH34/ATCC 43123/DSM 2839))	Nickel (Ni)
797	vOTU2814_3	BAC0073	cnrH	P37978	Ralstonia metallidurans (strain CH34/ATCC 43123/DSM 2839)	Plasmid pMOL28 (Ralstonia metallidurans (strain CH34/ATCC 43123/DSM 2839))	Cobalt (Co)
798	vOTU2814_3	BAC0073	cnrH	P37978	Ralstonia metallidurans (strain CH34/ATCC 43123/DSM 2839)	Plasmid pMOL28 (Ralstonia metallidurans (strain CH34/ATCC 43123/DSM 2839))	Nickel (Ni)
799	vOTU14924_63	BAC0073	cnrH	P37978	Ralstonia metallidurans (strain CH34/ATCC 43123/DSM 2839)	Plasmid pMOL28 (Ralstonia metallidurans (strain CH34/ATCC 43123/DSM 2839))	Cobalt (Co)
800	vOTU14924_63	BAC0073	cnrH	P37978	Ralstonia metallidurans (strain CH34/ATCC 43123/DSM 2839)	Plasmid pMOL28 (Ralstonia metallidurans (strain CH34/ATCC 43123/DSM 2839))	Nickel (Ni)
801	vOTU1008_52	BAC0421	vceR	Q9KS52	Vibrio cholerae serotype O1 (strain ATCC 39315 / El Tor Inaba N16961)	Chromosome	Sodium Deoxycholate (SDC) [class: Acid]
802	vOTU1048_23	BAC0421	vceR	Q9KS52	Vibrio cholerae serotype O1 (strain ATCC 39315 / El Tor Inaba N16961)	Chromosome	Sodium Deoxycholate (SDC) [class: Acid]
803	vOTU1553_106	BAC0421	vceR	Q9KS52	Vibrio cholerae serotype O1 (strain ATCC 39315 / El Tor Inaba N16961)	Chromosome	Sodium Deoxycholate (SDC) [class: Acid]
804	vOTU1574_7	BAC0421	vceR	Q9KS52	Vibrio cholerae serotype O1 (strain ATCC 39315 / El Tor Inaba N16961)	Chromosome	Sodium Deoxycholate (SDC) [class: Acid]
805	vOTU1008_87	BAC0612	perO	D5AQ60	Rhodobacter capsulatus	Chromosome	Molybdenum (Mo)
806	vOTU1008_87	BAC0612	perO	D5AQ60	Rhodobacter capsulatus	Chromosome	Tungsten (W)
807	vOTU1008_87	BAC0612	perO	D5AQ60	Rhodobacter capsulatus	Chromosome	Vanadium (V)
808	vOTU1048_146	BAC0612	perO	D5AQ60	Rhodobacter capsulatus	Chromosome	Molybdenum (Mo)
809	vOTU1048_146	BAC0612	perO	D5AQ60	Rhodobacter capsulatus	Chromosome	Tungsten (W)
810	vOTU1048_146	BAC0612	perO	D5AQ60	Rhodobacter capsulatus	Chromosome	Vanadium (V)
811	vOTU1331_466	BAC0612	perO	D5AQ60	Rhodobacter capsulatus	Chromosome	Molybdenum (Mo)
812	vOTU1331_466	BAC0612	perO	D5AQ60	Rhodobacter capsulatus	Chromosome	Tungsten (W)
813	vOTU1331_466	BAC0612	perO	D5AQ60	Rhodobacter capsulatus	Chromosome	Vanadium (V)
814	vOTU1553_218	BAC0612	perO	D5AQ60	Rhodobacter capsulatus	Chromosome	Molybdenum (Mo)
815	vOTU1553_218	BAC0612	perO	D5AQ60	Rhodobacter capsulatus	Chromosome	Tungsten (W)
816	vOTU1553_218	BAC0612	perO	D5AQ60	Rhodobacter capsulatus	Chromosome	Vanadium (V)
817	vOTU1023_26	BAC0710	arrB	AAQ01673	Shewanella sp. strain ANA-3	Chromosome	Arsenic (As)
818	vOTU1331_100	BAC0710	arrB	AAQ01673	Shewanella sp. strain ANA-3	Chromosome	Arsenic (As)
819	vOTU1023_27	BAC0438	ydeP	P77561	Escherichia coli (strain K12)	Chromosome	Hydrochloric acid (HCl) [class: Acid]
820	vOTU1023_28	BAC0709	arrA	Q7WTU0	Shewanella sp. strain ANA-3	Chromosome	Arsenic (As)
821	vOTU1233_266	BAC0709	arrA	Q7WTU0	Shewanella sp. strain ANA-3	Chromosome	Arsenic (As)
822	vOTU1023_31	BAC0166	fetB/ybbM	P77307	Escherichia coli (strain K12)	Chromosome	Iron (Fe)
823	vOTU1023_31	BAC0166	fetB/ybbM	P77307	Escherichia coli (strain K12)	Chromosome	Hydrogen Peroxide (H2O2) [class: Peroxides]
824	vOTU1023_45	BAC0508	adeL	A3M732	Acinetobacter baumanni	Chromosome	Sodium Dodecyl Sulfate (SDS) [class: Organo-sulfate]
825	vOTU1023_45	BAC0508	adeL	A3M732	Acinetobacter baumanni	Chromosome	Ethidium Bromide [class: Phenanthridine]
826	vOTU1023_45	BAC0508	adeL	A3M732	Acinetobacter baumanni	Chromosome	Safranin O [class: Azin]
827	vOTU1023_45	BAC0508	adeL	A3M732	Acinetobacter baumanni	Chromosome	Acridine Orange [class: Acridine]
828	vOTU1048_102	BAC0508	adeL	A3M732	Acinetobacter baumanni	Chromosome	Sodium Dodecyl Sulfate (SDS) [class: Organo-sulfate]
829	vOTU1048_102	BAC0508	adeL	A3M732	Acinetobacter baumanni	Chromosome	Ethidium Bromide [class: Phenanthridine]
830	vOTU1048_102	BAC0508	adeL	A3M732	Acinetobacter baumanni	Chromosome	Safranin O [class: Azin]
831	vOTU1048_102	BAC0508	adeL	A3M732	Acinetobacter baumanni	Chromosome	Acridine Orange [class: Acridine]
832	vOTU1553_262	BAC0508	adeL	A3M732	Acinetobacter baumanni	Chromosome	Sodium Dodecyl Sulfate (SDS) [class: Organo-sulfate]
833	vOTU1553_262	BAC0508	adeL	A3M732	Acinetobacter baumanni	Chromosome	Ethidium Bromide [class: Phenanthridine]
834	vOTU1553_262	BAC0508	adeL	A3M732	Acinetobacter baumanni	Chromosome	Safranin O [class: Azin]
835	vOTU1553_262	BAC0508	adeL	A3M732	Acinetobacter baumanni	Chromosome	Acridine Orange [class: Acridine]
836	vOTU1633_29	BAC0508	adeL	A3M732	Acinetobacter baumanni	Chromosome	Sodium Dodecyl Sulfate (SDS) [class: Organo-sulfate]
837	vOTU1633_29	BAC0508	adeL	A3M732	Acinetobacter baumanni	Chromosome	Ethidium Bromide [class: Phenanthridine]
838	vOTU1633_29	BAC0508	adeL	A3M732	Acinetobacter baumanni	Chromosome	Safranin O [class: Azin]
839	vOTU1633_29	BAC0508	adeL	A3M732	Acinetobacter baumanni	Chromosome	Acridine Orange [class: Acridine]
840	vOTU1023_93	BAC0559	emrR	P0ACR9	Escherichia coli (strain K12)	Chromosome	Carbonyl cyanide 3-chlorophenylhydrazone (CCCP) [class: Hydrazone]
841	vOTU1023_95	BAC0535	lmrS	Q5HE38	Staphylococcus aureus subsp. aureus COL	Chromosome	Tetraphenylphosphonium (TPP) [class: Quaternary Ammonium Compounds (QACs)]
842	vOTU1023_95	BAC0535	lmrS	Q5HE38	Staphylococcus aureus subsp. aureus COL	Chromosome	Sodium Dodecyl Sulfate (SDS) [class: Organo-sulfate]
843	vOTU1023_95	BAC0535	lmrS	Q5HE38	Staphylococcus aureus subsp. aureus COL	Chromosome	Ethidium Bromide [class: Phenanthridine]
844	vOTU1023_95	BAC0535	lmrS	Q5HE38	Staphylococcus aureus subsp. aureus COL	Chromosome	Cetrimide (CTM) [class: Quaternary Ammonium Compounds (QACs)]
845	vOTU1023_466	BAC0535	lmrS	Q5HE38	Staphylococcus aureus subsp. aureus COL	Chromosome	Tetraphenylphosphonium (TPP) [class: Quaternary Ammonium Compounds (QACs)]
846	vOTU1023_466	BAC0535	lmrS	Q5HE38	Staphylococcus aureus subsp. aureus COL	Chromosome	Sodium Dodecyl Sulfate (SDS) [class: Organo-sulfate]
847	vOTU1023_466	BAC0535	lmrS	Q5HE38	Staphylococcus aureus subsp. aureus COL	Chromosome	Ethidium Bromide [class: Phenanthridine]
848	vOTU1023_466	BAC0535	lmrS	Q5HE38	Staphylococcus aureus subsp. aureus COL	Chromosome	Cetrimide (CTM) [class: Quaternary Ammonium Compounds (QACs)]
849	vOTU1331_438	BAC0535	lmrS	Q5HE38	Staphylococcus aureus subsp. aureus COL	Chromosome	Tetraphenylphosphonium (TPP) [class: Quaternary Ammonium Compounds (QACs)]
850	vOTU1331_438	BAC0535	lmrS	Q5HE38	Staphylococcus aureus subsp. aureus COL	Chromosome	Sodium Dodecyl Sulfate (SDS) [class: Organo-sulfate]
851	vOTU1331_438	BAC0535	lmrS	Q5HE38	Staphylococcus aureus subsp. aureus COL	Chromosome	Ethidium Bromide [class: Phenanthridine]
852	vOTU1331_438	BAC0535	lmrS	Q5HE38	Staphylococcus aureus subsp. aureus COL	Chromosome	Cetrimide (CTM) [class: Quaternary Ammonium Compounds (QACs)]
853	vOTU2848_56	BAC0535	lmrS	Q5HE38	Staphylococcus aureus subsp. aureus COL	Chromosome	Tetraphenylphosphonium (TPP) [class: Quaternary Ammonium Compounds (QACs)]
854	vOTU2848_56	BAC0535	lmrS	Q5HE38	Staphylococcus aureus subsp. aureus COL	Chromosome	Sodium Dodecyl Sulfate (SDS) [class: Organo-sulfate]
855	vOTU2848_56	BAC0535	lmrS	Q5HE38	Staphylococcus aureus subsp. aureus COL	Chromosome	Ethidium Bromide [class: Phenanthridine]
856	vOTU2848_56	BAC0535	lmrS	Q5HE38	Staphylococcus aureus subsp. aureus COL	Chromosome	Cetrimide (CTM) [class: Quaternary Ammonium Compounds (QACs)]
857	vOTU12800_31	BAC0535	lmrS	Q5HE38	Staphylococcus aureus subsp. aureus COL	Chromosome	Tetraphenylphosphonium (TPP) [class: Quaternary Ammonium Compounds (QACs)]
858	vOTU12800_31	BAC0535	lmrS	Q5HE38	Staphylococcus aureus subsp. aureus COL	Chromosome	Sodium Dodecyl Sulfate (SDS) [class: Organo-sulfate]
859	vOTU12800_31	BAC0535	lmrS	Q5HE38	Staphylococcus aureus subsp. aureus COL	Chromosome	Ethidium Bromide [class: Phenanthridine]
860	vOTU12800_31	BAC0535	lmrS	Q5HE38	Staphylococcus aureus subsp. aureus COL	Chromosome	Cetrimide (CTM) [class: Quaternary Ammonium Compounds (QACs)]
861	vOTU1023_97	BAC0403	troR	P96120	Treponema pallidum (strain Nichols)	Chromosome	Zinc (Zn)
862	vOTU1023_97	BAC0403	troR	P96120	Treponema pallidum (strain Nichols)	Chromosome	Manganese (Mn)
863	vOTU1023_97	BAC0403	troR	P96120	Treponema pallidum (strain Nichols)	Chromosome	Iron (Fe)
864	vOTU1023_355	BAC0403	troR	P96120	Treponema pallidum (strain Nichols)	Chromosome	Zinc (Zn)
865	vOTU1023_355	BAC0403	troR	P96120	Treponema pallidum (strain Nichols)	Chromosome	Manganese (Mn)
866	vOTU1023_355	BAC0403	troR	P96120	Treponema pallidum (strain Nichols)	Chromosome	Iron (Fe)
867	vOTU1023_100	BAC0400	troB	P96117	Treponema pallidum (strain Nichols)	Chromosome	Zinc (Zn)
868	vOTU1023_100	BAC0400	troB	P96117	Treponema pallidum (strain Nichols)	Chromosome	Manganese (Mn)
869	vOTU1023_100	BAC0400	troB	P96117	Treponema pallidum (strain Nichols)	Chromosome	Iron (Fe)
870	vOTU1023_198	BAC0400	troB	P96117	Treponema pallidum (strain Nichols)	Chromosome	Zinc (Zn)
871	vOTU1023_198	BAC0400	troB	P96117	Treponema pallidum (strain Nichols)	Chromosome	Manganese (Mn)
872	vOTU1023_198	BAC0400	troB	P96117	Treponema pallidum (strain Nichols)	Chromosome	Iron (Fe)
873	vOTU1233_26	BAC0400	troB	P96117	Treponema pallidum (strain Nichols)	Chromosome	Zinc (Zn)
874	vOTU1233_26	BAC0400	troB	P96117	Treponema pallidum (strain Nichols)	Chromosome	Manganese (Mn)
875	vOTU1233_26	BAC0400	troB	P96117	Treponema pallidum (strain Nichols)	Chromosome	Iron (Fe)
876	vOTU1331_293	BAC0400	troB	P96117	Treponema pallidum (strain Nichols)	Chromosome	Zinc (Zn)
877	vOTU1331_293	BAC0400	troB	P96117	Treponema pallidum (strain Nichols)	Chromosome	Manganese (Mn)
878	vOTU1331_293	BAC0400	troB	P96117	Treponema pallidum (strain Nichols)	Chromosome	Iron (Fe)
879	vOTU1553_64	BAC0400	troB	P96117	Treponema pallidum (strain Nichols)	Chromosome	Zinc (Zn)
880	vOTU1553_64	BAC0400	troB	P96117	Treponema pallidum (strain Nichols)	Chromosome	Manganese (Mn)
881	vOTU1553_64	BAC0400	troB	P96117	Treponema pallidum (strain Nichols)	Chromosome	Iron (Fe)
882	vOTU2429_20	BAC0400	troB	P96117	Treponema pallidum (strain Nichols)	Chromosome	Zinc (Zn)
883	vOTU2429_20	BAC0400	troB	P96117	Treponema pallidum (strain Nichols)	Chromosome	Manganese (Mn)
884	vOTU2429_20	BAC0400	troB	P96117	Treponema pallidum (strain Nichols)	Chromosome	Iron (Fe)
885	vOTU26483_2	BAC0400	troB	P96117	Treponema pallidum (strain Nichols)	Chromosome	Zinc (Zn)
886	vOTU26483_2	BAC0400	troB	P96117	Treponema pallidum (strain Nichols)	Chromosome	Manganese (Mn)
887	vOTU26483_2	BAC0400	troB	P96117	Treponema pallidum (strain Nichols)	Chromosome	Iron (Fe)
888	vOTU31701_1	BAC0400	troB	P96117	Treponema pallidum (strain Nichols)	Chromosome	Zinc (Zn)
889	vOTU31701_1	BAC0400	troB	P96117	Treponema pallidum (strain Nichols)	Chromosome	Manganese (Mn)
890	vOTU31701_1	BAC0400	troB	P96117	Treponema pallidum (strain Nichols)	Chromosome	Iron (Fe)
891	vOTU1023_106	BAC0076	comR/ycfQ	P75952	Escherichia coli (strain K12)	Chromosome	Copper (Cu)
892	vOTU1331_135	BAC0076	comR/ycfQ	P75952	Escherichia coli (strain K12)	Chromosome	Copper (Cu)
893	vOTU1023_132	BAC0256	mtrA	Q9WW32	Neisseria gonorrhoeae	Chromosome	Triton X-100 [class: Polyethylene glycol]
894	vOTU1023_428	BAC0256	mtrA	Q9WW32	Neisseria gonorrhoeae	Chromosome	Triton X-100 [class: Polyethylene glycol]
895	vOTU1233_104	BAC0256	mtrA	Q9WW32	Neisseria gonorrhoeae	Chromosome	Triton X-100 [class: Polyethylene glycol]
896	vOTU1331_357	BAC0256	mtrA	Q9WW32	Neisseria gonorrhoeae	Chromosome	Triton X-100 [class: Polyethylene glycol]
897	vOTU1571_87	BAC0256	mtrA	Q9WW32	Neisseria gonorrhoeae	Chromosome	Triton X-100 [class: Polyethylene glycol]
898	vOTU33703_1	BAC0256	mtrA	Q9WW32	Neisseria gonorrhoeae	Chromosome	Triton X-100 [class: Polyethylene glycol]
899	vOTU1023_155	BAC0174	gadC/xasA	P63235	Escherichia coli (strain K12)	Chromosome	Hydrochloric acid (HCl) [class: Acid]
900	vOTU1023_255	BAC0174	gadC/xasA	P63235	Escherichia coli (strain K12)	Chromosome	Hydrochloric acid (HCl) [class: Acid]
901	vOTU1023_379	BAC0174	gadC/xasA	P63235	Escherichia coli (strain K12)	Chromosome	Hydrochloric acid (HCl) [class: Acid]
902	vOTU1357_24	BAC0174	gadC/xasA	P63235	Escherichia coli (strain K12)	Chromosome	Hydrochloric acid (HCl) [class: Acid]
903	vOTU1357_184	BAC0174	gadC/xasA	P63235	Escherichia coli (strain K12)	Chromosome	Hydrochloric acid (HCl) [class: Acid]
904	vOTU2571_3	BAC0174	gadC/xasA	P63235	Escherichia coli (strain K12)	Chromosome	Hydrochloric acid (HCl) [class: Acid]
905	vOTU11484_13	BAC0174	gadC/xasA	P63235	Escherichia coli (strain K12)	Chromosome	Hydrochloric acid (HCl) [class: Acid]
906	vOTU1023_170	BAC0124	czcP	Q1LAJ7	Cupriavidus metallidurans CH34	Plasmid pMOL30 (Cupriavidus metallidurans CH34)	Cadmium (Cd)
907	vOTU1023_170	BAC0124	czcP	Q1LAJ7	Cupriavidus metallidurans CH34	Plasmid pMOL30 (Cupriavidus metallidurans CH34)	Zinc (Zn)
908	vOTU1023_170	BAC0124	czcP	Q1LAJ7	Cupriavidus metallidurans CH34	Plasmid pMOL30 (Cupriavidus metallidurans CH34)	Cobalt (Co)
909	vOTU1023_183	BAC0011	acrR/ybaH	P0ACS9	Escherichia coli (strain K12)	Chromosome	Acriflavine [class: Acridine]
910	vOTU1571_82	BAC0011	acrR/ybaH	P0ACS9	Escherichia coli (strain K12)	Chromosome	Acriflavine [class: Acridine]
911	vOTU1023_194	BAC0316	pstB	P0AAH0	Escherichia coli (strain K12)	Chromosome	Arsenic (As)
912	vOTU1357_113	BAC0316	pstB	P0AAH0	Escherichia coli (strain K12)	Chromosome	Arsenic (As)
913	vOTU2547_2	BAC0316	pstB	P0AAH0	Escherichia coli (strain K12)	Chromosome	Arsenic (As)
914	vOTU9008_11	BAC0316	pstB	P0AAH0	Escherichia coli (strain K12)	Chromosome	Arsenic (As)
915	vOTU9766_83	BAC0316	pstB	P0AAH0	Escherichia coli (strain K12)	Chromosome	Arsenic (As)
916	vOTU11484_85	BAC0316	pstB	P0AAH0	Escherichia coli (strain K12)	Chromosome	Arsenic (As)
917	vOTU11484_86	BAC0316	pstB	P0AAH0	Escherichia coli (strain K12)	Chromosome	Arsenic (As)
918	vOTU1023_209	BAC0320	qacB	Q7WUJ5	Only gram +ve, Staphylococcus aureus	Plasmid pTZ2162 (S. Aureus)	Ethidium Bromide [class: Phenanthridine]
919	vOTU1023_209	BAC0320	qacB	Q7WUJ5	Only gram +ve, Staphylococcus aureus	Plasmid pTZ2162 (S. Aureus)	Benzylkonium Chloride (BAC) [class: Quaternary Ammonium Compounds (QACs)]
920	vOTU1023_209	BAC0320	qacB	Q7WUJ5	Only gram +ve, Staphylococcus aureus	Plasmid pTZ2162 (S. Aureus)	Pentamidine [class: Diamidine]
921	vOTU1023_209	BAC0320	qacB	Q7WUJ5	Only gram +ve, Staphylococcus aureus	Plasmid pTZ2162 (S. Aureus)	Propamidine [class: Diamidine]
922	vOTU1023_209	BAC0320	qacB	Q7WUJ5	Only gram +ve, Staphylococcus aureus	Plasmid pTZ2162 (S. Aureus)	Diaminodiphenylamine [class: Diamidine]
923	vOTU1023_209	BAC0320	qacB	Q7WUJ5	Only gram +ve, Staphylococcus aureus	Plasmid pTZ2162 (S. Aureus)	Amicarbalide [class: Diamidine]
924	vOTU1023_209	BAC0320	qacB	Q7WUJ5	Only gram +ve, Staphylococcus aureus	Plasmid pTZ2162 (S. Aureus)	Hexamidine [class: Diamidine]
925	vOTU1023_209	BAC0320	qacB	Q7WUJ5	Only gram +ve, Staphylococcus aureus	Plasmid pTZ2162 (S. Aureus)	Stilbamidine [class: Diamidine]
926	vOTU1023_209	BAC0320	qacB	Q7WUJ5	Only gram +ve, Staphylococcus aureus	Plasmid pTZ2162 (S. Aureus)	1i-39/JC-1-134 [class: Guanylhydrazones]
927	vOTU1023_209	BAC0320	qacB	Q7WUJ5	Only gram +ve, Staphylococcus aureus	Plasmid pTZ2162 (S. Aureus)	1a-62/JC-1-127 [class: Guanylhydrazones]
928	vOTU1023_565	BAC0320	qacB	Q7WUJ5	Only gram +ve, Staphylococcus aureus	Plasmid pTZ2162 (S. Aureus)	Ethidium Bromide [class: Phenanthridine]
929	vOTU1023_565	BAC0320	qacB	Q7WUJ5	Only gram +ve, Staphylococcus aureus	Plasmid pTZ2162 (S. Aureus)	Benzylkonium Chloride (BAC) [class: Quaternary Ammonium Compounds (QACs)]
930	vOTU1023_565	BAC0320	qacB	Q7WUJ5	Only gram +ve, Staphylococcus aureus	Plasmid pTZ2162 (S. Aureus)	Pentamidine [class: Diamidine]
931	vOTU1023_565	BAC0320	qacB	Q7WUJ5	Only gram +ve, Staphylococcus aureus	Plasmid pTZ2162 (S. Aureus)	Propamidine [class: Diamidine]
932	vOTU1023_565	BAC0320	qacB	Q7WUJ5	Only gram +ve, Staphylococcus aureus	Plasmid pTZ2162 (S. Aureus)	Diaminodiphenylamine [class: Diamidine]
933	vOTU1023_565	BAC0320	qacB	Q7WUJ5	Only gram +ve, Staphylococcus aureus	Plasmid pTZ2162 (S. Aureus)	Amicarbalide [class: Diamidine]
934	vOTU1023_565	BAC0320	qacB	Q7WUJ5	Only gram +ve, Staphylococcus aureus	Plasmid pTZ2162 (S. Aureus)	Hexamidine [class: Diamidine]
935	vOTU1023_565	BAC0320	qacB	Q7WUJ5	Only gram +ve, Staphylococcus aureus	Plasmid pTZ2162 (S. Aureus)	Stilbamidine [class: Diamidine]
936	vOTU1023_565	BAC0320	qacB	Q7WUJ5	Only gram +ve, Staphylococcus aureus	Plasmid pTZ2162 (S. Aureus)	1i-39/JC-1-134 [class: Guanylhydrazones]
937	vOTU1023_565	BAC0320	qacB	Q7WUJ5	Only gram +ve, Staphylococcus aureus	Plasmid pTZ2162 (S. Aureus)	1a-62/JC-1-127 [class: Guanylhydrazones]
938	vOTU1023_210	BAC0416	ttgW	Q93PU7	Pseudomonas putida (Arthrobacter siderocapsulatus)	Plasmid pGRT1 (Pseudomonas putida (Arthrobacter siderocapsulatus))	Toluene [class: Aromatic hydrocarbons]
939	vOTU1023_210	BAC0416	ttgW	Q93PU7	Pseudomonas putida (Arthrobacter siderocapsulatus)	Plasmid pGRT1 (Pseudomonas putida (Arthrobacter siderocapsulatus))	Styrene [class: Polystyrenes]
940	vOTU1233_207	BAC0416	ttgW	Q93PU7	Pseudomonas putida (Arthrobacter siderocapsulatus)	Plasmid pGRT1 (Pseudomonas putida (Arthrobacter siderocapsulatus))	Toluene [class: Aromatic hydrocarbons]
941	vOTU1233_207	BAC0416	ttgW	Q93PU7	Pseudomonas putida (Arthrobacter siderocapsulatus)	Plasmid pGRT1 (Pseudomonas putida (Arthrobacter siderocapsulatus))	Styrene [class: Polystyrenes]
942	vOTU1331_464	BAC0416	ttgW	Q93PU7	Pseudomonas putida (Arthrobacter siderocapsulatus)	Plasmid pGRT1 (Pseudomonas putida (Arthrobacter siderocapsulatus))	Toluene [class: Aromatic hydrocarbons]
943	vOTU1331_464	BAC0416	ttgW	Q93PU7	Pseudomonas putida (Arthrobacter siderocapsulatus)	Plasmid pGRT1 (Pseudomonas putida (Arthrobacter siderocapsulatus))	Styrene [class: Polystyrenes]
944	vOTU1357_305	BAC0416	ttgW	Q93PU7	Pseudomonas putida (Arthrobacter siderocapsulatus)	Plasmid pGRT1 (Pseudomonas putida (Arthrobacter siderocapsulatus))	Toluene [class: Aromatic hydrocarbons]
945	vOTU1357_305	BAC0416	ttgW	Q93PU7	Pseudomonas putida (Arthrobacter siderocapsulatus)	Plasmid pGRT1 (Pseudomonas putida (Arthrobacter siderocapsulatus))	Styrene [class: Polystyrenes]
946	vOTU1023_246	BAC0025	amvA	C4PAW9	Acinetobacter baumannii	Chromosome	Acriflavine [class: Acridine]
947	vOTU1023_246	BAC0025	amvA	C4PAW9	Acinetobacter baumannii	Chromosome	Chlorhexidine [class: Biguanides]
948	vOTU1023_246	BAC0025	amvA	C4PAW9	Acinetobacter baumannii	Chromosome	Methyl Viologen [class: Paraquat]
949	vOTU1023_246	BAC0025	amvA	C4PAW9	Acinetobacter baumannii	Chromosome	Benzylkonium Chloride (BAC) [class: Quaternary Ammonium Compounds (QACs)]
950	vOTU1023_246	BAC0025	amvA	C4PAW9	Acinetobacter baumannii	Chromosome	Tetraphenylphosphonium (TPP) [class: Quaternary Ammonium Compounds (QACs)]
951	vOTU1023_246	BAC0025	amvA	C4PAW9	Acinetobacter baumannii	Chromosome	Ethidium Bromide [class: Phenanthridine]
952	vOTU1023_246	BAC0025	amvA	C4PAW9	Acinetobacter baumannii	Chromosome	Sodium Deoxycholate (SDC) [class: Acid]
953	vOTU1023_247	BAC0370	soxR	P0ACS2	Escherichia coli (strain K12)	Chromosome	Methyl Viologen [class: Paraquat]
954	vOTU1023_252	BAC0592	arsR	Q01256	Staphylococcus xylosus	Plasmid pSX267	Arsenic (As)
955	vOTU1023_252	BAC0592	arsR	Q01256	Staphylococcus xylosus	Plasmid pSX267	Antimony (Sb)
956	vOTU1023_252	BAC0592	arsR	Q01256	Staphylococcus xylosus	Plasmid pSX267	Bismuth (Bi)
957	vOTU1023_268	BAC0382	tbtR	Q71UZ4	Pseudomonas stutzeri聽	Chromosome	Tributyltin (TBT) [class: Organo-tin]
958	vOTU1023_268	BAC0382	tbtR	Q71UZ4	Pseudomonas stutzeri聽	Chromosome	n-hexane [class: Alkane]
959	vOTU1023_272	BAC0593	arsR	P45949	Bacillus subtilis (strain 168)	Chromosome	Arsenic (As)
960	vOTU1023_275	BAC0593	arsR	P45949	Bacillus subtilis (strain 168)	Chromosome	Arsenic (As)
961	vOTU1023_274	BAC0032	arsC	P0A006	Staphylococcus aureus	Plasmid pI258	Arsenic (As)
962	vOTU1023_276	BAC0573	arsB	P45946	Bacillus subtilis (strain 168)	Chromosome	Arsenic (As)
963	vOTU1023_284	BAC0561	marR	P27245	Escherichia coli (strain K12)	Chromosome	Cyclohexane [class: Cycloalkane]
964	vOTU1023_284	BAC0561	marR	P27245	Escherichia coli (strain K12)	Chromosome	Diphenyl Ether [class: Phenyl]
965	vOTU1023_284	BAC0561	marR	P27245	Escherichia coli (strain K12)	Chromosome	n-hexane [class: Alkane]
966	vOTU1023_523	BAC0561	marR	P27245	Escherichia coli (strain K12)	Chromosome	Cyclohexane [class: Cycloalkane]
967	vOTU1023_523	BAC0561	marR	P27245	Escherichia coli (strain K12)	Chromosome	Diphenyl Ether [class: Phenyl]
968	vOTU1023_523	BAC0561	marR	P27245	Escherichia coli (strain K12)	Chromosome	n-hexane [class: Alkane]
969	vOTU1233_201	BAC0561	marR	P27245	Escherichia coli (strain K12)	Chromosome	Cyclohexane [class: Cycloalkane]
970	vOTU1233_201	BAC0561	marR	P27245	Escherichia coli (strain K12)	Chromosome	Diphenyl Ether [class: Phenyl]
971	vOTU1233_201	BAC0561	marR	P27245	Escherichia coli (strain K12)	Chromosome	n-hexane [class: Alkane]
972	vOTU1331_2	BAC0561	marR	P27245	Escherichia coli (strain K12)	Chromosome	Cyclohexane [class: Cycloalkane]
973	vOTU1331_2	BAC0561	marR	P27245	Escherichia coli (strain K12)	Chromosome	Diphenyl Ether [class: Phenyl]
974	vOTU1331_2	BAC0561	marR	P27245	Escherichia coli (strain K12)	Chromosome	n-hexane [class: Alkane]
975	vOTU1357_297	BAC0561	marR	P27245	Escherichia coli (strain K12)	Chromosome	Cyclohexane [class: Cycloalkane]
976	vOTU1357_297	BAC0561	marR	P27245	Escherichia coli (strain K12)	Chromosome	Diphenyl Ether [class: Phenyl]
977	vOTU1357_297	BAC0561	marR	P27245	Escherichia coli (strain K12)	Chromosome	n-hexane [class: Alkane]
978	vOTU1023_314	BAC0755	galE	A0A1Z2RUL8	Uncultured bacterium	Chromosome	Cetyltrimethylammonium bromide (CTAB) [class: Quaternary Ammonium Compounds (QACs)]
979	vOTU1023_372	BAC0755	galE	A0A1Z2RUL8	Uncultured bacterium	Chromosome	Cetyltrimethylammonium bromide (CTAB) [class: Quaternary Ammonium Compounds (QACs)]
980	vOTU1048_177	BAC0755	galE	A0A1Z2RUL8	Uncultured bacterium	Chromosome	Cetyltrimethylammonium bromide (CTAB) [class: Quaternary Ammonium Compounds (QACs)]
981	vOTU1048_198	BAC0755	galE	A0A1Z2RUL8	Uncultured bacterium	Chromosome	Cetyltrimethylammonium bromide (CTAB) [class: Quaternary Ammonium Compounds (QACs)]
982	vOTU1283_1	BAC0755	galE	A0A1Z2RUL8	Uncultured bacterium	Chromosome	Cetyltrimethylammonium bromide (CTAB) [class: Quaternary Ammonium Compounds (QACs)]
983	vOTU1357_328	BAC0755	galE	A0A1Z2RUL8	Uncultured bacterium	Chromosome	Cetyltrimethylammonium bromide (CTAB) [class: Quaternary Ammonium Compounds (QACs)]
984	vOTU1553_136	BAC0755	galE	A0A1Z2RUL8	Uncultured bacterium	Chromosome	Cetyltrimethylammonium bromide (CTAB) [class: Quaternary Ammonium Compounds (QACs)]
985	vOTU1553_166	BAC0755	galE	A0A1Z2RUL8	Uncultured bacterium	Chromosome	Cetyltrimethylammonium bromide (CTAB) [class: Quaternary Ammonium Compounds (QACs)]
986	vOTU1553_187	BAC0755	galE	A0A1Z2RUL8	Uncultured bacterium	Chromosome	Cetyltrimethylammonium bromide (CTAB) [class: Quaternary Ammonium Compounds (QACs)]
987	vOTU9348_19	BAC0755	galE	A0A1Z2RUL8	Uncultured bacterium	Chromosome	Cetyltrimethylammonium bromide (CTAB) [class: Quaternary Ammonium Compounds (QACs)]
988	vOTU11484_40	BAC0755	galE	A0A1Z2RUL8	Uncultured bacterium	Chromosome	Cetyltrimethylammonium bromide (CTAB) [class: Quaternary Ammonium Compounds (QACs)]
989	vOTU13049_66	BAC0755	galE	A0A1Z2RUL8	Uncultured bacterium	Chromosome	Cetyltrimethylammonium bromide (CTAB) [class: Quaternary Ammonium Compounds (QACs)]
990	vOTU13049_67	BAC0755	galE	A0A1Z2RUL8	Uncultured bacterium	Chromosome	Cetyltrimethylammonium bromide (CTAB) [class: Quaternary Ammonium Compounds (QACs)]
991	vOTU13049_85	BAC0755	galE	A0A1Z2RUL8	Uncultured bacterium	Chromosome	Cetyltrimethylammonium bromide (CTAB) [class: Quaternary Ammonium Compounds (QACs)]
992	vOTU18487_1	BAC0755	galE	A0A1Z2RUL8	Uncultured bacterium	Chromosome	Cetyltrimethylammonium bromide (CTAB) [class: Quaternary Ammonium Compounds (QACs)]
993	vOTU21070_6	BAC0755	galE	A0A1Z2RUL8	Uncultured bacterium	Chromosome	Cetyltrimethylammonium bromide (CTAB) [class: Quaternary Ammonium Compounds (QACs)]
994	vOTU21206_5	BAC0755	galE	A0A1Z2RUL8	Uncultured bacterium	Chromosome	Cetyltrimethylammonium bromide (CTAB) [class: Quaternary Ammonium Compounds (QACs)]
995	vOTU30199_18	BAC0755	galE	A0A1Z2RUL8	Uncultured bacterium	Chromosome	Cetyltrimethylammonium bromide (CTAB) [class: Quaternary Ammonium Compounds (QACs)]
996	vOTU1023_315	BAC0375	srpR	Q9R9T9	Pseudomonas putida	Chromosome	n-hexane [class: Alkane]
997	vOTU1023_315	BAC0375	srpR	Q9R9T9	Pseudomonas putida	Chromosome	Toluene [class: Aromatic hydrocarbons]
998	vOTU1023_315	BAC0375	srpR	Q9R9T9	Pseudomonas putida	Chromosome	Dimethylphthalate [class: Pthalate]
999	vOTU1233_302	BAC0375	srpR	Q9R9T9	Pseudomonas putida	Chromosome	n-hexane [class: Alkane]
1000	vOTU1233_302	BAC0375	srpR	Q9R9T9	Pseudomonas putida	Chromosome	Toluene [class: Aromatic hydrocarbons]
1001	vOTU1233_302	BAC0375	srpR	Q9R9T9	Pseudomonas putida	Chromosome	Dimethylphthalate [class: Pthalate]
1002	vOTU1553_122	BAC0375	srpR	Q9R9T9	Pseudomonas putida	Chromosome	n-hexane [class: Alkane]
1003	vOTU1553_122	BAC0375	srpR	Q9R9T9	Pseudomonas putida	Chromosome	Toluene [class: Aromatic hydrocarbons]
1004	vOTU1553_122	BAC0375	srpR	Q9R9T9	Pseudomonas putida	Chromosome	Dimethylphthalate [class: Pthalate]
1005	vOTU1023_374	BAC0083	copR	Q02540	Pseudomonas syringae pv. Tomato	Plasmid pPT23D (Pseudomonas syringae pv. Tomato), Plasmid pPaCu1 (Pseudomonas syringae)	Copper (Cu)
1006	vOTU1023_375	BAC0637	copS	C6FFR5	Pseudomonas fluorescens	Chromosome	Copper (Cu)
1007	vOTU1048_62	BAC0637	copS	C6FFR5	Pseudomonas fluorescens	Chromosome	Copper (Cu)
1008	vOTU1233_67	BAC0637	copS	C6FFR5	Pseudomonas fluorescens	Chromosome	Copper (Cu)
1009	vOTU1357_227	BAC0637	copS	C6FFR5	Pseudomonas fluorescens	Chromosome	Copper (Cu)
1010	vOTU1023_407	BAC0261	mtrR	P39897	Neisseria gonorrhoeae	Chromosome	Triton X-100 [class: Polyethylene glycol]
1011	vOTU1023_407	BAC0261	mtrR	P39897	Neisseria gonorrhoeae	Chromosome	Crystal Violet [class: Triarylmethane]
1012	vOTU1553_6	BAC0261	mtrR	P39897	Neisseria gonorrhoeae	Chromosome	Triton X-100 [class: Polyethylene glycol]
1013	vOTU1553_6	BAC0261	mtrR	P39897	Neisseria gonorrhoeae	Chromosome	Crystal Violet [class: Triarylmethane]
1014	vOTU1023_417	BAC0041	bcr	P28246	Escherichia coli (strain K12)	Chromosome	Acriflavine [class: Acridine]
1015	vOTU1023_444	BAC0581	arsC	P45947	Bacillus subtilis (strain 168)	Chromosome	Arsenic (As)
1016	vOTU2698_9	BAC0581	arsC	P45947	Bacillus subtilis (strain 168)	Chromosome	Arsenic (As)
1017	vOTU1023_445	BAC0738	copC	Q9KWM9	Pseudomonas syringae	Plasmid	Copper (Cu)
1018	vOTU1023_452	BAC0371	soxS	P0A9E2	Escherichia coli (strain K12)	Chromosome	Zinc (Zn)
1019	vOTU1023_452	BAC0371	soxS	P0A9E2	Escherichia coli (strain K12)	Chromosome	Cyclohexane [class: Cycloalkane]
1020	vOTU1633_31	BAC0371	soxS	P0A9E2	Escherichia coli (strain K12)	Chromosome	Zinc (Zn)
1021	vOTU1633_31	BAC0371	soxS	P0A9E2	Escherichia coli (strain K12)	Chromosome	Cyclohexane [class: Cycloalkane]
1022	vOTU15010_22	BAC0371	soxS	P0A9E2	Escherichia coli (strain K12)	Chromosome	Zinc (Zn)
1023	vOTU15010_22	BAC0371	soxS	P0A9E2	Escherichia coli (strain K12)	Chromosome	Cyclohexane [class: Cycloalkane]
1024	vOTU15130_7	BAC0371	soxS	P0A9E2	Escherichia coli (strain K12)	Chromosome	Zinc (Zn)
1025	vOTU15130_7	BAC0371	soxS	P0A9E2	Escherichia coli (strain K12)	Chromosome	Cyclohexane [class: Cycloalkane]
1026	vOTU1023_457	BAC0101	ctpV	P77894	Mycobacterium tuberculosis	Chromosome	Copper (Cu)
1027	vOTU1023_459	BAC0597	baeS	D0ZNE2	Salmonella Typhimurium	Chromosome	Copper (Cu)
1028	vOTU1023_459	BAC0597	baeS	D0ZNE2	Salmonella Typhimurium	Chromosome	Zinc (Zn)
1029	vOTU1023_459	BAC0597	baeS	D0ZNE2	Salmonella Typhimurium	Chromosome	Tungsten (W)
1030	vOTU1023_459	BAC0597	baeS	D0ZNE2	Salmonella Typhimurium	Chromosome	Sodium Deoxycholate (SDC) [class: Acid]
1031	vOTU1023_460	BAC0530	phoB	C4X6T6	Klebsiella pneumoniae NTUH-K2044	Chromosome	Benzylkonium Chloride (BAC) [class: Quaternary Ammonium Compounds (QACs)]
1032	vOTU1023_460	BAC0530	phoB	C4X6T6	Klebsiella pneumoniae NTUH-K2044	Chromosome	Chlorhexidine [class: Biguanides]
1033	vOTU1023_479	BAC0653	merA	Q934S5	Thiobacillus ferrooxidans	Chromosome, Transposon Tn5037	Mercury (Hg)
1034	vOTU2636_3	BAC0653	merA	Q934S5	Thiobacillus ferrooxidans	Chromosome, Transposon Tn5037	Mercury (Hg)
1035	vOTU1023_500	BAC0468	zraS/hydG	P14377	Escherichia coli (strain K12)	Chromosome	Zinc (Zn)
1036	vOTU1023_500	BAC0468	zraS/hydG	P14377	Escherichia coli (strain K12)	Chromosome	Lead (Pb)
1037	vOTU1048_118	BAC0468	zraS/hydG	P14377	Escherichia coli (strain K12)	Chromosome	Zinc (Zn)
1038	vOTU1048_118	BAC0468	zraS/hydG	P14377	Escherichia coli (strain K12)	Chromosome	Lead (Pb)
1039	vOTU1553_246	BAC0468	zraS/hydG	P14377	Escherichia coli (strain K12)	Chromosome	Zinc (Zn)
1040	vOTU1553_246	BAC0468	zraS/hydG	P14377	Escherichia coli (strain K12)	Chromosome	Lead (Pb)
1041	vOTU1023_501	BAC0111	cusR/ylcA	P0ACZ8	Escherichia coli (strain K12)	Plasmid pECL_A (Enterobacter cloacae subsp. cloacae (strain ATCC 13047 / DSM 30054 / NBRC 13535 / NCDC 279-56))	Copper (Cu)
1042	vOTU1023_501	BAC0111	cusR/ylcA	P0ACZ8	Escherichia coli (strain K12)	Plasmid pECL_A (Enterobacter cloacae subsp. cloacae (strain ATCC 13047 / DSM 30054 / NBRC 13535 / NCDC 279-56))	Silver (Ag)
1043	vOTU8785_1	BAC0111	cusR/ylcA	P0ACZ8	Escherichia coli (strain K12)	Plasmid pECL_A (Enterobacter cloacae subsp. cloacae (strain ATCC 13047 / DSM 30054 / NBRC 13535 / NCDC 279-56))	Copper (Cu)
1044	vOTU8785_1	BAC0111	cusR/ylcA	P0ACZ8	Escherichia coli (strain K12)	Plasmid pECL_A (Enterobacter cloacae subsp. cloacae (strain ATCC 13047 / DSM 30054 / NBRC 13535 / NCDC 279-56))	Silver (Ag)
1045	vOTU1023_510	BAC0293	ruvB	B5L348	Pseudomonas corrugata 28	Chromosome	Chromium (Cr)
1046	vOTU1023_510	BAC0293	ruvB	B5L348	Pseudomonas corrugata 28	Chromosome	Cetylpyridinium Chloride (CPC) [class: Quaternary Ammonium Compounds (QACs)]
1047	vOTU1023_510	BAC0293	ruvB	B5L348	Pseudomonas corrugata 28	Chromosome	Dodine [class: Acetate]
1048	vOTU1023_510	BAC0293	ruvB	B5L348	Pseudomonas corrugata 28	Chromosome	2-nitroimidazole [class: imidazole]
1049	vOTU1331_371	BAC0293	ruvB	B5L348	Pseudomonas corrugata 28	Chromosome	Chromium (Cr)
1050	vOTU1331_371	BAC0293	ruvB	B5L348	Pseudomonas corrugata 28	Chromosome	Cetylpyridinium Chloride (CPC) [class: Quaternary Ammonium Compounds (QACs)]
1051	vOTU1331_371	BAC0293	ruvB	B5L348	Pseudomonas corrugata 28	Chromosome	Dodine [class: Acetate]
1052	vOTU1331_371	BAC0293	ruvB	B5L348	Pseudomonas corrugata 28	Chromosome	2-nitroimidazole [class: imidazole]
1053	vOTU2393_3	BAC0293	ruvB	B5L348	Pseudomonas corrugata 28	Chromosome	Chromium (Cr)
1054	vOTU2393_3	BAC0293	ruvB	B5L348	Pseudomonas corrugata 28	Chromosome	Cetylpyridinium Chloride (CPC) [class: Quaternary Ammonium Compounds (QACs)]
1055	vOTU2393_3	BAC0293	ruvB	B5L348	Pseudomonas corrugata 28	Chromosome	Dodine [class: Acetate]
1056	vOTU2393_3	BAC0293	ruvB	B5L348	Pseudomonas corrugata 28	Chromosome	2-nitroimidazole [class: imidazole]
1057	vOTU1023_516	BAC0361	chrI	Q1L9W3	Ralstonia metallidurans (strain CH34/ATCC 43123/DSM2839)	Plasmid pMOL28 (Ralstonia metallidurans (strain CH34 / ATCC 43123 / DSM 2839)), Plasmid pB4 (uncultured bacterium)	Chromium (Cr)
1058	vOTU1023_524	BAC0492	kexD	A6TA71	Klebsiella pneumoniae	Chromosome	Rhodamine 6G [class: Xanthene]
1059	vOTU1023_524	BAC0492	kexD	A6TA71	Klebsiella pneumoniae	Chromosome	Tetraphenylphosphonium (TPP) [class: Quaternary Ammonium Compounds (QACs)]
1060	vOTU1023_524	BAC0492	kexD	A6TA71	Klebsiella pneumoniae	Chromosome	Ethidium Bromide [class: Phenanthridine]
1061	vOTU1023_524	BAC0492	kexD	A6TA71	Klebsiella pneumoniae	Chromosome	Sodium Cholate [class: Acid]
1062	vOTU1023_524	BAC0492	kexD	A6TA71	Klebsiella pneumoniae	Chromosome	Sodium Deoxycholate (SDC) [class: Acid]
1063	vOTU1023_557	BAC0432	ybtP	Q9R7V3	Yersinia pestis	Chromosome	Iron (Fe)
1064	vOTU1023_558	BAC0432	ybtP	Q9R7V3	Yersinia pestis	Chromosome	Iron (Fe)
1065	vOTU1023_564	BAC0145	emhR	Q4KH21	Pseudomonas fluorescens (strain Pf-5 / ATCC BAA-477)	Chromosome	Ethidium Bromide [class: Phenanthridine]
1066	vOTU1023_564	BAC0145	emhR	Q4KH21	Pseudomonas fluorescens (strain Pf-5 / ATCC BAA-477)	Chromosome	Crystal Violet [class: Triarylmethane]
1067	vOTU1023_564	BAC0145	emhR	Q4KH21	Pseudomonas fluorescens (strain Pf-5 / ATCC BAA-477)	Chromosome	Sodium Dodecyl Sulfate (SDS) [class: Organo-sulfate]
1068	vOTU1048_30	BAC0145	emhR	Q4KH21	Pseudomonas fluorescens (strain Pf-5 / ATCC BAA-477)	Chromosome	Ethidium Bromide [class: Phenanthridine]
1069	vOTU1048_30	BAC0145	emhR	Q4KH21	Pseudomonas fluorescens (strain Pf-5 / ATCC BAA-477)	Chromosome	Crystal Violet [class: Triarylmethane]
1070	vOTU1048_30	BAC0145	emhR	Q4KH21	Pseudomonas fluorescens (strain Pf-5 / ATCC BAA-477)	Chromosome	Sodium Dodecyl Sulfate (SDS) [class: Organo-sulfate]
1071	vOTU1357_318	BAC0145	emhR	Q4KH21	Pseudomonas fluorescens (strain Pf-5 / ATCC BAA-477)	Chromosome	Ethidium Bromide [class: Phenanthridine]
1072	vOTU1357_318	BAC0145	emhR	Q4KH21	Pseudomonas fluorescens (strain Pf-5 / ATCC BAA-477)	Chromosome	Crystal Violet [class: Triarylmethane]
1073	vOTU1357_318	BAC0145	emhR	Q4KH21	Pseudomonas fluorescens (strain Pf-5 / ATCC BAA-477)	Chromosome	Sodium Dodecyl Sulfate (SDS) [class: Organo-sulfate]
1074	vOTU1553_113	BAC0145	emhR	Q4KH21	Pseudomonas fluorescens (strain Pf-5 / ATCC BAA-477)	Chromosome	Ethidium Bromide [class: Phenanthridine]
1075	vOTU1553_113	BAC0145	emhR	Q4KH21	Pseudomonas fluorescens (strain Pf-5 / ATCC BAA-477)	Chromosome	Crystal Violet [class: Triarylmethane]
1076	vOTU1553_113	BAC0145	emhR	Q4KH21	Pseudomonas fluorescens (strain Pf-5 / ATCC BAA-477)	Chromosome	Sodium Dodecyl Sulfate (SDS) [class: Organo-sulfate]
1077	vOTU1048_4	BAC0452	yqjH	Q46871	Escherichia coli (strain K12)	Chromosome	Iron (Fe)
1078	vOTU1048_4	BAC0452	yqjH	Q46871	Escherichia coli (strain K12)	Chromosome	Nickel (Ni)
1079	vOTU1233_246	BAC0452	yqjH	Q46871	Escherichia coli (strain K12)	Chromosome	Iron (Fe)
1080	vOTU1233_246	BAC0452	yqjH	Q46871	Escherichia coli (strain K12)	Chromosome	Nickel (Ni)
1081	vOTU1048_63	BAC0707	chtR	ZP_06677963	Enterococcus faecium	Chromosome	Chlorhexidine [class: Biguanides]
1082	vOTU1048_63	BAC0707	sodB	P0AGD3	Escherichia coli K12	Chromosome	Selenium (Se)
1083	vOTU1048_63	BAC0707	sodB	P0AGD3	Escherichia coli K12	Chromosome	Hydrogen Peroxide (H2O2) [class: Peroxides]
1084	vOTU2409_24	BAC0707	chtR	ZP_06677963	Enterococcus faecium	Chromosome	Chlorhexidine [class: Biguanides]
1085	vOTU2409_24	BAC0707	sodB	P0AGD3	Escherichia coli K12	Chromosome	Selenium (Se)
1086	vOTU2409_24	BAC0707	sodB	P0AGD3	Escherichia coli K12	Chromosome	Hydrogen Peroxide (H2O2) [class: Peroxides]
1087	vOTU1048_67	BAC0301	pbrR	D8IQ72	Herbaspirillum seropedicae (strain SmR1)	Plasmid pLVPK (Klebsiella pneumoniae), Plasmid pMOL30 (Ralstonia metallidurans (strain CH34 / ATCC 43123 / DSM 2839))	Lead (Pb)
1088	vOTU1331_343	BAC0301	pbrR	D8IQ72	Herbaspirillum seropedicae (strain SmR1)	Plasmid pLVPK (Klebsiella pneumoniae), Plasmid pMOL30 (Ralstonia metallidurans (strain CH34 / ATCC 43123 / DSM 2839))	Lead (Pb)
1089	vOTU1048_68	BAC0078	copA	O32220	Bacillus subtilis (strain 168)	Chromosome	Copper (Cu)
1090	vOTU1233_107	BAC0078	copA	O32220	Bacillus subtilis (strain 168)	Chromosome	Copper (Cu)
1091	vOTU1048_69	BAC0724	copZ	O32221	Bacillus subtilis	Chromosome	Copper (Cu)
1092	vOTU1048_70	BAC0333	ricR	O07434	Mycobacterium tuberculosis H37Rv	Chromosome	Copper (Cu)
1093	vOTU1233_109	BAC0333	ricR	O07434	Mycobacterium tuberculosis H37Rv	Chromosome	Copper (Cu)
1094	vOTU1233_115	BAC0333	ricR	O07434	Mycobacterium tuberculosis H37Rv	Chromosome	Copper (Cu)
1095	vOTU1048_73	BAC0467	zraR/hydH	P14375	Escherichia coli (strain K12)	Chromosome	Zinc (Zn)
1096	vOTU1048_80	BAC0314	pmrA	P0A4K4	Streptococcus pneumoniae serotype 4 (strain ATCC BAA-334 / TIGR4)	Chromosome	Acriflavine [class: Acridine]
1097	vOTU1048_80	BAC0314	pmrA	P0A4K4	Streptococcus pneumoniae serotype 4 (strain ATCC BAA-334 / TIGR4)	Chromosome	Ethidium Bromide [class: Phenanthridine]
1098	vOTU1331_274	BAC0314	pmrA	P0A4K4	Streptococcus pneumoniae serotype 4 (strain ATCC BAA-334 / TIGR4)	Chromosome	Acriflavine [class: Acridine]
1099	vOTU1331_274	BAC0314	pmrA	P0A4K4	Streptococcus pneumoniae serotype 4 (strain ATCC BAA-334 / TIGR4)	Chromosome	Ethidium Bromide [class: Phenanthridine]
1100	vOTU1048_82	BAC0376	srpS	Q9R9U0	Pseudomonas putida	Chromosome	n-hexane [class: Alkane]
1101	vOTU1048_82	BAC0376	srpS	Q9R9U0	Pseudomonas putida	Chromosome	Toluene [class: Aromatic hydrocarbons]
1102	vOTU1048_82	BAC0376	srpS	Q9R9U0	Pseudomonas putida	Chromosome	Dimethylphthalate [class: Pthalate]
1103	vOTU1048_99	BAC0556	ycnJ	C0SP95	Bacillus subtilis168	Chromosome	Copper (Cu)
1104	vOTU1553_265	BAC0556	ycnJ	C0SP95	Bacillus subtilis168	Chromosome	Copper (Cu)
1105	vOTU1048_117	BAC0596	baeR	D0ZNE3	Salmonella Typhimurium	Chromosome	Copper (Cu)
1106	vOTU1048_117	BAC0596	baeR	D0ZNE3	Salmonella Typhimurium	Chromosome	Zinc (Zn)
1107	vOTU1048_117	BAC0596	baeR	D0ZNE3	Salmonella Typhimurium	Chromosome	Tungsten (W)
1108	vOTU1048_117	BAC0596	baeR	D0ZNE3	Salmonella Typhimurium	Chromosome	Sodium Deoxycholate (SDC) [class: Acid]
1109	vOTU1357_120	BAC0596	baeR	D0ZNE3	Salmonella Typhimurium	Chromosome	Copper (Cu)
1110	vOTU1357_120	BAC0596	baeR	D0ZNE3	Salmonella Typhimurium	Chromosome	Zinc (Zn)
1111	vOTU1357_120	BAC0596	baeR	D0ZNE3	Salmonella Typhimurium	Chromosome	Tungsten (W)
1112	vOTU1357_120	BAC0596	baeR	D0ZNE3	Salmonella Typhimurium	Chromosome	Sodium Deoxycholate (SDC) [class: Acid]
1113	vOTU1553_247	BAC0596	baeR	D0ZNE3	Salmonella Typhimurium	Chromosome	Copper (Cu)
1114	vOTU1553_247	BAC0596	baeR	D0ZNE3	Salmonella Typhimurium	Chromosome	Zinc (Zn)
1115	vOTU1553_247	BAC0596	baeR	D0ZNE3	Salmonella Typhimurium	Chromosome	Tungsten (W)
1116	vOTU1553_247	BAC0596	baeR	D0ZNE3	Salmonella Typhimurium	Chromosome	Sodium Deoxycholate (SDC) [class: Acid]
1117	vOTU1048_143	BAC0122	czcD	P13512	Ralstonia metallidurans (strain CH34/ATCC 43123/DSM 2839)	Plasmid pMOL30 (Ralstonia metallidurans (strain CH34 / ATCC 43123 / DSM 2839) ),	Cadmium (Cd)
1118	vOTU1048_143	BAC0122	czcD	P13512	Ralstonia metallidurans (strain CH34/ATCC 43123/DSM 2839)	Plasmid pMOL30 (Ralstonia metallidurans (strain CH34 / ATCC 43123 / DSM 2839) ),	Zinc (Zn)
1119	vOTU1048_143	BAC0122	czcD	P13512	Ralstonia metallidurans (strain CH34/ATCC 43123/DSM 2839)	Plasmid pMOL30 (Ralstonia metallidurans (strain CH34 / ATCC 43123 / DSM 2839) ),	Cobalt (Co)
1120	vOTU1233_122	BAC0122	czcD	P13512	Ralstonia metallidurans (strain CH34/ATCC 43123/DSM 2839)	Plasmid pMOL30 (Ralstonia metallidurans (strain CH34 / ATCC 43123 / DSM 2839) ),	Cadmium (Cd)
1121	vOTU1233_122	BAC0122	czcD	P13512	Ralstonia metallidurans (strain CH34/ATCC 43123/DSM 2839)	Plasmid pMOL30 (Ralstonia metallidurans (strain CH34 / ATCC 43123 / DSM 2839) ),	Zinc (Zn)
1122	vOTU1233_122	BAC0122	czcD	P13512	Ralstonia metallidurans (strain CH34/ATCC 43123/DSM 2839)	Plasmid pMOL30 (Ralstonia metallidurans (strain CH34 / ATCC 43123 / DSM 2839) ),	Cobalt (Co)
1123	vOTU1553_221	BAC0122	czcD	P13512	Ralstonia metallidurans (strain CH34/ATCC 43123/DSM 2839)	Plasmid pMOL30 (Ralstonia metallidurans (strain CH34 / ATCC 43123 / DSM 2839) ),	Cadmium (Cd)
1124	vOTU1553_221	BAC0122	czcD	P13512	Ralstonia metallidurans (strain CH34/ATCC 43123/DSM 2839)	Plasmid pMOL30 (Ralstonia metallidurans (strain CH34 / ATCC 43123 / DSM 2839) ),	Zinc (Zn)
1125	vOTU1553_221	BAC0122	czcD	P13512	Ralstonia metallidurans (strain CH34/ATCC 43123/DSM 2839)	Plasmid pMOL30 (Ralstonia metallidurans (strain CH34 / ATCC 43123 / DSM 2839) ),	Cobalt (Co)
1126	vOTU1048_155	BAC0281	nmtR	O69711	Mycobacterium tuberculosis	Chromosome	Nickel (Ni)
1127	vOTU1048_155	BAC0281	nmtR	O69711	Mycobacterium tuberculosis	Chromosome	Cadmium (Cd)
1128	vOTU1048_155	BAC0281	nmtR	O69711	Mycobacterium tuberculosis	Chromosome	Lead (Pb)
1129	vOTU1233_220	BAC0281	nmtR	O69711	Mycobacterium tuberculosis	Chromosome	Nickel (Ni)
1130	vOTU1233_220	BAC0281	nmtR	O69711	Mycobacterium tuberculosis	Chromosome	Cadmium (Cd)
1131	vOTU1233_220	BAC0281	nmtR	O69711	Mycobacterium tuberculosis	Chromosome	Lead (Pb)
1132	vOTU1553_209	BAC0281	nmtR	O69711	Mycobacterium tuberculosis	Chromosome	Nickel (Ni)
1133	vOTU1553_209	BAC0281	nmtR	O69711	Mycobacterium tuberculosis	Chromosome	Cadmium (Cd)
1134	vOTU1553_209	BAC0281	nmtR	O69711	Mycobacterium tuberculosis	Chromosome	Lead (Pb)
1135	vOTU1571_32	BAC0281	nmtR	O69711	Mycobacterium tuberculosis	Chromosome	Nickel (Ni)
1136	vOTU1571_32	BAC0281	nmtR	O69711	Mycobacterium tuberculosis	Chromosome	Cadmium (Cd)
1137	vOTU1571_32	BAC0281	nmtR	O69711	Mycobacterium tuberculosis	Chromosome	Lead (Pb)
1138	vOTU11484_56	BAC0281	nmtR	O69711	Mycobacterium tuberculosis	Chromosome	Nickel (Ni)
1139	vOTU11484_56	BAC0281	nmtR	O69711	Mycobacterium tuberculosis	Chromosome	Cadmium (Cd)
1140	vOTU11484_56	BAC0281	nmtR	O69711	Mycobacterium tuberculosis	Chromosome	Lead (Pb)
1141	vOTU1048_164	BAC0182	golS	Q8ZRG6	Salmonella typhimurium (strain LT2 / SGSC1412 / ATCC 700720)	Chromosome	Gold (Au)
1142	vOTU1553_200	BAC0182	golS	Q8ZRG6	Salmonella typhimurium (strain LT2 / SGSC1412 / ATCC 700720)	Chromosome	Gold (Au)
1143	vOTU1048_187	BAC0319	qacA	P0A0J9	Only gram +ve, Staphylococcus aureus	Plasmid VRSAp, pSK1 (S. aureus)	Benzylkonium Chloride (BAC) [class: Quaternary Ammonium Compounds (QACs)]
1144	vOTU1048_187	BAC0319	qacA	P0A0J9	Only gram +ve, Staphylococcus aureus	Plasmid VRSAp, pSK1 (S. aureus)	Ethidium Bromide [class: Phenanthridine]
1145	vOTU1048_187	BAC0319	qacA	P0A0J9	Only gram +ve, Staphylococcus aureus	Plasmid VRSAp, pSK1 (S. aureus)	Acriflavine [class: Acridine]
1146	vOTU1048_187	BAC0319	qacA	P0A0J9	Only gram +ve, Staphylococcus aureus	Plasmid VRSAp, pSK1 (S. aureus)	Chlorhexidine [class: Biguanides]
1147	vOTU1048_187	BAC0319	qacA	P0A0J9	Only gram +ve, Staphylococcus aureus	Plasmid VRSAp, pSK1 (S. aureus)	Cetylpyridinium Chloride (CPC) [class: Quaternary Ammonium Compounds (QACs)]
1148	vOTU1048_187	BAC0319	qacA	P0A0J9	Only gram +ve, Staphylococcus aureus	Plasmid VRSAp, pSK1 (S. aureus)	Crystal Violet [class: Triarylmethane]
1149	vOTU1048_187	BAC0319	qacA	P0A0J9	Only gram +ve, Staphylococcus aureus	Plasmid VRSAp, pSK1 (S. aureus)	Pyronin Y [class: Xanthene]
1150	vOTU1048_187	BAC0319	qacA	P0A0J9	Only gram +ve, Staphylococcus aureus	Plasmid VRSAp, pSK1 (S. aureus)	Quinaldine red [class: Quinolines]
1151	vOTU1048_187	BAC0319	qacA	P0A0J9	Only gram +ve, Staphylococcus aureus	Plasmid VRSAp, pSK1 (S. aureus)	Rhodamine 6G [class: Xanthene]
1152	vOTU1048_187	BAC0319	qacA	P0A0J9	Only gram +ve, Staphylococcus aureus	Plasmid VRSAp, pSK1 (S. aureus)	Safranin O [class: Azin]
1153	vOTU1048_187	BAC0319	qacA	P0A0J9	Only gram +ve, Staphylococcus aureus	Plasmid VRSAp, pSK1 (S. aureus)	Cetrimide (CTM) [class: Quaternary Ammonium Compounds (QACs)]
1154	vOTU1048_187	BAC0319	qacA	P0A0J9	Only gram +ve, Staphylococcus aureus	Plasmid VRSAp, pSK1 (S. aureus)	Alexidine [class: Biguanides]
1155	vOTU1048_187	BAC0319	qacA	P0A0J9	Only gram +ve, Staphylococcus aureus	Plasmid VRSAp, pSK1 (S. aureus)	Amicarbalide [class: Diamidine]
1156	vOTU1048_187	BAC0319	qacA	P0A0J9	Only gram +ve, Staphylococcus aureus	Plasmid VRSAp, pSK1 (S. aureus)	Pentamidine [class: Diamidine]
1157	vOTU1048_187	BAC0319	qacA	P0A0J9	Only gram +ve, Staphylococcus aureus	Plasmid VRSAp, pSK1 (S. aureus)	Hexamidine [class: Diamidine]
1158	vOTU1048_187	BAC0319	qacA	P0A0J9	Only gram +ve, Staphylococcus aureus	Plasmid VRSAp, pSK1 (S. aureus)	Propamidine [class: Diamidine]
1159	vOTU1048_187	BAC0319	qacA	P0A0J9	Only gram +ve, Staphylococcus aureus	Plasmid VRSAp, pSK1 (S. aureus)	Diamidinodiphenylamine [class: Diamidine]
1160	vOTU1048_187	BAC0319	qacA	P0A0J9	Only gram +ve, Staphylococcus aureus	Plasmid VRSAp, pSK1 (S. aureus)	Dibrompropamidine [class: Diamidine]
1161	vOTU1048_187	BAC0319	qacA	P0A0J9	Only gram +ve, Staphylococcus aureus	Plasmid VRSAp, pSK1 (S. aureus)	1a-62/JC-1-127 [class: Guanylhydrazones]
1162	vOTU1048_187	BAC0319	qacA	P0A0J9	Only gram +ve, Staphylococcus aureus	Plasmid VRSAp, pSK1 (S. aureus)	1i-39/JC-1-134 [class: Guanylhydrazones]
1163	vOTU1048_187	BAC0319	qacA	P0A0J9	Only gram +ve, Staphylococcus aureus	Plasmid VRSAp, pSK1 (S. aureus)	Stilbamidine [class: Diamidine]
1164	vOTU1048_187	BAC0319	qacA	P0A0J9	Only gram +ve, Staphylococcus aureus	Plasmid VRSAp, pSK1 (S. aureus)	Phenamidine [class: Diamidine]
1165	vOTU1048_187	BAC0319	qacA	P0A0J9	Only gram +ve, Staphylococcus aureus	Plasmid VRSAp, pSK1 (S. aureus)	Diminazene [class: Diamidine]
1166	vOTU1553_177	BAC0319	qacA	P0A0J9	Only gram +ve, Staphylococcus aureus	Plasmid VRSAp, pSK1 (S. aureus)	Benzylkonium Chloride (BAC) [class: Quaternary Ammonium Compounds (QACs)]
1167	vOTU1553_177	BAC0319	qacA	P0A0J9	Only gram +ve, Staphylococcus aureus	Plasmid VRSAp, pSK1 (S. aureus)	Ethidium Bromide [class: Phenanthridine]
1168	vOTU1553_177	BAC0319	qacA	P0A0J9	Only gram +ve, Staphylococcus aureus	Plasmid VRSAp, pSK1 (S. aureus)	Acriflavine [class: Acridine]
1169	vOTU1553_177	BAC0319	qacA	P0A0J9	Only gram +ve, Staphylococcus aureus	Plasmid VRSAp, pSK1 (S. aureus)	Chlorhexidine [class: Biguanides]
1170	vOTU1553_177	BAC0319	qacA	P0A0J9	Only gram +ve, Staphylococcus aureus	Plasmid VRSAp, pSK1 (S. aureus)	Cetylpyridinium Chloride (CPC) [class: Quaternary Ammonium Compounds (QACs)]
1171	vOTU1553_177	BAC0319	qacA	P0A0J9	Only gram +ve, Staphylococcus aureus	Plasmid VRSAp, pSK1 (S. aureus)	Crystal Violet [class: Triarylmethane]
1172	vOTU1553_177	BAC0319	qacA	P0A0J9	Only gram +ve, Staphylococcus aureus	Plasmid VRSAp, pSK1 (S. aureus)	Pyronin Y [class: Xanthene]
1173	vOTU1553_177	BAC0319	qacA	P0A0J9	Only gram +ve, Staphylococcus aureus	Plasmid VRSAp, pSK1 (S. aureus)	Quinaldine red [class: Quinolines]
1174	vOTU1553_177	BAC0319	qacA	P0A0J9	Only gram +ve, Staphylococcus aureus	Plasmid VRSAp, pSK1 (S. aureus)	Rhodamine 6G [class: Xanthene]
1175	vOTU1553_177	BAC0319	qacA	P0A0J9	Only gram +ve, Staphylococcus aureus	Plasmid VRSAp, pSK1 (S. aureus)	Safranin O [class: Azin]
1176	vOTU1553_177	BAC0319	qacA	P0A0J9	Only gram +ve, Staphylococcus aureus	Plasmid VRSAp, pSK1 (S. aureus)	Cetrimide (CTM) [class: Quaternary Ammonium Compounds (QACs)]
1177	vOTU1553_177	BAC0319	qacA	P0A0J9	Only gram +ve, Staphylococcus aureus	Plasmid VRSAp, pSK1 (S. aureus)	Alexidine [class: Biguanides]
1178	vOTU1553_177	BAC0319	qacA	P0A0J9	Only gram +ve, Staphylococcus aureus	Plasmid VRSAp, pSK1 (S. aureus)	Amicarbalide [class: Diamidine]
1179	vOTU1553_177	BAC0319	qacA	P0A0J9	Only gram +ve, Staphylococcus aureus	Plasmid VRSAp, pSK1 (S. aureus)	Pentamidine [class: Diamidine]
1180	vOTU1553_177	BAC0319	qacA	P0A0J9	Only gram +ve, Staphylococcus aureus	Plasmid VRSAp, pSK1 (S. aureus)	Hexamidine [class: Diamidine]
1181	vOTU1553_177	BAC0319	qacA	P0A0J9	Only gram +ve, Staphylococcus aureus	Plasmid VRSAp, pSK1 (S. aureus)	Propamidine [class: Diamidine]
1182	vOTU1553_177	BAC0319	qacA	P0A0J9	Only gram +ve, Staphylococcus aureus	Plasmid VRSAp, pSK1 (S. aureus)	Diamidinodiphenylamine [class: Diamidine]
1183	vOTU1553_177	BAC0319	qacA	P0A0J9	Only gram +ve, Staphylococcus aureus	Plasmid VRSAp, pSK1 (S. aureus)	Dibrompropamidine [class: Diamidine]
1184	vOTU1553_177	BAC0319	qacA	P0A0J9	Only gram +ve, Staphylococcus aureus	Plasmid VRSAp, pSK1 (S. aureus)	1a-62/JC-1-127 [class: Guanylhydrazones]
1185	vOTU1553_177	BAC0319	qacA	P0A0J9	Only gram +ve, Staphylococcus aureus	Plasmid VRSAp, pSK1 (S. aureus)	1i-39/JC-1-134 [class: Guanylhydrazones]
1186	vOTU1553_177	BAC0319	qacA	P0A0J9	Only gram +ve, Staphylococcus aureus	Plasmid VRSAp, pSK1 (S. aureus)	Stilbamidine [class: Diamidine]
1187	vOTU1553_177	BAC0319	qacA	P0A0J9	Only gram +ve, Staphylococcus aureus	Plasmid VRSAp, pSK1 (S. aureus)	Phenamidine [class: Diamidine]
1188	vOTU1553_177	BAC0319	qacA	P0A0J9	Only gram +ve, Staphylococcus aureus	Plasmid VRSAp, pSK1 (S. aureus)	Diminazene [class: Diamidine]
1189	vOTU1054_1	BAC0288	nrsR	F7UKI5	Synechocystis sp. (strain PCC 6803 / GT-S)	Chromosome	Nickel (Ni)
1190	vOTU1144_2	BAC0364	smrA	C7SLZ1	Stenotrophomonas maltophilia	Chromosome	Ethidium Bromide [class: Phenanthridine]
1191	vOTU1144_2	BAC0364	smrA	C7SLZ1	Stenotrophomonas maltophilia	Chromosome	Rhodamine 6G [class: Xanthene]
1192	vOTU1144_2	BAC0364	smrA	C7SLZ1	Stenotrophomonas maltophilia	Chromosome	Tetraphenylphosphonium (TPP) [class: Quaternary Ammonium Compounds (QACs)]
1193	vOTU1144_2	BAC0364	smrA	C7SLZ1	Stenotrophomonas maltophilia	Chromosome	4
1194	vOTU1144_2	BAC0364	smrA	C7SLZ1	Stenotrophomonas maltophilia	Chromosome	6-diamidino-2-phenylindole (DAPI) [class: Diamidine]
1195	vOTU1233_42	BAC0024	aioX/aoxX	G8XNW6	Rhizobium radiobacter (Agrobacterium tumefaciens) (Agrobacterium radiobacter)	Chromosome	Arsenic (As)
1196	vOTU1233_47	BAC0433	ybtQ	Q9Z375	Yersinia pestis	Chromosome	Iron (Fe)
1197	vOTU1233_289	BAC0433	ybtQ	Q9Z375	Yersinia pestis	Chromosome	Iron (Fe)
1198	vOTU1233_66	BAC0753	copR	Q7X4F8	Xanthomonas euvesicatoria	Chromosome	Copper (Cu)
1199	vOTU1331_391	BAC0753	copR	Q7X4F8	Xanthomonas euvesicatoria	Chromosome	Copper (Cu)
1200	vOTU1357_47	BAC0753	copR	Q7X4F8	Xanthomonas euvesicatoria	Chromosome	Copper (Cu)
1201	vOTU1357_228	BAC0753	copR	Q7X4F8	Xanthomonas euvesicatoria	Chromosome	Copper (Cu)
1202	vOTU1233_86	BAC0201	kmtR	O53838	Mycobacterium tuberculosis	Chromosome	Nickel (Ni)
1203	vOTU1233_86	BAC0201	kmtR	O53838	Mycobacterium tuberculosis	Chromosome	Cobalt (Co)
1204	vOTU1233_117	BAC0201	kmtR	O53838	Mycobacterium tuberculosis	Chromosome	Nickel (Ni)
1205	vOTU1233_117	BAC0201	kmtR	O53838	Mycobacterium tuberculosis	Chromosome	Cobalt (Co)
1206	vOTU1233_87	BAC0263	ncrA	Q06VT3	Leptospirillum ferriphilum	Chromosome	Nickel (Ni)
1207	vOTU1233_105	BAC0012	actP	Q9X5X3	Sinorhizobium medicae (strain WSM419) (Ensifer medicae)	Plasmid pSMED01 (Sinorhizobium medicae (strain WSM419))	Copper (Cu)
1208	vOTU1233_105	BAC0012	actP	Q9X5X3	Sinorhizobium medicae (strain WSM419) (Ensifer medicae)	Plasmid pSMED01 (Sinorhizobium medicae (strain WSM419))	Sodium acetate [class: Acetate]
1209	vOTU1233_123	BAC0104	cueP	Q8ZL99	Salmonella enterica serovar Typhimurium	Chromosome	Copper (Cu)
1210	vOTU1357_331	BAC0104	cueP	Q8ZL99	Salmonella enterica serovar Typhimurium	Chromosome	Copper (Cu)
1211	vOTU1233_183	BAC0480	mmco	O53858	Mycobacterium tuberculosis	Chromosome	Copper (Cu)
1212	vOTU1233_251	BAC0215	mdtG/yceE	P25744	Escherichia coli (strain K12)	Chromosome	Sodium Deoxycholate (SDC) [class: Acid]
1213	vOTU1233_282	BAC0569	hmrR	Q9X5V4	Rhizobium leguminosarum bv. Viciae	Chromosome	Copper (Cu)
1214	vOTU1233_282	BAC0569	hmrR	Q9X5V4	Rhizobium leguminosarum bv. Viciae	Chromosome	Hydrochloric acid (HCl) [class: Acid]
1215	vOTU1553_38	BAC0569	hmrR	Q9X5V4	Rhizobium leguminosarum bv. Viciae	Chromosome	Copper (Cu)
1216	vOTU1553_38	BAC0569	hmrR	Q9X5V4	Rhizobium leguminosarum bv. Viciae	Chromosome	Hydrochloric acid (HCl) [class: Acid]
1217	vOTU1233_287	BAC0506	pcm	R4IUI7	Stenotrophomonas maltophilia (strain K279a)	Chromosome	Sodium Dodecyl Sulfate (SDS) [class: Organo-sulfate]
1218	vOTU1233_287	BAC0506	pcm	R4IUI7	Stenotrophomonas maltophilia (strain K279a)	Chromosome	Carbonyl cyanide 3-chlorophenylhydrazone (CCCP) [class: Hydrazone]
1219	vOTU1233_287	BAC0506	pcm	R4IUI7	Stenotrophomonas maltophilia (strain K279a)	Chromosome	Acriflavine [class: Acridine]
1220	vOTU1233_290	BAC0353	smdA	A7VN01	Serratia marcescens	Chromosome	4
1221	vOTU1233_290	BAC0353	smdA	A7VN01	Serratia marcescens	Chromosome	6-diamidino-2-phenylindole (DAPI) [class: Diamidine]
1222	vOTU1233_290	BAC0353	smdA	A7VN01	Serratia marcescens	Chromosome	Hoechst 33342 [class: Bisbenzimide]
1223	vOTU1331_507	BAC0353	smdA	A7VN01	Serratia marcescens	Chromosome	4
1224	vOTU1331_507	BAC0353	smdA	A7VN01	Serratia marcescens	Chromosome	6-diamidino-2-phenylindole (DAPI) [class: Diamidine]
1225	vOTU1331_507	BAC0353	smdA	A7VN01	Serratia marcescens	Chromosome	Hoechst 33342 [class: Bisbenzimide]
1226	vOTU8579_2	BAC0353	smdA	A7VN01	Serratia marcescens	Chromosome	4
1227	vOTU8579_2	BAC0353	smdA	A7VN01	Serratia marcescens	Chromosome	6-diamidino-2-phenylindole (DAPI) [class: Diamidine]
1228	vOTU8579_2	BAC0353	smdA	A7VN01	Serratia marcescens	Chromosome	Hoechst 33342 [class: Bisbenzimide]
1229	vOTU11484_65	BAC0353	smdA	A7VN01	Serratia marcescens	Chromosome	4
1230	vOTU11484_65	BAC0353	smdA	A7VN01	Serratia marcescens	Chromosome	6-diamidino-2-phenylindole (DAPI) [class: Diamidine]
1231	vOTU11484_65	BAC0353	smdA	A7VN01	Serratia marcescens	Chromosome	Hoechst 33342 [class: Bisbenzimide]
1232	vOTU1233_294	BAC0273	nikD	P33593	Escherichia coli (strain K12)	Chromosome	Nickel (Ni)
1233	vOTU1553_107	BAC0273	nikD	P33593	Escherichia coli (strain K12)	Chromosome	Nickel (Ni)
1234	vOTU1233_327	BAC0003	acn	O53166	Mycobacterium tuberculosis H37Rv	Chromosome	Iron (Fe)
1235	vOTU1574_41	BAC0003	acn	O53166	Mycobacterium tuberculosis H37Rv	Chromosome	Iron (Fe)
1236	vOTU1233_354	BAC0682	merR1	P22853	Bacillus sp. (strain RC607)	Chromosome	Mercury (Hg)
1237	vOTU1233_356	BAC0658	merB	P08653	Staphylococcus aureus	plasmid pI258	Mercury (Hg)
1238	vOTU1233_356	BAC0658	merB	P08653	Staphylococcus aureus	plasmid pI258	Phenylmercury Acetate [class: Organo-mercury]
1239	vOTU1233_418	BAC0705	bcrB	I7A797	Listeria monocytogenes	Plasmid	Benzylkonium Chloride (BAC) [class: Quaternary Ammonium Compounds (QACs)]
1240	vOTU1233_418	BAC0705	sodA	P53652	Pseudomonas aeruginosa	Chromosome	Hydrogen Peroxide (H2O2) [class: Peroxides]
1241	vOTU1633_90	BAC0705	bcrB	I7A797	Listeria monocytogenes	Plasmid	Benzylkonium Chloride (BAC) [class: Quaternary Ammonium Compounds (QACs)]
1242	vOTU1633_90	BAC0705	sodA	P53652	Pseudomonas aeruginosa	Chromosome	Hydrogen Peroxide (H2O2) [class: Peroxides]
1243	vOTU2970_6	BAC0705	bcrB	I7A797	Listeria monocytogenes	Plasmid	Benzylkonium Chloride (BAC) [class: Quaternary Ammonium Compounds (QACs)]
1244	vOTU2970_6	BAC0705	sodA	P53652	Pseudomonas aeruginosa	Chromosome	Hydrogen Peroxide (H2O2) [class: Peroxides]
1245	vOTU13049_97	BAC0705	bcrB	I7A797	Listeria monocytogenes	Plasmid	Benzylkonium Chloride (BAC) [class: Quaternary Ammonium Compounds (QACs)]
1246	vOTU13049_97	BAC0705	sodA	P53652	Pseudomonas aeruginosa	Chromosome	Hydrogen Peroxide (H2O2) [class: Peroxides]
1247	vOTU1233_432	BAC0287	nrsD/nreB	F7UKI9	Acinetobacter calcoaceticus (strain PHEA-2), Synechocystis sp. (strain PCC 6803 / Kazusa)	Chromosome	Nickel (Ni)
1248	vOTU1233_432	BAC0287	nrsD/nreB	F7UKI9	Acinetobacter calcoaceticus (strain PHEA-2), Synechocystis sp. (strain PCC 6803 / Kazusa)	Chromosome	Cobalt (Co)
1249	vOTU1633_75	BAC0287	nrsD/nreB	F7UKI9	Acinetobacter calcoaceticus (strain PHEA-2), Synechocystis sp. (strain PCC 6803 / Kazusa)	Chromosome	Nickel (Ni)
1250	vOTU1633_75	BAC0287	nrsD/nreB	F7UKI9	Acinetobacter calcoaceticus (strain PHEA-2), Synechocystis sp. (strain PCC 6803 / Kazusa)	Chromosome	Cobalt (Co)
1251	vOTU2848_42	BAC0287	nrsD/nreB	F7UKI9	Acinetobacter calcoaceticus (strain PHEA-2), Synechocystis sp. (strain PCC 6803 / Kazusa)	Chromosome	Nickel (Ni)
1252	vOTU2848_42	BAC0287	nrsD/nreB	F7UKI9	Acinetobacter calcoaceticus (strain PHEA-2), Synechocystis sp. (strain PCC 6803 / Kazusa)	Chromosome	Cobalt (Co)
1253	vOTU10784_7	BAC0287	nrsD/nreB	F7UKI9	Acinetobacter calcoaceticus (strain PHEA-2), Synechocystis sp. (strain PCC 6803 / Kazusa)	Chromosome	Nickel (Ni)
1254	vOTU10784_7	BAC0287	nrsD/nreB	F7UKI9	Acinetobacter calcoaceticus (strain PHEA-2), Synechocystis sp. (strain PCC 6803 / Kazusa)	Chromosome	Cobalt (Co)
1255	vOTU1331_6	BAC0157	fabK	Q9FBC5	Streptococcus pneumoniae	Chromosome	Triclosan [class: Phenolic compounds]
1256	vOTU1553_96	BAC0157	fabK	Q9FBC5	Streptococcus pneumoniae	Chromosome	Triclosan [class: Phenolic compounds]
1257	vOTU1331_11	BAC0706	bcrC	I6ZWM1	Listeria monocytogenes	Plasmid	Benzylkonium Chloride (BAC) [class: Quaternary Ammonium Compounds (QACs)]
1258	vOTU1331_11	BAC0706	sodB	P53641	Pseudomonas aeruginosa	Chromosome	Hydrogen Peroxide (H2O2) [class: Peroxides]
1259	vOTU1331_12	BAC0377	ssmE	A7VN75	Serratia marcescens	Chromosome	Acriflavine [class: Acridine]
1260	vOTU1331_12	BAC0377	ssmE	A7VN75	Serratia marcescens	Chromosome	Ethidium Bromide [class: Phenanthridine]
1261	vOTU1331_12	BAC0377	ssmE	A7VN75	Serratia marcescens	Chromosome	Methyl Viologen [class: Paraquat]
1262	vOTU1331_12	BAC0377	ssmE	A7VN75	Serratia marcescens	Chromosome	Chlorhexidine [class: Biguanides]
1263	vOTU1331_59	BAC0610	modB	P0AF01	Escherichia coli (strain K12)	Chromosome	Tungsten (W)
1264	vOTU1331_59	BAC0610	modB	P0AF01	Escherichia coli (strain K12)	Chromosome	Molybdenum (Mo)
1265	vOTU1331_501	BAC0610	modB	P0AF01	Escherichia coli (strain K12)	Chromosome	Tungsten (W)
1266	vOTU1331_501	BAC0610	modB	P0AF01	Escherichia coli (strain K12)	Chromosome	Molybdenum (Mo)
1267	vOTU1331_67	BAC0171	furA	P0A582	Mycobacterium tuberculosis	Chromosome	Iron (Fe)
1268	vOTU1331_142	BAC0035	arsM	Q6N3Y0	Rhodopseudomonas palustris CGA009	Chromosome	Arsenic (As)
1269	vOTU1331_177	BAC0181	glpF	P0AER0	Escherichia coli (strain K12)	Chromosome	Antimony (Sb)
1270	vOTU1331_177	BAC0181	glpF	P0AER0	Escherichia coli (strain K12)	Chromosome	Arsenic (As)
1271	vOTU1331_177	BAC0181	glpF	P0AER0	Escherichia coli (strain K12)	Chromosome	Glycerol [class: Alcohol]
1272	vOTU1331_231	BAC0509	vexH	Q9KTI8	Vibrio cholerae serotype O1	Chromosome	Triton X-100 [class: Polyethylene glycol]
1273	vOTU1331_231	BAC0509	vexH	Q9KTI8	Vibrio cholerae serotype O1	Chromosome	Sodium Cholate [class: Acid]
1274	vOTU1331_231	BAC0509	vexH	Q9KTI8	Vibrio cholerae serotype O1	Chromosome	Sodium Deoxycholate (SDC) [class: Acid]
1275	vOTU1553_49	BAC0509	vexH	Q9KTI8	Vibrio cholerae serotype O1	Chromosome	Triton X-100 [class: Polyethylene glycol]
1276	vOTU1553_49	BAC0509	vexH	Q9KTI8	Vibrio cholerae serotype O1	Chromosome	Sodium Cholate [class: Acid]
1277	vOTU1553_49	BAC0509	vexH	Q9KTI8	Vibrio cholerae serotype O1	Chromosome	Sodium Deoxycholate (SDC) [class: Acid]
1278	vOTU1331_292	BAC0464	znuB/yebI	P39832	Escherichia coli (strain K12)	Chromosome	Zinc (Zn)
1279	vOTU1331_294	BAC0250	mntA/ytgA	O34385	Bacillus subtilis (strain 168)	Chromosome	Manganese (Mn)
1280	vOTU1331_294	BAC0250	mntA/ytgA	O34385	Bacillus subtilis (strain 168)	Chromosome	Cadmium (Cd)
1281	vOTU1331_413	BAC0599	modB	Q72FN2	Desulfovibrio vulgaris Hildenborough (strain GZ6027)	Chromosome	Tungsten (W)
1282	vOTU1331_413	BAC0599	modB	Q72FN2	Desulfovibrio vulgaris Hildenborough (strain GZ6027)	Chromosome	Molybdenum (Mo)
1283	vOTU1331_500	BAC0599	modB	Q72FN2	Desulfovibrio vulgaris Hildenborough (strain GZ6027)	Chromosome	Tungsten (W)
1284	vOTU1331_500	BAC0599	modB	Q72FN2	Desulfovibrio vulgaris Hildenborough (strain GZ6027)	Chromosome	Molybdenum (Mo)
1285	vOTU2795_28	BAC0599	modB	Q72FN2	Desulfovibrio vulgaris Hildenborough (strain GZ6027)	Chromosome	Tungsten (W)
1286	vOTU2795_28	BAC0599	modB	Q72FN2	Desulfovibrio vulgaris Hildenborough (strain GZ6027)	Chromosome	Molybdenum (Mo)
1287	vOTU1331_419	BAC0053	bmr	P33449	Bacillus subtilis (strain 168)	Chromosome	Ethidium Bromide [class: Phenanthridine]
1288	vOTU1331_419	BAC0053	bmr	P33449	Bacillus subtilis (strain 168)	Chromosome	Rhodamine 6G [class: Xanthene]
1289	vOTU1331_419	BAC0053	bmr	P33449	Bacillus subtilis (strain 168)	Chromosome	Acridine Orange [class: Acridine]
1290	vOTU1331_419	BAC0053	bmr	P33449	Bacillus subtilis (strain 168)	Chromosome	Cetrimide (CTM) [class: Quaternary Ammonium Compounds (QACs)]
1291	vOTU1331_422	BAC0414	ttgT	E0X9D2	Pseudomonas putida (Arthrobacter siderocapsulatus)	Chromosome	Toluene [class: Aromatic hydrocarbons]
1292	vOTU1331_422	BAC0414	ttgT	E0X9D2	Pseudomonas putida (Arthrobacter siderocapsulatus)	Chromosome	Styrene [class: Polystyrenes]
1293	vOTU1357_6	BAC0312	pitA	P0AFJ7	Escherichia coli (strain K12)	Chromosome	Zinc (Zn)
1294	vOTU1357_6	BAC0312	pitA	P0AFJ7	Escherichia coli (strain K12)	Chromosome	Tellurium (Te)
1295	vOTU1357_111	BAC0312	pitA	P0AFJ7	Escherichia coli (strain K12)	Chromosome	Zinc (Zn)
1296	vOTU1357_111	BAC0312	pitA	P0AFJ7	Escherichia coli (strain K12)	Chromosome	Tellurium (Te)
1297	vOTU2409_18	BAC0312	pitA	P0AFJ7	Escherichia coli (strain K12)	Chromosome	Zinc (Zn)
1298	vOTU2409_18	BAC0312	pitA	P0AFJ7	Escherichia coli (strain K12)	Chromosome	Tellurium (Te)
1299	vOTU1357_46	BAC0348	silS	Q9ZHD4	Salmonella typhimurium	Plasmid pMG101 (Salmonella typhimurium)	Silver (Ag)
1300	vOTU1357_51	BAC0417	vcaM	Q9KKV4	Vibrio cholerae	Chromosome	Ethidium Bromide [class: Phenanthridine]
1301	vOTU1357_51	BAC0417	vcaM	Q9KKV4	Vibrio cholerae	Chromosome	Rhodamine 6G [class: Xanthene]
1302	vOTU1357_51	BAC0417	vcaM	Q9KKV4	Vibrio cholerae	Chromosome	4
1303	vOTU1357_51	BAC0417	vcaM	Q9KKV4	Vibrio cholerae	Chromosome	6-diamidino-2-phenylindole (DAPI) [class: Diamidine]
1304	vOTU1357_51	BAC0417	vcaM	Q9KKV4	Vibrio cholerae	Chromosome	Tetraphenylphosphonium (TPP) [class: Quaternary Ammonium Compounds (QACs)]
1305	vOTU1357_51	BAC0417	vcaM	Q9KKV4	Vibrio cholerae	Chromosome	Acridine Orange [class: Acridine]
1306	vOTU1516_1	BAC0417	vcaM	Q9KKV4	Vibrio cholerae	Chromosome	Ethidium Bromide [class: Phenanthridine]
1307	vOTU1516_1	BAC0417	vcaM	Q9KKV4	Vibrio cholerae	Chromosome	Rhodamine 6G [class: Xanthene]
1308	vOTU1516_1	BAC0417	vcaM	Q9KKV4	Vibrio cholerae	Chromosome	4
1309	vOTU1516_1	BAC0417	vcaM	Q9KKV4	Vibrio cholerae	Chromosome	6-diamidino-2-phenylindole (DAPI) [class: Diamidine]
1310	vOTU1516_1	BAC0417	vcaM	Q9KKV4	Vibrio cholerae	Chromosome	Tetraphenylphosphonium (TPP) [class: Quaternary Ammonium Compounds (QACs)]
1311	vOTU1516_1	BAC0417	vcaM	Q9KKV4	Vibrio cholerae	Chromosome	Acridine Orange [class: Acridine]
1312	vOTU1357_114	BAC0315	pstA	P07654	Escherichia coli (strain K12)	Chromosome	Arsenic (As)
1313	vOTU11484_87	BAC0315	pstA	P07654	Escherichia coli (strain K12)	Chromosome	Arsenic (As)
1314	vOTU1357_115	BAC0317	pstC	P0AGH8	Escherichia coli (strain K12)	Chromosome	Arsenic (As)
1315	vOTU11484_88	BAC0317	pstC	P0AGH8	Escherichia coli (strain K12)	Chromosome	Arsenic (As)
1316	vOTU1357_116	BAC0318	pstS	P0AG82	Escherichia coli (strain K12)	Chromosome	Arsenic (As)
1317	vOTU1357_167	BAC0289	nrsS	F7UKI4	Synechocystis sp. (strain PCC 6803 / GT-S)	Chromosome	Nickel (Ni)
1318	vOTU2571_7	BAC0289	nrsS	F7UKI4	Synechocystis sp. (strain PCC 6803 / GT-S)	Chromosome	Nickel (Ni)
1319	vOTU2867_2	BAC0289	nrsS	F7UKI4	Synechocystis sp. (strain PCC 6803 / GT-S)	Chromosome	Nickel (Ni)
1320	vOTU1357_237	BAC0698	ncrA	Q1KLR2	Serratia marcescens strain C-1	Chromosome	Cobalt (Co)
1321	vOTU1357_237	BAC0698	ncrA	Q1KLR2	Serratia marcescens strain C-1	Chromosome	Nickel (Ni)
1322	vOTU1357_242	BAC0498	ideR	P0A672	Mycobacterium tuberculosis	Chromosome	Iron (Fe)
1323	vOTU1357_242	BAC0498	ideR	P0A672	Mycobacterium tuberculosis	Chromosome	Hydrogen Peroxide (H2O2) [class: Peroxides]
1324	vOTU1357_242	BAC0498	ideR	P0A672	Mycobacterium tuberculosis	Chromosome	Plumbagin [class: Naphthoquinone]
1325	vOTU1357_261	BAC0058	cadR	Q93TP7	Pseudomonas putida (Arthrobacter siderocapsulatus)	Plasmid pECd1 (uncultured bacterium), Chromosome	Cadmium (Cd)
1326	vOTU1357_274	BAC0152	srpC	Q55027	Synechococcus elongatus strain PCC 7942 (Anacystis nidulans R2)	Plasmid pANL	Chromium (Cr)
1327	vOTU1357_307	BAC0148	emrB	P0AEJ0	Escherichia coli (strain K12)	Chromosome	Phenylmercury Acetate [class: Organo-mercury]
1328	vOTU1357_307	BAC0148	emrB	P0AEJ0	Escherichia coli (strain K12)	Chromosome	2-Chlorophenylhydrazine [class: Hydrazine]
1329	vOTU1357_307	BAC0148	emrB	P0AEJ0	Escherichia coli (strain K12)	Chromosome	Carbonylcyanide m-chlorophenyl hydrazone (CCCP) [class: Hydrazone]
1330	vOTU1357_310	BAC0086	corA	P0ABI4	Escherichia coli (strain K12)	Chromosome	Magnesium (Mg)
1331	vOTU1357_310	BAC0086	corA	P0ABI4	Escherichia coli (strain K12)	Chromosome	Cobalt (Co)
1332	vOTU1357_310	BAC0086	corA	P0ABI4	Escherichia coli (strain K12)	Chromosome	Nickel (Ni)
1333	vOTU1357_310	BAC0086	corA	P0ABI4	Escherichia coli (strain K12)	Chromosome	Manganese (Mn)
1334	vOTU12800_26	BAC0086	corA	P0ABI4	Escherichia coli (strain K12)	Chromosome	Magnesium (Mg)
1335	vOTU12800_26	BAC0086	corA	P0ABI4	Escherichia coli (strain K12)	Chromosome	Cobalt (Co)
1336	vOTU12800_26	BAC0086	corA	P0ABI4	Escherichia coli (strain K12)	Chromosome	Nickel (Ni)
1337	vOTU12800_26	BAC0086	corA	P0ABI4	Escherichia coli (strain K12)	Chromosome	Manganese (Mn)
1338	vOTU1553_5	BAC0511	vmeD	Q87TN1	Vibrio parahaemolyticus RIMD2210633	Chromosome	Sodium Glycocholate [class: Acid]
1339	vOTU1553_5	BAC0511	vmeD	Q87TN1	Vibrio parahaemolyticus RIMD2210633	Chromosome	Sodium Taurocholate [class: Acid]
1340	vOTU1553_5	BAC0511	vmeD	Q87TN1	Vibrio parahaemolyticus RIMD2210633	Chromosome	Sodium Deoxycholate (SDC) [class: Acid]
1341	vOTU1553_5	BAC0511	vmeD	Q87TN1	Vibrio parahaemolyticus RIMD2210633	Chromosome	Sodium Cholate [class: Acid]
1342	vOTU1553_5	BAC0511	vmeD	Q87TN1	Vibrio parahaemolyticus RIMD2210633	Chromosome	Sodium Dodecyl Sulfate (SDS) [class: Organo-sulfate]
1343	vOTU1553_5	BAC0511	vmeD	Q87TN1	Vibrio parahaemolyticus RIMD2210633	Chromosome	Rhodamine 6G [class: Xanthene]
1344	vOTU1553_5	BAC0511	vmeD	Q87TN1	Vibrio parahaemolyticus RIMD2210633	Chromosome	Benzylkonium Chloride (BAC) [class: Quaternary Ammonium Compounds (QACs)]
1345	vOTU1553_5	BAC0511	vmeD	Q87TN1	Vibrio parahaemolyticus RIMD2210633	Chromosome	Chlorhexidine [class: Biguanides]
1346	vOTU1553_5	BAC0511	vmeD	Q87TN1	Vibrio parahaemolyticus RIMD2210633	Chromosome	Ethidium Bromide [class: Phenanthridine]
1347	vOTU1553_5	BAC0511	vmeD	Q87TN1	Vibrio parahaemolyticus RIMD2210633	Chromosome	Acriflavine [class: Acridine]
1348	vOTU1553_5	BAC0511	vmeD	Q87TN1	Vibrio parahaemolyticus RIMD2210633	Chromosome	Tetraphenylphosphonium (TPP) [class: Quaternary Ammonium Compounds (QACs)]
1349	vOTU1553_5	BAC0511	vmeD	Q87TN1	Vibrio parahaemolyticus RIMD2210633	Chromosome	Hoechst 33342 [class: Bisbenzimide]
1350	vOTU1553_30	BAC0280	nixA	Q48262	Helicobacter pylori (strain ATCC 700392 / 26695) (Campylobacter pylori)	Plasmid pRHL2 (Rhodococcus sp. (strain RHA1))	Nickel (Ni)
1351	vOTU1553_66	BAC0443	yfmO	O06473	Bacillus subtilis (strain 168)聽	Chromosome	Copper (Cu)
1352	vOTU1553_67	BAC0502	emrRsm	B2FIC7	Stenotrophomonas maltophilia (strain K279a)	Chromosome	Carbonyl cyanide 3-chlorophenylhydrazone (CCCP) [class: Hydrazone]
1353	vOTU1553_67	BAC0502	emrRsm	B2FIC7	Stenotrophomonas maltophilia (strain K279a)	Chromosome	Tetrachlorosalicylanilide (TCS) [class: Salicylanilide]
1354	vOTU1553_90	BAC0440	yfeB	Q56953	Yersinia pestis	Chromosome	Iron (Fe)
1355	vOTU1553_90	BAC0440	yfeB	Q56953	Yersinia pestis	Chromosome	Manganese (Mn)
1356	vOTU1553_105	BAC0541	yieF	P0AGE6	Escherichia coli K12	Chromosome	Chromium (Cr)
1357	vOTU1553_105	BAC0541	yieF	P0AGE6	Escherichia coli K12	Chromosome	Vanadium (V)
1358	vOTU1553_105	BAC0541	yieF	P0AGE6	Escherichia coli K12	Chromosome	Molybdenum (Mo)
1359	vOTU1553_105	BAC0541	yieF	P0AGE6	Escherichia coli K12	Chromosome	Methylene Blue [class: Thiazinium]
1360	vOTU1553_116	BAC0598	modA	Q72FN6	Desulfovibrio vulgaris Hildenborough (strain GZ6027)	Chromosome	Tungsten (W)
1361	vOTU1553_116	BAC0598	modA	Q72FN6	Desulfovibrio vulgaris Hildenborough (strain GZ6027)	Chromosome	Molybdenum (Mo)
1362	vOTU1571_30	BAC0285	nreB	F0KND8	Acromobacter xylosoxidans 31A, Synechocystis spp.	Plasmid pMOL30 (Ralstonia metallidurans (strain CH34 / ATCC 43123 / DSM 2839)),	Cobalt (Co)
1363	vOTU1571_30	BAC0285	nreB	F0KND8	Acromobacter xylosoxidans 31A, Synechocystis spp.	Plasmid pMOL30 (Ralstonia metallidurans (strain CH34 / ATCC 43123 / DSM 2839)),	Nickel (Ni)
1364	vOTU1571_67	BAC0652	merA	O66017	Pseudomonas stutzeri	Plasmid pPB	Mercury (Hg)
1365	vOTU1574_70	BAC0299	pbrB/pbrC	Q58AJ7	Ralstonia metallidurans (strain CH34/ATCC 43123/DSM 2839)	Plasmid pMOL30 (Ralstonia metallidurans (strain CH34/ATCC 43123/DSM 2839)), Plasmid pLVPK (Klebsiella pneumoniae)	Lead (Pb)
1366	vOTU1574_103	BAC0219	mdtM/yjiO	P39386	Escherichia coli (strain K12)	Chromosome	Tetraphenylphosphonium (TPP) [class: Quaternary Ammonium Compounds (QACs)]
1367	vOTU1574_103	BAC0219	mdtM/yjiO	P39386	Escherichia coli (strain K12)	Chromosome	Ethidium Bromide [class: Phenanthridine]
1368	vOTU1574_103	BAC0219	mdtM/yjiO	P39386	Escherichia coli (strain K12)	Chromosome	Acriflavine [class: Acridine]
1369	vOTU1574_103	BAC0219	mdtM/yjiO	P39386	Escherichia coli (strain K12)	Chromosome	Tetraphenylarsonium (TPA) [class: Quaternary Ammonium Compounds (QACs)]
1370	vOTU1574_109	BAC0189	hmrM	P45272	Haemophilus influenzae	Chromosome	Acriflavine [class: Acridine]
1371	vOTU1574_109	BAC0189	hmrM	P45272	Haemophilus influenzae	Chromosome	4
1372	vOTU1574_109	BAC0189	hmrM	P45272	Haemophilus influenzae	Chromosome	6-diamidino-2-phenylindole (DAPI) [class: Diamidine]
1373	vOTU1574_109	BAC0189	hmrM	P45272	Haemophilus influenzae	Chromosome	Ethidium Bromide [class: Phenanthridine]
1374	vOTU1574_109	BAC0189	hmrM	P45272	Haemophilus influenzae	Chromosome	Tetraphenylphosphonium (TPP) [class: Quaternary Ammonium Compounds (QACs)]
1375	vOTU1574_109	BAC0189	hmrM	P45272	Haemophilus influenzae	Chromosome	Sodium Deoxycholate (SDC) [class: Acid]
1376	vOTU1574_109	BAC0189	hmrM	P45272	Haemophilus influenzae	Chromosome	Hoechst 33342 [class: Bisbenzimide]
1377	vOTU1574_120	BAC0572	arsA	P08690	Escherichia coli	Plasmid R773	Arsenic (As)
1378	vOTU1574_120	BAC0572	arsA	P08690	Escherichia coli	Plasmid R773	Antimony (Sb)
1379	vOTU13263_25	BAC0572	arsA	P08690	Escherichia coli	Plasmid R773	Arsenic (As)
1380	vOTU13263_25	BAC0572	arsA	P08690	Escherichia coli	Plasmid R773	Antimony (Sb)
1381	vOTU1574_121	BAC0601	tunR	Q72FN4	Desulfovibrio vulgaris Hildenborough (strain GZ6027)	Chromosome	Tungsten (W)
1382	vOTU1574_121	BAC0601	tunR	Q72FN4	Desulfovibrio vulgaris Hildenborough (strain GZ6027)	Chromosome	Molybdenum (Mo)
1383	vOTU13203_1	BAC0601	tunR	Q72FN4	Desulfovibrio vulgaris Hildenborough (strain GZ6027)	Chromosome	Tungsten (W)
1384	vOTU13203_1	BAC0601	tunR	Q72FN4	Desulfovibrio vulgaris Hildenborough (strain GZ6027)	Chromosome	Molybdenum (Mo)
1385	vOTU14141_14	BAC0601	tunR	Q72FN4	Desulfovibrio vulgaris Hildenborough (strain GZ6027)	Chromosome	Tungsten (W)
1386	vOTU14141_14	BAC0601	tunR	Q72FN4	Desulfovibrio vulgaris Hildenborough (strain GZ6027)	Chromosome	Molybdenum (Mo)
1387	vOTU14827_134	BAC0601	tunR	Q72FN4	Desulfovibrio vulgaris Hildenborough (strain GZ6027)	Chromosome	Tungsten (W)
1388	vOTU14827_134	BAC0601	tunR	Q72FN4	Desulfovibrio vulgaris Hildenborough (strain GZ6027)	Chromosome	Molybdenum (Mo)
1389	vOTU19693_4	BAC0601	tunR	Q72FN4	Desulfovibrio vulgaris Hildenborough (strain GZ6027)	Chromosome	Tungsten (W)
1390	vOTU19693_4	BAC0601	tunR	Q72FN4	Desulfovibrio vulgaris Hildenborough (strain GZ6027)	Chromosome	Molybdenum (Mo)
1391	vOTU22900_2	BAC0601	tunR	Q72FN4	Desulfovibrio vulgaris Hildenborough (strain GZ6027)	Chromosome	Tungsten (W)
1392	vOTU22900_2	BAC0601	tunR	Q72FN4	Desulfovibrio vulgaris Hildenborough (strain GZ6027)	Chromosome	Molybdenum (Mo)
1393	vOTU24780_2	BAC0601	tunR	Q72FN4	Desulfovibrio vulgaris Hildenborough (strain GZ6027)	Chromosome	Tungsten (W)
1394	vOTU24780_2	BAC0601	tunR	Q72FN4	Desulfovibrio vulgaris Hildenborough (strain GZ6027)	Chromosome	Molybdenum (Mo)
1395	vOTU29412_1	BAC0601	tunR	Q72FN4	Desulfovibrio vulgaris Hildenborough (strain GZ6027)	Chromosome	Tungsten (W)
1396	vOTU29412_1	BAC0601	tunR	Q72FN4	Desulfovibrio vulgaris Hildenborough (strain GZ6027)	Chromosome	Molybdenum (Mo)
1397	vOTU34129_1	BAC0601	tunR	Q72FN4	Desulfovibrio vulgaris Hildenborough (strain GZ6027)	Chromosome	Tungsten (W)
1398	vOTU34129_1	BAC0601	tunR	Q72FN4	Desulfovibrio vulgaris Hildenborough (strain GZ6027)	Chromosome	Molybdenum (Mo)
1399	vOTU35188_6	BAC0601	tunR	Q72FN4	Desulfovibrio vulgaris Hildenborough (strain GZ6027)	Chromosome	Tungsten (W)
1400	vOTU35188_6	BAC0601	tunR	Q72FN4	Desulfovibrio vulgaris Hildenborough (strain GZ6027)	Chromosome	Molybdenum (Mo)
1401	vOTU1574_128	BAC0206	mctB	P64883	Mycobacterium tuberculosis	Chromosome	Copper (Cu)
1402	vOTU1633_21	BAC0283	norB	Q8NWQ5	Staphylococcus aureus (strain MW2)	Chromosome	Cetrimide (CTM) [class: Quaternary Ammonium Compounds (QACs)]
1403	vOTU2769_8	BAC0283	norB	Q8NWQ5	Staphylococcus aureus (strain MW2)	Chromosome	Cetrimide (CTM) [class: Quaternary Ammonium Compounds (QACs)]
1404	vOTU1649_1	BAC0355	ruvB	Q51426	Pseudomonas aeruginosa PAO1	Chromosome	Chromium (Cr)
1405	vOTU1649_1	BAC0355	ruvB	Q51426	Pseudomonas aeruginosa PAO1	Chromosome	Tellurium (Te)
1406	vOTU1649_1	BAC0355	ruvB	Q51426	Pseudomonas aeruginosa PAO1	Chromosome	Selenium (Se)
1407	vOTU1680_2	BAC0132	dmeF	Q1LRZ2	Wautersia metallidurans CH34	Plasmid pMOL28 (Wautersia metallidurans CH34)	Cobalt (Co)
1408	vOTU1680_2	BAC0132	dmeF	Q1LRZ2	Wautersia metallidurans CH34	Plasmid pMOL28 (Wautersia metallidurans CH34)	Cadmium (Cd)
1409	vOTU1680_2	BAC0132	dmeF	Q1LRZ2	Wautersia metallidurans CH34	Plasmid pMOL28 (Wautersia metallidurans CH34)	Nickel (Ni)
1410	vOTU1680_4	BAC0458	zipB	Q7WJT8	Bordetella bronchiseptica (strain ATCC BAA-588 / NCTC 13252 / RB50) (Alcaligenes bronchisepticus)	Chromosome	Zinc (Zn)
1411	vOTU1680_4	BAC0458	zipB	Q7WJT8	Bordetella bronchiseptica (strain ATCC BAA-588 / NCTC 13252 / RB50) (Alcaligenes bronchisepticus)	Chromosome	Cadmium (Cd)
1412	vOTU2409_14	BAC0560	marA	P0ACH5	Escherichia coli (strain K12)	Chromosome	Cyclohexane [class: Cycloalkane]
1413	vOTU2409_14	BAC0560	marA	P0ACH5	Escherichia coli (strain K12)	Chromosome	Diphenyl Ether [class: Phenyl]
1414	vOTU2409_14	BAC0560	marA	P0ACH5	Escherichia coli (strain K12)	Chromosome	n-hexane [class: Alkane]
1415	vOTU14475_1	BAC0560	marA	P0ACH5	Escherichia coli (strain K12)	Chromosome	Cyclohexane [class: Cycloalkane]
1416	vOTU14475_1	BAC0560	marA	P0ACH5	Escherichia coli (strain K12)	Chromosome	Diphenyl Ether [class: Phenyl]
1417	vOTU14475_1	BAC0560	marA	P0ACH5	Escherichia coli (strain K12)	Chromosome	n-hexane [class: Alkane]
1418	vOTU2429_17	BAC0368	sodA	P00448	Escherichia coli K12	Chromosome	Selenium (Se)
1419	vOTU2429_17	BAC0368	sodA	P00448	Escherichia coli K12	Chromosome	Hydrogen Peroxide (H2O2) [class: Peroxides]
1420	vOTU2429_18	BAC0310	perR	Q2G282	Staphylococcus aureus (strain NCTC 8325)	Chromosome	Hydrogen Peroxide (H2O2) [class: Peroxides]
1421	vOTU8785_7	BAC0310	perR	Q2G282	Staphylococcus aureus (strain NCTC 8325)	Chromosome	Hydrogen Peroxide (H2O2) [class: Peroxides]
1422	vOTU11484_54	BAC0310	perR	Q2G282	Staphylococcus aureus (strain NCTC 8325)	Chromosome	Hydrogen Peroxide (H2O2) [class: Peroxides]
1423	vOTU2429_19	BAC0442	yfeD	Q56955	Yersinia pestis	Chromosome	Iron (Fe)
1424	vOTU2429_19	BAC0442	yfeD	Q56955	Yersinia pestis	Chromosome	Manganese (Mn)
1425	vOTU2559_6	BAC0741	tcrA	Q3MNJ6	Enterococcus faecium	Plasmid	Copper (Cu)
1426	vOTU2563_2	BAC0030	arsA	P52145	Escherichia coli	Plasmid IncN R46	Arsenic (As)
1427	vOTU2563_2	BAC0030	arsA	P52145	Escherichia coli	Plasmid IncN R46	Antimony (Sb)
1428	vOTU13166_8	BAC0030	arsA	P52145	Escherichia coli	Plasmid IncN R46	Arsenic (As)
1429	vOTU13166_8	BAC0030	arsA	P52145	Escherichia coli	Plasmid IncN R46	Antimony (Sb)
1430	vOTU29551_4	BAC0030	arsA	P52145	Escherichia coli	Plasmid IncN R46	Arsenic (As)
1431	vOTU29551_4	BAC0030	arsA	P52145	Escherichia coli	Plasmid IncN R46	Antimony (Sb)
1432	vOTU2571_6	BAC0533	cpxR	C4WZK6	Klebsiella pneumoniae subsp. pneumoniae NTUH-K2044	Chromosome	Hydrogen Peroxide (H2O2) [class: Peroxides]
1433	vOTU2571_6	BAC0533	cpxR	C4WZK6	Klebsiella pneumoniae subsp. pneumoniae NTUH-K2044	Chromosome	Benzylkonium Chloride (BAC) [class: Quaternary Ammonium Compounds (QACs)]
1434	vOTU2571_6	BAC0533	cpxR	C4WZK6	Klebsiella pneumoniae subsp. pneumoniae NTUH-K2044	Chromosome	Chlorhexidine [class: Biguanides]
1435	vOTU2576_17	BAC0040	baeS	P30847	Escherichia coli (strain K12)	Chromosome	Zinc (Zn)
1436	vOTU2576_17	BAC0040	baeS	P30847	Escherichia coli (strain K12)	Chromosome	Tungsten (W)
1437	vOTU2576_17	BAC0040	baeS	P30847	Escherichia coli (strain K12)	Chromosome	Sodium Deoxycholate (SDC) [class: Acid]
1438	vOTU2636_11	BAC0399	troA	P96116	Treponema pallidum (strain Nichols)	Chromosome	Zinc (Zn)
1439	vOTU2636_11	BAC0399	troA	P96116	Treponema pallidum (strain Nichols)	Chromosome	Manganese (Mn)
1440	vOTU2636_11	BAC0399	troA	P96116	Treponema pallidum (strain Nichols)	Chromosome	Iron (Fe)
1441	vOTU2662_1	BAC0224	merA	P16171	Bacillus cereus R6007	Chromosome	Mercury (Hg)
1442	vOTU2662_1	BAC0224	merA	P16171	Bacillus cereus R6007	Chromosome	Phenylmercury Acetate [class: Organo-mercury]
1443	vOTU2665_1	BAC0731	copZ	Q2FV63	Staphylococcus aureus	Chromosome	Copper (Cu)
1444	vOTU3150_6	BAC0731	copZ	Q2FV63	Staphylococcus aureus	Chromosome	Copper (Cu)
1445	vOTU2801_7	BAC0090	corR/coaR	H0P0Y2	Synechocystis sp. PCC 6803 substr. GT-I	Chromosome	Cobalt (Co)
1446	vOTU2801_7	BAC0090	corR/coaR	H0P0Y2	Synechocystis sp. PCC 6803 substr. GT-I	Chromosome	Magnesium (Mg)
1447	vOTU2848_22	BAC0090	corR/coaR	H0P0Y2	Synechocystis sp. PCC 6803 substr. GT-I	Chromosome	Cobalt (Co)
1448	vOTU2848_22	BAC0090	corR/coaR	H0P0Y2	Synechocystis sp. PCC 6803 substr. GT-I	Chromosome	Magnesium (Mg)
1449	vOTU2861_3	BAC0243	mexR	P52003	Pseudomonas aeruginosa (strain ATCC 15692 / PAO1 / 1C / PRS 101 / LMG 12228)	Chromosome	Triclosan [class: Phenolic compounds]
1450	vOTU2861_4	BAC0419	vceB	O51919	Vibrio cholerae	Chromosome	Sodium Deoxycholate (SDC) [class: Acid]
1451	vOTU37025_3	BAC0419	vceB	O51919	Vibrio cholerae	Chromosome	Sodium Deoxycholate (SDC) [class: Acid]
1452	vOTU2994_1	BAC0459	zitB/ybgR	P75757	Escherichia coli (strain K12)	Chromosome	Zinc (Zn)
1453	vOTU8691_1	BAC0459	zitB/ybgR	P75757	Escherichia coli (strain K12)	Chromosome	Zinc (Zn)
1454	vOTU3086_38	BAC0683	merR1	O07300	Pseudomonas sp. K-62	Plasmid pMR26聽(Pseudomonas sp. K-62)	Mercury (Hg)
1455	vOTU3154_60	BAC0322	qacE	P0AGC9	Only gram -ve, Escherichia coli, K. pneumoniae, Pseudomonas aeruginosa	Plasmid IncP-beta R751 (E. coli), Plasmid IncP-beta R751 (Enterobacter aerogenes)	Benzylkonium Chloride (BAC) [class: Quaternary Ammonium Compounds (QACs)]
1456	vOTU3154_60	BAC0322	qacE	P0AGC9	Only gram -ve, Escherichia coli, K. pneumoniae, Pseudomonas aeruginosa	Plasmid IncP-beta R751 (E. coli), Plasmid IncP-beta R751 (Enterobacter aerogenes)	Ethidium Bromide [class: Phenanthridine]
1457	vOTU3154_60	BAC0322	qacE	P0AGC9	Only gram -ve, Escherichia coli, K. pneumoniae, Pseudomonas aeruginosa	Plasmid IncP-beta R751 (E. coli), Plasmid IncP-beta R751 (Enterobacter aerogenes)	Pyronin Y [class: Xanthene]
1458	vOTU3154_60	BAC0322	qacE	P0AGC9	Only gram -ve, Escherichia coli, K. pneumoniae, Pseudomonas aeruginosa	Plasmid IncP-beta R751 (E. coli), Plasmid IncP-beta R751 (Enterobacter aerogenes)	Rhodamine 6G [class: Xanthene]
1459	vOTU3154_60	BAC0322	qacE	P0AGC9	Only gram -ve, Escherichia coli, K. pneumoniae, Pseudomonas aeruginosa	Plasmid IncP-beta R751 (E. coli), Plasmid IncP-beta R751 (Enterobacter aerogenes)	Crystal Violet [class: Triarylmethane]
1460	vOTU3154_60	BAC0322	qacE	P0AGC9	Only gram -ve, Escherichia coli, K. pneumoniae, Pseudomonas aeruginosa	Plasmid IncP-beta R751 (E. coli), Plasmid IncP-beta R751 (Enterobacter aerogenes)	Cetrimide (CTM) [class: Quaternary Ammonium Compounds (QACs)]
1461	vOTU3154_60	BAC0322	qacE	P0AGC9	Only gram -ve, Escherichia coli, K. pneumoniae, Pseudomonas aeruginosa	Plasmid IncP-beta R751 (E. coli), Plasmid IncP-beta R751 (Enterobacter aerogenes)	Cetylpyridinium Chloride (CPC) [class: Quaternary Ammonium Compounds (QACs)]
1462	vOTU3154_60	BAC0322	qacE	P0AGC9	Only gram -ve, Escherichia coli, K. pneumoniae, Pseudomonas aeruginosa	Plasmid IncP-beta R751 (E. coli), Plasmid IncP-beta R751 (Enterobacter aerogenes)	Dequalinium [class: Quaternary Ammonium Compounds (QACs)]
1463	vOTU6656_2	BAC0744	cop-unnamed	F4ZBX1	Xanthomonas citri subsp. Citri	Chromosome	Copper (Cu)
1464	vOTU6934_1	BAC0744	cop-unnamed	F4ZBX1	Xanthomonas citri subsp. Citri	Chromosome	Copper (Cu)
1465	vOTU14246_8	BAC0744	cop-unnamed	F4ZBX1	Xanthomonas citri subsp. Citri	Chromosome	Copper (Cu)
1466	vOTU15055_3	BAC0744	cop-unnamed	F4ZBX1	Xanthomonas citri subsp. Citri	Chromosome	Copper (Cu)
1467	vOTU15059_19	BAC0744	cop-unnamed	F4ZBX1	Xanthomonas citri subsp. Citri	Chromosome	Copper (Cu)
1468	vOTU16457_6	BAC0744	cop-unnamed	F4ZBX1	Xanthomonas citri subsp. Citri	Chromosome	Copper (Cu)
1469	vOTU32858_5	BAC0744	cop-unnamed	F4ZBX1	Xanthomonas citri subsp. Citri	Chromosome	Copper (Cu)
1470	vOTU33604_3	BAC0744	cop-unnamed	F4ZBX1	Xanthomonas citri subsp. Citri	Chromosome	Copper (Cu)
1471	vOTU33762_5	BAC0744	cop-unnamed	F4ZBX1	Xanthomonas citri subsp. Citri	Chromosome	Copper (Cu)
1472	vOTU8691_2	BAC0456	ziaR	Q55940	Synechocystis sp. (strain PCC 6803 / Kazusa)	Chromosome	Zinc (Zn)
1473	vOTU11484_1	BAC0642	mgtA	P36640	Salmonella typhimurium (strain LT2 / SGSC1412 / ATCC 700720)	Chromosome	Cobalt (Co)
1474	vOTU11484_1	BAC0642	mgtA	P36640	Salmonella typhimurium (strain LT2 / SGSC1412 / ATCC 700720)	Chromosome	Magnesium (Mg)
1475	vOTU11484_8	BAC0079	copB	P05425	Enterococcus hirae (strain ATCC 9790 / DSM 20160 / JCM 8729 / LMG 6399 / NBRC 3181 / NCIMB 6459 / NCDO 1258)	Chromosome	Copper (Cu)
1476	vOTU11484_8	BAC0079	copB	P05425	Enterococcus hirae (strain ATCC 9790 / DSM 20160 / JCM 8729 / LMG 6399 / NBRC 3181 / NCIMB 6459 / NCDO 1258)	Chromosome	Silver (Ag)
1477	vOTU11484_9	BAC0620	copA	P32113	Enterococcus hirae (strain ATCC 9790 / DSM 20160 / JCM 8729 / LMG 6399 / NBRC 3181 / NCIMB 6459 / NCDO 1258)	Chromosome	Copper (Cu)
1478	vOTU11484_10	BAC0085	copZ	Q47840	Enterococcus hirae	Chromosome	Copper (Cu)
1479	vOTU11484_11	BAC0084	copY/tcrY	Q47839	Enterococcus hirae	Chromosome	Copper (Cu)
1480	vOTU11484_14	BAC0455	ziaA	Q59998	Synechocystis sp. (strain PCC 6803 / Kazusa)	Chromosome	Zinc (Zn)
1481	vOTU13224_71	BAC0052	bltR	P39842	Bacillus subtilis (strain 168)	Chromosome	Ethidium Bromide [class: Phenanthridine]
1482	vOTU13224_71	BAC0052	bltR	P39842	Bacillus subtilis (strain 168)	Chromosome	Rhodamine 6G [class: Xanthene]
1483	vOTU13224_71	BAC0052	bltR	P39842	Bacillus subtilis (strain 168)	Chromosome	Acridine Orange [class: Acridine]
1484	vOTU14066_63	BAC0389	terD	P18781	Alcaligenes sp.	Plasmid IncHI2 pMER610 (Alcaligenes sp.), Plasmid IncHI2 R478 (Serratia marcescens), Plasmid pK29 (Klebsiella pneumoniae)	Tellurium (Te)
1485	vOTU14066_64	BAC0389	terD	P18781	Alcaligenes sp.	Plasmid IncHI2 pMER610 (Alcaligenes sp.), Plasmid IncHI2 R478 (Serratia marcescens), Plasmid pK29 (Klebsiella pneumoniae)	Tellurium (Te)
1486	vOTU28958_14	BAC0389	terD	P18781	Alcaligenes sp.	Plasmid IncHI2 pMER610 (Alcaligenes sp.), Plasmid IncHI2 R478 (Serratia marcescens), Plasmid pK29 (Klebsiella pneumoniae)	Tellurium (Te)
1487	vOTU14648_3	BAC0555	nccH	Q44583	Alcaligenes xylosoxidans 31A	Plasmid pTOM9	Nickel (Ni)
1488	vOTU14648_3	BAC0555	nccH	Q44583	Alcaligenes xylosoxidans 31A	Plasmid pTOM9	Cobalt (Co)
1489	vOTU14648_3	BAC0555	nccH	Q44583	Alcaligenes xylosoxidans 31A	Plasmid pTOM9	Cadmium (Cd)
1490	vOTU16134_7	BAC0489	ALU1-P	O52119	Arthrobacter viscosus ALRJJ6	Chromosome	Aluminium (Al)
1491	vOTU22268_9	BAC0489	ALU1-P	O52119	Arthrobacter viscosus ALRJJ6	Chromosome	Aluminium (Al)
1492	vOTU23285_3	BAC0135	dpsA	Q8KR86	Burkholderia pseudomallei 1710b	Chromosome	Iron (Fe)
1493	vOTU23285_3	BAC0135	dpsA	Q8KR86	Burkholderia pseudomallei 1710b	Chromosome	Hydrogen Peroxide (H2O2) [class: Peroxides]
1494	vOTU24698_4	BAC0199	klaB/telA/kilB	Q52328	Escherichia coli	Plasmid IncP-alpha RK2 (E. coli), Plasmid pBS228 (Pseudomonas aeruginosa)	Tellurium (Te)
1495	vOTU28958_12	BAC0392	terZ	Q52353	Serratia marcescens subsp. Marcescens	Plasmid IncHI2 R478 (Serratia marcescens), Plasmid pK29 (Klebsiella pneumoniae)	Tellurium (Te)
1496	vOTU28958_15	BAC0388	terC	P18780	Alcaligenes sp.	Plasmid IncHI2 pMER610 (Alcaligenes sp.), Plasmid pK2044 (Klebsiella pneumoniae subsp. pneumoniae NTUH-K2044 )	Tellurium (Te)
1497	vOTU30821_3	BAC0395	trgB	O07841	Rhodobacterales bacterium Y4I, Rhodobacter capsulatus	Chromosome	Tellurium (Te)
1498	vOTU30821_3	BAC0395	trgB	O07841	Rhodobacterales bacterium Y4I, Rhodobacter capsulatus	Chromosome	Copper (Cu)
1499	vOTU30821_8	BAC0497	pfr	P52093	Helicobacter pylori	Chromosome	Iron (Fe)
1500	vOTU30821_8	BAC0497	pfr	P52093	Helicobacter pylori	Chromosome	Copper (Cu)
1501	vOTU30821_8	BAC0497	pfr	P52093	Helicobacter pylori	Chromosome	Manganese (Mn)
1502	vOTU31362_5	BAC0497	pfr	P52093	Helicobacter pylori	Chromosome	Iron (Fe)
1503	vOTU31362_5	BAC0497	pfr	P52093	Helicobacter pylori	Chromosome	Copper (Cu)
1504	vOTU31362_5	BAC0497	pfr	P52093	Helicobacter pylori	Chromosome	Manganese (Mn)
1505	vOTU32731_2	BAC0497	pfr	P52093	Helicobacter pylori	Chromosome	Iron (Fe)
1506	vOTU32731_2	BAC0497	pfr	P52093	Helicobacter pylori	Chromosome	Copper (Cu)
1507	vOTU32731_2	BAC0497	pfr	P52093	Helicobacter pylori	Chromosome	Manganese (Mn)
1508	vOTU34414_1	BAC0497	pfr	P52093	Helicobacter pylori	Chromosome	Iron (Fe)
1509	vOTU34414_1	BAC0497	pfr	P52093	Helicobacter pylori	Chromosome	Copper (Cu)
1510	vOTU34414_1	BAC0497	pfr	P52093	Helicobacter pylori	Chromosome	Manganese (Mn)
1511	vOTU35302_2	BAC0497	pfr	P52093	Helicobacter pylori	Chromosome	Iron (Fe)
1512	vOTU35302_2	BAC0497	pfr	P52093	Helicobacter pylori	Chromosome	Copper (Cu)
1513	vOTU35302_2	BAC0497	pfr	P52093	Helicobacter pylori	Chromosome	Manganese (Mn)
1514	vOTU31153_1	BAC0054	bmrR	P39075	Bacillus subtilis (strain 168)	Chromosome	Ethidium Bromide [class: Phenanthridine]
1515	vOTU31153_1	BAC0054	bmrR	P39075	Bacillus subtilis (strain 168)	Chromosome	Rhodamine 6G [class: Xanthene]
1516	vOTU31153_1	BAC0054	bmrR	P39075	Bacillus subtilis (strain 168)	Chromosome	Acridine Orange [class: Acridine]

## Sheet: BACMET_vOTU_filtered
NO.	Viral protein	BacMet_ID	Gene_name	Accession	Organism	Location	Compound
1	vOTU93_4	BAC0091	corS	Q1D6V7	Myxococcus xanthus (strain DK 1622)	Chromosome	Copper (Cu)
2	vOTU1023_375	BAC0091	corS	Q1D6V7	Myxococcus xanthus (strain DK 1622)	Chromosome	Copper (Cu)
3	vOTU93_5	BAC0039	baeR	P69228	Escherichia coli (strain K12)	Chromosome	Zinc (Zn)
4	vOTU93_5	BAC0039	baeR	P69228	Escherichia coli (strain K12)	Chromosome	Tungsten (W)
5	vOTU93_5	BAC0039	baeR	P69228	Escherichia coli (strain K12)	Chromosome	Sodium Deoxycholate (SDC) [class: Acid]
6	vOTU889_198	BAC0039	baeR	P69228	Escherichia coli (strain K12)	Chromosome	Zinc (Zn)
7	vOTU889_198	BAC0039	baeR	P69228	Escherichia coli (strain K12)	Chromosome	Tungsten (W)
8	vOTU889_198	BAC0039	baeR	P69228	Escherichia coli (strain K12)	Chromosome	Sodium Deoxycholate (SDC) [class: Acid]
9	vOTU1357_168	BAC0039	baeR	P69228	Escherichia coli (strain K12)	Chromosome	Zinc (Zn)
10	vOTU1357_168	BAC0039	baeR	P69228	Escherichia coli (strain K12)	Chromosome	Tungsten (W)
11	vOTU1357_168	BAC0039	baeR	P69228	Escherichia coli (strain K12)	Chromosome	Sodium Deoxycholate (SDC) [class: Acid]
12	vOTU141_4	BAC0311	pgpA/ltpgpA	P21441	Leishmania tarentolae (Sauroleishmania tarentolae)	Chromosome	Arsenic (As)
13	vOTU141_4	BAC0311	pgpA/ltpgpA	P21441	Leishmania tarentolae (Sauroleishmania tarentolae)	Chromosome	Antimony (Sb)
14	vOTU1023_148	BAC0311	pgpA/ltpgpA	P21441	Leishmania tarentolae (Sauroleishmania tarentolae)	Chromosome	Arsenic (As)
15	vOTU1023_148	BAC0311	pgpA/ltpgpA	P21441	Leishmania tarentolae (Sauroleishmania tarentolae)	Chromosome	Antimony (Sb)
16	vOTU535_1	BAC0183	golT	Q8ZRG7	Salmonella typhimurium (strain LT2 / SGSC1412 / ATCC 700720)	Chromosome	Copper (Cu)
17	vOTU535_1	BAC0183	golT	Q8ZRG7	Salmonella typhimurium (strain LT2 / SGSC1412 / ATCC 700720)	Chromosome	Gold (Au)
18	vOTU889_12	BAC0270	nikA	P33590	Escherichia coli (strain K12)	Chromosome	Nickel (Ni)
19	vOTU1357_137	BAC0270	nikA	P33590	Escherichia coli (strain K12)	Chromosome	Nickel (Ni)
20	vOTU889_13	BAC0271	nikB	P33591	Escherichia coli (strain K12)	Chromosome	Nickel (Ni)
21	vOTU889_15	BAC0162	fbpC	P44513	Haemophilus influenzae (strain ATCC 51907 / DSM 11121 / KW20 / Rd)	Chromosome	Iron (Fe)
22	vOTU889_15	BAC0162	fbpC	P44513	Haemophilus influenzae (strain ATCC 51907 / DSM 11121 / KW20 / Rd)	Chromosome	Gallium (Ga)
23	vOTU1023_434	BAC0162	fbpC	P44513	Haemophilus influenzae (strain ATCC 51907 / DSM 11121 / KW20 / Rd)	Chromosome	Iron (Fe)
24	vOTU1023_434	BAC0162	fbpC	P44513	Haemophilus influenzae (strain ATCC 51907 / DSM 11121 / KW20 / Rd)	Chromosome	Gallium (Ga)
25	vOTU889_32	BAC0356	recG	Q9HTL3	Pseudomonas aeruginosa PAO1	Chromosome	Chromium (Cr)
26	vOTU889_32	BAC0356	recG	Q9HTL3	Pseudomonas aeruginosa PAO1	Chromosome	Tellurium (Te)
27	vOTU889_32	BAC0356	recG	Q9HTL3	Pseudomonas aeruginosa PAO1	Chromosome	Selenium (Se)
28	vOTU6489_1	BAC0356	recG	Q9HTL3	Pseudomonas aeruginosa PAO1	Chromosome	Chromium (Cr)
29	vOTU6489_1	BAC0356	recG	Q9HTL3	Pseudomonas aeruginosa PAO1	Chromosome	Tellurium (Te)
30	vOTU6489_1	BAC0356	recG	Q9HTL3	Pseudomonas aeruginosa PAO1	Chromosome	Selenium (Se)
31	vOTU30287_4	BAC0356	recG	Q9HTL3	Pseudomonas aeruginosa PAO1	Chromosome	Chromium (Cr)
32	vOTU30287_4	BAC0356	recG	Q9HTL3	Pseudomonas aeruginosa PAO1	Chromosome	Tellurium (Te)
33	vOTU30287_4	BAC0356	recG	Q9HTL3	Pseudomonas aeruginosa PAO1	Chromosome	Selenium (Se)
34	vOTU889_62	BAC0260	mtrF	B4RN92	Neisseria gonorrhoeae (strain NCCP11945)	Chromosome	Triton X-100 [class: Polyethylene glycol]
35	vOTU1357_257	BAC0260	mtrF	B4RN92	Neisseria gonorrhoeae (strain NCCP11945)	Chromosome	Triton X-100 [class: Polyethylene glycol]
36	vOTU889_86	BAC0376	srpS	Q9R9U0	Pseudomonas putida	Chromosome	n-hexane [class: Alkane]
37	vOTU889_86	BAC0376	srpS	Q9R9U0	Pseudomonas putida	Chromosome	Toluene [class: Aromatic hydrocarbons]
38	vOTU889_86	BAC0376	srpS	Q9R9U0	Pseudomonas putida	Chromosome	Dimethylphthalate [class: Pthalate]
39	vOTU889_105	BAC0629	copB	O30085	Archaeoglobus fulgidus (strain ATCC 49558 / VC-16 / DSM 4304 / JCM 9628 / NBRC 100126)	Chromosome	Copper (Cu)
40	vOTU889_107	BAC0417	vcaM	Q9KKV4	Vibrio cholerae	Chromosome	Ethidium Bromide [class: Phenanthridine]
41	vOTU889_107	BAC0417	vcaM	Q9KKV4	Vibrio cholerae	Chromosome	Rhodamine 6G [class: Xanthene]
42	vOTU889_107	BAC0417	vcaM	Q9KKV4	Vibrio cholerae	Chromosome	4
43	vOTU889_107	BAC0417	vcaM	Q9KKV4	Vibrio cholerae	Chromosome	6-diamidino-2-phenylindole (DAPI) [class: Diamidine]
44	vOTU889_107	BAC0417	vcaM	Q9KKV4	Vibrio cholerae	Chromosome	Tetraphenylphosphonium (TPP) [class: Quaternary Ammonium Compounds (QACs)]
45	vOTU889_107	BAC0417	vcaM	Q9KKV4	Vibrio cholerae	Chromosome	Acridine Orange [class: Acridine]
46	vOTU889_127	BAC0154	evgA	P0ACZ4	Only gram -ve, Escherichia coli (Strain K12)	Chromosome	Sodium Deoxycholate (SDC) [class: Acid]
47	vOTU1023_197	BAC0154	evgA	P0ACZ4	Only gram -ve, Escherichia coli (Strain K12)	Chromosome	Sodium Deoxycholate (SDC) [class: Acid]
48	vOTU13049_91	BAC0154	evgA	P0ACZ4	Only gram -ve, Escherichia coli (Strain K12)	Chromosome	Sodium Deoxycholate (SDC) [class: Acid]
49	vOTU889_153	BAC0538	chrR	Q7BD45	Pseudomonas putida	Chromosome	Chromium (Cr)
50	vOTU889_153	BAC0538	chrR	Q7BD45	Pseudomonas putida	Chromosome	Iron (Fe)
51	vOTU889_153	BAC0538	chrR	Q7BD45	Pseudomonas putida	Chromosome	Hydrogen Peroxide (H2O2) [class: Peroxides]
52	vOTU889_153	BAC0538	chrR	Q7BD45	Pseudomonas putida	Chromosome	2
53	vOTU889_153	BAC0538	chrR	Q7BD45	Pseudomonas putida	Chromosome	6-dichloroindophenol [class: Phenolic Compounds]
54	vOTU889_154	BAC0170	frnE	Q9RWK7	Deinococcus radiodurans	Chromosome	Cadmium (Cd)
55	vOTU889_154	BAC0170	frnE	Q9RWK7	Deinococcus radiodurans	Chromosome	Hydrogen Peroxide (H2O2) [class: Peroxides]
56	vOTU889_199	BAC0040	baeS	P30847	Escherichia coli (strain K12)	Chromosome	Zinc (Zn)
57	vOTU889_199	BAC0040	baeS	P30847	Escherichia coli (strain K12)	Chromosome	Tungsten (W)
58	vOTU889_199	BAC0040	baeS	P30847	Escherichia coli (strain K12)	Chromosome	Sodium Deoxycholate (SDC) [class: Acid]
59	vOTU889_204	BAC0707	chtR	ZP_06677963	Enterococcus faecium	Chromosome	Chlorhexidine [class: Biguanides]
60	vOTU889_204	BAC0707	sodB	P0AGD3	Escherichia coli K12	Chromosome	Selenium (Se)
61	vOTU889_204	BAC0707	sodB	P0AGD3	Escherichia coli K12	Chromosome	Hydrogen Peroxide (H2O2) [class: Peroxides]
62	vOTU889_221	BAC0649	merA	E3VST6	Tenacibaculum discolor 9A5	Chromosome	Mercury (Hg)
63	vOTU889_249	BAC0071	cmtR	P67731	Mycobacterium tuberculosis	Chromosome	Cobalt (Co)
64	vOTU889_249	BAC0071	cmtR	P67731	Mycobacterium tuberculosis	Chromosome	Nickel (Ni)
65	vOTU889_274	BAC0536	oxyRkp	C4WZN6	Klebsiella pneumoniae NTUH-K2044	Chromosome	Hydrogen Peroxide (H2O2) [class: Peroxides]
66	vOTU889_274	BAC0536	oxyRkp	C4WZN6	Klebsiella pneumoniae NTUH-K2044	Chromosome	Sodium Deoxycholate (SDC) [class: Acid]
67	vOTU889_274	BAC0536	oxyRkp	C4WZN6	Klebsiella pneumoniae NTUH-K2044	Chromosome	Acriflavine [class: Acridine]
68	vOTU889_274	BAC0536	oxyRkp	C4WZN6	Klebsiella pneumoniae NTUH-K2044	Chromosome	Rhodamine 6G [class: Xanthene]
69	vOTU889_274	BAC0536	oxyRkp	C4WZN6	Klebsiella pneumoniae NTUH-K2044	Chromosome	Ethidium Bromide [class: Phenanthridine]
70	vOTU889_274	BAC0536	oxyRkp	C4WZN6	Klebsiella pneumoniae NTUH-K2044	Chromosome	Sodium Dodecyl Sulfate (SDS) [class: Organo-sulfate]
71	vOTU30680_12	BAC0536	oxyRkp	C4WZN6	Klebsiella pneumoniae NTUH-K2044	Chromosome	Hydrogen Peroxide (H2O2) [class: Peroxides]
72	vOTU30680_12	BAC0536	oxyRkp	C4WZN6	Klebsiella pneumoniae NTUH-K2044	Chromosome	Sodium Deoxycholate (SDC) [class: Acid]
73	vOTU30680_12	BAC0536	oxyRkp	C4WZN6	Klebsiella pneumoniae NTUH-K2044	Chromosome	Acriflavine [class: Acridine]
74	vOTU30680_12	BAC0536	oxyRkp	C4WZN6	Klebsiella pneumoniae NTUH-K2044	Chromosome	Rhodamine 6G [class: Xanthene]
75	vOTU30680_12	BAC0536	oxyRkp	C4WZN6	Klebsiella pneumoniae NTUH-K2044	Chromosome	Ethidium Bromide [class: Phenanthridine]
76	vOTU30680_12	BAC0536	oxyRkp	C4WZN6	Klebsiella pneumoniae NTUH-K2044	Chromosome	Sodium Dodecyl Sulfate (SDS) [class: Organo-sulfate]
77	vOTU889_293	BAC0611	modC	P09833	Escherichia coli (strain K12)	Chromosome	Tungsten (W)
78	vOTU889_293	BAC0611	modC	P09833	Escherichia coli (strain K12)	Chromosome	Molybdenum (Mo)
79	vOTU1023_558	BAC0611	modC	P09833	Escherichia coli (strain K12)	Chromosome	Tungsten (W)
80	vOTU1023_558	BAC0611	modC	P09833	Escherichia coli (strain K12)	Chromosome	Molybdenum (Mo)
81	vOTU889_317	BAC0163	fecD	P15029	Escherichia coli (strain K12)	Chromosome	Nickel (Ni)
82	vOTU889_317	BAC0163	fecD	P15029	Escherichia coli (strain K12)	Chromosome	Cobalt (Co)
83	vOTU2848_46	BAC0163	fecD	P15029	Escherichia coli (strain K12)	Chromosome	Nickel (Ni)
84	vOTU2848_46	BAC0163	fecD	P15029	Escherichia coli (strain K12)	Chromosome	Cobalt (Co)
85	vOTU2848_47	BAC0163	fecD	P15029	Escherichia coli (strain K12)	Chromosome	Nickel (Ni)
86	vOTU2848_47	BAC0163	fecD	P15029	Escherichia coli (strain K12)	Chromosome	Cobalt (Co)
87	vOTU889_318	BAC0164	fecE	P15031	Escherichia coli (strain K12)	Chromosome	Nickel (Ni)
88	vOTU889_318	BAC0164	fecE	P15031	Escherichia coli (strain K12)	Chromosome	Cobalt (Co)
89	vOTU1023_402	BAC0164	fecE	P15031	Escherichia coli (strain K12)	Chromosome	Nickel (Ni)
90	vOTU1023_402	BAC0164	fecE	P15031	Escherichia coli (strain K12)	Chromosome	Cobalt (Co)
91	vOTU9008_10	BAC0164	fecE	P15031	Escherichia coli (strain K12)	Chromosome	Nickel (Ni)
92	vOTU9008_10	BAC0164	fecE	P15031	Escherichia coli (strain K12)	Chromosome	Cobalt (Co)
93	vOTU889_334	BAC0715	aioE	W1L7N4	Argobacterium tumefaciens GW4	Chromosome	Arsenic (As)
94	vOTU1023_49	BAC0604	wtpC	Q8U4K3	Pyrococcus furiosus	Chromosome	Tungsten (W)
95	vOTU1023_49	BAC0604	wtpC	Q8U4K3	Pyrococcus furiosus	Chromosome	Molybdenum (Mo)
96	vOTU1357_73	BAC0604	wtpC	Q8U4K3	Pyrococcus furiosus	Chromosome	Tungsten (W)
97	vOTU1357_73	BAC0604	wtpC	Q8U4K3	Pyrococcus furiosus	Chromosome	Molybdenum (Mo)
98	vOTU1357_136	BAC0604	wtpC	Q8U4K3	Pyrococcus furiosus	Chromosome	Tungsten (W)
99	vOTU1357_136	BAC0604	wtpC	Q8U4K3	Pyrococcus furiosus	Chromosome	Molybdenum (Mo)
100	vOTU1357_187	BAC0604	wtpC	Q8U4K3	Pyrococcus furiosus	Chromosome	Tungsten (W)
101	vOTU1357_187	BAC0604	wtpC	Q8U4K3	Pyrococcus furiosus	Chromosome	Molybdenum (Mo)
102	vOTU11484_92	BAC0604	wtpC	Q8U4K3	Pyrococcus furiosus	Chromosome	Tungsten (W)
103	vOTU11484_92	BAC0604	wtpC	Q8U4K3	Pyrococcus furiosus	Chromosome	Molybdenum (Mo)
104	vOTU1023_72	BAC0714	arsT	B7FB00	Microbacterium sp. A33	Chromosome	Arsenic (As)
105	vOTU11484_59	BAC0714	arsT	B7FB00	Microbacterium sp. A33	Chromosome	Arsenic (As)
106	vOTU1023_95	BAC0535	lmrS	Q5HE38	Staphylococcus aureus subsp. aureus COL	Chromosome	Tetraphenylphosphonium (TPP) [class: Quaternary Ammonium Compounds (QACs)]
107	vOTU1023_95	BAC0535	lmrS	Q5HE38	Staphylococcus aureus subsp. aureus COL	Chromosome	Sodium Dodecyl Sulfate (SDS) [class: Organo-sulfate]
108	vOTU1023_95	BAC0535	lmrS	Q5HE38	Staphylococcus aureus subsp. aureus COL	Chromosome	Ethidium Bromide [class: Phenanthridine]
109	vOTU1023_95	BAC0535	lmrS	Q5HE38	Staphylococcus aureus subsp. aureus COL	Chromosome	Cetrimide (CTM) [class: Quaternary Ammonium Compounds (QACs)]
110	vOTU1023_466	BAC0535	lmrS	Q5HE38	Staphylococcus aureus subsp. aureus COL	Chromosome	Tetraphenylphosphonium (TPP) [class: Quaternary Ammonium Compounds (QACs)]
111	vOTU1023_466	BAC0535	lmrS	Q5HE38	Staphylococcus aureus subsp. aureus COL	Chromosome	Sodium Dodecyl Sulfate (SDS) [class: Organo-sulfate]
112	vOTU1023_466	BAC0535	lmrS	Q5HE38	Staphylococcus aureus subsp. aureus COL	Chromosome	Ethidium Bromide [class: Phenanthridine]
113	vOTU1023_466	BAC0535	lmrS	Q5HE38	Staphylococcus aureus subsp. aureus COL	Chromosome	Cetrimide (CTM) [class: Quaternary Ammonium Compounds (QACs)]
114	vOTU1357_307	BAC0535	lmrS	Q5HE38	Staphylococcus aureus subsp. aureus COL	Chromosome	Tetraphenylphosphonium (TPP) [class: Quaternary Ammonium Compounds (QACs)]
115	vOTU1357_307	BAC0535	lmrS	Q5HE38	Staphylococcus aureus subsp. aureus COL	Chromosome	Sodium Dodecyl Sulfate (SDS) [class: Organo-sulfate]
116	vOTU1357_307	BAC0535	lmrS	Q5HE38	Staphylococcus aureus subsp. aureus COL	Chromosome	Ethidium Bromide [class: Phenanthridine]
117	vOTU1357_307	BAC0535	lmrS	Q5HE38	Staphylococcus aureus subsp. aureus COL	Chromosome	Cetrimide (CTM) [class: Quaternary Ammonium Compounds (QACs)]
118	vOTU2848_54	BAC0535	lmrS	Q5HE38	Staphylococcus aureus subsp. aureus COL	Chromosome	Tetraphenylphosphonium (TPP) [class: Quaternary Ammonium Compounds (QACs)]
119	vOTU2848_54	BAC0535	lmrS	Q5HE38	Staphylococcus aureus subsp. aureus COL	Chromosome	Sodium Dodecyl Sulfate (SDS) [class: Organo-sulfate]
120	vOTU2848_54	BAC0535	lmrS	Q5HE38	Staphylococcus aureus subsp. aureus COL	Chromosome	Ethidium Bromide [class: Phenanthridine]
121	vOTU2848_54	BAC0535	lmrS	Q5HE38	Staphylococcus aureus subsp. aureus COL	Chromosome	Cetrimide (CTM) [class: Quaternary Ammonium Compounds (QACs)]
122	vOTU2848_56	BAC0535	lmrS	Q5HE38	Staphylococcus aureus subsp. aureus COL	Chromosome	Tetraphenylphosphonium (TPP) [class: Quaternary Ammonium Compounds (QACs)]
123	vOTU2848_56	BAC0535	lmrS	Q5HE38	Staphylococcus aureus subsp. aureus COL	Chromosome	Sodium Dodecyl Sulfate (SDS) [class: Organo-sulfate]
124	vOTU2848_56	BAC0535	lmrS	Q5HE38	Staphylococcus aureus subsp. aureus COL	Chromosome	Ethidium Bromide [class: Phenanthridine]
125	vOTU2848_56	BAC0535	lmrS	Q5HE38	Staphylococcus aureus subsp. aureus COL	Chromosome	Cetrimide (CTM) [class: Quaternary Ammonium Compounds (QACs)]
126	vOTU1023_97	BAC0498	ideR	P0A672	Mycobacterium tuberculosis	Chromosome	Iron (Fe)
127	vOTU1023_97	BAC0498	ideR	P0A672	Mycobacterium tuberculosis	Chromosome	Hydrogen Peroxide (H2O2) [class: Peroxides]
128	vOTU1023_97	BAC0498	ideR	P0A672	Mycobacterium tuberculosis	Chromosome	Plumbagin [class: Naphthoquinone]
129	vOTU1357_242	BAC0498	ideR	P0A672	Mycobacterium tuberculosis	Chromosome	Iron (Fe)
130	vOTU1357_242	BAC0498	ideR	P0A672	Mycobacterium tuberculosis	Chromosome	Hydrogen Peroxide (H2O2) [class: Peroxides]
131	vOTU1357_242	BAC0498	ideR	P0A672	Mycobacterium tuberculosis	Chromosome	Plumbagin [class: Naphthoquinone]
132	vOTU1023_170	BAC0124	czcP	Q1LAJ7	Cupriavidus metallidurans CH34	Plasmid pMOL30 (Cupriavidus metallidurans CH34)	Cadmium (Cd)
133	vOTU1023_170	BAC0124	czcP	Q1LAJ7	Cupriavidus metallidurans CH34	Plasmid pMOL30 (Cupriavidus metallidurans CH34)	Zinc (Zn)
134	vOTU1023_170	BAC0124	czcP	Q1LAJ7	Cupriavidus metallidurans CH34	Plasmid pMOL30 (Cupriavidus metallidurans CH34)	Cobalt (Co)
135	vOTU1023_198	BAC0350	sitB	Q9XCS1	Escherichia coli (strain SMS-3-5 / SECEC)	Plasmid pSMS35_130 (Escherichia coli (strain SMS-3-5 / SECEC)), Plasmid pCS0010A (Salmonella enterica subsp. enterica serovar Kentucky)	Manganese (Mn)
136	vOTU1023_198	BAC0350	sitB	Q9XCS1	Escherichia coli (strain SMS-3-5 / SECEC)	Plasmid pSMS35_130 (Escherichia coli (strain SMS-3-5 / SECEC)), Plasmid pCS0010A (Salmonella enterica subsp. enterica serovar Kentucky)	Iron (Fe)
137	vOTU1023_198	BAC0350	sitB	Q9XCS1	Escherichia coli (strain SMS-3-5 / SECEC)	Plasmid pSMS35_130 (Escherichia coli (strain SMS-3-5 / SECEC)), Plasmid pCS0010A (Salmonella enterica subsp. enterica serovar Kentucky)	Hydrogen Peroxide (H2O2) [class: Peroxides]
138	vOTU1023_557	BAC0350	sitB	Q9XCS1	Escherichia coli (strain SMS-3-5 / SECEC)	Plasmid pSMS35_130 (Escherichia coli (strain SMS-3-5 / SECEC)), Plasmid pCS0010A (Salmonella enterica subsp. enterica serovar Kentucky)	Manganese (Mn)
139	vOTU1023_557	BAC0350	sitB	Q9XCS1	Escherichia coli (strain SMS-3-5 / SECEC)	Plasmid pSMS35_130 (Escherichia coli (strain SMS-3-5 / SECEC)), Plasmid pCS0010A (Salmonella enterica subsp. enterica serovar Kentucky)	Iron (Fe)
140	vOTU1023_557	BAC0350	sitB	Q9XCS1	Escherichia coli (strain SMS-3-5 / SECEC)	Plasmid pSMS35_130 (Escherichia coli (strain SMS-3-5 / SECEC)), Plasmid pCS0010A (Salmonella enterica subsp. enterica serovar Kentucky)	Hydrogen Peroxide (H2O2) [class: Peroxides]
141	vOTU11484_166	BAC0350	sitB	Q9XCS1	Escherichia coli (strain SMS-3-5 / SECEC)	Plasmid pSMS35_130 (Escherichia coli (strain SMS-3-5 / SECEC)), Plasmid pCS0010A (Salmonella enterica subsp. enterica serovar Kentucky)	Manganese (Mn)
142	vOTU11484_166	BAC0350	sitB	Q9XCS1	Escherichia coli (strain SMS-3-5 / SECEC)	Plasmid pSMS35_130 (Escherichia coli (strain SMS-3-5 / SECEC)), Plasmid pCS0010A (Salmonella enterica subsp. enterica serovar Kentucky)	Iron (Fe)
143	vOTU11484_166	BAC0350	sitB	Q9XCS1	Escherichia coli (strain SMS-3-5 / SECEC)	Plasmid pSMS35_130 (Escherichia coli (strain SMS-3-5 / SECEC)), Plasmid pCS0010A (Salmonella enterica subsp. enterica serovar Kentucky)	Hydrogen Peroxide (H2O2) [class: Peroxides]
144	vOTU1023_209	BAC0363	smfY	Q2AAU2	Serratia marcescens	Chromosome	Acriflavine [class: Acridine]
145	vOTU1023_209	BAC0363	smfY	Q2AAU2	Serratia marcescens	Chromosome	4
146	vOTU1023_209	BAC0363	smfY	Q2AAU2	Serratia marcescens	Chromosome	6-diamidino-2-phenylindole (DAPI) [class: Diamidine]
147	vOTU1023_209	BAC0363	smfY	Q2AAU2	Serratia marcescens	Chromosome	Ethidium Bromide [class: Phenanthridine]
148	vOTU1023_209	BAC0363	smfY	Q2AAU2	Serratia marcescens	Chromosome	Tetraphenylphosphonium (TPP) [class: Quaternary Ammonium Compounds (QACs)]
149	vOTU1023_209	BAC0363	smfY	Q2AAU2	Serratia marcescens	Chromosome	Methyl Viologen [class: Paraquat]
150	vOTU1023_209	BAC0363	smfY	Q2AAU2	Serratia marcescens	Chromosome	Benzylkonium Chloride (BAC) [class: Quaternary Ammonium Compounds (QACs)]
151	vOTU1023_565	BAC0363	smfY	Q2AAU2	Serratia marcescens	Chromosome	Acriflavine [class: Acridine]
152	vOTU1023_565	BAC0363	smfY	Q2AAU2	Serratia marcescens	Chromosome	4
153	vOTU1023_565	BAC0363	smfY	Q2AAU2	Serratia marcescens	Chromosome	6-diamidino-2-phenylindole (DAPI) [class: Diamidine]
154	vOTU1023_565	BAC0363	smfY	Q2AAU2	Serratia marcescens	Chromosome	Ethidium Bromide [class: Phenanthridine]
155	vOTU1023_565	BAC0363	smfY	Q2AAU2	Serratia marcescens	Chromosome	Tetraphenylphosphonium (TPP) [class: Quaternary Ammonium Compounds (QACs)]
156	vOTU1023_565	BAC0363	smfY	Q2AAU2	Serratia marcescens	Chromosome	Methyl Viologen [class: Paraquat]
157	vOTU1023_565	BAC0363	smfY	Q2AAU2	Serratia marcescens	Chromosome	Benzylkonium Chloride (BAC) [class: Quaternary Ammonium Compounds (QACs)]
158	vOTU1023_247	BAC0370	soxR	P0ACS2	Escherichia coli (strain K12)	Chromosome	Methyl Viologen [class: Paraquat]
159	vOTU1023_272	BAC0592	arsR	Q01256	Staphylococcus xylosus	Plasmid pSX267	Arsenic (As)
160	vOTU1023_272	BAC0592	arsR	Q01256	Staphylococcus xylosus	Plasmid pSX267	Antimony (Sb)
161	vOTU1023_272	BAC0592	arsR	Q01256	Staphylococcus xylosus	Plasmid pSX267	Bismuth (Bi)
162	vOTU1023_274	BAC0581	arsC	P45947	Bacillus subtilis (strain 168)	Chromosome	Arsenic (As)
163	vOTU1023_275	BAC0594	arsR	P37309	Escherichia coli (strain K12)	Chromosome	Arsenic (As)
164	vOTU1023_276	BAC0573	arsB	P45946	Bacillus subtilis (strain 168)	Chromosome	Arsenic (As)
165	vOTU1023_315	BAC0375	srpR	Q9R9T9	Pseudomonas putida	Chromosome	n-hexane [class: Alkane]
166	vOTU1023_315	BAC0375	srpR	Q9R9T9	Pseudomonas putida	Chromosome	Toluene [class: Aromatic hydrocarbons]
167	vOTU1023_315	BAC0375	srpR	Q9R9T9	Pseudomonas putida	Chromosome	Dimethylphthalate [class: Pthalate]
168	vOTU1023_349	BAC0251	mntH/yfeP	P0A769	Escherichia coli (strain K12)	Chromosome	Manganese (Mn)
169	vOTU1023_349	BAC0251	mntH/yfeP	P0A769	Escherichia coli (strain K12)	Chromosome	Iron (Fe)
170	vOTU1023_349	BAC0251	mntH/yfeP	P0A769	Escherichia coli (strain K12)	Chromosome	Cadmium (Cd)
171	vOTU1023_349	BAC0251	mntH/yfeP	P0A769	Escherichia coli (strain K12)	Chromosome	Cobalt (Co)
172	vOTU1023_349	BAC0251	mntH/yfeP	P0A769	Escherichia coli (strain K12)	Chromosome	Zinc (Zn)
173	vOTU11484_67	BAC0251	mntH/yfeP	P0A769	Escherichia coli (strain K12)	Chromosome	Manganese (Mn)
174	vOTU11484_67	BAC0251	mntH/yfeP	P0A769	Escherichia coli (strain K12)	Chromosome	Iron (Fe)
175	vOTU11484_67	BAC0251	mntH/yfeP	P0A769	Escherichia coli (strain K12)	Chromosome	Cadmium (Cd)
176	vOTU11484_67	BAC0251	mntH/yfeP	P0A769	Escherichia coli (strain K12)	Chromosome	Cobalt (Co)
177	vOTU11484_67	BAC0251	mntH/yfeP	P0A769	Escherichia coli (strain K12)	Chromosome	Zinc (Zn)
178	vOTU1023_355	BAC0403	troR	P96120	Treponema pallidum (strain Nichols)	Chromosome	Zinc (Zn)
179	vOTU1023_355	BAC0403	troR	P96120	Treponema pallidum (strain Nichols)	Chromosome	Manganese (Mn)
180	vOTU1023_355	BAC0403	troR	P96120	Treponema pallidum (strain Nichols)	Chromosome	Iron (Fe)
181	vOTU1023_368	BAC0415	ttgV	Q93PU6	Pseudomonas putida (Arthrobacter siderocapsulatus)	Plasmid pGRT1 (Pseudomonas putida (Arthrobacter siderocapsulatus))	Toluene [class: Aromatic hydrocarbons]
182	vOTU1023_368	BAC0415	ttgV	Q93PU6	Pseudomonas putida (Arthrobacter siderocapsulatus)	Plasmid pGRT1 (Pseudomonas putida (Arthrobacter siderocapsulatus))	Styrene [class: Polystyrenes]
183	vOTU1023_374	BAC0083	copR	Q02540	Pseudomonas syringae pv. Tomato	Plasmid pPT23D (Pseudomonas syringae pv. Tomato), Plasmid pPaCu1 (Pseudomonas syringae)	Copper (Cu)
184	vOTU1023_383	BAC0465	znuC/yebM	P0A9X1	Escherichia coli (strain K12)	Chromosome	Zinc (Zn)
185	vOTU1357_231	BAC0465	znuC/yebM	P0A9X1	Escherichia coli (strain K12)	Chromosome	Zinc (Zn)
186	vOTU2429_20	BAC0465	znuC/yebM	P0A9X1	Escherichia coli (strain K12)	Chromosome	Zinc (Zn)
187	vOTU1023_412	BAC0202	lde	G2JVL2	Listeria monocytogenes	Chromosome	Acridine Orange [class: Acridine]
188	vOTU1023_412	BAC0202	lde	G2JVL2	Listeria monocytogenes	Chromosome	Ethidium Bromide [class: Phenanthridine]
189	vOTU1023_445	BAC0639	copC	C6FFR6	Pseudomonas fluorescens	Chromosome	Copper (Cu)
190	vOTU1023_457	BAC0101	ctpV	P77894	Mycobacterium tuberculosis	Chromosome	Copper (Cu)
191	vOTU1023_460	BAC0530	phoB	C4X6T6	Klebsiella pneumoniae NTUH-K2044	Chromosome	Benzylkonium Chloride (BAC) [class: Quaternary Ammonium Compounds (QACs)]
192	vOTU1023_460	BAC0530	phoB	C4X6T6	Klebsiella pneumoniae NTUH-K2044	Chromosome	Chlorhexidine [class: Biguanides]
193	vOTU1023_508	BAC0643	corB	Q9X621	Salmonella typhimurium (strain LT2 / SGSC1412 / ATCC 700720)	Chromosome	Cobalt (Co)
194	vOTU1023_508	BAC0643	corB	Q9X621	Salmonella typhimurium (strain LT2 / SGSC1412 / ATCC 700720)	Chromosome	Magnesium (Mg)
195	vOTU1023_510	BAC0293	ruvB	B5L348	Pseudomonas corrugata 28	Chromosome	Chromium (Cr)
196	vOTU1023_510	BAC0293	ruvB	B5L348	Pseudomonas corrugata 28	Chromosome	Cetylpyridinium Chloride (CPC) [class: Quaternary Ammonium Compounds (QACs)]
197	vOTU1023_510	BAC0293	ruvB	B5L348	Pseudomonas corrugata 28	Chromosome	Dodine [class: Acetate]
198	vOTU1023_510	BAC0293	ruvB	B5L348	Pseudomonas corrugata 28	Chromosome	2-nitroimidazole [class: imidazole]
199	vOTU1357_6	BAC0312	pitA	P0AFJ7	Escherichia coli (strain K12)	Chromosome	Zinc (Zn)
200	vOTU1357_6	BAC0312	pitA	P0AFJ7	Escherichia coli (strain K12)	Chromosome	Tellurium (Te)
201	vOTU1357_111	BAC0312	pitA	P0AFJ7	Escherichia coli (strain K12)	Chromosome	Zinc (Zn)
202	vOTU1357_111	BAC0312	pitA	P0AFJ7	Escherichia coli (strain K12)	Chromosome	Tellurium (Te)
203	vOTU1357_24	BAC0174	gadC/xasA	P63235	Escherichia coli (strain K12)	Chromosome	Hydrochloric acid (HCl) [class: Acid]
204	vOTU1357_46	BAC0198	irlS	O31396	Burkholderia pseudomallei (strain K96243)	Chromosome	Cadmium (Cd)
205	vOTU1357_46	BAC0198	irlS	O31396	Burkholderia pseudomallei (strain K96243)	Chromosome	Zinc (Zn)
206	vOTU1357_47	BAC0753	copR	Q7X4F8	Xanthomonas euvesicatoria	Chromosome	Copper (Cu)
207	vOTU1357_228	BAC0753	copR	Q7X4F8	Xanthomonas euvesicatoria	Chromosome	Copper (Cu)
208	vOTU1357_51	BAC0364	smrA	C7SLZ1	Stenotrophomonas maltophilia	Chromosome	Ethidium Bromide [class: Phenanthridine]
209	vOTU1357_51	BAC0364	smrA	C7SLZ1	Stenotrophomonas maltophilia	Chromosome	Rhodamine 6G [class: Xanthene]
210	vOTU1357_51	BAC0364	smrA	C7SLZ1	Stenotrophomonas maltophilia	Chromosome	Tetraphenylphosphonium (TPP) [class: Quaternary Ammonium Compounds (QACs)]
211	vOTU1357_51	BAC0364	smrA	C7SLZ1	Stenotrophomonas maltophilia	Chromosome	4
212	vOTU1357_51	BAC0364	smrA	C7SLZ1	Stenotrophomonas maltophilia	Chromosome	6-diamidino-2-phenylindole (DAPI) [class: Diamidine]
213	vOTU1357_75	BAC0282	norA	P0A0J7	Staphylococcus aureus	Chromosome	Cetrimide (CTM) [class: Quaternary Ammonium Compounds (QACs)]
214	vOTU1357_75	BAC0282	norA	P0A0J7	Staphylococcus aureus	Chromosome	Acriflavine [class: Acridine]
215	vOTU1357_75	BAC0282	norA	P0A0J7	Staphylococcus aureus	Chromosome	Benzylkonium Chloride (BAC) [class: Quaternary Ammonium Compounds (QACs)]
216	vOTU1357_75	BAC0282	norA	P0A0J7	Staphylococcus aureus	Chromosome	Chlorhexidine [class: Biguanides]
217	vOTU1357_75	BAC0282	norA	P0A0J7	Staphylococcus aureus	Chromosome	Crystal Violet [class: Triarylmethane]
218	vOTU1357_75	BAC0282	norA	P0A0J7	Staphylococcus aureus	Chromosome	Dequalinium [class: Quaternary Ammonium Compounds (QACs)]
219	vOTU1357_75	BAC0282	norA	P0A0J7	Staphylococcus aureus	Chromosome	Ethidium Bromide [class: Phenanthridine]
220	vOTU1357_75	BAC0282	norA	P0A0J7	Staphylococcus aureus	Chromosome	Pentamidine [class: Diamidine]
221	vOTU1357_75	BAC0282	norA	P0A0J7	Staphylococcus aureus	Chromosome	Pyronin Y [class: Xanthene]
222	vOTU1357_75	BAC0282	norA	P0A0J7	Staphylococcus aureus	Chromosome	Rhodamine 6G [class: Xanthene]
223	vOTU1357_75	BAC0282	norA	P0A0J7	Staphylococcus aureus	Chromosome	Tetraphenylphosphonium (TPP) [class: Quaternary Ammonium Compounds (QACs)]
224	vOTU1357_93	BAC0025	amvA	C4PAW9	Acinetobacter baumannii	Chromosome	Acriflavine [class: Acridine]
225	vOTU1357_93	BAC0025	amvA	C4PAW9	Acinetobacter baumannii	Chromosome	Chlorhexidine [class: Biguanides]
226	vOTU1357_93	BAC0025	amvA	C4PAW9	Acinetobacter baumannii	Chromosome	Methyl Viologen [class: Paraquat]
227	vOTU1357_93	BAC0025	amvA	C4PAW9	Acinetobacter baumannii	Chromosome	Benzylkonium Chloride (BAC) [class: Quaternary Ammonium Compounds (QACs)]
228	vOTU1357_93	BAC0025	amvA	C4PAW9	Acinetobacter baumannii	Chromosome	Tetraphenylphosphonium (TPP) [class: Quaternary Ammonium Compounds (QACs)]
229	vOTU1357_93	BAC0025	amvA	C4PAW9	Acinetobacter baumannii	Chromosome	Ethidium Bromide [class: Phenanthridine]
230	vOTU1357_93	BAC0025	amvA	C4PAW9	Acinetobacter baumannii	Chromosome	Sodium Deoxycholate (SDC) [class: Acid]
231	vOTU1357_113	BAC0316	pstB	P0AAH0	Escherichia coli (strain K12)	Chromosome	Arsenic (As)
232	vOTU3150_2	BAC0316	pstB	P0AAH0	Escherichia coli (strain K12)	Chromosome	Arsenic (As)
233	vOTU11484_85	BAC0316	pstB	P0AAH0	Escherichia coli (strain K12)	Chromosome	Arsenic (As)
234	vOTU11484_86	BAC0316	pstB	P0AAH0	Escherichia coli (strain K12)	Chromosome	Arsenic (As)
235	vOTU1357_114	BAC0315	pstA	P07654	Escherichia coli (strain K12)	Chromosome	Arsenic (As)
236	vOTU1357_115	BAC0317	pstC	P0AGH8	Escherichia coli (strain K12)	Chromosome	Arsenic (As)
237	vOTU1357_140	BAC0273	nikD	P33593	Escherichia coli (strain K12)	Chromosome	Nickel (Ni)
238	vOTU1357_322	BAC0273	nikD	P33593	Escherichia coli (strain K12)	Chromosome	Nickel (Ni)
239	vOTU1357_167	BAC0289	nrsS	F7UKI4	Synechocystis sp. (strain PCC 6803 / GT-S)	Chromosome	Nickel (Ni)
240	vOTU1357_227	BAC0597	baeS	D0ZNE2	Salmonella Typhimurium	Chromosome	Copper (Cu)
241	vOTU1357_227	BAC0597	baeS	D0ZNE2	Salmonella Typhimurium	Chromosome	Zinc (Zn)
242	vOTU1357_227	BAC0597	baeS	D0ZNE2	Salmonella Typhimurium	Chromosome	Tungsten (W)
243	vOTU1357_227	BAC0597	baeS	D0ZNE2	Salmonella Typhimurium	Chromosome	Sodium Deoxycholate (SDC) [class: Acid]
244	vOTU1357_270	BAC0207	mdeA	P13254	Pseudomonas putida (Arthrobacter siderocapsulatus)	Chromosome	Cetrimide (CTM) [class: Quaternary Ammonium Compounds (QACs)]
245	vOTU1357_270	BAC0207	mdeA	P13254	Pseudomonas putida (Arthrobacter siderocapsulatus)	Chromosome	Benzylkonium Chloride (BAC) [class: Quaternary Ammonium Compounds (QACs)]
246	vOTU1357_270	BAC0207	mdeA	P13254	Pseudomonas putida (Arthrobacter siderocapsulatus)	Chromosome	Hoechst 33342 [class: Bisbenzimide]
247	vOTU1357_270	BAC0207	mdeA	P13254	Pseudomonas putida (Arthrobacter siderocapsulatus)	Chromosome	Ethidium Bromide [class: Phenanthridine]
248	vOTU1357_270	BAC0207	mdeA	P13254	Pseudomonas putida (Arthrobacter siderocapsulatus)	Chromosome	Rhodamine 6G [class: Xanthene]
249	vOTU1357_270	BAC0207	mdeA	P13254	Pseudomonas putida (Arthrobacter siderocapsulatus)	Chromosome	Acriflavine [class: Acridine]
250	vOTU1357_270	BAC0207	mdeA	P13254	Pseudomonas putida (Arthrobacter siderocapsulatus)	Chromosome	Tetraphenylphosphonium (TPP) [class: Quaternary Ammonium Compounds (QACs)]
251	vOTU1357_270	BAC0207	mdeA	P13254	Pseudomonas putida (Arthrobacter siderocapsulatus)	Chromosome	Chlorhexidine [class: Biguanides]
252	vOTU1357_270	BAC0207	mdeA	P13254	Pseudomonas putida (Arthrobacter siderocapsulatus)	Chromosome	Crystal Violet [class: Triarylmethane]
253	vOTU1357_270	BAC0207	mdeA	P13254	Pseudomonas putida (Arthrobacter siderocapsulatus)	Chromosome	Dequalinium [class: Quaternary Ammonium Compounds (QACs)]
254	vOTU1357_270	BAC0207	mdeA	P13254	Pseudomonas putida (Arthrobacter siderocapsulatus)	Chromosome	Pentamidine [class: Diamidine]
255	vOTU1357_270	BAC0207	mdeA	P13254	Pseudomonas putida (Arthrobacter siderocapsulatus)	Chromosome	Pyronin Y [class: Xanthene]
256	vOTU3150_9	BAC0207	mdeA	P13254	Pseudomonas putida (Arthrobacter siderocapsulatus)	Chromosome	Cetrimide (CTM) [class: Quaternary Ammonium Compounds (QACs)]
257	vOTU3150_9	BAC0207	mdeA	P13254	Pseudomonas putida (Arthrobacter siderocapsulatus)	Chromosome	Benzylkonium Chloride (BAC) [class: Quaternary Ammonium Compounds (QACs)]
258	vOTU3150_9	BAC0207	mdeA	P13254	Pseudomonas putida (Arthrobacter siderocapsulatus)	Chromosome	Hoechst 33342 [class: Bisbenzimide]
259	vOTU3150_9	BAC0207	mdeA	P13254	Pseudomonas putida (Arthrobacter siderocapsulatus)	Chromosome	Ethidium Bromide [class: Phenanthridine]
260	vOTU3150_9	BAC0207	mdeA	P13254	Pseudomonas putida (Arthrobacter siderocapsulatus)	Chromosome	Rhodamine 6G [class: Xanthene]
261	vOTU3150_9	BAC0207	mdeA	P13254	Pseudomonas putida (Arthrobacter siderocapsulatus)	Chromosome	Acriflavine [class: Acridine]
262	vOTU3150_9	BAC0207	mdeA	P13254	Pseudomonas putida (Arthrobacter siderocapsulatus)	Chromosome	Tetraphenylphosphonium (TPP) [class: Quaternary Ammonium Compounds (QACs)]
263	vOTU3150_9	BAC0207	mdeA	P13254	Pseudomonas putida (Arthrobacter siderocapsulatus)	Chromosome	Chlorhexidine [class: Biguanides]
264	vOTU3150_9	BAC0207	mdeA	P13254	Pseudomonas putida (Arthrobacter siderocapsulatus)	Chromosome	Crystal Violet [class: Triarylmethane]
265	vOTU3150_9	BAC0207	mdeA	P13254	Pseudomonas putida (Arthrobacter siderocapsulatus)	Chromosome	Dequalinium [class: Quaternary Ammonium Compounds (QACs)]
266	vOTU3150_9	BAC0207	mdeA	P13254	Pseudomonas putida (Arthrobacter siderocapsulatus)	Chromosome	Pentamidine [class: Diamidine]
267	vOTU3150_9	BAC0207	mdeA	P13254	Pseudomonas putida (Arthrobacter siderocapsulatus)	Chromosome	Pyronin Y [class: Xanthene]
268	vOTU9766_79	BAC0207	mdeA	P13254	Pseudomonas putida (Arthrobacter siderocapsulatus)	Chromosome	Cetrimide (CTM) [class: Quaternary Ammonium Compounds (QACs)]
269	vOTU9766_79	BAC0207	mdeA	P13254	Pseudomonas putida (Arthrobacter siderocapsulatus)	Chromosome	Benzylkonium Chloride (BAC) [class: Quaternary Ammonium Compounds (QACs)]
270	vOTU9766_79	BAC0207	mdeA	P13254	Pseudomonas putida (Arthrobacter siderocapsulatus)	Chromosome	Hoechst 33342 [class: Bisbenzimide]
271	vOTU9766_79	BAC0207	mdeA	P13254	Pseudomonas putida (Arthrobacter siderocapsulatus)	Chromosome	Ethidium Bromide [class: Phenanthridine]
272	vOTU9766_79	BAC0207	mdeA	P13254	Pseudomonas putida (Arthrobacter siderocapsulatus)	Chromosome	Rhodamine 6G [class: Xanthene]
273	vOTU9766_79	BAC0207	mdeA	P13254	Pseudomonas putida (Arthrobacter siderocapsulatus)	Chromosome	Acriflavine [class: Acridine]
274	vOTU9766_79	BAC0207	mdeA	P13254	Pseudomonas putida (Arthrobacter siderocapsulatus)	Chromosome	Tetraphenylphosphonium (TPP) [class: Quaternary Ammonium Compounds (QACs)]
275	vOTU9766_79	BAC0207	mdeA	P13254	Pseudomonas putida (Arthrobacter siderocapsulatus)	Chromosome	Chlorhexidine [class: Biguanides]
276	vOTU9766_79	BAC0207	mdeA	P13254	Pseudomonas putida (Arthrobacter siderocapsulatus)	Chromosome	Crystal Violet [class: Triarylmethane]
277	vOTU9766_79	BAC0207	mdeA	P13254	Pseudomonas putida (Arthrobacter siderocapsulatus)	Chromosome	Dequalinium [class: Quaternary Ammonium Compounds (QACs)]
278	vOTU9766_79	BAC0207	mdeA	P13254	Pseudomonas putida (Arthrobacter siderocapsulatus)	Chromosome	Pentamidine [class: Diamidine]
279	vOTU9766_79	BAC0207	mdeA	P13254	Pseudomonas putida (Arthrobacter siderocapsulatus)	Chromosome	Pyronin Y [class: Xanthene]
280	vOTU1357_274	BAC0548	chrA1	P17551	Ralstonia metallidurans (strain CH34/ATCC 43123/DSM2839)	Plasmid pMOL28 (Ralstonia metallidurans (strain CH34 / ATCC 43123 / DSM 2839)), Plasmid pB4 (uncultured bacterium)	Chromium (Cr)
281	vOTU1357_321	BAC0272	nikC	P0AFA9	Escherichia coli (strain K12)	Chromosome	Nickel (Ni)
282	vOTU1357_328	BAC0755	galE	A0A1Z2RUL8	Uncultured bacterium	Chromosome	Cetyltrimethylammonium bromide (CTAB) [class: Quaternary Ammonium Compounds (QACs)]
283	vOTU9348_19	BAC0755	galE	A0A1Z2RUL8	Uncultured bacterium	Chromosome	Cetyltrimethylammonium bromide (CTAB) [class: Quaternary Ammonium Compounds (QACs)]
284	vOTU13049_66	BAC0755	galE	A0A1Z2RUL8	Uncultured bacterium	Chromosome	Cetyltrimethylammonium bromide (CTAB) [class: Quaternary Ammonium Compounds (QACs)]
285	vOTU13049_85	BAC0755	galE	A0A1Z2RUL8	Uncultured bacterium	Chromosome	Cetyltrimethylammonium bromide (CTAB) [class: Quaternary Ammonium Compounds (QACs)]
286	vOTU21070_6	BAC0755	galE	A0A1Z2RUL8	Uncultured bacterium	Chromosome	Cetyltrimethylammonium bromide (CTAB) [class: Quaternary Ammonium Compounds (QACs)]
287	vOTU21206_5	BAC0755	galE	A0A1Z2RUL8	Uncultured bacterium	Chromosome	Cetyltrimethylammonium bromide (CTAB) [class: Quaternary Ammonium Compounds (QACs)]
288	vOTU30199_18	BAC0755	galE	A0A1Z2RUL8	Uncultured bacterium	Chromosome	Cetyltrimethylammonium bromide (CTAB) [class: Quaternary Ammonium Compounds (QACs)]
289	vOTU1357_331	BAC0104	cueP	Q8ZL99	Salmonella enterica serovar Typhimurium	Chromosome	Copper (Cu)
290	vOTU2429_17	BAC0368	sodA	P00448	Escherichia coli K12	Chromosome	Selenium (Se)
291	vOTU2429_17	BAC0368	sodA	P00448	Escherichia coli K12	Chromosome	Hydrogen Peroxide (H2O2) [class: Peroxides]
292	vOTU2970_6	BAC0368	sodA	P00448	Escherichia coli K12	Chromosome	Selenium (Se)
293	vOTU2970_6	BAC0368	sodA	P00448	Escherichia coli K12	Chromosome	Hydrogen Peroxide (H2O2) [class: Peroxides]
294	vOTU13049_97	BAC0368	sodA	P00448	Escherichia coli K12	Chromosome	Selenium (Se)
295	vOTU13049_97	BAC0368	sodA	P00448	Escherichia coli K12	Chromosome	Hydrogen Peroxide (H2O2) [class: Peroxides]
296	vOTU2429_19	BAC0402	troD	P96119	Treponema pallidum (strain Nichols)	Chromosome	Zinc (Zn)
297	vOTU2429_19	BAC0402	troD	P96119	Treponema pallidum (strain Nichols)	Chromosome	Manganese (Mn)
298	vOTU2429_19	BAC0402	troD	P96119	Treponema pallidum (strain Nichols)	Chromosome	Iron (Fe)
299	vOTU2848_15	BAC0274	nikE	P33594	Escherichia coli (strain K12)	Chromosome	Nickel (Ni)
300	vOTU9766_83	BAC0274	nikE	P33594	Escherichia coli (strain K12)	Chromosome	Nickel (Ni)
301	vOTU2848_16	BAC0607	tupC	Q93KD4	Eubacterium acidaminophilum	Chromosome	Tungsten (W)
302	vOTU9008_11	BAC0607	tupC	Q93KD4	Eubacterium acidaminophilum	Chromosome	Tungsten (W)
303	vOTU2848_22	BAC0444	yfmP	O06474	Bacillus subutilis (strain 168)	Chromosome	Copper (Cu)
304	vOTU3154_60	BAC0322	qacE	P0AGC9	Only gram -ve, Escherichia coli, K. pneumoniae, Pseudomonas aeruginosa	Plasmid IncP-beta R751 (E. coli), Plasmid IncP-beta R751 (Enterobacter aerogenes)	Benzylkonium Chloride (BAC) [class: Quaternary Ammonium Compounds (QACs)]
305	vOTU3154_60	BAC0322	qacE	P0AGC9	Only gram -ve, Escherichia coli, K. pneumoniae, Pseudomonas aeruginosa	Plasmid IncP-beta R751 (E. coli), Plasmid IncP-beta R751 (Enterobacter aerogenes)	Ethidium Bromide [class: Phenanthridine]
306	vOTU3154_60	BAC0322	qacE	P0AGC9	Only gram -ve, Escherichia coli, K. pneumoniae, Pseudomonas aeruginosa	Plasmid IncP-beta R751 (E. coli), Plasmid IncP-beta R751 (Enterobacter aerogenes)	Pyronin Y [class: Xanthene]
307	vOTU3154_60	BAC0322	qacE	P0AGC9	Only gram -ve, Escherichia coli, K. pneumoniae, Pseudomonas aeruginosa	Plasmid IncP-beta R751 (E. coli), Plasmid IncP-beta R751 (Enterobacter aerogenes)	Rhodamine 6G [class: Xanthene]
308	vOTU3154_60	BAC0322	qacE	P0AGC9	Only gram -ve, Escherichia coli, K. pneumoniae, Pseudomonas aeruginosa	Plasmid IncP-beta R751 (E. coli), Plasmid IncP-beta R751 (Enterobacter aerogenes)	Crystal Violet [class: Triarylmethane]
309	vOTU3154_60	BAC0322	qacE	P0AGC9	Only gram -ve, Escherichia coli, K. pneumoniae, Pseudomonas aeruginosa	Plasmid IncP-beta R751 (E. coli), Plasmid IncP-beta R751 (Enterobacter aerogenes)	Cetrimide (CTM) [class: Quaternary Ammonium Compounds (QACs)]
310	vOTU3154_60	BAC0322	qacE	P0AGC9	Only gram -ve, Escherichia coli, K. pneumoniae, Pseudomonas aeruginosa	Plasmid IncP-beta R751 (E. coli), Plasmid IncP-beta R751 (Enterobacter aerogenes)	Cetylpyridinium Chloride (CPC) [class: Quaternary Ammonium Compounds (QACs)]
311	vOTU3154_60	BAC0322	qacE	P0AGC9	Only gram -ve, Escherichia coli, K. pneumoniae, Pseudomonas aeruginosa	Plasmid IncP-beta R751 (E. coli), Plasmid IncP-beta R751 (Enterobacter aerogenes)	Dequalinium [class: Quaternary Ammonium Compounds (QACs)]
312	vOTU8691_1	BAC0459	zitB/ybgR	P75757	Escherichia coli (strain K12)	Chromosome	Zinc (Zn)
313	vOTU8691_2	BAC0456	ziaR	Q55940	Synechocystis sp. (strain PCC 6803 / Kazusa)	Chromosome	Zinc (Zn)
314	vOTU11484_1	BAC0642	mgtA	P36640	Salmonella typhimurium (strain LT2 / SGSC1412 / ATCC 700720)	Chromosome	Cobalt (Co)
315	vOTU11484_1	BAC0642	mgtA	P36640	Salmonella typhimurium (strain LT2 / SGSC1412 / ATCC 700720)	Chromosome	Magnesium (Mg)
316	vOTU11484_8	BAC0079	copB	P05425	Enterococcus hirae (strain ATCC 9790 / DSM 20160 / JCM 8729 / LMG 6399 / NBRC 3181 / NCIMB 6459 / NCDO 1258)	Chromosome	Copper (Cu)
317	vOTU11484_8	BAC0079	copB	P05425	Enterococcus hirae (strain ATCC 9790 / DSM 20160 / JCM 8729 / LMG 6399 / NBRC 3181 / NCIMB 6459 / NCDO 1258)	Chromosome	Silver (Ag)
318	vOTU11484_9	BAC0620	copA	P32113	Enterococcus hirae (strain ATCC 9790 / DSM 20160 / JCM 8729 / LMG 6399 / NBRC 3181 / NCIMB 6459 / NCDO 1258)	Chromosome	Copper (Cu)
319	vOTU11484_10	BAC0085	copZ	Q47840	Enterococcus hirae	Chromosome	Copper (Cu)
320	vOTU11484_11	BAC0084	copY/tcrY	Q47839	Enterococcus hirae	Chromosome	Copper (Cu)
321	vOTU11484_14	BAC0455	ziaA	Q59998	Synechocystis sp. (strain PCC 6803 / Kazusa)	Chromosome	Zinc (Zn)
322	vOTU11484_56	BAC0281	nmtR	O69711	Mycobacterium tuberculosis	Chromosome	Nickel (Ni)
323	vOTU11484_56	BAC0281	nmtR	O69711	Mycobacterium tuberculosis	Chromosome	Cadmium (Cd)
324	vOTU11484_56	BAC0281	nmtR	O69711	Mycobacterium tuberculosis	Chromosome	Lead (Pb)
325	vOTU11484_64	BAC0354	smdB	A7VN02	Serratia marcescens	Chromosome	4
326	vOTU11484_64	BAC0354	smdB	A7VN02	Serratia marcescens	Chromosome	6-diamidino-2-phenylindole (DAPI) [class: Diamidine]
327	vOTU11484_64	BAC0354	smdB	A7VN02	Serratia marcescens	Chromosome	Hoechst 33342 [class: Bisbenzimide]
328	vOTU11484_65	BAC0353	smdA	A7VN01	Serratia marcescens	Chromosome	4
329	vOTU11484_65	BAC0353	smdA	A7VN01	Serratia marcescens	Chromosome	6-diamidino-2-phenylindole (DAPI) [class: Diamidine]
330	vOTU11484_65	BAC0353	smdA	A7VN01	Serratia marcescens	Chromosome	Hoechst 33342 [class: Bisbenzimide]
331	vOTU13049_116	BAC0088	corC	P0A2L3	Salmonella typhimurium (strain LT2 / SGSC1412 / ATCC 700720)	Chromosome	Cobalt (Co)
332	vOTU13049_116	BAC0088	corC	P0A2L3	Salmonella typhimurium (strain LT2 / SGSC1412 / ATCC 700720)	Chromosome	Magnesium (Mg)
333	vOTU13263_25	BAC0572	arsA	P08690	Escherichia coli	Plasmid R773	Arsenic (As)
334	vOTU13263_25	BAC0572	arsA	P08690	Escherichia coli	Plasmid R773	Antimony (Sb)
335	vOTU13704_2	BAC0440	yfeB	Q56953	Yersinia pestis	Chromosome	Iron (Fe)
336	vOTU13704_2	BAC0440	yfeB	Q56953	Yersinia pestis	Chromosome	Manganese (Mn)
337	vOTU14066_63	BAC0389	terD	P18781	Alcaligenes sp.	Plasmid IncHI2 pMER610 (Alcaligenes sp.), Plasmid IncHI2 R478 (Serratia marcescens), Plasmid pK29 (Klebsiella pneumoniae)	Tellurium (Te)
338	vOTU14066_64	BAC0389	terD	P18781	Alcaligenes sp.	Plasmid IncHI2 pMER610 (Alcaligenes sp.), Plasmid IncHI2 R478 (Serratia marcescens), Plasmid pK29 (Klebsiella pneumoniae)	Tellurium (Te)
339	vOTU28958_14	BAC0389	terD	P18781	Alcaligenes sp.	Plasmid IncHI2 pMER610 (Alcaligenes sp.), Plasmid IncHI2 R478 (Serratia marcescens), Plasmid pK29 (Klebsiella pneumoniae)	Tellurium (Te)
340	vOTU16134_7	BAC0490	G2alt	B0FSM1	Anoxybacillus gonensis G2	Chromosome	Aluminium (Al)
341	vOTU28958_12	BAC0392	terZ	Q52353	Serratia marcescens subsp. Marcescens	Plasmid IncHI2 R478 (Serratia marcescens), Plasmid pK29 (Klebsiella pneumoniae)	Tellurium (Te)
342	vOTU28958_15	BAC0388	terC	P18780	Alcaligenes sp.	Plasmid IncHI2 pMER610 (Alcaligenes sp.), Plasmid pK2044 (Klebsiella pneumoniae subsp. pneumoniae NTUH-K2044 )	Tellurium (Te)

## Sheet: CAZy
NO.	Viral protein	CAZY name
1	vOTU7_1	GH31_1
2	vOTU8_1	GH13_40
3	vOTU8_2	GH13_40
4	vOTU8_3	GH13_40
5	vOTU10_1	GH36
6	vOTU15_1	PL8
7	vOTU27_3	GH23
8	vOTU44_1	GT69
9	vOTU44_2	GT69
10	vOTU55_3	GT3
11	vOTU56_1	GH105
12	vOTU56_2	GH3
13	vOTU66_2	GT26
14	vOTU66_3	GT4
15	vOTU69_4	GT30
16	vOTU73_3	GT0
17	vOTU73_5	GT0
18	vOTU83_5	GH3
19	vOTU84_1	GH2
20	vOTU84_2	GH2
21	vOTU85_2	CBM48
22	vOTU85_3	CBM48
23	vOTU91_1	GH90
24	vOTU93_4	GT3
25	vOTU93_5	GT2
26	vOTU93_16	GH24
27	vOTU96_8	GH24
28	vOTU96_9	GH24
29	vOTU97_12	GH28
30	vOTU97_18	GH73
31	vOTU98_3	GT4
32	vOTU118_5	CBM50
33	vOTU121_2	GH36
34	vOTU125_1	GH78
35	vOTU125_2	GH78
36	vOTU126_1	GH35
37	vOTU126_2	GH35
38	vOTU131_1	GH128
39	vOTU131_2	GH128
40	vOTU140_1	GH16
41	vOTU141_1	GT8
42	vOTU141_4	GH0
43	vOTU144_3	CBM12
44	vOTU172_1	GH31_1
45	vOTU172_2	GH31_1
46	vOTU182_2	GH78
47	vOTU189_1	GT49
48	vOTU235_5	CBM5
49	vOTU252_7	GT31
50	vOTU256_3	AA1
51	vOTU278_1	GH113
52	vOTU280_5	CBM50
53	vOTU289_3	CBM50
54	vOTU293_5	GT2
55	vOTU309_1	CBM43
56	vOTU310_1	GH38
57	vOTU310_3	CE4
58	vOTU310_4	CE4
59	vOTU319_6	CBM0
60	vOTU329_3	GH25
61	vOTU335_4	CBM6
62	vOTU338_3	GT0
63	vOTU343_3	GH13
64	vOTU351_5	GH15
65	vOTU357_6	GT2
66	vOTU372_1	GH35
67	vOTU380_3	GH25
68	vOTU384_1	GH24
69	vOTU386_1	GH81
70	vOTU398_1	GT4
71	vOTU398_2	GT4
72	vOTU410_5	GT9
73	vOTU428_1	GH3
74	vOTU442_4	GT13
75	vOTU443_3	GH25
76	vOTU448_2	GH5_7
77	vOTU448_3	GH5
78	vOTU448_4	CBM50
79	vOTU455_2	CBM18
80	vOTU488_13	GH24
81	vOTU488_14	GH24
82	vOTU494_7	GH23
83	vOTU503_2	CBM50
84	vOTU504_19	CE5
85	vOTU533_2	CBM32
86	vOTU535_1	GH5_5
87	vOTU539_1	GT1
88	vOTU556_1	GT4
89	vOTU578_6	GH23
90	vOTU583_1	GH23
91	vOTU585_1	GH23
92	vOTU588_2	CBM50
93	vOTU588_3	CBM26
94	vOTU599_6	AAD17596.1
95	vOTU618_2	GH24
96	vOTU628_1	CBM50
97	vOTU637_7	CBM50
98	vOTU637_10	GH36
99	vOTU696_1	GH25
100	vOTU725_5	GH0
101	vOTU725_8	GH25
102	vOTU726_1	GH0
103	vOTU729_1	GH23
104	vOTU732_3	GH23
105	vOTU738_18	GH24
106	vOTU738_22	CBM50
107	vOTU738_26	GH23
108	vOTU739_1	GH23
109	vOTU739_2	AAC37340.1
110	vOTU744_2	GH24
111	vOTU746_3	CBM5
112	vOTU749_3	GH58
113	vOTU749_7	GH24
114	vOTU755_15	GH23
115	vOTU755_23	GH24
116	vOTU756_1	AAC37340.1
117	vOTU756_2	GH23
118	vOTU758_1	GH23
119	vOTU758_18	GH108
120	vOTU758_31	GH58
121	vOTU758_33	GH108
122	vOTU760_1	GH23
123	vOTU760_4	CBM50
124	vOTU766_7	AAQ96493.1
125	vOTU766_9	GH58
126	vOTU770_1	GH104
127	vOTU772_2	GH23
128	vOTU772_19	GT4
129	vOTU777_1	GH24
130	vOTU778_4	GH24
131	vOTU780_4	GH105
132	vOTU780_7	GH24
133	vOTU780_14	GH23
134	vOTU783_6	GH35
135	vOTU786_1	GT2
136	vOTU789_5	AA3_2
137	vOTU791_4	GH28
138	vOTU792_1	AA9
139	vOTU792_2	AA9
140	vOTU794_2	GH55_2
141	vOTU797_5	GH108
142	vOTU800_3	AA3_2
143	vOTU802_7	GH35
144	vOTU808_1	GH55_2
145	vOTU808_2	GH55_2
146	vOTU808_3	GH55_2
147	vOTU808_4	GH55_2
148	vOTU810_1	GH19
149	vOTU812_6	CBM1
150	vOTU818_4	GH0
151	vOTU819_1	GH18
152	vOTU822_1	GH135
153	vOTU824_1	GT32
154	vOTU824_2	GH11
155	vOTU826_1	GT20
156	vOTU828_2	GH92
157	vOTU829_1	GT0
158	vOTU837_1	AA9
159	vOTU843_3	GH75
160	vOTU849_2	PL14_5
161	vOTU855_1	GH55_2
162	vOTU855_2	GH55_2
163	vOTU859_1	GH43_6
164	vOTU868_1	AA3_2
165	vOTU870_1	GH43_26
166	vOTU870_2	GH43_26
167	vOTU870_3	GH43_26
168	vOTU871_1	GT2
169	vOTU873_1	CBM50
170	vOTU873_3	GH75
171	vOTU875_2	GH13
172	vOTU879_1	GT4
173	vOTU882_1	GH32
174	vOTU882_2	GH32
175	vOTU884_1	CE16
176	vOTU888_1	GT90
177	vOTU888_2	PL1_4
178	vOTU889_13	GH23
179	vOTU889_15	GH20
180	vOTU889_16	GT71
181	vOTU889_21	GH13_23
182	vOTU889_27	GH47
183	vOTU889_34	GH1
184	vOTU889_35	GH13_31
185	vOTU889_40	CBM50
186	vOTU889_47	GT2
187	vOTU889_49	GT9
188	vOTU889_57	GH5_12
189	vOTU889_60	GH1
190	vOTU889_66	GH2
191	vOTU889_76	GH76
192	vOTU889_80	GT106
193	vOTU889_81	GH16_18
194	vOTU889_91	GH115
195	vOTU889_98	GH16
196	vOTU889_99	GT21
197	vOTU889_105	CBM50
198	vOTU889_107	CBM91
199	vOTU889_108	GH13_19
200	vOTU889_111	GT4
201	vOTU889_115	GH17
202	vOTU889_116	GH117
203	vOTU889_125	GT116
204	vOTU889_127	CE11
205	vOTU889_135	GH16
206	vOTU889_139	GH16_10
207	vOTU889_151	GH2
208	vOTU889_153	GT31
209	vOTU889_164	GH101
210	vOTU889_168	GT51
211	vOTU889_173	GT2
212	vOTU889_176	GT1
213	vOTU889_178	GH73
214	vOTU889_180	GT20
215	vOTU889_181	GT20
216	vOTU889_183	GT51
217	vOTU889_185	GT0
218	vOTU889_198	GT35
219	vOTU889_199	GH13_48
220	vOTU889_208	CBM26
221	vOTU889_210	CBM50
222	vOTU889_218	CBM50
223	vOTU889_221	GH23
224	vOTU889_224	AA3_2
225	vOTU889_230	CE14
226	vOTU889_237	GT2
227	vOTU889_241	GH3
228	vOTU889_244	GH72
229	vOTU889_265	AA10
230	vOTU889_271	CBM50
231	vOTU889_278	GT25
232	vOTU889_283	GH31_3
233	vOTU889_288	GH32
234	vOTU889_293	GH20
235	vOTU889_300	AA4
236	vOTU889_304	GH18
237	vOTU889_309	GH47
238	vOTU889_313	GT41
239	vOTU889_318	GT4
240	vOTU889_331	CE14
241	vOTU890_2	GH32
242	vOTU891_1	AA2
243	vOTU896_2	GH75
244	vOTU899_3	GH18
245	vOTU899_4	GH18
246	vOTU901_1	GT2
247	vOTU903_2	GH17
248	vOTU904_3	GT34
249	vOTU905_1	GH76
250	vOTU908_1	GT41
251	vOTU908_2	GT41
252	vOTU913_1	CE16
253	vOTU917_1	GH31_1
254	vOTU918_2	GT4
255	vOTU920_1	CBM0
256	vOTU922_1	GH88
257	vOTU923_1	GT57
258	vOTU923_2	GH10
259	vOTU930_2	GH31_3
260	vOTU932_2	CBM12
261	vOTU936_2	GH3
262	vOTU936_3	GH3
263	vOTU937_2	GH1
264	vOTU937_3	GH1
265	vOTU938_1	GH0
266	vOTU938_2	AA1_3
267	vOTU951_2	GH43_26
268	vOTU953_1	CBM32
269	vOTU957_1	GH3
270	vOTU957_2	GH31_4
271	vOTU957_3	GH32
272	vOTU958_1	GH2
273	vOTU958_2	GH2
274	vOTU959_3	GT34
275	vOTU962_1	GH146
276	vOTU962_2	GH146
277	vOTU963_1	GH55_2
278	vOTU966_1	GH37
279	vOTU968_1	GH13_5
280	vOTU969_1	GT2
281	vOTU969_2	GT2
282	vOTU974_1	GT21
283	vOTU976_1	GT90
284	vOTU977_2	GT23
285	vOTU981_1	GT2
286	vOTU991_1	GH135
287	vOTU998_1	GT71
288	vOTU999_2	GH72
289	vOTU1000_1	GH17
290	vOTU1000_2	GH125
291	vOTU1008_5	CBM48
292	vOTU1008_7	CBM48
293	vOTU1008_13	GT4
294	vOTU1008_14	GH25
295	vOTU1008_15	GT4
296	vOTU1008_16	GH23
297	vOTU1008_21	GT51
298	vOTU1008_25	GH20
299	vOTU1008_26	GH23
300	vOTU1008_27	GT2
301	vOTU1008_28	GT2
302	vOTU1008_29	GT4
303	vOTU1008_30	GT2
304	vOTU1008_35	GT34
305	vOTU1008_37	CBM14
306	vOTU1008_38	GH2
307	vOTU1008_48	GH78
308	vOTU1008_55	GH18
309	vOTU1008_58	CBM50
310	vOTU1008_61	AA3_3
311	vOTU1008_62	CE4
312	vOTU1008_67	GT0
313	vOTU1008_73	GH3
314	vOTU1008_77	CE4
315	vOTU1008_78	CE14
316	vOTU1008_79	GH125
317	vOTU1008_80	GH55_1
318	vOTU1008_86	GH20
319	vOTU1008_95	CBM13
320	vOTU1008_107	GH3
321	vOTU1008_109	CBM42
322	vOTU1010_1	GH92
323	vOTU1014_2	GT4
324	vOTU1014_6	GH2
325	vOTU1016_2	GH47
326	vOTU1016_3	GH47
327	vOTU1018_1	GH125
328	vOTU1019_1	GH132
329	vOTU1023_2	GT31
330	vOTU1023_3	GT2
331	vOTU1023_8	AA9
332	vOTU1023_9	CBM50
333	vOTU1023_18	GT4
334	vOTU1023_24	CBM18
335	vOTU1023_28	CBM50
336	vOTU1023_30	GH5_22
337	vOTU1023_32	GH152
338	vOTU1023_37	GT2
339	vOTU1023_43	CBM18
340	vOTU1023_49	GT4
341	vOTU1023_65	GT51
342	vOTU1023_66	GT2
343	vOTU1023_67	GT9
344	vOTU1023_70	GT28
345	vOTU1023_72	GH20
346	vOTU1023_73	GT33
347	vOTU1023_74	CBM50
348	vOTU1023_75	GH3
349	vOTU1023_77	CBM0
350	vOTU1023_92	GH100
351	vOTU1023_95	CE14
352	vOTU1023_98	GH31_4
353	vOTU1023_102	CE16
354	vOTU1023_113	GH23
355	vOTU1023_114	GT90
356	vOTU1023_116	GH3
357	vOTU1023_118	GH43_18
358	vOTU1023_123	CBM50
359	vOTU1023_125	CBM13
360	vOTU1023_126	CBM2
361	vOTU1023_127	GT119
362	vOTU1023_128	GT119
363	vOTU1023_130	GT119
364	vOTU1023_137	PL4_2
365	vOTU1023_144	GT39
366	vOTU1023_145	GH154
367	vOTU1023_146	GH51_1
368	vOTU1023_148	CBM91
369	vOTU1023_150	GH65
370	vOTU1023_153	AA1_3
371	vOTU1023_158	GH92
372	vOTU1023_159	GH15
373	vOTU1023_165	CBM18
374	vOTU1023_168	GT57
375	vOTU1023_170	CBM50
376	vOTU1023_173	GT2
377	vOTU1023_174	GT2
378	vOTU1023_182	GH36
379	vOTU1023_185	GH13_11
380	vOTU1023_194	GT2
381	vOTU1023_196	CBM0
382	vOTU1023_197	CE11
383	vOTU1023_198	GT4
384	vOTU1023_199	GH135
385	vOTU1023_202	GT87
386	vOTU1023_209	CE14
387	vOTU1023_211	GT2
388	vOTU1023_213	GT2
389	vOTU1023_219	GH16_1
390	vOTU1023_220	GH72
391	vOTU1023_231	GH2
392	vOTU1023_238	GH92
393	vOTU1023_241	GH43_21
394	vOTU1023_246	CE8
395	vOTU1023_255	GH23
396	vOTU1023_258	PL8_4
397	vOTU1023_261	AA4
398	vOTU1023_279	AA1_3
399	vOTU1023_295	GH76
400	vOTU1023_297	GT32
401	vOTU1023_302	GT2
402	vOTU1023_305	CBM16
403	vOTU1023_308	GT71
404	vOTU1023_318	GH135
405	vOTU1023_319	CBM12
406	vOTU1023_331	AA9
407	vOTU1023_340	GH5
408	vOTU1023_343	GH176
409	vOTU1023_349	GT2
410	vOTU1023_372	GT4
411	vOTU1023_373	GT28
412	vOTU1023_374	GT2
413	vOTU1023_380	GT3
414	vOTU1023_383	GH20
415	vOTU1023_386	PL8_4
416	vOTU1023_392	GT49
417	vOTU1023_396	AA7
418	vOTU1023_408	GT32
419	vOTU1023_409	GH16_18
420	vOTU1023_411	CE8
421	vOTU1023_416	CE4
422	vOTU1023_419	GH18
423	vOTU1023_422	GT22
424	vOTU1023_425	CBM6
425	vOTU1023_430	GH9
426	vOTU1023_434	GT68
427	vOTU1023_451	GH132
428	vOTU1023_453	GT2
429	vOTU1023_457	CBM50
430	vOTU1023_459	AAO76290.1
431	vOTU1023_460	GT2
432	vOTU1023_466	CE14
433	vOTU1023_470	CBM48
434	vOTU1023_481	CBM50
435	vOTU1023_482	GT4
436	vOTU1023_483	GT0
437	vOTU1023_484	GT0
438	vOTU1023_485	GT4
439	vOTU1023_487	GT4
440	vOTU1023_489	CBM50
441	vOTU1023_491	GT0
442	vOTU1023_495	GT0
443	vOTU1023_497	GH79
444	vOTU1023_502	GT20
445	vOTU1023_506	GT0
446	vOTU1023_507	GT2
447	vOTU1023_510	GT4
448	vOTU1023_511	CBM32
449	vOTU1023_516	CBM56
450	vOTU1023_517	GT2
451	vOTU1023_524	GT1
452	vOTU1023_525	GH38
453	vOTU1023_529	GT2
454	vOTU1023_539	AA1
455	vOTU1023_546	GH31_13
456	vOTU1023_547	GH176
[truncated: 6,384 more rows]

## Sheet: CAZy_vOTU_filtered
NO.	Viral protein	CAZY name
[truncated: 3,205 more rows]
