# Supplementary material for: Metagenomic analysis of the DNA virome communities in swine lungs
Source: Front Microbiol. 2026 May 28;17:1798033. doi: 10.3389/fmicb.2026.1798033 (PMC13253880; doi:10.3389/fmicb.2026.1798033)
Supplement: Supplementary file 19 [file Table_12.XLSX]

## Sheet: Sheet1
Supplementary Table 12.Reference sequences of terminase large subunits (TerL) with different packaging strategies
NO.	Name	Accession	Sequence	Packaging Strategy
1	AAF30354.1 terminase large subunit [Escherichia phage HK022]	AAF30354.1	MTRGERVIAFIERFCIVPEGKLIGQPMRLDTFQKEFILAVYDNPAGTDMAILSIARKNGKTGLIAGILLAHLVGPEAVQNTQIVSGALSREQAAIVFNLAVKMVNLNPKLQEIVHITPSGKKLIGLPCNVEYKALSAEGKTTHGLSPILAILDETGQVRGPQDDFIDAITTAQGAHENPLLIVISTQAANDADLLSIWIDDAVKSKDPHIVCHVYEAPKDADISKRESWLAANPALGTFRSEKDMARQAEKAGRMPSFENTFRNLNLNQRVSTVSPFISRSVWELCGEMPINTPRKWYAGLDLSARNDLTALVIAGEADDGVWDVFPFFWTPQKTLEERTKTDRAPYDVWVREGLLRTTPGASVDYSFVVADIAEIIGDFDLTSIAFDRWRIDQFRKDA…	3_extended_cos_ends
2	AAF31098.1 terminase large subunit [Escherichia phage HK97]	AAF31098.1	MTRGERVIAFIERFCIVPEGKLIGQPMRLDPFQKDFILAVYDNPAGTDMAILSIARKNGKTGLIAGILLAHLVGPEAVQNTQIVSGALSREQAAIVFNLAVKMVNLNPKLQEIVHITPSGKKLIGLPCNVEYKALSAEGKTTHGLSPILAILDETGQVRGPQDDFIDAITTAQGAHENPLLIVISTQAANDADLLSIWIDDAVKSKDPHIVCHVYEAPKDADISKRESWLAANPALGTFRSEKDMARQAEKAGRMPSFENTFRNLNLNQRVSTVSPFISRSVWELCGEMPINTPRKWYAGLDLSARNDLTALVIAGEADDGVWDVFPFFWTPQKTLEERTKTDRAPYDVWVREGLLRTTPGASVDYSFVVADIAEIIGDFDLTSMAFDRWRIDQFRKDA…	3_extended_cos_ends
3	ACR54226.1 terminase large subunit [Staphylococcus phage phiPVL-CN125]	ACR54226.1	MTDYVTKYAKKVVSGEILASLKNIQVCKRHLSFMENPPNGCHWDNHLSNKAIKFVEMLPDPKTNQPMPLMEFQKFIVGSLYGWRRGQYRMFTKAYISMARKQGKSLIVSGMSVNELLFGQYPKFNRQIYVASSTYKQAQTIFKMASQQVNLMRSKSKFIREKTDVRKTDIEDVLSSSVFAPLSNNPDAVDGKDPTVAILDELASMPDDEMYSRFKTGMTLQKNPLTLLVSTAGDNLNSQMYQEYKYIKRILNEGVRADNYFVYCAEMDSQEEVQDETKWIKAMPLLESKEHRKTILQNVKADIQDELEKGTSYHKILIKNFNLWQAQREDSLLDISDWEQVITPMPNINGKDVYIGVDLSRLDDLTSVGFIFPNDDKKVFLHSHSFIGLRTNLEQKSKR…	3_extended_cos_ends
4	NP_037698.1 terminase large subunit [Escherichia phage HK97]	NP_037663.1	MTRGERVIAFIERFCIVPEGKLIGQPMRLDTFQKEFILAVYDNPAGTDMAILSIARKNGKTGLIAGILLAHLVGPEAVQNTQIVSGALSREQAAIVFNLAVKMVNLNPKLQEIVHITPSGKKLIGLPCNVEYKALSAEGKTTHGLSPILAILDETGQVRGPQDDFIDAITTAQGAHENPLLIVISTQAANDADLLSIWIDDAVKSKDPHIVCHVYEAPKDADISKRESWLAANPALGTFRSEKDMARQAEKAGRMPSFENTFRNLNLNQRVSTVSPFISRSVWELCGEMPINTPRKWYAGLDLSARNDLTALVIAGEADDGVWDVFPFFWTPQKTLEERTKTDRAPYDVWVREGLLRTTPGASVDYSFVVADIAEIIGDFDLTSIAFDRWRIDQFRKDA…	3_extended_cos_ends
5	NP_037663.1 terminase large subunit [Escherichia phage HK022]	NP_037698.1	MTRGERVIAFIERFCIVPEGKLIGQPMRLDPFQKDFILAVYDNPAGTDMAILSIARKNGKTGLIAGILLAHLVGPEAVQNTQIVSGALSREQAAIVFNLAVKMVNLNPKLQEIVHITPSGKKLIGLPCNVEYKALSAEGKTTHGLSPILAILDETGQVRGPQDDFIDAITTAQGAHENPLLIVISTQAANDADLLSIWIDDAVKSKDPHIVCHVYEAPKDADISKRESWLAANPALGTFRSEKDMARQAEKAGRMPSFENTFRNLNLNQRVSTVSPFISRSVWELCGEMPINTPRKWYAGLDLSARNDLTALVIAGEADDGVWDVFPFFWTPQKTLEERTKTDRAPYDVWVREGLLRTTPGASVDYSFVVADIAEIIGDFDLTSMAFDRWRIDQFRKDA…	3_extended_cos_ends
6	NP_043560.1 terminase large subunit [Ceduovirus c2]	NP_043560.1	MSLIQDWIGQDKDNGEMIKLLKKKVAKIEHEIDYKKAEKIFDFIEEFMTLPNNERFKIIPYHKAVLTLMYCTPYQIDEFVVIVGRSNAKSILDVMIALIELFLFPKPNSVIALMATKKDQAEKILMKHFRAMGNCQGTIINKFKNQFKLNKEQILVKDNSILKSKGTEISIYASNEDTLDGGREQLVIIDEFGAFKKNPLITIRQGLRKNKGTLFISTTNNVIRGGAYDDELESWKEWVKDDDFSHWVFYYALDDYDEVKDSSKYIKANPALGYTLSLEDIQKDFIGAIGNPVKMAKIITKRFNLSMTDSTTIFSKQLVDKCLVPPLDFSGRLVAIGSDFSVRGDVWGTVIGYRENGHYYFKAIPVMPESAEDKFKHLGETITHEGINNMTDEAWDAFM…	3_extended_cos_ends
7	NP_044948.1 terminase large subunit [Lactococcus phage SK1]	NP_044948.1	MYYLNKMLEYNKENGIIINKYIRKTIQKQIRIHNKYIYRYDRVTQAIEWIEDNFYLTTGNLMKIELLPTQRWWYELMLGYDMIDEKGVQVNLINEIFLNLGRGSGKSSLMATRVLNWMILGGQYGGESLVIAYDNTQARHVFDQVRNQTEASDTLRVYNENKIFKSTKQGLEFASFKTTFKKQTNDTLRAQGGNSSLNIFDEVHTYGEDITESVNKGSRQKQDNWQSIYITSGGLKRDGLYDKLVERFKSEEEFYNDRSFGLLYMLENHEQVKDKKNWTMALPLIGSVPKWSGVIEEYELAQGDPALQNKFLAFNMGLPMQDTAYYFTPQDTKLTDFNLSVFNKNRTYVGIDLSLIGDLTAVSFVCELEGKTYSHTLTFSVRSQYEQLDTEQQELWTEF…	3_extended_cos_ends
8	NP_049967.1 terminase large subunit [Streptococcus phage Sfi21]	NP_049967.1	MKTNLIKTHDIDAAYKEFDFSDVAKKYQDDGTKYCFDALEGRIVTGYMIKLACFRHLRDLQRQGNDDFPYTYDTAEADKLLRFARICPNVDTGEPTQLMPWQKFILCMLFGWRNANGGKRFSRAIVSVGRGQGKTYLMAILTAYSYFIESFGLSNQDYLVTSIKFKQTNKLLGYIKSMMKQIIQKEPFKSLANETELGLHSDQVIMKANNNILRAISAESGQYDSFHFTTAIFDEMGEIETRNAVSKIVSGQVKVPNRQFIQISTAYPNPSVPFREDQMIMQQAMEDDDNREADTYLCLVWSQDNLEEVFQPETWMKSNPLLDLEQERDNLMKGLLDKRDSDLLSGNLSDFQVKNMNCWLLADSNSFLDLKDIENAVIDDFDIKGKRVYVGLDASMFSD…	3_extended_cos_ends
9	NP_050148.1 terminase large subunit [Lactobacillus phage phiadh]	NP_050148.1	MKIDLTQTHDVEGAFNSIDWSDIKTKYHDPATLYAFSVLNGTKLAGYKIKLASFRHLMDLRRQGQPDFPYHYDVDEANRLLRFAKICPNVDTGEPTKLMEWQEFTFALMFGWRDKDNNKRFTRVIDSVARGQGKTYQMAILVCYSFLIESVGLSNQDYLVASINFKQTMKLFGYVASMMRKIIQIEPFKSYANEVNLYIQSDQIIMKKNNNVLRAISLEAGQYDSYHFRTAIFDEIGEVKSRETVSKIISGQVKVSNHQFIQISTSYPDPTVPFHEDQKMIIQAMEQDWKRDADSYLGLIWSQDSLDETYKPETWVKSNPLLDLPDQRDNLLKGLTDKRDSDLLTGNISDFQTKNLNLWLKQSTDSYLNLKDVEDAVYNDFNIDGHEVFIGFDYSMFSD…	3_extended_cos_ends
10	NP_536358.1 terminase large subunit [Burkholderia phage phiE125]	NP_536358.1	MATNFPRVEQGLKFARDVVRGKRPACRYVQLACKRHLDDLAASRKKDFRWKFDPEAAERKLALIELLPHTKGEWAFKGQLVTLEPWQKFGLMATFGWLNKRTGKRRFRESYWEVPRKNGKSVTAAGVGIGMFVLDDEFGAEVYAGATTEKQAWEVFRPAQLMVKRSPMLIDSAGIEVNASNMNKPADGSRFEPIIGNPGDGASPSCAIVDEYHEHDSAALYETMLTGMGARRQPLMFIITTAGANIEGPCFDKRRQVIEMLEGTVPDDELFGWIWTIDEGDDWTDPRVLAKANPNIGISVYQDYLESQQQRAIKSARFTNTFKTKHLNVWTSAKAGYFNLEDWKSCEDRSLTLEQFEGQDCVLALDMARKLDLNSMARLFWHDIDGRRHYFCVAPRFWV…	3_extended_cos_ends
11	NP_543088.1 terminase large subunit [Enterobacteria phage phiP27]	NP_543088.1	MNVNAANQYARDVVRGKIQVCRYVVLACQRHLDDLENSAKKNYPFKFDKDKAERVAKFIQLLPHTKGEWAFKRMPITLEPWQLFCICVVFGWVRKKSGLRRFREAYNEIPRKNGKSAMSAGVGLYMFACDDEFGAEVYSGATTEKQAWEVFRPARLMAQRTEPLREAFGIEVHAQSMSRPEDGARFEPLIGDPGDGASPSCALIDEYHEHQTDALYQTMQTGMGARRQPLIFGITTAGYNIEGPCYDKRREVIEMLEGIVPNDELFGIIYTIDDGDDWTDPAVLRKANPNMGISVYSDYLLSQQRAAINNPRKVGVFKTKHLNIWVAAKDAFFNLVNWQKCEDRSLTLERFEGHTCILAFDLARKLDLNAMVRLFTREIDGKTHYYCVAPKFFVPYDTI…	3_extended_cos_ends
12	NP_612831.1 terminase large subunit [Clostridium phage phi3626]	NP_612831.1	MFNTVLEELIDYSNSILDGKINACKRHKQACKRFLNDLERMESDDFEYYWDEEEAQRIVKWYGHCRHSKGVLEGKPIILNSWAKFVVCNIEAWKHKDTNYRRFRFAFIQVARKNQKSQLEAGMAGYEIGAKGYNAAEVYTLGVERDQAKIVFEEWELMASKPLKKRFKFTQKVIKHKKSNSFIKHLSKKAGKTGDGKNPQMAVIDEYHAHPNSKMYDVMKSGMMARTEPLLVIITTAGEDYEETACYYEYLDCCSILDGTFENEKYFVMICELEDEDDPFDEKAWIKANPVLCTYEEGIESMRQNANLAKNTSNEEKRIEFLTKNCNIYVAAGEKKYVDVEFWKACKENITLEKFRGHDCYIGMDLSKSGDLTSIAFEFPYLDEGIRKYALFGKSFIPA…	3_extended_cos_ends
13	NP_680484.1 terminase large subunit [Lactobacillus phage A2]	NP_680484.1	MPNFIKRVLDGRLITSKAVNLAVKRHQEDLKRTDWRWHYDPNLAGKAVKFMEILPEPKSGKPQPLAPFQKFIIGSIYGWVDKDDSNIRRFTDVFISMARKNGKSLLISGVILYEFLFGKNPANKRQLYTAANDRKQAGIVFGMVKDRLRALMRKDPGIKRMVKITRDELVNLDDGSTIRSFSRDTGLVDGYEPHVAVVDEYANAKTTDMIETLASGQVLLPSYLTFIISTAGFDMNVPMFQQNYPYAKKVLSGEEKAERYFAFIAEQDNVQEVDDPNSWIKSNPLLDVDTLHSQISDYLTTKLAQARADGSLNAKLVKNFNIWRQATEDSYLDFDAWKAAELTDKPDIRGQRAWIGIDVGRTSDLFAISWLIPQEGWWWLDGYAFVASKGGIDNKIKTD…	3_extended_cos_ends
14	NP_700375.1 terminase large subunit [Salmonella phage ST64B]	NP_700375.1	MSRKSYPNVNAANQYARNVVRGKITACQYVIQACQRHIDDMAAEKSKRFRYRFDKDMAEKAAKFIQLLPHTKGEWAFKRMLITLEPWQLFIVCCAFGWVQKGTKLRRFREVYTEIPRKNGKSAISAGVALYCFTCDNEFGAEVYSGATTEKQAWEVFRPARLMCKRTPLLVEAFGIEVNASNLNRPEDGARFEPLIGNPGDGASPHCAIVDEYHEHPTDALYTTMLTGMGARRQPLMWAITTAGYNIEGPCYDKRREVIEMLNGSVPNNELFGVIYTVDEGDDWTDPKVLEKANPNIGVSVYRDFLLSQQQRAINNARHAGVFKTKHLNVWVAARTAFFNLVSWQNCEDKTLTLELFEGQPCVLAFDLARKLDMNSMARLFTREIDGKTHFYSVAPRFW…	3_extended_cos_ends
15	NP_858953.1 terminase large subunit [Xanthomonas phage Xp10]	NP_858953.1	MKVPEYSTSVPDWETRLEQGLSLIPPPIFPAQAELAMSVFSRLKAVDVAGQPTYGECSPPWVLDFVRYIFGSYNAETGHNLIKEFFCLVPKKSSKSSIASGVMLTQLIMGWRKSASYLIVAPTIEVAQASFKPASDSVRADPQLSKLINISTHTRTLTNRVSGAVLKVIAADENSVTGSKASVLLVDECHRLGTKENASSMLREAAGGLAARPEGFIIKLSTQASEPPAGVFKDDLDLFRSIRDGIVVDKRRFGVLYEHPKAWLEDGRAMTLEGIKLVNPSLGYSVDMNYLEDAYERAKNIGGGELLDYLAKHANVQIGMNLRNDRFAGADFWAQNADPTLTLDTLIERCEVAVVGIDGGGLDDLLGLSVVGRCKKTRKWLSWSYGWCHTIALERVKQN…	3_extended_cos_ends
16	NP_892047.1 terminase large subunit [Yersinia phage PY54]	NP_892047.1	MASYPNVNAAQQYARDILSGKILAGKYIKLACQRHLDDLKNSVNDKNYPYRFDRDLAERACCFVQLLPHSSGDLKGQKLKAEPWQLFIFSSIFGWVTKKGKKRRFKETYIRVGRKNGKSFFAAGIGMYMFCADGENAAEVYCGATKMAQAKKVFTPASQMAKLLPDLRSRFNVSVWAEKLTREDGSVFAPVVGNPGDGDSPSCAIIDEYHEHPTDILYSTMTTGMGARSQPLTLIITTAGKDIESPCYDKDNEVKQCLDKMLPNERLFGMIYELDALDNWQDPCNLIKANPNLGVSVFYEDLVEKLHLAKTVPRMTNDIKTKHLNMWVSGKTAFFNMDHWAKAEDKNLKLSNFKGEESHLGLDLAAKLDLNAGVPVFTREIEGKRHYYCVGSKFWVPED…	3_extended_cos_ends
17	YP_002117560.1 terminase large subunit [Rhizobium phage 16-3]	YP_002117560.1	MAKKPMTRGERVIAFIERYCLVPEGTLLGKPVKLLPFQRKFILAVYDNPAGTSRAYLSIARKNGKTGLIACLLLAHIVGPEAYQNGRIVSGARSRKQAAEVFNYAAKMVMMSTELSKLARIVPSAKMIVGLAKNVEYQASSAEAKSAHGGSPILAILDEVGQIKGPTDDFVEAIETSQGAYEGRAMLFAISTQAATDNDLFSRWIDDAETSKDPRIVSHIYTAPADCELDDREAWAAANPALGVFRSVKDVEDFSLLASRMPTKEASFRWLFLNQRIDASAPFVSPAVWRACDAPIVESFDGLPVFGGLDLSEVSDLTSLVLMAPKESDAGTIWHVKPTFWLPGDALREKAKADRVPYDVWHGNGQLETTPGPTVDYEFVAHHLRGLFDTLDIRKIAFD…	3_extended_cos_ends
18	YP_006582.1 terminase large subunit [Klebsiella phage phiKO2]	YP_006582.1	MAAYPNVSVANKYARDIVDGKIVACRFIRLACQRHFDDLKKSLDKNYPYKFDRDLAERACKFVQLLPHSSGELAGQKLKLEPWQSFIFCSIFGWVTKKDKKRRFREAYIRVARKNGKSFFAAGVGIYTFCADGENSAEVYCGATTMAQAKKVFTPARQMASRLPALRSRFDISVWTDSLTRPDGSVFAPMAGKPGDGDSPHCAIIDEYHEHDTDHMYEAMTMGMGARSQPLTLIITTAGSSLESPCYDKDKEVKEAIEGITCNERLFGMIYELDVGDDWTDPKNLIKANPNLNVSVKYSDLVELLEVAKQVPRKVNAFKTKRLNIWVSGKSAFYNMEQWKAAEDKNLKLEDFANDTCNVGLDLAKKLDMNAGIRLFTREIEGKRHYYCIKPKFWVPEDT…	3_extended_cos_ends
19	YP_009829876.1 terminase large subunit [Bacillus phage phi105]	YP_009829876.1	MQEITAEILIERVWSYAEKIRSGEIKAGKKQKWAVERFFKDVDRLAEDDCPYYFDAEAVVDFYEWSRQFNHVEGILAGQPIELTDFQLFIAANIYGFYKKENGARRFRKAYIQLARKNAKSQFLALIASYEIFPTQEKHRVFIAGWSREQSDEVYQAILEQLHHAPILKGKYTSANGRVKKYKTNSIIQPLSREARKLGDGKNPSLGIVDEYHAHETSEIYDVLDSGMVARRSPLMAVITTAGFNMERPCFKEYQYTSKILDPDIDTENDDYFVMICELDPEDDIKDESNWIKANPIVATYPEGMESLRSALKVALEVPEKMRSFLTKNMNRWVDQKDNGYMKMTKWRACSGEIPDLQGLPVYLGLDLSMTTDLTSVGYVAVQDGFFYVGQHSFMPEAR…	3_extended_cos_ends
20	YP_010133222.1 terminase large subunit [Lactococcus phage BK5-T]	YP_010133222.1	MMITELAPTKTMNNLIIEFKVDLTQDHDVLGAYHSIDFSEIRAKYRDPGTRYAFAVLDGITKSGYLTKLAAFRHLRDLQRIGREDFPYRYSKKEIKNLLKVASVVPNVDTGEPTELMPWQKFIMCMLIGWRNSEGGKRFTVAIISVSRGQGKTYILAILMVYSFLFESLGLSNQDFLVSSINFKQTSKLFGYVKTMLKTVIKIEPFKTIAAETGLTDRSILNDEVVMKKMNNKIRAISHEAGQYDSFHFTTAIFDEIGEVTNREKISKIVSGQVLVKNHQFVQISTSYPDPSVPFRKDQKTLQEAMEKDWDREADTSLCLVWAQDDLSETFEPETWVKSNPLLELEDKKDILLKGLIDKRNSDLLQGTLHDFQTKNLNMWLQQDVDSYLNLADVEKAII…	3_extended_cos_ends
21	YP_762513.1 terminase large subunit [Lactococcus phage P008]	YP_762513.1	MYYLNKMLEYNKENGIIINKYIRKTIQKQIRIHNKYIYRYDRVTQAIEWIQDNFYLTTGNLMKIELLPTQRWWYELMLGYDMVDEKGIQVNLVNEIFLNLGRGSGKSSLMATRVLNWMILGGQYGGESLVIAYDNTQARHVFDQVRNQTEASDTLRVYNENKIFKSTKQGLEFTSFKTTFKKQTNDTLRAQGGNSSLNIFDEVHTYGEDITESVNKGSRQKQDNWQSIYITSGGLKRDGLYDKLVERFKSEEEFYNDRSFGLLYMLENHEQVKDKKNWTMALPLIGDVPKWSGVIEEYELAQGDPALQNKFLAFNMGLPMQDTAYYFTPQDTKLTDFNLSVFNKNRTYVGIDLSLIGDLTAVSFVCELEGKTYSYTLTFSVRSQYEQLDTEQQELWTEF…	3_extended_cos_ends
22	AXF51431.1 putative terminase large subunit [Erwinia phage Pavtok]	AXF51431.1	MALALRERPPAPQHTHIKEQDAPATVCLPVPHDFVPKTPADLKVCLSDPMWRICSGQLYKIMIKGDDNDDDDDALVVPFKPNRAQRRLIKRMHSRNIILKARQLGFTTFLCIFFLDCTLFRPNVRAGIIAHEEDAAKAIFRDKVKFAYLNLPAHLREVMPLKRDAAEELLFAHNNSSIRVSTSMRSGTMQYLHISEFGKICAKRPDRAEEVVRGSIPTVPTRGGMLFIESTAEGRDGHFYKMTTKAEQLSQLGRRLTPKEYRFHFFPWWQEANYRMDPDGVVMSRADHEYFDKIEGIMGCSIDIEQRAWWIATRDNDFSGEEESMWQEYPSTPAEAFQVSNKGCYYAVQMAKVRKEKRLTRVPFEPGYPVNTFWDIGAGDGTAVWFHQQVGVQHRFIHF…	933w-like_headful
23	NP_049511.1 terminase [Escherichia phage 933W]	NP_049511.1	MTFRKNEPRCDEPSEMTEAEQRLFIMTKLSNPWWRLNHLYKIQNEKGELVTFRMRPAQRQLFRSMHNKNIILKARQLGFSTAIDIYLLDQALFIPHLKCGIVAQDKQAASEIFRTKIAVPFDHLPDWLRASFTIVERRSGASGGYILFGHGSSIQVATSFRSGTVQRLHISEHGKICAKYPAKAKELRTGTLNAVSDECIIFDESTAEGVGGDFYEMSNRAQEITASGLLLTAQDYKFHFYAWWQDPKYSARVPESGLKLSREKMTYFSAVEKAMNITLTDEQKQWYINKETEQREEMKQEFPSTPQEAFLTSGRRVFSAESTLQAESFCSPPMIVYDIEPVTGAKTKAQSLREGNKNELQRTLMNYLLVWELPDPDEEYVCGADTAEGLEHGDRSSLD…	933w-like_headful
24	NP_944278.1 terminase [Burkholderia phage Bcep22]	NP_944278.1	MTAASTLEHDDAPLTEDELARCLSDPMWRICSGRLYKIIIKGDDQDDDEGLVLPFRPNRAQRRLLRRLWHRNLILKARQLGFTTLICIIWLDHALFNANSRCGIIAQDRETAEALFRDKVKFAYDNLPEALREAMPLANCTKAELLFAHNNSSIRVATSVRGGTIHRLHISEFGKICAKYPDKAAEVVTGSIPAVPKSGILVIESTAEGREGEFYNITMQAEAIAQAGKPLTARDYRFHFFPWWQAPEYRMDSAHVIITEKDRQYFETIEAKHGITIDAEQRAWYVATRDADFSGNEERMWQEYPSTPDEPFKVSTEGTYYAQQLAAARKQGRIKPSLPVLFNVPCFTFWDIGNSDGTAIWVLQRVEHEWRAIRFKEGWGEPYSYFVKWLQGLGLVWDT…	933w-like_headful
25	YP_005098407.1 putative terminase large subunit [Erwinia phage PEp14]	YP_005098407.1	MALALREAPPAPQQTHIQEHEAPPTVSLPVPHDFVPHTAADLRVCLSDPMWRICSGQLYKIMIKGDDNDDDDDALVVPFKPNRAQRRLIKRMHSRNIILKARQLGFTTFLCIFFLDCTLFRPNVRAGIIAHEEDAAKAIFRDKVKFAYLNLPAHLREVMPLKRDAAEELLFAHNNSSIRVSTSMRSGTMQYLHISEFGKICAKRPDRAEEVVRGSIPTVPTRGGMLFIESTAEGRDGHFYKMTTKAEQLAQLGRRLTPKEYRFHFFPWWQESNYRMDPEGVVISRADHEYFDKVEGIMGCSIDIEQRAWWIATRDNDFSGEEESMWQEYPSTPAEAFQVSNKGCYYAVQMAKVRKEKRLTRVPFEPGYPVNTFWDIGAGDGTAIWFHQQVGVQHRFINF…	933w-like_headful
26	YP_009823952.1 terminase [Erwinia phage vB_EhrS_49]	YP_009823952.1	MKPEHLKLLADKDWRLNNLYWINDKEGKPTRFRMTPEQREYFEGIHTRNIILKARQLGFTTEVCIIQLDAALFESAKCALIAHTLNDAKRLFREKVKYAYDNLPDEIKAANPASNDSAGELVFKKGGSLYVSTSFRGGTLRYLHVSEFGKICAKYPDKAREIVTGAFEAVSTGCFATIESTAEGRAGYFFDYCQTAEKALLQGKKLSPLDWKFFFFSWWKNPQYAIDPVEALPPRLVDYFAEMEAKHGVILDDRQKAWYFAKEKTLGDDMKREYPTIPAEAFQQSVEGAYYAKQFRWLYTNKRIGTLPDNSHLPVHTFWDIGVGDSTAIWFVREVGEEFHIIDYYENSGEGLRHYMKVLKDRDYEYGEHWGPHDIENREFGSDAKSRKELAREGYEIDG…	933w-like_headful
27	YP_009824032.1 terminase [Erwinia phage vB_EhrS_59]	YP_009824032.1	MKPEHLKLLADKDWRLNNLYWINDKEGKPTRFRMTPEQREYFEGIHTRNIILKARQLGFTTEVCIIQLDAALFESAKCALIAHTLNDAKRLFREKVKYAYDNLPDEIKAANPASNDSAGELVFKKGGSLYVSTSFRGGTLRYLHVSEFGKICAKYPDKAREIVTGAFEAVSTGCFATIESTAEGRAGYFFDYCQTAEKALLQGKKLSPLDWKFFFFSWWKNPQYAIDPVEALPPRLVDYFAEMEAKHGVILDDRQKAWYFAKEKTLGDDMKREYPTIPAEAFQQSVEGAYYAKQFRWLYTNKRIGTLPDNSHLPVHTFWDIGVGDSTAIWFVREVGEEFHIIDYYENSGEGLRHYMKVLKDRDYEYGEHWGPHDIENREFGSDAKSRKELAREGYEIDG…	933w-like_headful
28	AAK86757.2 large terminase phage packaging protein [Agrobacterium fabrum str. C58]	AAK86757.2	MRDWRFIGNLPQQAPEGEWRTWLLIGGRGSGKTRAGAEWVHAVASAGKQSDLRIALVAETLGDAREVMIDGISGICRIARRHRPAFEVSRRRLLWPNGAMAQVFSSEDPESLRGPQFHLAWSDELGKWKYPQETWDMLQFGLRLGEMPRQLVTTTPRPIPLLKALLSDPTSRVARMPTAMNAQNLSPGFLKAMQERYGGTRLGRQEIGGELIDEREGALWKRADLEAIIEAAHEPLSRIVVAVDPPAGVGENSCCGIVVAGLGMSGRLVVLADCSVEGETPAGWARAVVAAFRRHEADRVVAEVNQGGEMVRAMLQSIDANLPLTLVRASRGKFTRAEPVAALYEQGRVRHSGRFEKLEDQMTDFGPDGLSSGRSPDRLDALVWAITALTTMVVNEPRV…	GTA-like_headful
29	EAP84058.1 terminase, large subunit, putative [Sulfitobacter sp. EE-36]	EAP84058.1	MPHQLPPEGDWRSWVIMGGRGAGKTRAGAEWVRAQVEGSRPLDAGRCRRVALVGETIEQVREVMIFGDSGILACSPADRRPDWEATRKRLVWPNGAVATVHTAHDPEGLRGPQFDAAWVDELAKWKKAEETWDQLQFALRLGEDPRVCVTTTPRNVGVLKNLLASPSTVTTHAPTEANAANLAGSFLEEVRARYRGTRLGRQELDGVLLADAEGALWTSERIEAGRVRDVPLLDRIVVGLDPATTAGAGSDECGIVVVGAQTQGPPQDWRAVVMADCTVQGATPSGWARAAISAMEQYGADRLVAEVNQGGQMVAEVLRQVDPLVPVKSVHASRGKVARAEPVAALYEQGRVGHVAGLDALEDQMCRMTARGYEATGSPDRVDALVWALHELMIEPAAQ…	GTA-like_headful
30	EEX99969.1 phage DNA Packaging protein [Brucella pinnipedialis B2/94]	EEX99969.1	MQKSARGKSWAVGLAFRQILAAQDEWLIRARDAQLPPDGDWHVWLIMGGRGSGKTRAGAEWVSGMALGLPPFAGKPSGHIALVGETFNDAREVMVDGPSGILSVSRLVRPRYEASRRRLIWDNGAVATLFSSEDPDSLRGPQFDAAWCDELAKWKNPQETWDMLQFGLRLGDNPRQVVTTTPRAVPLLKALLTDRTVSMTHMRTAENAGNLAEGFMQTIARRYAGTRLGRQELDGELVEERPGALWSRDRIEQCFEENPPPLARIVVAVDPPASSGKASDACGIVVAGIDAEGVGHVLADESMTMAKPHQWARRAIALYHTHEADAIVAEVNQGGEMVAAVLAAEDPSVPVLKRRASRGKWLRAEPVAALYEQGRVRHAGRFPALEDEMCDFAPEGLSS…	GTA-like_headful
31	QNR62077.1 terminase [Rhodobacter capsulatus]	QNR62077.1	MAKENTAALADLFGGSGPNAPKSIGPKTEVLPVPFSLLKKIGGKSQSVRAIQFLGLLHIPEGKKAGKPLKLADFQRKFVKGALAKKIMVGVLSIGRGNAKTALSAGLALAELVGALEENPQPKREIIFAARNRDQAKTAFQFLVGYIQGLPDADQSLFTIRRGSKLEVEFDGNGGGLARVIAADGKSILGGAPTLAIMDERAAWEREKGDSLENAILSGLGKRDGRALIISTSAPDDANTFSRWLDDPPPGTYVQEHRPPFGLPADDLDSLLIANPGATEGIGAAPEWLVSQAQRAIARGGAALSSFRNLNRNERVSTEDRSVLVTVDEWMSAEVSPDDLPEREGPCILGVDLGGSRSMSAAAFYWPETGRLEALGTFPAAPSLADRGASDGVSDRYCQ…	GTA-like_headful
32	WP_241761251.1 terminase family protein [Erythrobacter sp. NAP1]	WP_241761251.1	MAAALNQEERNEFDYHWNMIARSAQLPPDGEWRVWLIMAGRGFGKTRAGAEWVRSIAESHSEARIALVSSSLAEARAVMVEGESGLLACSPPDRRPEFEPSLRRVRFPNGAEAHLYSAGEPEALRGPQFSHAWCDEVGKWPISHSRATRAWDNLLMGLRLGDDPRIAVTTTPRAVPLVQRLLKQETSQATAVTRGSTYDNSANLPARFLEAIADEFAGSQLGRQEIEGELIEDIEGALWSRSLLEQSKEEAGPPGFRRIVIGVDPPTSSTGDECGIVVAALGEDNKAWVLADCSVARAQPEQWARAVAEAAHHWRSDRIIAEANQGGEMVESVLRAADAGLPVKLVHASRGKVARAEPVAALYASDRVRHAGNFPQLQDQMCGMLIGGEYAGPGRSPDR…	GTA-like_headful
33	ABQ88401.1 phage terminase large subunit [Enterobacteria phage CUS-3]	ABQ88401.1	MTSINPIFEPFIEAHRYKVAKGGRGSGKSWAIARLLVEAARRQPVRILCARELQNSISDSVIRLLEDTIEREGYTAEFEIQRSMIRHLGTNAEFMFYGIKNNPTKIKSLEGIDICWVEEAEAVTKESWDILIPTIRKPFSEIWVSFNPKNILDDTYQRFVVNPPDDICLLTVNYTDNPHFPEVLRLEMEECKRRNPTLYRHIWLGEPVSASDMAIIKREWLEAATDAHKKLGWKAKGAVVSAHDPSDTGPDAKGYASRHGSVVKRIAEGLLMDINEGADWATSLAIEDGADHYLWDGDGVGAGLRRQTTEAFSGKKITATMFKGSESPFDEDAPYQAGAWADEVVQGDNVRTIGDVFRNKRAQFYYALADRLYLTYRAVVHGEYADPDDMLSFDKEAIG…	headful(Sf6)
34	NP_112076.1 PBSX family terminase large subunit [Enterobacteria phage HK620]	NP_112076.1	MTSINPIFEPFIEAHRYKVAKGGRGSGKSWAIARLLVEAARRQPVRILCARELQNSISDSVIRLLEDTIEREGYSAEFEIQRSMIRHLGTNAEFMFYGIKNNPTKIKSLEGIDICWVEEAEAVTKESWDILIPTIRKPFSEIWVSFNPKNILDDTYQRFVVNPPDDICLLTVNYTDNPHFPEVLRLEMEECKRRNPTLYRHIWLGEPVSASDMAIIKREWLEAATDAHKKLGWKAKGAVVSAHDPSDTGPDAKGYASRHGSVVKRIAEGLLMDINEGADWATSLAIEDGADHYLWDGDGVGAGLRRQTTEAFSGKKITATMFKGSESPFDEDAPYQAGAWADEVVQGDNVRTIGDVFRNKRAQFYYALADRLYLTYRAVVHGEYADPDDMLSFDKEAIG…	headful(Sf6)
35	NP_958178.1 PBSX family terminase large subunit [Shigella phage Sf6]	NP_958178.1	MTSINPIFEPFIEAHRYKVAKGGRGSGKSWAIARLLVEAARRQPVRILCARELQNSISDSVIRLLEDTIEREGYSAEFEIQRSMIRHLGTNAEFMFYGIKNNPTKIKSLEGIDICWVEEAEAVTKESWDILIPTIRKPFSEIWVSFNPKNILDDTYQRFVVNPPDDICLLTVNYTDNPHFPEVLRLEMEECKRRNPTLYRHIWLGEPVSASDMAIIKREWLEAATDAHKKLGWKAKGAVVSAHDPSDTGPDAKGYASRHGSVVKRIAEGLLMDINEGADWATSLAIEDGADHYLWDGDGVGAGLRRQTTEAFSGKKITATMFKGSESPFDEDAPYQAGAWADEVVQGDNVRTIGDVFRNKRAQFYYALADRLYLTYRAVVHGEYADPDDMLSFDKEAIG…	headful(Sf6)
36	QGF21959.1 terminase large subunit [Erwinia phage Midgardsormr38]	QGF21959.1	MSDTVQLPIPAKLGPVFTAPNKRYRCSHGGRGSAKTRTFALMTAVKAYQAMMNGESGVILCAREFMNSLEESSMQEVKQAILSVPWLASNFDIGEKYIRTIDKSVSYVFAGLRHNLDSIKSKARILLCWVDEAESVSEIAWQKLSPTVREEGSEIWVTWNPERDGSATDKRFRKEAGEDCITVEMNYTDNPWFPGVLEGERQNDERRLDPATYSWVWEGAYLENSDKQVLAGKYRIAEFSDSLWKEADRLFFGADFGFAKDPNTLTRSFILHNRLYIEYEAYGQQTELDHMPALYDKIPGVRDWPIKADSARPETISYLRRQGFNISAAEKWQGSVEDGIAHLRGFDEIIIHPRCKNVAIEARMWSYKTDRITGEVLPKLADGFEHCWDGIRYGLDGHI…	headful(Sf6)
37	YP_224140.1 PBSX family terminase large subunit [Enterobacteria phage ES18]	YP_224140.1	MESQVDLQIPAKLVPVFATEGVRYRGAHGGRGSAKTRTFALMTAVKAYQAAEANISGVILCAREYMNSLEESSMEEVKQAIRSVAWLDDYFDIGEKYIRTKNRKVSYVFCGLRHNLDSIKSKARILVAWVDEAESVSSTAWKKLRPTVREEGSEIWVTWNPEKDGSATDKLFRKNPPKSSMIVEMNYVDNPWFPAVLEEERQEDLANLDYADYAWIWEGAYLENSDKQVLANKYVVQSFEDNLWRKSERLLFGADFGFAKDPSTLIRMFILDNNLYIEYEAYGNGVELDDMWKFYAGKTDATPKQLKDWKVTDDTKFPGIPEARKWPIKADNSRPETISHIKGQGFNISAAQKWQGSVEDGITFLRGFKKIIIHPRCKETAKEARLYSYKTDRITGEVL…	headful(Sf6)
38	YP_224236.1 putative terminase large subunit [Listonella phage phiHSIC]	YP_224236.1	MTTKKIELPPKILEVFEQPRGAVRFRGAYGSRGSGKSFNFAKMAAIWGAIEKMRILCTRELQVSIKESFHAELKNAIKSDEWLSSIYDVGIDYIRNNNNGTEFLFKGLRHGMGSVKSTAQIDLTIVEEAEDVPENAWVELLPTIFRTDKAECWVIWNPRKKGSPVDKRFRQFKPDDAVVVEMNYYDNPFFPKGLEDLRRHDEDTMPPELYAHVWLGAYYEHTEAQVFKNWKVEQVNTNGWEGPYYGLDFGFSQDPTAGVKCWLNGNDVYIEKEAGKVGLEIDHTADYLIKRIDGIDDAKVYADSARPESISLLKRTGIPRIEGVPKWKGSVEDGVEWLRSKRIFIDPECTETIKEFTYYSYKTDRYTGEIKNQLVDAYNHYIDAIRYCFNDMITYSPPP…	headful(Sf6)
39	CAJ28416.1 terminase large subunit [Yersinia phage PY100]	CAJ28416.1	MNEKHLSNAIRFALMKEAQIRKARTCFLTFRRVMHPEQIWDAPFPQAVCAKLQDFYEKWMNGERPKMILSTPPQHGKSVAVTDFCCWIAGKHPDKKAIYASFSERLGRRANMAIQQMMDSEKFKEIFPDSRIKTKGEPETADAQRGVDLIEYISPVTGKHGGYFRNVTIKGAVTGESLDIGIIDDPLRDRKEANSELVRDNIWEWYTDAFLTRFHKDAPLLMILTRWHIDDLAGRILEKEKNVDYVRFPAIAEKDEGWRKEGEALFEEWKPLSFLLERKSVTPPANWEALYQQNPIIAGGEMFRDEWWQYYDQSTPLPEFEYRIIYADTAQKVKEHNDYSVFQCWGYHQGKIYLLDMLRGKWEAPDLLVKAKEFWQKHRDPTNRGYLRAFKVEDKASGT…	hedaful(phiPLPE)
40	YP_004327307.1 terminase large subunit [Erwinia phage phiEt88]	YP_004327307.1	MNEILEWEDLSEAERQAIKALSERSFLAFNRIFFQLLQGEKWAVNWHHRYIAQVIEDIVIGKRRNVVFNVPPGSGKTEMLSIHAPVWTMLNCQKVRNLNISFSDTLTKRNSRRSREIITSTEFQSLWPHSLGVNQADEWQLLNNDGKVKAEVVSRAASGQITGSRGGYQMPGFSGWINLDDFDKPLDVFSEVKRKKAQQILTNTIRSRRANKSKENPTPIVAIQQRLHTDDSSAFMLSGSMGIDFEHVTIPALVDEAYIESLPDWLQEHCWNDVKGTEKMRGYWSYWPMNEYVGDLCRQWDTDEYTFMSQGMQKPIKLGGNVFDGSWWQTYGADADKPEPDRYEYRFTTADTAQKTANHNDWSVLCEWGIYKDELYLIHMERGKWKAPEMETNFKAFIS…	hedaful(phiPLPE)
41	YP_007392855.1 terminase large subunit [Klebsiella phage JD001]	YP_007392855.1	MNFDSPKELKLLRLALEEDFTLFARFFFKVLKGTKFVFSDHHHVICDALMDVFYGRTTHLIINMPPRYSKTELAVKLFSAWCYVKNPKCEFIHLSYADILALDNSESIKSVLKSEEFQKLWPHVAIKANKDSKKAWGTDQGGVFYATAAGGPITGFGAGKLDDFENGNGFGGAIIIDDPLKPDDAYSDPKRNGVNRRWDETIKSRFNSTKTPCIVIMQRLHEEDFCGTLLKDEEYNFRHLVLPAIVDEGLPTERALWPQKHSLEALKAMQKKNSYMFSGQMQQRPSPLGGGILKGSWFGRYTVVPKLKYKAVFIDTAQKAKEHNDYQVAELWGLGEDGYLYLLDVMRDKFEAYELEVKIPDFWNKHRNDKNGRLRYMAVEDKSSGTELIQKIRRKIKPV…	hedaful(phiPLPE)
42	NP_938233.1 terminase large subunit [Pseudomonas phage D3112]	NP_938233.1	MKGSTRDFLADIAQLAGEFRRQIEAEVAGFDPDPKASAARRERASADYEYFARTYFPHYVKRGNALLHDYLYKRLPELVDHPDGQHEAIAAPRGNAKSTLVSQIFVIWCVLTGRKHYPLIIMDAFEQAATMLEAIKAELEFNPRLAMDFPQGAGKGRVWQVGTIVTANDAKVQVFGSGKRMRGLRHGPHRPDLVVGDDLENDENVRSPEQRDKLENWLKKTVLSLGSADDTMDVIIIGTILHYDSVLSRLLKNPLWKRRKFKAIIEWPHRMDLWEKWEELLLNSDDEGVAALEFYQERAAAMEDGAIICWPDGQPLYKLMVKRARDGHSAFDSEQQNDPVQGENAPFAACITFWVNRLAQWMFYGACDPSLGKQGSSRDPSAILVGGFNRETGVLDVVE…	Host_ends(D3112)
43	YP_001469154.1 hypothetical protein PMV22_orf26 [Pseudomonas phage MP22]	YP_001469154.1	MNAEEKEFLRELSAMAQQLRRDIEAQQIGLDSSPEARAERRRRVLVDRDFEFFAYTYFPHHIRPPASLFHAHFFKRFPQLISSSSGLKEWWVAPRGEAKSSLLTKVGPCYVVVQGLLQRPEIRAELGMTGPAPYFVDYITLLGAETRLPTKLLEVVKTELLVNASLSLDFPEVCGKGSVWKIGEFVSLSGVKLEAFGAEQAIRGTFHGASRPKLLLGDDLITDKEAKSPTERNNRWDWLEKAIDYLGPPDGSVKYLGVGTVLNKDDPISRAKRTVGHLVHHFRAIETFPTHMDLWAHCEEVMLNDDKPVMEQYAERGSVAPDSALPSFQFYQDNREQMELGAVTSWPGVRSLYWLMRQRAKNKAAFATELQGDPRSDEDKTFTNPRFWVMRSGRWQMFG…	Host_ends(D3112)
44	YP_007002934.1 terminase large subunit [Haemophilus phage SuMu]	YP_007002934.1	MAGDGFCLQLCSLGEVVKSKEFLQQLSAYAESMRAKIEAAFDGWDDSPQAVAERRKQVSDPVNGLAFFINHYFPHYVRSPSKSQLHRYLFERLPKVFASEKSCLEAIAAPRGEAKSTIVTQLSTLWCLVTQKKRYALLVMDSIDQAYPMLEAIKSELEFNQRLRIDFPEIAGAGRVWQSGTIITRANQKVQVAGSGKKLRGLRHGAYRPDLVILDDIENDEQVRNPEQRDKLHNWLKKTVLPLGSADGKLDVIYIGTILHYDSVLSRTLASKAWNTAHFKAVLKMPDNMVLWDKWEHFYLTEGEAVADAFYFANQAEMDKGAVVSWEARPILALMKIRARDGHATFDSEYQNDPVSGDDAIFANSLQYWTELPDDLIYFGALDPSMGKAGASRDPSAIL…	Host_ends(D3112)
45	AAA96534.1 A; DNA packaging;641 [Escherichia phage Lambda]	AAA96534.1	MNISNSQVNRLRHFVRAGLRSLFRPEPQTAVEWADANYYLPKESAYQEGRWETLPFQRAIMNAMGSDYIREVNVVKSARVGYSKMLLGVYAYFIEHKQRNTLIWLPTDGDAENFMKTHVEPTIRDIPSLLALAPWYGKKHRDNTLTMKRFTNGRGFWCLGGKAAKNYREKSVDVAGYDELAAFDDDIEQEGSPTFLGDKRIEGSVWPKSIRGSTPKVRGTCQIERAASESPHFMRFHVACPHCGEEQYLKFGDKETPFGLKWTPDDPSSVFYLCEHNACVIRQQELDFTDARYICEKTGIWTRDGILWFSSSGEEIEPPDSVTFHIWTAYSPFTTWVQIVKDWMKTKGDTGKRKTFVNTTLGETWEAKIGERPDAEVMAERKEHYSAPVPDRVAYLTAG…	Lambda-like_5_extended_cos_ends
46	AOA49515.1 terminase large subunit family protein [Wolbachia phage WO]	AOA49515.1	MIYATSFSEGLRPDPQLKVSEWANEYRVLAPTAASEPGKWRTERTPYLKEIMDSLSPSSPAEKIVFMKGAQIGGTEAGNNWIGYIIDQTPGPMLVVQPTVEMGKRWSKGRFAPLIESTPCLKSKVKDPRSRDSGNTVQSKEFPGGIVVITGANSSVGLRSMPVKYLFLDEIDAYPGDSGGEGDPVLLSIARTNTFARRKIFLVSTPTIHGISRIEKEFEATDKRYFFVPCPHCNYYQILKWAQIKWEDKNPNTAHYICIECGEKIENHQKTEMLERGEWRPTNRVKGERKGFHLSSLYSPVGWYSWQQAVEDFLHAKESEQLLKVWINTTLGETWVDKGEVPDWKQLFNRREFFPIGTVPKGEVVLTAGVDVQKDRLEVEVVAWGKSRESWSIDYRVFE…	Lambda-like_5_extended_cos_ends
47	BAD78990.1 putative phage terminase large subunit [Synechococcus elongatus PCC 6301]	BAD78990.1	MAIATATDICLQGFLEGLRPDPILSVSDWADQFRFLSQRASAEPGRWRTSRTPYLAEIMDNLGATSSVEKIVFVKGSQIGGSEAGCNWIGYTIDLTPAPMLVIQPTVDIAKRFSRQRLQPLIDETPRLKAKVRPARERDSGNSVLSKEFPGGIVLLAGANSAAGLRSMPIARLFADEVDAYPGDVDGEGDPIGLAEARTRTFSRRKILLVSTPTRAGVSRIWREWELSDQRRYQVPCPHCGEYQAIAWDRIHYDPNDLSIAPVLMCEHCGTGIEERHKPKMLAAGRWVPESPDSAVRGYHLSSLYSPLGWFSWRDAVRMWVNAKTDEQQRVFVNTVLGECWAEAGEAPDWEQLYRRREDYAIATVPPGGLVLTAGVDVQSDRIELEVVAWGPNLESWSV…	Lambda-like_5_extended_cos_ends
48	NP_040581.1 terminase large subunit family protein [Lambdavirus lambda]	NP_040581.1	MNISNSQVNRLRHFVRAGLRSLFRPEPQTAVEWADANYYLPKESAYQEGRWETLPFQRAIMNAMGSDYIREVNVVKSARVGYSKMLLGVYAYFIEHKQRNTLIWLPTDGDAENFMKTHVEPTIRDIPSLLALAPWYGKKHRDNTLTMKRFTNGRGFWCLGGKAAKNYREKSVDVAGYDELAAFDDDIEQEGSPTFLGDKRIEGSVWPKSIRGSTPKVRGTCQIERAASESPHFMRFHVACPHCGEEQYLKFGDKETPFGLKWTPDDPSSVFYLCEHNACVIRQQELDFTDARYICEKTGIWTRDGILWFSSSGEEIEPPDSVTFHIWTAYSPFTTWVQIVKDWMKTKGDTGKRKTFVNTTLGETWEAKIGERPDAEVMAERKEHYSAPVPDRVAYLTAG…	Lambda-like_5_extended_cos_ends
49	NP_046897.1 terminase large subunit family protein [Escherichia phage N15]	NP_046897.1	MIISTSQVANLRTAVKAGLKSLYRPEPMTAVEWADAHYYLPKESAYQEGRWETLPFQRAIMNAMGSDYIRIVNVIKSARVGYSKMLLGVIAYFIEHKQRNELLWLPTDGDADNFMKSHVEPTIRDVPSLLSLAPWYGKKHRDNTLSMKRFTNGRGFWCLGGKAAKNYREKSVDVVGYDELAAFDADIEKEGSPTFLGDKRIEGSVWPKSIRGSTPKLRGTCQIERAAKESGHFMRFHVACPHCGEEQYLKFGDRDTPFGFKWEPEQAETVYYLCEHNACVIKQHELDFSNARYICELTGIWTRDGLRWFSSSNAEIDPPESVTFHIWTAYSPFTTWVQIVKDWFKTKGDTGKRKTFVNTTLGETWEAKIGDRPDADVLAERKEHFDAAVPERVAYLTAG…	Lambda-like_5_extended_cos_ends
50	YP_001700612.1 DNA packaging protein; large terminase subunit; Lambda gpA homolog [Phage Gifsy-1]	YP_001700612.1	MISGERRANNANRAITNGLIALHIPVPLTTVQWADEYYYLPKESSYTPGKWETLPFQVAIMNAMGYELIRVVNLIKSARVGYTKMLLGVEGYFIEHKSRNSLLFQPTDSSAEDFMKSHVEPTIRDVPVLLELAPWFGRKHRDNTLTLKRFSSGVGFWCLGGAAAKNYREKSVDVVCYDELSSFEPDVEKEGSPTLLGDKRIEGSVWPKSIRGSTPKVKGSCQIEKAANESAHFMRFYVPCPHCGEEQYLKFGDGSTPFGLKWEKSKPETVYYLCEHNGCVIRQSELDQKAGRWICDNTGMWTRDGLAYFSASGEEVPPPRSITFHIWTAYSPFTTWIQIIYDWLDALKDPNGVKTFINTTLGEPYEEAVAEKLSHELLLEKVIHYAAPVPERVVYLTAG…	Lambda-like_5_extended_cos_ends
51	YP_004421723.1 large terminase subunit [Synechococcus phage S-CBS3]	YP_004421723.1	MADAALIYAEAFREGLRPADPMTVAQWADRHRVLSTKGSAEPGPWRTDRTPYLREPMECLSPTSPYRRVVLMFGSQLGKTEVVLNWLGAIIHLWPAPTLLVQPTLDMAKRLNRQRLEPLLRETPVLSELIAPARARDSGNTMFLKEFRGGLFVLTGANSGSGLQSMPAAYLLADEVSSYPFEADDKGDPLENAEARTSTFPMGKVLITSTPGTRGMCRITHEFEQRSDRRQLAMRMPCCGALEVLRWREHMKWDTPDGEVFAQCPACGERVSEHHKTSMLTGAQWQATAKGDGITAGFHLPAWYAPAGWTSWGQIRDEFLRAKTDPLLLKGWVNKRAAEAWEDEAVAAINADGLMARAQADGYSSGTCPEGVVLLLMAVDVQDTWLETTVWGFGRGEEM…	Lambda-like_5_extended_cos_ends
52	YP_004934601.1 large terminase subunit [Synechococcus phage S-CBS1]	YP_004934601.1	MADAMQLFDRAFDEGLMPADPMTVAQWADTHRVLSTKGSAEPGPWRTDRTPYLREPMECLSPSSPWRRVVLMFGSQMGKTEVVLNWLGAIIHLWPAPTLLVQPTLDMAKRLNRQRLEPLLRETPVLSELIAPARARDSGNTMFMKEFRGGLFVLTGANSGSGLQSMPAAYLLADEVSSYPFEADDKGDPLENAEARTSTFPMGKVLITSTPGTRGMCRITHEYETRSDRRQLALKMPCCGALEVLRWREHMKWDTPDGEVFAQCPACGERVSEHHKTTMLMGAQWQATAKGDGVTAGFHLPGWYAPAGWTSWQQIRDEFLRAKTDPLLLKGWVNKRAAEAWEDEAVAAINADGLMAKAQSEAYSSGTVPAGVVLLLMAVDVQDTWLETTVWGFGRGEEM…	Lambda-like_5_extended_cos_ends
53	AOZ61694.1 terminase large subunit [Bacillus phage BJ4]	AOZ61694.1	MSNITGELIQRIAKQTFGRTDLTKEELTYILTMVNCSSYLLKNHSVKSHPITFHVSGKDAARKQAHRPWQVDIINDTHPDKAVIKSRQLGLSEVGVGEMMHFADIHSYAGVKCLYTFPTNRQMKDFVSTRINPLLASGYYGSITDPYVDSLDKKKIRNSFLIFRSSSKAAAVEGIDIDYLSMDEYDRVPASAEQSAIESMASSQFKIMRRWSTPTVPNYGIHKLFEESDQRIYMHKCDACNYTQEIDYDLNVECLDPSGVDTLAKTVRDGTYRFICQKCKAPLDRWYNGLWVPRYADRSLNNQGKRGYLISQLNAVWLSADDIKRKEINSESKQHFYNYVLGFPYQDVALAVQPDDVFGHKREYLPKPLHNRGDYRFIAVGIDWGNRHWVTIRGFRDDG…	LDTR(SP01)
54	AOZ62321.1 terminase large subunit [Bacillus phage SBP8a]	AOZ62321.1	MSNITGELIQRIAKQTFGRTDLTKEELTYILTMVNCSSYLLKNHSVKSHPITFHVSGKDAARKQAHRPWQVDIINDTHPDKAVIKSRQLGLSEVGVGEMMHFADIHSYAGVKCLYTFPTNRQMKDFVSTRINPLLASGYYGSITDPYVDSLDKKKIRNSFLIFRSSSKAAAVEGIDIDYLSMDEYDRVPASAEQSAIESMASSQFKIMRRWSTPTVPNYGIHKLFEESDQRIYMHKCDACNYTQEIDYDLNVECLDPSGVDTLAKTVRDGTYRFICQKCKAPLDRWYNGLWVPRYADRSLNNQGKRGYLISQLNAVWLSADDIKRKEINSESKQHFYNYVLGFPYQDVALAVQPDDVFGHKREYLPKPLHNRGDYRFISVGIDWGNRHWVTIRGFRDDG…	LDTR(SP01)
55	YP_001468454.1 terminase large subunit [Listeria phage A511]	YP_001468454.1	MGVGSMIHFADTHSYAAVKCLYTFPTGEQMRKFVQSRLDPVLESSYYSSILDKDNNSLNYKRIRNSHLYFRTSSKPGAVEGVDIDYLSMDEYDRVPVFSEASALESMASSPFKIVRRWSTPSAPGMGIHRLFENSDQHWYLHKCEKCNHWNQLDYEDYDSSSVEAGGNILCVNPQGVDTLAKTVVEGSFQFVCKKCGAPLDRWYNGEWVAKHPDRTKNGDGIRGYMISQMNAVWISADDLKRKELNSLSKQAFFNYTLGYPFEDAKLAVYSEDIIENPSPRVKVPMHSRGDYKYISVGIDWGNTHWVSVHGMTERGEIDLIRLFSVEKSRGVGNIESDLDKIILEVSMYNPDMIVADVGDSGNYVDKLVKHFGEDRVFGCIYKSSPKSTGQLKPQWNEA…	LDTR(SP01)
56	YP_002300330.1 gp2.11 [Bacillus phage SPO1]	YP_002300330.1	MTKYTKEQIQRALINRTPTLYALRYRYIKGNPLTFKSTKNPIKHRPWQIAILEDQHPDKVVRKSRQLGLSEMAVTEFIWFLDTHPNVNGMYTFPRKEQMEDFSNTRIAPIFDESPYLSSRLDKKMNNVRLKKLVNGSAMFLRSAWGSALGEGQAIDILGLDEYDRMKDGVELAFRESMKSSAYGLMRRWSTPTIPGRGVDMLFSDSDQRYYHHKCDKCGHWQVITLEDNIVCINEKGVNLVDETIDDGTYQFQCQKCKQELNRWNKGEYVAKYPTRKDRRGYHISQLDAVWISADEIMRNQFDYKVKQLFYNYVIGMPYASEGLIITDQDVLNCVAFPEPIGYRDNSKYVKIVAGIDWGYFNWMVILGLTEDNQVHLLDFHWVEDNPNRPLDCVNVFTA…	LDTR(SP01)
57	YP_004301396.1 terminase large subunit [Brochothrix phage A9]	YP_004301396.1	MAIVARDIENTLREDMPDMLHSRGDYTSVVVGIDWGEHFHWVVVMGRRANGLVDIMRVFNVKSSKSNTKDIEADIKSLIAQVDLYSPDLILADIGFSGNYIAKLINAFGKHRTFGVQVNPAKSNGQVHPVWNENGNKVTIDKLTQNTIFIEAIKTKRVGLWSNKTAERNMFTEHWTNVVIRDVEDERTGEIQKEITRKGDDHWAQASVYANVAMNHIIDNVTSRSNAFNYTDVSGQDNLGF	LDTR(SP01)
58	AAF01106.1 terminase large subunit [Escherichia phage Mu]	AAF01106.1	MNTRENNLKALHAPRKINLREEAGLLGVDIVTDIGEAQPRNEPVFLGYQRRWFEDESQICIAEKSRRTGLTWAEAGRNVMTAAKPKRRGGRNVFYVGSRQEMALEYIAACALFARAFNQLAKADVWEQTFWDSDKKEEILTYMIRFPNSGFKIQALSSRPSNLRGLQGDVVIDEAAFHEALDELLKAAFALNMWGASVRIISTHNGVDNLFNQYIQDAREGRKDYSVHRITLDDAIADGLYRRICYVTNQPWSPEAEKAWRDGLYRNAPNKESADEEYGCIPKKSGGAYLSRVLIEAAMTPARDIPVLRFEAPDDFESLTPQMRHGIVQDWCEQELLPLLDALSPLNKHVLGEDFARRGDLTVFVPLAITPDLRKRECFRVELRNVTYDQQRQILLFIL…	Mu-like_headful
59	QNO13250.1 terminase large subunit [Stenotrophomonas phage phiSHP3]	QNO13250.1	MSDLTPLPDTERVLDWDDLPESVRTISSNFDPREAGVLMAHQSEWIRMQEGLDIAVCEKGRRTGITFAQALTDTITAASSKEAGGDNVWYMADTKEKGLEFIGYVAKFAPIIARGQASRVEQHIFQDQAPDGTSRQIQAFRVRFASGFRVTALSSRPENIHGLQGVVDLDEAALHKDVAKVLESATALLIWGGRIRVWSTHRGKKNPFNQLVQDIRAGRYGAKAKVIRISFDDAVANGLYERACAMRGKTATPDGKREWYNAIRSAYGPRKAAMREELDVIPRDGDGSAIPSVWLDRAMAETRPVLRIVFDDDFPKRPEKEREVWCASWIATQLMPALRAAAKGFTGRWAVGMDFARHRHFSVIMPARIEQDLRRVVPFLIELANAPTRQQEQILWALL…	Mu-like_headful
60	YP_024701.1 gp28 [Burkholderia phage BcepMu]	YP_024701.1	MTTVETRADRAPAVLLPYQQKWCADTSPVKVCEKSRRVGLSWGEAADSALLAASQRGMDVWYVGYNKDMAQEFIRDCADWAKFYSLAADEIEETEEVFQDKDGDKSILAFVIRFASGFRVTALSSRPSNLRGKQGRVIIDEAAFHEQLGELLKAAMALLMWGGQVHIISTHDGVDNAFNELVTDVRSGKKPYSLHRITFADAVQDGLYQRICLRKGEAWTAEGEAKWVKDIRASYGADAEEELDCVPKNSGGAWLSRALIESRMSADTPVLRWACKQGFEVLPDHIRAAECRDWLEATLGPLLTALPVDARSYNGEDFGRTGDLTVHVPLIEQQNLVRRVPFIVELRNVPFRQQEQIAFYLLDRLPRFTGGAFDARGNGQYLAEVAMQRYGASRIQQVM…	Mu-like_headful
61	YP_164067.1 terminase family protein [Pseudomonas phage B3]	YP_164067.1	MKRKGNAKVIPANPDAIFLPYQSRWITDPSRLKLMQKSRQIGLSWSTAYAAGERTAAESARVDQWVSSRDDLQARLFLEDCKMWAGIMNQAAKDLGEIVIDVKNKISAYVLEFANGRRIHSMSSNPDAQAGKRGGRILDEFALHPDPRKLWSIAYPGITWGGAMEIISTHRGSQNFFNQLVREIVEGGNPKNISLHTVTLQDALNQGFLFKLQQMLPADDEIQGMDEAQYFDFIRAGCADEESFQQEYMCNPADDDVAFLEYDLIASAEYPQTANWQQPEGGRLFAGVDIGRKKDLTVLWILELLGDVLYTRHVERLQNMRKSAQEAILWPWFQRCERICIDATGLGIGWADDAQDQFGEHRVEAVTFTPRVKEALAYPIRGAMEDHKVRIPYDPKIRA…	Mu-like_headful
62	AAL15523.1 gp2 [Salmonella phage ST64T]	AAL15523.1	MIREIAISAALVSRSYSTVELDAILDNLSDEEQIELLELLEEEENYRNTHLLYEFTPYSKQREFIDAGHDYPERCFMAGNQLGKSFTGAAEVAFHLTGRYPGTKGYPADGKYGGEWKGKRFYEPVVFWVGGETNETVTKTTQRILCGRIEENDEPGYGSIPKEDIISWKKSPFFPNLVDHLLVKHHTPEGVEDGISICYFKPYSQGRARWQGDTIHGVWFDEEPPYSIYGEGLTRTNKYGQFSILTFTPLMGMSDVVTKFLKNPSKSQKVVNMTIYDAEHYTDEQKEQIIASYPEHEREARARGIPTMGSGRIFQIPEETIKCQPFECPDHFYVIDAQDFGWNHPQAHIQLWWDKDADVFYLARVWKKSENTAVQAWGAVKSWANKIPVAWPHDGHQHE…	P22-like_headful
63	CAB4327922.1 Terminase, large subunit [Bacteriophage APSE-7]	CAB4327922.1	MFKPKRIKVYFGGRGGMKTVSFAKIALITASMHKRRFLCLREFMNSIEDSVHTVLQAEVETLGLQARFRVLNSCIEGINASIFKYGQLARNIASIKSKHDFDVAWVEEAETVSEKSLDTLIPTIRKPGSELWFSFNPAEEDGAVYQRFVKPYKAIIDKQGYYEDDDLYVGKVSYLDNPWLPAELKNDAQKMKRENYKKWRHVYGGECDANYEDALIQPEWVEAAIDAHIKLGFKPSGIRVVTFDPADSGQDEKALSKRYGVLIEDCVSWSEGDVADATMTAFDEAFDYRADDFIYDNIGLGAGTVKTHLRHSNDGNKMVVTGFGAGDSPDYPDEIYVPGNGEYLPSSNNDDRTHRDTFRNKRAQYWVYLADRFYKTWRAVEKGEYLDPEALISLSSKIA…	P22-like_headful
64	NP_050979.1 PBSX family terminase large subunit [Hamiltonella phage APSE-1]	NP_050979.1	MFKPKRIKVYFGGRGGMKTVSFAKIALITASMHKRRFLCLREFMNSIEDSGHAVLQAEVETLGLQNRFRILNTYIEGINDSIFKYGQLARNIASIKSKHDFDVAWVEEAETVSEKSLDSLIPTIRKPGSELWFSFNPAEEDGAVYKRFVKPYKELIDTQGYYEDDDLYVGKVSYLDNPWLPAELKNDAQKMKRENYKKWRHVYGGECDANYEDALIQPEWVEAAIDAHIKLGFKPSGIRVVTFDPADSGQDEKALSKRYGVLIEDCVSWSEGDVADATMTAFDDAFDYRADDFIYDNIGLGAGTVKTHLRHSNDGNKMVVTGFGAGDSPDYPDEIYVPGNGEYLPSSNNDDRTHRDTFRNKRAQYWVYLADRFYKTWRAVEKGEYLDPDALISLSSKIA…	P22-like_headful
65	NP_056675.1 PBSX family terminase large subunit [Brussowvirus Sfi11]	NP_056675.1	MDLSKLYTKRQLEVLNYIWNHDWFICGLHGAKRASKTVVNNDTFVTELSRVRKIADRLGVDEPIYILAGTSSTAIQNNVLQELYNKYGFEPKYDKHGSFVFCGVKVVQVYTGSISGLKRARGFTAFGAYVNEASLANEFVFKEIISRCSGDGARVVWDSNPDNPNHWLNRDYIGKNDGKIIDFSFKLDDNTFLSKRYIDSIKAVTPKGKFYDRDILGHWTVAEGAIYADYDSKIHVVDELPEMKRYFGGIDWGYTHYGSIVIVGEGVDNNFYLVDGVRAQFKEIDWWVEQARKLTGIYGNIPFYADSARPEHVARFENEGFDISNANKSVIAGIELIAKLFKEQKLYVKRGFVPRFFDEIYQYRWKENSTKDEPLKEFDDVLDSVRYAIYSDYVIGSTE…	P22-like_headful
66	NP_150161.1 PBSX family terminase large subunit [Streptococcus phage MM1]	NP_150161.1	MTFNVQKNINPHFKSVWISSLPYNVLKGGRNSFKSSVIVLKLAYMMIRYIIAGEAANIVVIRKVANTIRDSVFNKVWWALNLFGIAEQFTKTVSPFKIVHKTTGSTFYFYGQDDFQKLKSNDIGNIIPVWYEEAAEFNDQEDFDQSNVTFMRQKHPRAKFVQFFWSYNPPRNPYSWINEWFESIKTNKNYLAHSSTYLDDELGFVTEQMLEDIERIKENDYDYYRYLYLGEAVGLGNNVYNMSMFHAIDACPSDDKLIGISFALDGGHQQSATACCAFGITAKGKVILLDTWYYSPAGQVVKKAPSQLSKEIYAYMRSVIEKYRVQALQYTIDSAEGALRNQMFLDFGLKWHPVAKLRKVTMIDSFQSLLAQGRFYYLNTENNKIFIEEHKMYRWDEKT…	P22-like_headful
67	NP_463463.1 PBSX family terminase large subunit [Listeria phage A118]	NP_463463.1	MNATIHKQLIDYQIINVIDMINPAFYDLWLSKHNHIIAKGGRSSMKSSVISLKLVEKKMANPMSNMVCLRKVANTLYKSVYQQIKWALYEMGVADQFKFGKSPMEIVHKTWGTGFYFSGCDDPAKLKSMKIPVGYVSGLWFEELAEFSGVTDIDVVEDTFIREDLPQGQEVTIYMSFNPPRNPYEWVNEYVDSKRSDDDYLIHHTTYLDDEKGFLSKQIIKKIEKYKKNDLDYYRWMYLGEVIGLGDNVYNMNLFQPLKAIPADDRLILIDFAIDTGHQVSATTYLSFGLTAKRNVILLNTYYYSPANQVVKKAPSEYSKELRDFMTKVVGNYNTNVDMQTVDSAEGGLRNQYYKDYGVSLHPVAKGKKVDMIDFVCDLLAQGRFYYLDIPENQIFIEE…	P22-like_headful
68	NP_510934.1 PBSX family terminase large subunit [Phietavirus ETA]	NP_510934.1	MLMMINEMLNPKQQEVWNCFINDKPKVLIASGAKRAGKTYVFILLFLMHIATYKDKGLNFIIGGATQASIRRNILDDMELILGRELTLDKSNAVKIFGNKVYVFDGQNSDAWKKARGFTSAGAFLNEGTALHNMFIKEVFSRCSYKGARILIDTNPENPMHPVKKDYIDKSGQRLSNGRLNIKAFQFTLFDNTFLDEEYIESIIASTPTGMFTDRDIYGKWVSAEGVVYKDFKEKVHYIKEEEFKTKQIKRKYAGVDWGYEHYGSIMVVAEDFDGNKYVIEEHAHRHKEIDDWVAIAKGVIKRHGDILFYCDTARPEHIERFRREKIKARYADKAVIAGIEVISRLFKLNKIFIIKEKVSLFKEEIYNYVWKDNADEPVKLNDDTLDALRYAVYTANKP…	P22-like_headful
69	NP_690654.1 PBSX family terminase large subunit [Bacillus phage SPP1]	NP_690654.1	MKKVRLSEKFTPHFLEVWRTVKAAQHLKYVLKGGRGSAKSTHIAMWIILLMMMMPITFLVIRRVYNTVEQSVFEQLKEAIDMLEVGHLWKVSKSPLRLTYIPRGNSIIFRGGDDVQKIKSIKASKFPVAGMWIEELAEFKTEEEVSVIEKSVLRAELPPGCRYIFFYSYNPPKRKQSWVNKVFNSSFLPANTFVDHSTYLQNPFLSKAFIEEAEEVKRRNELKYRHEYLGEALGSGVVPFENLQIEEGIITDAEVARFDNIRQGLDFGYGPDPLAFVRWHYDKRKNRIYAIDELVDHKVSLKRTADFVRKNKYESARIIADSSEPRSIDALKLEHGINRIEGAKKGPDSVEHGERWLDELDAIVIDPLRTPNIAREFENIDYQTDKNGDPIPRLEDKDN…	P22-like_headful
70	NP_695104.1 PBSX family terminase large subunit [Brussowvirus bvO1205]	NP_695104.1	MDLSKLYTKRQLEVLNYIWNHDWFICGLHGAKRAGKTVVNNDTFVTELSRVRKIADRMAIDEPIYILAGTSSTAIQNNVLQELYNKYGFEPKYDKHGSFVFCGVKVVQVYTGSISGLKRARGFTAFGAYVNEASLANELVFKEIISRCSGDGARVVWDSNPDNPNHWLNRDYIGKNDGKIIDFSFKLDDNTFLSKRYIDSIKAATPKGKFYDRDILGLWTVAEGAIYADYDSKIHVVDELPEMKRYFGGIDWGYTHYGSIVIVGEGVDNNFYLVDGVAAQFKEIDWWVEQARKLTGIYGNIPFYADSARPEHVARFENEGFDIMNANKSVIAGIELIAKLFKEKKLYVKRGFVPRFFDEIYQYRWKENSTKDEPLKEFDDVLDSVRYAIYSDYVIGSTE…	P22-like_headful
71	NP_695170.1 PBSX family terminase large subunit [Lactobacillus phage phig1e]	NP_695170.1	MKTLVVDDTNIKKVIKISDLINPHFKRMWTTDKPYIVANGGRGSFKSSVISLKLVTMVKKAIMQHRKANVIAVLANKSDLHDTVYNQIQWALSMLDMDNEFIAYKSPLTIQHKRTGSSFYFYGADNPYKLKSNIVGDVVAVWYEEAANMKSSDVFDQANPTFIRQKPEWLDQVKVFYSYNPPKNPYDWINEWIDKVSKDDNYLIDTSDYRCDVRGFTSKQTLDLIEQYKKNDYEYYRWLYLGEVIGLGTSIYNPSLLKPLEVFPDDDYIKSLYFSQDSGQQVSATTELCIALTAKKRVILLDTYYYSPAHQSVKKPPSELADELYAFEDSREKQWHKKAWKRSADEATSDYAIDHEYFKKYGRHWHHVNKIEKTAMIDHVQDLLATGRFYYLDNKANQI…	P22-like_headful
72	NP_720326.1 terminase family protein [Salmonella phage ST64T]	NP_720326.1	MIREIAISAALVSRSYSTVELDAILDNLSDEEQIELLELLEEEENYRNTHLLYEFTPYSKQREFIDAGHDYPERCFMAGNQLGKSFTGAAEVAFHLTGRYPGTKGYPADGKYGGEWKGKRFYEPVVFWVGGETNETVTKTTQRILCGRIEENDEPGYGSIPKEDIISWKKSPFFPNLVDHLLVKHHTPEGVEDGISICYFKPYSQGRARWQGDTIHGVWFDEEPPYSIYGEGLTRTNKYGQFSILTFTPLMGMSDVVTKFLKNPSKSQKVVNMTIYDAEHYTDEQKEQIIASYPEHEREARARGIPTMGSGRIFQIPEETIKCQPFECPDHFYVIDAQDFGWNHPQAHIQLWWDKDADVFYLARVWKKSENTAVQAWGAVKSWANKIPVAWPHDGHQHE…	P22-like_headful
73	YP_001285878.1 PBSX family terminase large subunit [Lactobacillus phage LL-H]	YP_001285878.1	MKVRLTDQINPHFRKLWNTRRPYVIAKGGRGSFKSSVISIKLVFDMIKAINAGHKANVVCIRENASYLRDSVYNQILWAMDILKVSDQFRTRASPLKIEHIQSGSTFYFYGANDPMKLKSNNVGDIIAVWFEEFANLKNIDVFDQAVPTFIRQKPAWLGQAKVYCSYNPPKNPYLWINEWITQKENDPNFFIDHSTYLDDKLGFTTKQQLDMIDSYKENDFDYYRWLYLGEVVGLGTNVYNMDLFHPVDSIPDGDYITDVYYGMDAGHEVSATTVVAVGLTRKGDVYLLDTYYYSPAGKTNKKPPSELAKDIHDFIDQVTEKYDKYPTRLTMDSAEGALDNQYYSMYGIRWHKVHKLKEVDMIDRVQDLLAQGRVYYLDQPANQIFIKEHQKYQWDENT…	P22-like_headful
74	YP_063734.1 terminase large subunit [Salmonella phage P22]	YP_063734.1	MELDAILDNLSDEEQIELLELLEEEENYRNTHLLYEFAPYSKQREFIDAGHDYPERCFMAGNQLGKSFTGAAEVAFHLTGRYPGTKGYPADGKYGGEWKGKRFYEPVVFWIGGETNETVTKTTQRILCGRIEENDEPGYGSIPKEDIISWKKSPFFPNLVDHLLVKHHTADGVEDGISICYFKPYSQGRARWQGDTIHGVWFDEEPPYSIYGEGLTRTNKYGQFSILTFTPLMGMSDVVTKFLKNPSKSQKVVNMTIYDAEHYTDEQKEQIIASYPEHEREARARGIPTMGSGRIFQIPEETIKCQPFECPDHFYVIDAQDFGWNHPQAHIQLWWDKDADVFYLARVWKKSENTAVQAWGAVKSWANKIPVAWPHDGHQHEKGGGEQLKTQYADAGFSM…	P22-like_headful
75	YP_164412.1 PBSX family terminase large subunit [Bacillus phage BCASJ1c]	YP_164412.1	MMVKTKKKVMFNVQENINPHFKEVWTSSKPYNILKGGRNSFKSSVIALKLVFMMLLYILKGEKANVVVIRKVGNTIRDSVFNKIQWAIKLFGLTRRFKPTVSPFKITHKRTGSTFYFYGQDDFQKLKSNDIEDIIAVWYEEAAEFASEEEFDQSNVTFMRQKHPLAEFVQFFWSYNPPRNPYHWINEWADKMVGEEDYLVHESSYLDDQLGFVTGQMLKDIERIKNNDHDYYRYIYLGEPVGLGTNVYNMNLFKPLDQLPSDDRVIALFYSVDGGHAHSATACGFYGLTARGKVIRLNTYYYSPAGRVRKKAPSELSKDLHDFVTATAKQEYWKGARIQKRTIDDAEAAIRNQYYADYGQYWLPVGKKKKIDMIDYVHDLLAQGRFYYLTNPYPTGLEH…	P22-like_headful
76	AGG36517.1 phage terminase, ATPase subunit [Escherichia phage P2]	AGG36517.1	MTRPYEKLEQIFFEQSFDYQLHWYRAGLEHRIRDILKSRQIGATFYFSREALLRALKTGHNQIFLSASKTQAYVFREYIIEFARLVDVDLTGDPIVLGNNGAKLIFLGTNSNTAQSHNGDLYVDEIFWIPNFQILRKVASGMASQSHLRSTYFSTPSTLAHDAYPFWSGELFNKGRSRIAERVEIDVSHNALAGGLLCADGQWRQIVTIEDALKGGCTLFDLDQLKRENSADDFKNLFMCEFVDDKASVFPFEELQRCMVDTLEEWEDYAPFAANPFGSRPVWIGYDPSHRGDSAGCVVLAPPVVAGGKFRILERHQWKGMDFATQAESIRKLTEKYNVEYIGIDATGLGVGVFQLVRSFYPAARDIRYTPEMKTAMVLKAKDVIRRGCLEYDVSATDI…	P2-like_5_extended_cos_ends
77	ERE07207.1 terminase [Pseudogulbenkiania ferrooxidans EGD-HP2]	ERE07207.1	MRSDVRRGVCKKSAQVGWTQAVILNFLGWLVHIRRGTAIVMFPKAGAATAFNLEKFEPMVEGTPELAEIIPTKSRSKNVTQLFKNFIGGFLKFVGSNSIADVKSTSARFLIVEEPDDCNANLRGQGDAIKLLDERGKSYRDSLLLIGGTPSIKGVSSMDDEFAKSNQCYWYVPCPDCGEFQPLRWEQVLWQKDETRHDPIYGHHLPDTARYCCEHCGSLWSDTQKNAAIRAGKAVETAPFRGVLGLALNELYSQMHDSRLQRLAEKFIHATNKLKTGDASEMIVFFNATLGESWEFKDGLTNAEELAERGEDYPPMEIQRGGLILTAGVDVQTADGGRLAVTMRAYGRGEESWQVQWTEIPGNPLDLEPRDDNGNRIASVWDKLDRLLFAPVRHVDGFY…	P2-like_5_extended_cos_ends
78	NP_043485.1 terminase ATPase subunit family protein [Hpunavirus HP1]	NP_043485.1	MAEHKLRKRKTSRYDDEVIYAAKFLYLKKYTPKEIAEELGLNSRRPIYYWAEKYNWRNLLSESGIEELIALRIITLTERENKSDQEIKELEALIDKDIQYKKQRAATVAKVTAKSAVNSADVSGNERAFADSGDGDERKKKKRVKNDISHVTPEMCQPFIDSLFDYQKHIRSNKHHDVRNILKSRQIGATYYFSFEALEDAIFSGDNQIFLSASKRQAEIFKNYIVKMAREYFGVELTGNPIILSNGAELHFLSTNKNTSQGNSGHVYGDEYAWIRDFQRFDDVASAMATHEKWRETYFSTPSSKFHESYSFWSGDNWRDGDPKRKNVPFPTFAELRDGGRLCPDGQWRYVVTIEDALKGGADKLFNIEKLKQRYSKYAFNQLYMCIWIDDADSIFNVK…	P2-like_5_extended_cos_ends
79	NP_046758.1 terminase ATPase subunit family protein [Bacteriophage P2]	NP_046758.1	MTITTDTTLLHDPRRQAALLYWQGFSVPQIAAMLQMKRPTVQSWKQRDGWDSVAPISRVEMSLEARLTQLIIKPQKTGGDFKEIDLLGRQIERLARVNRYSQTGNEADLNPNVANRNKGGRRKPKKNFFSDEAIEKLEQIFFEQSFDYQLHWYRAGLEHRIRDILKSRQIGATFYFSREALLRALKTGHNQIFLSASKTQAYVFREYIIAFARLVDVDLTGDPIVLGNNGAKLIFLGTNSNTAQSHNGDLYVDEIFWIPNFQVLRKVASGMASQSHLRSTYFSTPSTLAHDAYPFWSGELFNRGRASAAERVEIDVSHNALAGGLLCADGQWRQIVTIEDALKGGCTLFDIEQLKRENSADDFKNLFMCEFVDDKASVFPFEELQRCMVDTLEEWEDYA…	P2-like_5_extended_cos_ends
80	NP_052251.1 terminase ATPase subunit family protein [Escherichia phage 186]	NP_052251.1	MTISTDTTLLHDPRRQASLLYWQGFSVPQIAEMLQVKRPTVQSWKQRDGWDGIAPISRVESSLEARLIQLIAKPQKSGGDFKEIDLLGRQIERLARVNRYSQTGNEADLNPNVANRNKGERKKPKKNFFSDEAIEKLEELFFDQSFEYQLQWYRAGLAHRIRDILKSRQIGATFYFSREALLRALKTGHNQIFLSASKTQAYVFREYIIQFARLVDVDLTGDPIVIGNNGAKLIFLGTNSNTAQSHNGDLYVDEIFWIPNFQKLRKVASGMASQKHLRSTYFSTPSTLAHGAYPFWSGELFNKGRSRIADRIEIDISHRALAGGQLCDDGQWRQIVTIEDALAGGCTLFDLDQLKRENSDEDFKNLFMCEFVDDKASVFPFEELQRCMVDVMEEWEDFA…	P2-like_5_extended_cos_ends
81	NP_490600.1 terminase ATPase subunit family protein [Citexvirus phiCTX]	NP_490600.1	MGGSICAMNAAVEIPIRDNRRQAKFLYWMGWRVCDIADHLGEKDKTLHSWKDRDGWDRADSVERIGGALEARLVQLILKDGKTGGDYKEIDLLHRQLERQARIQRYQGGGTETDLNPELAKRNEGPKRKPKRNDISEELTEKLVEAFLDGCFDYQKDWYRAGNQRTRVILKSRQIGATFYFAREALIDALETGRNQIFLSASKAQAHIFKAYIQAFARDAVGVELKGDPIILPNGAELHFLGTNARTAQGYHGNFYFDEFFWTFKFKELNKVASGMAMQKRYRRTYFSTPSSMAHEAYTFWTGERFNKGKPAADRIKIDVSHDALQQGRLCEDRIWRQIVTILDAEARGCDLFDIDELRLEYDAEAFQNLLMCQFVDDGASIFPLTMLQPCMVDSWDLW…	P2-like_5_extended_cos_ends
82	YP_007238033.1 terminase ATPase subunit family protein [Erwinia phage ENT90]	YP_007238033.1	MNMTPTTTISDPRRQAALLYWQGYSVRQIAETLSIKTPTVQSWKLRDAWEDVAPISRVEASMEARLIQLILKEVKGNGDYKEIDALGRQIERLARVERYRSSGNEADLNPNVRNRNKGERQPVVKNVFSDEQAEKLTGLFMDNCFEYQLNWHKAGLDHRIRNILKSRQIGATFYFAREALIDALTTGRNQIFLSASKAQAHVFKNYIIDFARQVDVDLKGDPIVLPNGARLIFLGTNVRTAQSYTGNLYLDEYFWIPKFQELRKVASGMSLHKKWRTTYFSTPSSLSHSAYPFWSGELFNKGRRSKADRIEIDLSHTHLAKGALCGDGQWRQIVTVEDALTGGCNLFDLDQLQLEYSPSEYQNLLMCEFVDDEASVFPFAELQTCMIDSLEEWSDFNPY…	P2-like_5_extended_cos_ends
83	YP_009790832.1 terminase ATPase subunit family protein [Erwinia phage EtG]	YP_009790832.1	MTISTDTTLLHDPRRQASLLYWQGFSVPQIAEMLQVKRPTVQSWKQRDGWDGIAPISRVESSLEARLIQLIAKPQKSGGDFKEIDLLGRQIERLARVNRYSQTGNEVDLNPNVANRNKGERKKPKKNFFSDEAIEKLEELFFDQSFEYQLQWYRAGLAHRIRDILKSRQIGATFYFSREALLRALKTGHNQIFLSASKTQAYVFREYIIQFARLVDVDLTGDPIVIGNNGAKLIFLGTNSNTAQSHNGDLYVDEIFWIPNFQKLRKVASGMASQKHLRSTYFSTPSTLAHGAYPFWSGELFNKGRSRITDRIEIDISHSALAGGQLCDDGQWRQIVTIEDALAGGCTLFDLDQLKCENSDEDFKNLFMCEFVDDKASVFPFEELQRCMVDVMEEWEDFA…	P2-like_5_extended_cos_ends
84	ANM44793.1 putative terminase large subunit [Pseudomonas phage KTN4]	ANM44793.1	MDVILFNSDWDKYYSASVDLTTKNKSFIKLALTYKKMGIKNYKFILAILDQGLIGVDPYDPNLSEEMKFRINMECKYNPWYFFREVARIPPNSGNNPIPFQANRGNIALFWCYFNHVDFGLLQPRQTGKSVSTDVLNTGMMYIWGENTKINLITKDNKLRNANIERLKVMRDLLPEYIHYTDPLDADNSELMTCIRLGNRYLTAVGRNDVNAADKLGRGLTVPNMHFDELAYINLIGVSLPVALASGSAARDEARRENQPYGNIYTTTAGNITTRDGEFAYHFLTGGCPWSEEFFDLPDQKTLHRVVEKGTTGKKPLVYGAFNHRQLGRTDEWLYNTLRESGSFGEIADRDFFNIWTVGGEGSPLSSDEKDKLKNNMREPSWTEITDDGYTLRWYIPKD…	PhiKZ-like_headful
85	YP_001956731.1 terminase large subunit [Pseudomonas phage 201phi2-1]	YP_001956731.1	MDIVLFESDWERFRVYADFNTKNETFLKLAHLYRDELKVKNWKFHLALMQPELSGVDPFADNLDRVTKAKIAYECKYNPWYYFREVARVPISGPVPSPFLANRGNIALYWSFFNHINFGLLQPRQTGKSVSTDILMVGLMFIWGFKTEINLITKDARLRDANIRRLKGMRDLLPDYIDMIDRNDVDNNEALSCIRLGNRYGTSVARNDVIAADKLGRGLTVPIMQFDEFAYISLIGTSLPVALAAGSAARRIARANRQFFGNIFTTTAGDITTRDGKFAHRFMTGGAVWTEAYLDLKDQATLELIIEKGTSGETPLIYGAFNHRQLGFDDMWLYKTLRESASSGEIADRDFFNIWTVGGEGSPLLDHHKKILKEAMSEPMANISDENGYLLRWYIPEHM…	PhiKZ-like_headful
86	YP_007237828.1 terminase large subunit [Erwinia phage phiEaH2]	YP_007237828.1	MILRESDWGYYPGSLPDDTTPNKSFKKFASLLNQLGVKHYYVHLALHNRDLLGVDPFSPDLTLEQKAAIITECAENPWYFFRECVRVPADGMKNGLPFRIDRGNFSMYWIFFNNIDAAVEFLRQHGKTVGMSALLLWLMRFLENSRTILVTKGPALREETINKMKQLRNGLPDYLWPHHPDDPDNRETFACLAQGNKLITGIGQNDAESANGVGRGLTAGRLFGDEGPFTKNIHHILPAALASGTAARRINEAEGVPYGNVFATTPGDLATEEGAYMYELMTSGIMWDERYIDIPSRTQLIDIIRKGSTAKIPRIMFYVKYNHRQLGTTDEELADMIANAPGTPDQIRRDFGGEWTTGGFNKPFSGDDARRMNASRMRAVYKDISPSNYVTDWYYTEEE…	PhiKZ-like_headful
87	AGR46580.1 terminase [Bacillus phage Basilisk]	AGR46580.1	MEIKPQVGGISSIDKNRRQYIREVRKGVRRSQIDLIDFIHYYRSHPVEACYDILGISLMPYQKELLRNSWGKAFPLWVMSRGSGKSYLAAIDMGLNAILFPNMRIGIIAPSYRQSKFLFLKFKEEVYNKSKILRKFVTGNMKEGNEECKVQFSNGSFIQALPFGDGSTIRGQRYNTIYIDEYAAIDEQIVRLVVEPMLTVKRGFDPDNPDDSEGNRVVIFSSAYYTWNHFYEATQRYLSRIKGGDNDYYVAVVDYRMPLKYGLYDERAIAKAKKDNTEGDFLMEYGSVFQSESQGSWIPTMIFDRRVVWDQDLEPRLIGQRNKEYGLYCDFSISQQDSADNTTFLICELEPNGKNKPILVRAEKGLTLDAIHARMRKYDADFNLRHIWMDGEKLGLALK…	SDTR(c-st)
88	QIW89903.1 large terminase subunit [Bacillus phage Izhevsk]	QIW89903.1	MSQKKKNNKSGTFDAVKDDFAKMLSFFREYPDYFIDYIKTDVTRFDLTPFQRVFLRAFFRKKKVGIVASRGISKTYIDVMAHYLKCVMYPDASICLAMPTKTQSAKVVQEKVEELWRDYPILKNELIDFKFQKDYVSLRFRNGASLDTLTVGESSRGLRANGIALEEIVDEKMDRDTINNVILPILAQPRMTKHGADPNEYSKTQAYITTASHKQSYCYEKYMELFGEMVRGEPTIVLGSSYEMGTRFGTLDYADVIEKKNSATYSPLSFDREYGSIFTGSNERSLVTVEEITRCRTVEEAEFRVDPNSTKKKDKDAIYVLAYDIARAEGKQTANSSLAVIKAVPRGDGTYQKFLVNMFTKEGTHFHEQALFLKKKVVEYNASILVLDHNGIGRGVTDI…	SDTR(c-st)
89	YP_398598.1 conserved phage-related protein [Clostridium phage c-st]	YP_398598.1	MGTYNHFSKKKRMKQDGDYQNVDSKHSYDPIKDKKDGLHTEEWEKYISYYRKYIDKFCIEVLGLKLYLFQRLILRAMARNQYVMLICCRGLGKSWLSAVFFVASCILYKGLKCGIASGQGQQARNVIIQKVKGELAKNPSIAREIVFPIKTGADDCVVNFRNGSEIRAIVLGRNQGDGARSWRFHYLLVDECRLVSDKVINTILIPMTKTKRAVAIHHNKREKGKVIFISSAYLKTSDLYKRFKYFCDKMSSGANNYFVCSLDYRVGIEAGIFDQDDIDEERNKPDMTIEEFQYEYEGIFVGSSGESYFPYETTTPARVLGRGEITQPKKSKSEYIITHDVAISGASDSDNACTHVIKLKPKPNGTYVKEVVYTKTHNGISLPEQRDFLRELYHLKFPN…	SDTR(c-st)
90	AHC56597.1 hypothetical protein JJJA_0081 [Achromobacter phage JWDelta]	AHC56597.1	MSNTLIKQELDEWLDKVDYKVLNGIHPTERYVPSEFALIFMNFIKLVNGAQGESNKTPPVHLKMLDKLTEPNEYIANLCFRGAAKTTLFMEYFVLFLAVFGELPNFGSIDAMIYVSDSMDNGVKSARKNIEFRYDNSPFLQEWIPHAIFTDNYLEFKSKSGHRLGCKMFGAKTGLRGSKIFGKRPVLCILDDLVSDDDAKSPAAMQSIKDTVYKGVNHALDPTRRKVIFNGTPFNKNDIMIEAVESGAWSVNVWPVCEKFPCPKEEFVGAWEDRFSYQYVKDQYDMAVKTGKVSGFNQELMLRITSEEERLVQEGEIQWYSRQQLLRMKSQYNFYITTDFATSDKQTADYTVISVWAYNANGDWFWVDGSCERETMEKTYDRLFRFAQEYRPQSVGVET…	SDTR(N4)
91	YP_007005834.1 gp098 [Erwinia phage vB_EamP-S6]	YP_007005834.1	MEAQKEKTVDDWLNQVDYAYLNAGDYKPSEFSLNFTNFVKLVNGTEGESNKTPVVHLRMLDEIAGQKKRIANLCSRGLGKTTLMFEYLAPYIAVFEGIEGFGEISGLIYVSDSMDNGVKSARQNLEFRYNNSDWLQHWLPQAKFTDNYIEFTNRNGHRLGIKMFGAKTGLRGTKIYGKRPVMAILDDLVSDDDAKSKAAMGAIKDTVYKGVNYALDPTRRKIIFNGTPFNKNDILYEAVESGGWHVNVWPICEKFPCSREEFRGAWEDRFTYEFILDEYETSLKNGKLAAFNQELMLRISSDEERIIQDDDIQWYERKNLLKNQGKFNFYITTDFATSDKETADFSVISVWAYNAHGDWFWVDGVCARQTMDKSIDELFRLVSEYQPQAVGIETSGQQG…	SDTR(N4)
92	YP_950546.1 gp68 [Escherichia phage N4]	YP_950546.1	MSELIKQELDEWLDQVDYSVLNTPTYIPTEFALTFANFIKLVNGKEGESNKTPPVHLKMLDKITSKNQYIANLCFRGAAKTTLFMEYFTLFLAVFGHLPSLGKVEGMIYVSDSMDNGVKSARKNIEFRYNNSPFLQQWIPKATFTDNYLEFVNAEGHRLGVKMFGAKTGLRGTKIFGKRPVLCVLDDLVSDDDARSRTSMEAIKDTVYKGVNHALDPTRRKVIFNGTPFNKEDILIEAVESGAWDVNVWPVCEKFPCTREEFQGAWEDRFSYDYINDQYQMALKTGKLASFYQELMLRISSEDERLIQDSEIKWYSRTQLLRLRSCYNFYITTDFATSEKQVSDYSVISVWAYGSNGDWFWVDGIACRQTMDKNFDDLFRLVQEYQPQQVGVETTGQQG…	SDTR(N4)
93	ARM70726.1 large terminase protein [Escherichia phage phiC120]	ARM70726.1	MEQPINALNDNHPLNEGDKVVILPPHLAERKEEDGIHWIKSQWDGKWYPEKFSDYLRINKIVKIPNNSDKPELFQTYKDKNNKRTRYMGLPNLKRANIKTQWTYEMVAEWKKCRDDIVYFAETYCAITHIDYGTIKVQLRDYQRDMLKIMSSKRMTVCNLSRQLGKTTVVAIFLAHFVCFNKDKAVGILAHKGSMSAEVLDRTKQAIELLPDFLQPGIVEWNKGSIQLDNGSSIGAYASSPDAVRGNSFAMIYIDECAFIPNFIDSWLAIQPVISSGRRSKIIITTTPNGLNHFYDIWTAAVEGKSGFEPYTAIWNSVKERLYNDEDIFDDGWQWSKQTISASSLTQFRQEHMAAFEGTSGTLISGMKLAILDYIEVTPDSHGFHQFKKPEEGHKYIAT…	T4-like_headful
94	NP_944105.1 large terminase protein [Aeromonas phage Aeh1]	NP_944105.1	MSLMPDEMTPVDQLERKVVSFDQPLDVFGEDEAVYAQQPDGELVIYDDRREKVIRKLKSCVYYKSQHDGRWYPETYDIYSELKRVQKMNLQGKDPSDFKSFKDRFNKRTRYLGLPNLKRANVPTKWTREMVEEWKRCRDDIVYFAETYCSIIHIDWGVIKVQLRDYQKDMLRIMASERMSMHNLPRQLGKTTATAIFLTHFVVFNEAKAVGVLAHKGDMSKEVLERTKQSIELLPDFLQPGIVEWNKGNIELENGCSIGAYASSPDAVRGNSFALIYVDECAFIEGFEDTWKAILPVISSGRQSRIILTSTPNGINHWYDLWEVSLKSDKGFKPYTTTWITVKERLYDGSDAYDDGFEWASKQINSSSVEAFQQEHLCRFMGTSGTLINGFKLSKMTWK…	T4-like_headful
95	YP_001469498.1 gp17 terminase DNA packaging enzyme large subunit [Escherichia phage Phi1]	YP_001469498.1	MSVIEGINAMATDEHPLHLAHPSTLETKIDSNGIEWILSKHDDKWYPKKFSDYLKLNRPQKIRMQSTDPTNYKVFKDSDNIRTRYMRLKNLRRANIKTQYTPEMIAEWKRCRKDIVYFAETYCAITHIDYGTIKVQLRDYQKDMLKIMHENRMSAHKLSRQLGKTTAVAIFLAHYVCFNKDKAVGILAHKGSMAVEVLERTKQAIELLPDFLQPGIVEWNKKSIVLENGSSIGAYASSPDAVRGNSFSFIYIDECAFIQNWTDCFLAIQPVISSGRESKMIMTTTPNGLNHFYDIWQSAIDGKSGYVPYEAVWHSVKERLYNKADIFDDGYEWSSQAIAGSSLEQFLQEHNAEFFGSSGTLIRATTLSRLSFIDVVNDNGFYQFEKPKEGRKYVATLDC…	T4-like_headful
96	YP_003097347.1 DNA terminase packaging enzyme large subunit [Synechococcus phage S-RSM4]	YP_003097347.1	MATSNDVYLGNPNLKKAGTPIQFTKKQIDEWIKCKNDPIYFAMNYIQIISLDEGLVPFKMYDFQKEILRDFHENRFNIAKLPRQTGKSTTVVAYLLYYAIFYDSVNIGILANKASTARELLGRLQLAYENLPKWMQHGILVWNKGNVELENGSKILAASTSASAVRGMSFNILFLDEFAFVPNHVAEQFFASVYPTITSGKSTKVIIISTPNGMNHFYKMWEDARRGKNDYVTNEVHWSQVPGRDAKWKEETIKNTSPRQFAQEFECDFLGSADTLISPAKLQNIPFHDPIQSNAGLDVYERVQKDHEYIITVDVARGIGGDYSAFIVFDITTMPYKIVAKYRNNEIKPVLFPSVIFQVCKEYNNPYVLVEVNDIGDSIAATLNYDLEYPNVLMCAMRG…	T4-like_headful
97	YP_004322266.1 terminase DNA packaging enzyme large subunit [Synechococcus phage S-SM2]	YP_004322266.1	MSDNVYLGNPNLKKANTPIEFTEEQVIEFLKCKEDPVYFANNYIKIVSLDEGLTQFHPYHFQEKLINNFHNNRFNICKMPRQTGKSTTVVSYLLHYAVFNDSVNIGILANKAATARELLGRLQTAYENLPRWMQQGIIAWNKGSLELENGSKILAASTSASAVRGMSFNILFLDEFAFVPNHVADSFFASVYPTITSGKNTKVIIVSTPHGMNHFYRMWHDAEKRKNEYIPTDVHWSEVPGRDDKWKETTIANTSEQQFKVEFECEFLGSVDTLIAPSKLRTLIYDNPIQRNAGLDVYEPPKDKHDYVMTVDVARGVGEDYSAFVCVDITEFPHRIVAKYRNNDIKPMLFPNIIYEVAKNYNSAYILCEVNDIGDQVASILQYDLEYQNLLMCSMRGRA…	T4-like_headful
98	YP_004322538.1 terminase DNA packaging enzyme large subunit [Prochlorococcus phage P-HM1]	YP_004322538.1	MSQDFYLGNPNLKKVGTEIQFSKEQIQEYLKCKEDPVYFARNYIKIISLDEGIVPFDMWDFQEELIESFHENRFNIAKLPRQTGKSTTCVSYLLHYILFNDNVNVGILANKLSTARDLLGRLQLAYEQLPLWLQQGIVVYNKGSMELENGSKILAASTSASAVRGMSFNIIFLDEFAFIPNHIAEQFFSSVYPTITSGTSTKVIIISTPNGMNHFYKLWVDAQKGRNGYAWSEVHWSKVPGRDAKWKEQTIANTSERQFTQEFDCEFLGSVDTLITAAKLRTLTYDDPLTTNGSLDVYENPVRDHDYIICVDVSRGLAQDYSAFVVIDITHAPWRLVAKYRDHDVRPMVYPNIIFNVATNYNKAYVLTEVNDIGEAVSGSLFYDLEYENVLMCAMRGRA…	T4-like_headful
99	YP_004322781.1 terminase DNA packaging enzyme large subunit [Synechococcus phage S-ShM2]	YP_004322781.1	MSNQEVYLGNPNLKKANTSIEFTNDQISEFAKCYNDPVYFIKNYVKIVSLDAGLIPFDMYHFQEEMVQKFHDNRFNIAKLPRQSGKSTIVTSYLLWYVIFNDNVNVAILANKAATSREMLQRLQRSYENLPKWLQQGIVQWNRGSLELENGSKIMAASTSSSAVRGMSFNVIFLDEFAFVPNHIADEFFSSVYPTISSGKSTKVIIISTPHGMNMFYKLWHDSERKKNEYISTEVHWSEVPGRDAKWKAQTIANTSEQQFKVEFECEFLGSVDTLISPSKLRTMVYNDPLVQNKGLSIYEHVQKDHNYVITVDVARGVSGDFSAFVVIDTTTIPYKLVAKYKNNTIKPLLFPNIIHDVAKKL	T4-like_headful
100	YP_004323017.1 terminase DNA packaging enzyme large subunit [Synechococcus phage S-SM1]	YP_004323017.1	MSSTDQYLGNPNLKKANTALDFTPDEVQEVIKCSEDPVYFIKKYIKIVSLDKGLIPFDMYHFQEEMVQKFHDNRFNIAKLPRQSGKSTIVTSYLLWYVLFNDNVNVAILANKAATAREMLQRLQLSYENLPKWLQQGILQWNRGSLELENGSKIMAASTSASAVRGMSFNVIFLDEFAFIPNHIADQFFSSVYPTISSGKSTKVIIISTPHGMNMFYKLWHDAERGTNEYIPTEVHWSEVPGRDDVWKEQTIKNTSEQQFRVEFECEFLGSVDTLISPSKLRIMPYHDPMKENRGLAIFEQSIPDHNYVITVDVSRGVGNDYSAFCVMDTTTIPYKMVARYRNNEIKPIILPNIVVDVAKNYNNAYILCEVNDIGGQVADIIQFDLEYENLLMAAMRGR…	T4-like_headful
101	YP_004323261.1 terminase DNA packaging enzyme large subunit [Prochlorococcus phage P-RSM4]	YP_004323261.1	MSDQYLGNPNLKKVNTSIDFKPEEVAEVLKCQDDPIYFIKNYIKIVSLDEGLVPFNMYHFQEEMVSKFHDHRFNIAKLPRQSGKSTIVTAYLLWYVLFNANVNVAILANKAATAREMLQRLQLSYENLPNWMQQGILQWNRGSLELENGSKIMAASTSASAVRGMSFNVIFLDEFAFIPNHIADQFFSSVYPTISSGKSTKVIIISTPHGMNMFYKLWHDAERGTNEYVPTEVHWSEVPGRDDVWKEQTIKNTSESQFRVEFECEFLGSVDTLIAPSKLRIMPYHDPITSNRGLAVYEQVIPEHNYIITVDVSRGVGNDYSAFCVIDTTTIPYKMVARYKNNEIKPIVLPNIIVDIAKNYNNAYILCEVNDIGGQVADIIQFDLEYENLLMAAMRGRAG…	T4-like_headful
102	YP_004323484.1 terminase DNA packaging enzyme large subunit [Prochlorococcus phage P-HM2]	YP_004323484.1	MSQDFYLGNPNLKKVGTEIQFTKHQIQEYLKCKEDPVYFAMNYIKIISLDEGIVPFKMWDFQQELIESFHEHRFNIAKLPRQTGKSTTCVSYLLHYILFNDNVNVGILANKLSTARDLLSRLQLAYEQLPLWIQQGIVVYNKGSMELENGSKILAASTSASAVRGMSFNIIFLDEFAFIPNHIAEQFFSSVYPTITSGTSTKVIIISTPNGMNHFYKLWVDAQKGRNGYAWNEVHWSKVPGRDAKWKEQTIANTSERQFTQEFDCEFLGSVDTLITASKLRVLTYDDVMTTNGSLDIYEKPIDKHEYIITVDVSRGLAQDYSAFVVIDITHAPWRLVAKYRDKDVRPMLFPNIIFNVATNYNKAYVLTEVNDIGEAVAGSLFYDLEYENTLMCAMRGRA…	T4-like_headful
103	YP_004323723.1 terminase DNA packaging enzyme large subunit [Prochlorococcus phage Syn33]	YP_004323723.1	MSTTEVYLGNPNLKKANIAQEFSPEEVQEYLKCADDPVHFILNYIKIVSLDEGVIPFTMYDFQVDMVKSFHDNRFNIAKLPRQSGKSTIVTAYLLWYVLFNPNVNVAILANKAATAREMLGRLQLSYENLPKWLQQGILQWNRGSLELENGSKILAASTSASAVRGMSFNVIFLDEFAFVPNHIADQFFSSVYPTVSSGKSTKVIIISTPHGMNMFYKLWHDAEQGKNEYLPTEVHWSQVPGRDAAWKEQTIKNTSEQQFKVEFECEFLGSVDTLISPSKLRTMPYVDPVAQNKGLAIYERVEAEHNYIITVDVSRGIGNDYSAFVVVDTTTMPYKVVARYRNNEIKPIIFPNIIIDVAKNYNNAYILCEVNDIGGQVADIIQFDLEYENLLMAAMRGR…	T4-like_headful
104	YP_004323947.1 terminase DNA packaging enzyme large subunit [Synechococcus phage Syn19]	YP_004323947.1	MSNTEQYLGNPNLKKANVATNFTPDEVQEYIKCSEDPVYFIKTYIKIVSLDKGLIPFDMYHFQEEMVEKFHDNRFNIAKLPRQSGKSTIVTSYLLWYVLFNQNVNVAILANKAATSREMLQRLQLSYENLPKWLQQGILQWNRGSLELENGSKIMAASTSSSAVRGMSFNVIFLDEFAFVPNHIADQFFSSVYPTISSGQSTKVIIISTPHGMNMFYKLWHDAERSKNEYIPTEVHWSEVPGRDAKWKEQTIANTSEQQFKVEFECEFLGSVDTLISPSKLRVMPYHDPIAQNKGLAVYKRAEPDHNYIITVDVARGTSNDYSAFCVMDTTTVPYEMVARYRNNEIKPIVFPNIIVDVAKNYNNAYILCEVNDIGGQVADIIQFDLEYENLLMAAMRGR…	T4-like_headful
105	YP_004324193.1 terminase DNA packaging enzyme large subunit [Synechococcus phage S-SSM7]	YP_004324193.1	MPDNNAQYLGNPNLKKANVAQNFTKKQVAEFLKCAQDPVYFAKNYVQIINLDEGLVPFEMYDFQEKLVNNFHNNRFNICKMPRQSGKSTTVVSYLLHYAIFNDSVTIGILANKAQTARDLLGRLQIAYENLPKWMQQGIIAWNKGSMELENKSKIIAASTSASAVRGMSFNIIFLDEFAFVANHLADDFFSSVYPTISSGKSTKVIIVSTPRGMNHFYRLWHDAELGRNEYVTTDVHWSEVPGRDEAWKEQTIKNTSEAQFRVEFECEFLGSVDTLIAPSKLKTMVYDEPINTGKRGGEIYQNPIEKHNYSITVDVARGVEKDYSAFIVFDTTTFPYKVVAKYRNNTIKPMLFPSVIAEFARAYNNAFILCEVNDIGDQIASILFYDLEYENVLMTAVR…	T4-like_headful
106	YP_004324487.1 terminase DNA packaging enzyme large subunit [Prochlorococcus phage Syn1]	YP_004324487.1	MASDQIYLGNPLLKKANVKIDFTPEQVKEFIKCKNDPIYFTKTYVQIVSLDEGLVPFKMWDFQEELIRKFHKSRFNIAKLPRQTGKSTTVVSYLLHYLIFNDSVNVGILANKASTARDLLARLATAYENLPKWIQQGVVVWNKGNIELENGSKILAASTSASAVRGMSFNIIFLDEFAFVPNHIADSFFASVYPTITSGKSTKVIIISTPQGMNHFYKMWQDAVNGRNDYTYHEVHWSQVPGRDAKWKEETIKNTSQRQFTQEFECEFLGSVDTLISASKLKALAFDEPITRNKGLDIYEKPKDKNEYLLTVDVSRGIGGDYSAFIVYDITTVPYKIVGKYRNNEIKPMLFPNVINDVARAYNNAWVLCEVNDVGDQVASILNFDLEYPNVLMCAMRGR…	T4-like_headful
107	YP_004324722.1 terminase DNA packaging enzyme large subunit [Synechococcus phage S-SSM5]	YP_004324722.1	MSNNDQYLGNPNLKKANTAIDFTPDEVAEVLRCSEDPVYFIKNYIKIVSLDKGLIPFDMYHFQEEMVSKFHAERFNIAKLPRQSGKSTIVTSYLLWYVLFNPNVNVAILANKAATAREMLQRLQLSYENLPKWLQQGILQWNRGSLELENGSKIMAASTSASAVRGMSFNVIFLDEFAFIPNHIADQFFSSVYPTISSGKSTKVIIISTPHGMNMFYKLWHDAERGSNEYVPTEVHWSEVPGRDEVWKEQTIKNTSEQQFRVEFECEFLGSVDTLISPSKLRIMPYHEPMNQNRGLAVFEQAIPEHNYILTVDVSRGVGNDYSAFTVMDTTTIPYKMVARYKNNEIKPIVLPNIIVDVAKAYNNAYILCEVNDIGGQVADIIQFDLEYENLLMAAMRGR…	T4-like_headful
108	YP_004324947.1 terminase DNA packaging enzyme large subunit [Prochlorococcus phage P-SSM7]	YP_004324947.1	MSTNQEQYLGNPNLKKANVATNFTPDEVQEYIKCSEDPVYFIQTYIKIVSLDRGLIPFAMYDFQSEMVEKFHDNRFNIAKLPRQTGKSTIVTSYLLWYVLFKANVNVAILANKAATSREMLQRLQLSYENLPKWLQQGILQWNRGSLELENGSKIMAASTSSSAVRGMSFNVIFLDEFAFVPNHIADQFFSSVYPTISSGKSTKVIIISTPHGMNMFYKLWHDAERGKNEYIPTEVHWSAVPGRDAAWKDQTIANTSEQQFKVEFECEFLGSVDTLISPSKLRTMPYEDPIIQNRGLAVYKQVEKDHNYIVTVDVARGVSQDYSAFCIIDTTTVPYELVAKYRNNDIKPIIFPNVIVDVAKNYNNAYVLCEVNDIGGQVADIIQFDLEYENLLQVAMRG…	T4-like_headful
109	YP_195134.1 terminase DNA packaging enzyme large subunit [Synechococcus phage S-PM2]	YP_195134.1	MASDQIYLGNPLLKKANVKIDFTKEQVKEWIKCANDPVYFTKNYVKIVSLDEGLVPFKMWDFQEELIMKFHKNRFNIAKLPRQTGKSTTVVSYLLHYLIFNDNVNIGILANKASTARDLLARLATAYENLPKWIQQGVVVWNKGNIELENGSKILAASTSASAVRGMSFNIIFLDEFAFVPNHIADSFFASVYPTITSGKSTKVIIISTPQGMNHFYKMWVDATNGRNGYTFHEVHWSQVPGRDEKWKEETIKNTSERQFTQEFECEFLGSVDTLIAASKLKALVFNDPIKRNKGLDIYEEPKEKSEYLMTVDVSRGIGGDYSAFIIFDITTVPYKVVGKYRNNEIKPMLFPNIINDLARSYNNAWVLCEVNDIGDQVASILNYDLEYPNVLMCAMRGR…	T4-like_headful
110	YP_214360.1 terminase DNA packaging enzyme large subunit [Prochlorococcus phage P-SSM2]	YP_214360.1	MAEVYLGNPNLKKANTPIEFSKDNIREFLKCKEDPVYFTRNYIKIVSLDEGLVPFNMYDFQEKLITRFHENRFNICKMPRQTGKSTTCISYLLHYAVFNDNVNVAVLANKASTARDLLGRLQLAYENLPRWMQQGIISWNKGSLELENGSKISANSTSSSAVRGGSYNVIFLDEFAFIPNHIADDFFASVYPTITSGQSTKVIIVSTPRGMNHFYRMWHDSEKGKSEYVATDVHWSEVPGRDEEWKEQTIANTSEQQFKIEFECEFLGSVNTLINPAKLRNLVYEAPKTRNAGLDIYETPVKEHNYIITVDVARGLGNDYSAFIVFDTTEFPYKVVAKYRNNEIKPMLFPNIILDVAKGYNNAYLLIEVNDIGDQVASILQYDLEYENVLMASMRGRAG…	T4-like_headful
111	YP_214662.1 terminase DNA packaging enzyme large subunit [Prochlorococcus phage P-SSM4]	YP_214662.1	MSTKQEIYLGNPNLKKANVSTQFTKKQVAEYMKCAQDPVYFIRKYIRIVSLDEGVIPFDMYNFQEDMVTKFHQHRFNIAKLPRQSGKSTIVTAYLLWYVLFNANVNVAILANKAPTAREMLGRLQLSYENLPKWMQQGILGWNKGSLELENGSKILASSTSASAVRGMSFNIIFLDEFAFVPNHIAEQFFASVYPTISSGKSTKVIIISTPHGMNQFYKLWHDAERGANNYVATEVHWSQVPGRDDKWKQQTIENTSEAQFRVEFECEFLGSVDTLITPSKLRIMPYKDPIQENRGLAVYEHVQENHNYIITVDVSRGVGNDYSAFCVIDTTTVPYKVVARYKNNQIKPLVFPNLIVDVATNYNGAYVLCEVNDIGGQVADIIQYDLEYENLLMVSMRG…	T4-like_headful
112	YP_717790.1 large terminase protein [Synechococcus phage syn9]	YP_717790.1	MSTTEQYLGNPNLKKANVSQEFTPDQVAEVIKCSENPVYFIKNYIKIVSLDKGLIPFDMYYFQEEMVQKFHDNRFNIAKLPRQSGKSTIVTSYLLWYVLFNANVNVAILANKAATAREMLQRLQLSYENLPKWLQQGILQWNRGSLELENGSKILAASTSASAVRGMSFNVIFLDEFAFVPNHVADQFFSSVYPTISSGKSTKVIIISTPHGMNMFYKLWHDAERKANEYIPTEVHWSEVPGRDAAWKEQTIKNTSEQQFRVEFECEFLGSVDTLISPSKLRTMVYGDPIAEKNGLSMYEKTIQGHTYVITADVSRGVSGDYSAFLVIDTTTIPYKLVAKYRNNDIKPILFPNIIVDVARNYNHAFVLVEVNDVGGQVADIIQYDLEYDNLLMCAMRGR…	T4-like_headful
113	NP_042010.1 terminase large subunit [Escherichia phage T7]	NP_042010.1	MSTQSNRNALVVAQLKGDFVAFLFVLWKALNLPVPTKCQIDMAKVLANGDNKKFILQAFRGIGKSFITCAFVVWSLWRDPQLKILIVSASKERADANSIFIKNIIDLLPFLSELKPRPGQRDSVISFDVGPANPDHSPSVKSVGITGQLTGSRADIIIADDVEIPSNSATMGAREKLWTLVQEFAALLKPLPSSRVIYLGTPQTEMTLYKELEDNRGYTTIIWPALYPRTREENLYYSQRLAPMLRAEYDENPEALAGTPTDPVRFDRDDLRERELEYGKAGFTLQFMLNPNLSDAEKYPLRLRDAIVAALDLEKAPMHYQWLPNRQNIIEDLPNVGLKGDDLHTYHDCSNNSGQYQQKILVIDPSGRGKDETGYAVLYTLNGYIYLMEAGGFRDGYSD…	T7-like_direct_terminal_repeats
114	NP_052122.1 terminase large subunit [Yersinia phage phiYeO3-12]	NP_052122.1	MSDTQANRNALIIAQLKGDFVAFLFVLWKALALPPPTKCQIDMARCLANGDNKKFILQAFRGIGKSFITCAFVVWTLWRDPQLKILIVSASKERADANSIFIKNIIDLLPFLAELKPRPGQRDSVISFDVGPAKPDHSPSVKSVGITGQLTGSRADIIIADDVEIPSNSATQGAREKLWTLVQEFAALLKPLPTSRVIYLGTPQTEMTLYKELEDNRGYTTIIWPALYPRSREEDLYYGDRLAPMLREEFNDGFEMLQGQPTDPVRFDMEDLRERELEYGKAGFTLQFMLNPNLSDAEKYPLRLRDAIVCGLDFEKAPMHYQWLPNRQNRNEELPNVGLKGDDIHSYHSCSQNTGQYQQRILVIDPSGRGKDETGYAVLFTLNGYIYLMEAGGFRDGYS…	T7-like_direct_terminal_repeats
115	NP_523347.1 terminase large subunit [Enterobacteria phage T3]	NP_523347.1	MSTQSNRNALVVAQLKGDFVAFLFVLWKALNLPVPTKCQIDMAKVLANGDNKKFILQAFRGIGKSFITCAFVVWTLWRDPQLKILIVSASKERADANSIFIKNIIDLLPFLAELKPRPGQRDSVISFDVGPAKPDHSPSVKSVGITGQLTGSRADIIIADDVEIPSNSATQGAREKLWTLVQEFAALLKPLPTSRVIYLGTPQTEMTLYKELEDNRGYTTIIWPALYPRSREEDLYYGERLAPMLREEFNDGFEMLQGQPTDPVRFDMEDLRERELEYGKAGFTLQFMLNPNLSDAEKYPLRLRDAIVCGLDFEKAPMHYQWLPNRQNRNEELPNVGLKGDDIHSYHSCSQNTGQYQQRILVIDPSGRGKDETGYAVLFTLNGYIYLMEAGGFRDGYSD…	T7-like_direct_terminal_repeats
116	NP_848309.1 terminase large subunit [Yersinia phage phiA1122]	NP_813786.1	MSKPRNGADDLELIKRSFVAFLFVLWRALNLPKPTKCQIDMAKKLSAGDERRFILQAFRGIGKSFITCAFVVWKLWNNPDLKFMIVSASKERADANSVFIKRIIDLLPFLHELKPGPGQRDSSLAFDVGPAKPDHSPSVKSVGITGQLTGSRADILIADDVEVPNNSATQTARDHLGELVKEFDAILKPGGTIIYLGTPQTEMTLYRELEGRGYVTTIWPARYPKDQADWDSYGPRLAPMLAAELQADGSLFWAPTDEVRFDDKDLRERELSYGKGGFALQFMLNPNLSDMEKYPLKLRDFIVGTFAQDKGPTTLIWMPNAANECKGVPVVGLKGDRFHRYESVGQATASYAQKILVIDPSGRGKDETGYAVLYQLNGYIFLMDAGGFRGGYEDTVLQA…	T7-like_direct_terminal_repeats
117	NP_853601.1 large terminase subunit [Salmonella phage SP6]	NP_848309.1	MSTQSNRNALVVAQLKGDFVAFLFVLWKALNLPVPTKCQIDMAKVLANGDNKKFILQAFRGIGKSFITCAFVVWSLWRDPQLKILIVSASKERADANSIFIKNIIDLLPFLAELKPRPGQRDSVISFDVGPAKPDHSPSVKSVGITGQLTGSRADIIIADDVEIPSNSATMGAREKLWTLVQEFAALLKPLTSSRVIYLGTPQTEMTLYKELEDNRGYTTIIWPALYPRTREENLYYSQRLAPMLRAEYDENPEALAGTPTDPVRFDRDDLRERELEYGKAGFTLQFMLNPNLSDAEKYPLRLRDAIVAALDLEKAPMHYQWLPNRQNIIEDLPNVGLKGDDLHTYHDCSNNSGQYQQKILVIDPSGRGKDETGYAVLYTLNGYIYLMEAGGFRDGYSD…	T7-like_direct_terminal_repeats
118	NP_853601.1 large terminase subunit [Salmonella phage SP6]	NP_853601.1	MARARESQAEALARWEALHELQQTFPYTVAGLLSFAQVVINNLITGNPDLNRVQADILKFLFGGNKYRMVEAQRGQAKTTIAAIYAVFRIIHEPHKRIMIVSQTAKRAEEIAGWVIKIFRGLDFLEFMLPDIYAGDKASIKGFEIHYTLRGSDKSPSVACYSIEAGMQGARADIILADDVESLQNSRTAAGRALLEDLTKEFESINQFGDIIYLGTPQSVNSIYNNLPARGYQIRIWPGRYPTLEQEACYGDFLAPMIRQDMIDDPSLRSGYGIDGTQGAPTCPEMYDDEKLIEKEISQGTAKFQLQFMLNTRLMDADRYPLRLNQLILMSFGTDVVPEMPTWSNDSVNLISDAPRFGNKPTDYLYRPVPRPYEWRPIQRRLMYIDPAGGGKNGDETGV…	T7-like_direct_terminal_repeats
119	NP_877482.1 terminase large subunit [Pseudomonas phage phiKMV]	NP_877482.1	MTPQERFQIAHEVRDMYPRFRDFCLDAMLFLGFKMTWMQLDIADFMQDSPNKAMVAAQRGEAKSTIACIYVVWCITQNPATRAMLVSGSGDKAEENGQLITKLIMHWDLLAYLRPEARMGDRTSATSFDVNWALKGVEKSASINCIGITAALQGYRADILIPDDIETTKNGLTATERAKLTRQSQEFTSICTHGKILYLGTPQSRESIYNGLPARGFLMRIWPGRFPTLDEQARYGDWLAPSILARIARLEEKGHNPRTGKGLDGTRGWAADPQRYNEEDLLDKELDQGPEGFQLQYMLDTSLADEQRMQLKLRDLLFIDATHESVPEQVAWAADERFKLKFDAHRFPVIKPELYLPALMAGGWAPLQQMTMFVDPAGDGGDELSYALGGTLGPYIHVV…	T7-like_direct_terminal_repeats
120	QRE00040.1 terminase large subunit [Escherichia phage T7]	QRE00040.1	MSTQSNRNALVVAQLKGDFVAFLFVLWKALNLPVPTKCQIDMAKVLANGDNKKFILQAFRGIGKSFITCAFVVWSLWRDPQLKILIVSASKERADANSIFIKNIIDLLPFLSELKPRPGQRDSVISFDVGPANPDHSPSVKSVGITGQLTGSRADIIIADDVEIPSNSATMGAREKLWTLVQEFAALLKPLPSSRVIYLGTPQTEMTLYKELEDNRGYTTIIWPALYPRTREENLYYSQRLAPMLRAEYDENPEALAGTPTDPVRFDRDDLRERELEYGKAGFTLQFMLNPNLSDAEKYPLRLRDAIVAALDLEKAPMHYQWLPNRQNIIEDLPNVGLKGDDLHTYHDCSNNSGQYQQKILVIDPSGRGKDETGYAVLYTLNGYIYLMEAGGFRDGYSD…	T7-like_direct_terminal_repeats
121	YP_002308426.1 terminase large subunit [Kluyvera phage Kvp1]	YP_002308426.1	MSTQANKNALIVAQLKGDFVAFLFVLWKALNLPKPTKCQIDMARTLANGDHKKFILQAFRGIGKSFITCAFVVWVLWRDPQLKVLIVSASKERADANSIFIKNIIDLLPFLAELKPRPGQRDSVISFDVGLAKPDHSPSVKSVGITGQLTGSRADIIIADDVEVPGNSSTSSAREKLWTLVTEFAALLKPLPTSRVIYLGTPQTEMTLYKELEDNKGYSTVIWPAQYPRNDAEALYYGDRLAPMLKAEYDEGFELLRGQPTDPVRFDMDDLRERELEYGKAGYTLQFMLNPNLSDAEKYPLRLRDAIVCAVDTERAPLSYQWLPNRQNRNEELPNVGLKGDDIHSFHVCSSKTAEYQQKILVIDPSGRGKDETGYAVLYTLNGYIYLMEVGGFRGGYDD…	T7-like_direct_terminal_repeats
122	YP_003347645.1 terminase large subunit [Klebsiella phage KP34]	YP_003347645.1	MVSVKTARRLRMLNQKLTGYSANPRSIPKEEREDIALMMAAALSDFREFAYIGMRFLGFTLTDMQADIAEYMQKGPRKRMVAAQRGEAKSTLAALYAVWRLIQDQSCRILIVSGAEKQASDVANLIIRMLETWPLLCYLKADPTRGDRTSFEGYDVHCDLKPLDKSASVACVGITASLQGKRADLLIPDDIETTKNGLTQTQREQLLTISKDFAAICTHGDTLYLGTPQTKDSIYKTLPGRGFEVRVWPGRIPSIEMEERYGSTLAPYILELIERGYKRTGFGVDGTLGESTDPGRYDEDALIEKELDFGPEGFQLQYMLDTTLSDQMRTRIKLSDMLVYSGSQDSSPETFSYIADRRYLYQHEHEGIMGQQMYFPAFYGDMHLPYQHKVLVVDPAGCG…	T7-like_direct_terminal_repeats
123	YP_005087496.1 terminase large subunit [Cyanophage NATL1A-7]	YP_005087496.1	MTDAVTALKDDFKLFLQALWEELDLPSPTRAQYSIADYLQHGPKRLQIQAFRGVGKSWITGAFVLWTLFKDPEKKIMIISASKERADNMSIFLQKLIIETAWLKHLRPKSEDSRWSRISFDVLCSPHQAPSVKSVGITGQLTGSRADLMILDDIEVPGNSMTELMREKLLQLCTEAESILTPKDDSRIMYLGTPQTTFTVYRKLAERAYRPFVWPARYPKSLANYEGLIAPQLQEDIDIGAEAGACTDPDRFNDDDLIEREASMGRSNFMLQFMLDTSLSDAEKFPLKMADLVVTSVNPYEAPDSVVWCSDPRNVIKELPTVGLPGDYFYSPMQLQGEWSKYTETICSVDPSGRGSDETAAAYLSQKNGFIYLHEMRAYRDGYTDNTLLNILRGCQKYG…	T7-like_direct_terminal_repeats
124	YP_009792972.1 terminase large subunit [Enterobacteria phage T3]	YP_009792972.1	MSTQSNRNALVVAQLKGDFVAFLFVLWKALNLPVPTKCQIDMAKVLANGDNKKFILQAFRGIGKSFITCAFVVWTLWRDPQLKILIVSASKERADANSIFIKNIIDLLPFLAELKPRPGQRDSVISFDVGPAKPDHSPSVKSVGITGQLTGSRADIIIADDVEIPSNSATQGAREKLWTLVQEFAALLKPLPTSRVIYLGTPQTEMTLYKELEDNRGYTTIIWPALYPRSREEDLYYGERLAPMLREEFNDGFEMLQGQPTDPVRFDMEDLRERELEYGKAGFTLQFMLNPNLSDAEKYPLRLRDAIVCGLDFEKAPMHYQWLPNRQNRNEELPNVGLKGDDIHSYHSCSQNTGQYQQRILVIDPSGRGKDETGYAVLFTLNGYIYLMEAGGFRDGYSD…	T7-like_direct_terminal_repeats
125	YP_654141.1 terminase large subunit [Vectrevirus K15]	YP_654141.1	MAKARESQAEALARWEMLQELQQTFPYTAEGLLLFADTVIHNLIAGNPHLIRMQADILKFLFYGHKYRLIEAPRGIAKTTLSAIYTVFRIIHEPHKRIMVVSQNAKRAEEIAGWVVKIFRGLDFLEFMLPDIYAGDRASVKAFEIHYTLRGSDKSPSVSCYSIEAGMQGARADIILADDVESMQNARTAAGRALLEELTKEFESINQFGDIIYLGTPQNVNSIYNNLPARGYSVRIWTARYPSVEQEQCYGDFLAPMIVQDMKDNPALRSGYGLDGNSGAPCAPEMYDDEVLIEKEISQGAAKFQLQFMLNTRMMDADRYPLRLNNLIFTSFGTEEVPVMPTWSNDSINIIGDAPKYGNKPTDFMYRPVARPYEWGAVSRKIMYIDPAGGGKNGDETGV…	T7-like_direct_terminal_repeats
126		vOTU93_35		vOTU
127		vOTU96_46		vOTU
128		vOTU99_44		vOTU
129		vOTU758_18		vOTU
130		vOTU784_10		vOTU
131		vOTU1447_6		vOTU
132		vOTU3101_30		vOTU
133		vOTU3110_19		vOTU
134		vOTU3117_13		vOTU
135		vOTU3150_68		vOTU
136		vOTU4122_10		vOTU
137		vOTU4143_15		vOTU
138		vOTU4152_5		vOTU
139		vOTU5511_9		vOTU
140		vOTU5532_8		vOTU
141		vOTU5549_5		vOTU
142		vOTU5560_3		vOTU
143		vOTU5624_4		vOTU
144		vOTU5662_29		vOTU
145		vOTU5911_2		vOTU
146		vOTU5942_44		vOTU
147		vOTU5952_3		vOTU
148		vOTU5968_1		vOTU
149		vOTU6138_6		vOTU
150		vOTU6262_3		vOTU
151		vOTU6321_22		vOTU
152		vOTU6381_2		vOTU
153		vOTU6395_9		vOTU
154		vOTU6458_6		vOTU
155		vOTU7322_3		vOTU
156		vOTU7323_11		vOTU
157		vOTU7362_3		vOTU
158		vOTU7376_9		vOTU
159		vOTU7383_1		vOTU
160		vOTU7396_11		vOTU
161		vOTU7400_5		vOTU
162		vOTU7409_4		vOTU
163		vOTU7456_6		vOTU
164		vOTU7494_7		vOTU
165		vOTU7496_10		vOTU
166		vOTU7528_7		vOTU
167		vOTU7540_9		vOTU
168		vOTU7545_3		vOTU
169		vOTU7561_6		vOTU
170		vOTU7567_11		vOTU
171		vOTU7586_3		vOTU
172		vOTU7608_1		vOTU
173		vOTU7682_5		vOTU
174		vOTU7689_4		vOTU
175		vOTU7700_1		vOTU
176		vOTU7764_2		vOTU
177		vOTU7773_6		vOTU
178		vOTU7774_16		vOTU
179		vOTU7790_3		vOTU
180		vOTU7818_2		vOTU
181		vOTU7900_4		vOTU
182		vOTU8012_5		vOTU
183		vOTU9676_3		vOTU
184		vOTU9682_18		vOTU
185		vOTU9687_34		vOTU
186		vOTU9754_50		vOTU
187		vOTU9766_51		vOTU
188		vOTU9768_17		vOTU
189		vOTU14541_1		vOTU
190		vOTU14703_50		vOTU
191		vOTU14732_7		vOTU
192		vOTU14752_55		vOTU
193		vOTU14758_3		vOTU
194		vOTU14789_5		vOTU
195		vOTU14822_2		vOTU
196		vOTU14859_74		vOTU
197		vOTU14860_14		vOTU
198		vOTU14890_3		vOTU
199		vOTU14908_25		vOTU
200		vOTU14914_22		vOTU
201		vOTU14929_19		vOTU
202		vOTU14998_20		vOTU
203		vOTU15020_19		vOTU
204		vOTU15031_13		vOTU
205		vOTU15064_1		vOTU
206		vOTU15080_1		vOTU
207		vOTU15086_44		vOTU
208		vOTU15106_3		vOTU
209		vOTU15111_9		vOTU
210		vOTU15116_8		vOTU
211		vOTU15131_16		vOTU
212		vOTU15468_2		vOTU
213		vOTU15472_6		vOTU
214		vOTU15481_3		vOTU
215		vOTU15509_1		vOTU
216		vOTU15543_4		vOTU
217		vOTU15565_1		vOTU
218		vOTU15569_4		vOTU
219		vOTU15594_2		vOTU
220		vOTU15861_15		vOTU
221		vOTU16797_6		vOTU
222		vOTU16821_6		vOTU
223		vOTU16870_1		vOTU
224		vOTU16894_1		vOTU
225		vOTU16902_1		vOTU
226		vOTU16912_3		vOTU
227		vOTU16922_2		vOTU
228		vOTU16971_1		vOTU
229		vOTU16978_2		vOTU
230		vOTU16987_19		vOTU
231		vOTU17031_2		vOTU
232		vOTU17056_2		vOTU
233		vOTU17084_14		vOTU
234		vOTU17091_7		vOTU
235		vOTU17099_6		vOTU
236		vOTU17103_2		vOTU
237		vOTU17126_2		vOTU
238		vOTU17132_2		vOTU
239		vOTU17158_2		vOTU
240		vOTU17159_11		vOTU
241		vOTU17161_2		vOTU
242		vOTU17215_20		vOTU
243		vOTU17220_29		vOTU
244		vOTU17231_18		vOTU
245		vOTU17287_2		vOTU
246		vOTU17290_8		vOTU
247		vOTU17332_2		vOTU
248		vOTU17338_1		vOTU
249		vOTU17363_8		vOTU
250		vOTU17374_2		vOTU
251		vOTU17386_10		vOTU
252		vOTU17406_1		vOTU
253		vOTU17411_12		vOTU
254		vOTU17434_2		vOTU
255		vOTU17448_4		vOTU
256		vOTU17791_7		vOTU
257		vOTU17793_7		vOTU
258		vOTU17857_17		vOTU
259		vOTU18150_4		vOTU
260		vOTU18462_1		vOTU
261		vOTU18676_2		vOTU
262		vOTU18803_2		vOTU
263		vOTU18859_24		vOTU
264		vOTU18891_2		vOTU
265		vOTU18894_1		vOTU
266		vOTU18948_2		vOTU
267		vOTU19126_1		vOTU
268		vOTU19145_2		vOTU
269		vOTU19382_25		vOTU
270		vOTU19383_4		vOTU
271		vOTU19405_2		vOTU
272		vOTU20022_4		vOTU
273		vOTU20064_5		vOTU
274		vOTU20153_4		vOTU
275		vOTU20299_20		vOTU
276		vOTU20329_2		vOTU
277		vOTU20495_19		vOTU
278		vOTU20581_3		vOTU
279		vOTU20600_1		vOTU
280		vOTU20888_4		vOTU
281		vOTU21416_3		vOTU
282		vOTU21507_5		vOTU
283		vOTU21519_3		vOTU
284		vOTU21554_1		vOTU
285		vOTU21558_2		vOTU
286		vOTU21571_2		vOTU
287		vOTU21576_13		vOTU
288		vOTU21579_1		vOTU
289		vOTU21627_8		vOTU
290		vOTU21647_2		vOTU
291		vOTU21685_2		vOTU
292		vOTU21687_3		vOTU
293		vOTU21690_1		vOTU
294		vOTU21705_2		vOTU
295		vOTU21715_3		vOTU
296		vOTU21853_6		vOTU
297		vOTU21854_2		vOTU
298		vOTU21905_2		vOTU
299		vOTU21928_6		vOTU
300		vOTU26544_2		vOTU
301		vOTU26742_1		vOTU
302		vOTU26792_11		vOTU
303		vOTU26883_3		vOTU
304		vOTU26891_8		vOTU
305		vOTU27029_3		vOTU
306		vOTU27309_3		vOTU
307		vOTU27424_38		vOTU
308		vOTU27444_2		vOTU
309		vOTU27713_4		vOTU
310		vOTU27766_2		vOTU
311		vOTU27817_1		vOTU
312		vOTU27843_1		vOTU
313		vOTU27846_1		vOTU
314		vOTU27856_1		vOTU
315		vOTU27871_31		vOTU
316		vOTU28007_4		vOTU
317		vOTU28011_2		vOTU
318		vOTU28030_10		vOTU
319		vOTU28098_10		vOTU
320		vOTU28130_2		vOTU
321		vOTU28149_12		vOTU
322		vOTU28193_6		vOTU
323		vOTU28203_1		vOTU
324		vOTU28275_2		vOTU
325		vOTU28325_7		vOTU
326		vOTU28333_12		vOTU
327		vOTU28339_3		vOTU
328		vOTU28391_4		vOTU
329		vOTU28494_4		vOTU
330		vOTU28575_1		vOTU
331		vOTU28603_1		vOTU
332		vOTU28685_13		vOTU
333		vOTU28794_2		vOTU
334		vOTU28801_1		vOTU
335		vOTU28806_3		vOTU
336		vOTU28838_10		vOTU
337		vOTU28852_9		vOTU
338		vOTU28875_3		vOTU
339		vOTU28949_5		vOTU
340		vOTU29036_6		vOTU
341		vOTU29051_12		vOTU
342		vOTU29054_60		vOTU
343		vOTU29144_8		vOTU
344		vOTU29149_11		vOTU
345		vOTU29256_2		vOTU
346		vOTU29265_1		vOTU
347		vOTU29273_3		vOTU
348		vOTU29294_2		vOTU
349		vOTU29295_2		vOTU
350		vOTU29474_1		vOTU
351		vOTU29603_2		vOTU
352		vOTU29873_4		vOTU
353		vOTU29898_24		vOTU
354		vOTU29921_29		vOTU
355		vOTU29930_1		vOTU
356		vOTU29934_42		vOTU
357		vOTU29959_26		vOTU
358		vOTU30003_12		vOTU
359		vOTU30044_2		vOTU
360		vOTU30647_1		vOTU
361		vOTU30685_1		vOTU
362		vOTU30695_5		vOTU
363		vOTU30744_8		vOTU
364		vOTU30773_2		vOTU
365		vOTU30805_1		vOTU
366		vOTU30809_6		vOTU
367		vOTU30864_2		vOTU
368		vOTU30873_4		vOTU
369		vOTU30901_1		vOTU
370		vOTU30914_6		vOTU
371		vOTU30915_3		vOTU
372		vOTU30920_22		vOTU
373		vOTU30930_30		vOTU
374		vOTU30959_2		vOTU
375		vOTU31409_4		vOTU
376		vOTU31815_1		vOTU
377		vOTU32090_1		vOTU
378		vOTU32117_2		vOTU
379		vOTU32177_3		vOTU
380		vOTU32211_4		vOTU
381		vOTU32214_1		vOTU
382		vOTU32228_3		vOTU
383		vOTU32288_3		vOTU
384		vOTU32308_2		vOTU
385		vOTU32337_1		vOTU
386		vOTU32351_1		vOTU
387		vOTU32354_4		vOTU
388		vOTU32357_2		vOTU
389		vOTU32465_1		vOTU
390		vOTU32565_2		vOTU
391		vOTU32608_3		vOTU
392		vOTU32641_1		vOTU
393		vOTU32643_5		vOTU
394		vOTU32848_1		vOTU
395		vOTU33115_1		vOTU
396		vOTU33163_2		vOTU
397		vOTU33168_2		vOTU
398		vOTU33181_6		vOTU
399		vOTU33186_3		vOTU
400		vOTU33188_12		vOTU
401		vOTU33190_4		vOTU
402		vOTU33209_6		vOTU
403		vOTU33220_1		vOTU
404		vOTU33232_1		vOTU
405		vOTU33278_3		vOTU
406		vOTU33342_2		vOTU
407		vOTU33351_2		vOTU
408		vOTU33375_8		vOTU
409		vOTU34408_20		vOTU
410		vOTU34417_2		vOTU
411		vOTU34428_2		vOTU
412		vOTU34430_2		vOTU
413		vOTU34435_1		vOTU
414		vOTU34444_13		vOTU
415		vOTU34528_16		vOTU
416		vOTU34629_7		vOTU
417		vOTU34639_2		vOTU
418		vOTU34701_44		vOTU
419		vOTU35480_2		vOTU
420		vOTU35487_2		vOTU
421		vOTU35504_3		vOTU
422		vOTU35524_5		vOTU
423		vOTU35535_4		vOTU
424		vOTU35545_13		vOTU
425		vOTU35554_18		vOTU
426		vOTU35568_6		vOTU
427		vOTU35608_1		vOTU
428		vOTU35642_3		vOTU
429		vOTU35652_1		vOTU
430		vOTU35692_2		vOTU
431		vOTU35706_10		vOTU
432		vOTU35709_2		vOTU
433		vOTU35797_1		vOTU
434		vOTU35822_2		vOTU
435		vOTU36548_1		vOTU
436		vOTU36567_4		vOTU
437		vOTU36605_4		vOTU
438		vOTU36649_4		vOTU
439		vOTU36654_3		vOTU
440		vOTU36669_3		vOTU
441		vOTU36676_30		vOTU
442		vOTU36706_9		vOTU
443		vOTU36718_2		vOTU
444		vOTU36749_4		vOTU
445		vOTU36780_2		vOTU
446		vOTU37678_6		vOTU
447		vOTU37872_6		vOTU
448		vOTU37890_15		vOTU
