# Supplementary material for: Metagenomic analysis of the DNA virome communities in swine lungs
Source: Front Microbiol. 2026 May 28;17:1798033. doi: 10.3389/fmicb.2026.1798033 (PMC13253880; doi:10.3389/fmicb.2026.1798033)
Supplement: Supplementary file 20 [file Table_13.XLSX]

## Sheet: Sheet1
Supplementary Table 13. Information on phylogenetic trees of terminase large subunits (TerL) based on domain architectures
NO.	Protein id	NCBI Title	Type	Family	Length (bp)	Source
1	YP_010774387.1	terminase large subunit [Serratia phage Serbin]	Terminase_6N	Other Caudoviricetes	499	NCBI
2	UVX29655.1	terminase large subunit [Klebsiella phage VLCpiS6a]	Terminase_6N	Other Caudoviricetes	489	NCBI
3	BAQ93914.1	terminase large subunit [uncultured Mediterranean phage uvMED]	Terminase_6N	Other Caudoviricetes	536	NCBI
4	USN15135.1	terminase large subunit [Brevundimonas phage vB_BpoS-Leszy]	Terminase_6N	Other Caudoviricetes	511	NCBI
5	YP_223983.1	terminase large subunit [Alphaproteobacteria phage PhiJL001]	Terminase_6N	Mesyanzhinovviridae	509	NCBI
6	YP_009793907.1	terminase large subunit [Bordetella phage CN1]	Terminase_6N	Mesyanzhinovviridae	522	NCBI
7	UYL16323.1	MAG: terminase large subunit [Caudovirales sp.]	Terminase_6N	Other Caudoviricetes	471	NCBI
8	QRW43402.1	MAG: terminase large subunit, partial [Caudovirales sp.]	Terminase_6N	Other Caudoviricetes	312	NCBI
9	UQS95218.1	terminase large subunit [Pseudanabaena phage Pam5]	Terminase_3	Other Caudoviricetes	477	NCBI
10	NP_046964.1	terminase large subunit [Methanobacterium phage psiM2]	Terminase_6N	Leisingerviridae	468	NCBI
11	UYL16411.1	MAG: terminase large subunit [Caudovirales sp.]	Terminase_6N	Other Caudoviricetes	458	NCBI
12	YP_010675534.1	terminase large subunit [Gordonia phage Chidiebere]	Terminase_6N	Other Caudoviricetes	493	NCBI
13	QRW43101.1	MAG: terminase large subunit [Caudovirales sp.]	Terminase_6N	Other Caudoviricetes	589	NCBI
14	AOQ26835.1	terminase large subunit [Vibrio phage S4-7]	Terminase_6N	Other Caudoviricetes	546	NCBI
15	YP_009606684.1	terminase large subunit [Erwinia phage vB_Eam-MM7]	Terminase_6N	Other Caudoviricetes	534	NCBI
16	YP_009791523.1	terminase large subunit [Pseudoalteromonas phage J2-1]	Terminase_6N	Other Caudoviricetes	380	NCBI
17	YP_009855685.1	terminase large subunit [Alteromonas phage vB_AmeM_PT11-V22]	Terminase_6N	Other Caudoviricetes	516	NCBI
18	YP_009823116.1	terminase large subunit [Rheinheimera phage vB_RspM_Barba19A]	Terminase_6N	Other Caudoviricetes	562	NCBI
19	ASJ79154.1	terminase large subunit [Curvibacter phage P26059A]	Terminase_6N	Other Caudoviricetes	490	NCBI
20	YP_010761649.1	terminase large subunit [Pseudomonas phage EM]	Terminase_6N	Other Caudoviricetes	506	NCBI
21	UYL16412.1	MAG: terminase large subunit [Caudovirales sp.]	Terminase_6N	Other Caudoviricetes	509	NCBI
22	QVG63953.1	terminase large subunit [Acinetobacter phage Mithridates]	Terminase_6N	Other Caudoviricetes	476	NCBI
23	QXM18467.1	terminase large subunit [Acinetobacter phage Phab24]	Terminase_6N	Other Caudoviricetes	509	NCBI
24	YP_009813085.1	terminase large subunit [Acinetobacter phage vB_AbaM_B09_Aci01-1]	Terminase_6N	Other Caudoviricetes	515	NCBI
25	YP_009225655.1	terminase large subunit [Pseudoalteromonas phage H101]	Terminase_6N	Other Caudoviricetes	515	NCBI
26	YP_009846226.1	terminase large subunit [Aeromonas phage 2L372D]	Terminase_6N	Other Caudoviricetes	132	NCBI
27	YP_009984479.1	terminase large subunit [Escherichia phage vB_EcoM_PHB05]	Terminase_6N	Other Caudoviricetes	694	NCBI
28	YP_009593907.1	terminase large subunit [Escherichia phage Murica]	Terminase_6N	Other Caudoviricetes	515	NCBI
29	YP_009222880.1	terminase large subunit [Vibrio phage eugene 12A10]	Terminase_6N	Other Caudoviricetes	515	NCBI
30	YP_009822694.1	terminase large subunit [Rheinheimera phage Barba5S]	Terminase_6N	Other Caudoviricetes	454	NCBI
31	YP_010772345.1	terminase large subunit [Methanoculleus virus L4768]	Terminase_6N	Other Caudoviricetes	491	NCBI
32	QNL31589.1	MAG: terminase large subunit [Bacteriophage sp.]	Terminase_6N	Other Caudoviricetes	886	NCBI
33	DAX27219.1	MAG TPA: terminase large subunit [Myoviridae sp.]	Terminase_6N	Other Caudoviricetes	243	NCBI
34	ATW59327.1	terminase large subunit [Aphanizomenon phage vB_AphaS-CL131]	Terminase_6N	Other Caudoviricetes	935	NCBI
35	DAT35559.1	MAG TPA: terminase large subunit [Siphoviridae sp.]	Terminase_6N	Other Caudoviricetes	927	NCBI
36	DAZ09941.1	MAG TPA: terminase large subunit [Siphoviridae sp.]	Terminase_6N	Other Caudoviricetes	893	NCBI
37	DAV63921.1	MAG TPA: terminase large subunit [Siphoviridae sp.]	Terminase_6N	Other Caudoviricetes	890	NCBI
38	UCS96257.1	MAG: terminase large subunit, partial [Caudovirales sp.]	Terminase_6N	Other Caudoviricetes	502	NCBI
39	DAX75744.1	MAG TPA: terminase large subunit [Myoviridae sp.]	Terminase_6N	Other Caudoviricetes	567	NCBI
40	UWH91828.1	MAG: terminase large subunit [Bacteriophage sp.]	Terminase_6N	Other Caudoviricetes	555	NCBI
41	DAY62196.1	MAG TPA: terminase large subunit [Myoviridae sp.]	Terminase_6N	Other Caudoviricetes	916	NCBI
42	DAX99544.1	MAG TPA: terminase large subunit [Myoviridae sp.]	Terminase_6N	Other Caudoviricetes	897	NCBI
43	WBK39888.1	terminase large subunit [Rhodobacteraceae phage LS06-2018-MD07]	Terminase_6N	Other Caudoviricetes	682	NCBI
44	YP_009021754.1	terminase large subunit [Vibrio phage CHOED]	Terminase_6N	Other Caudoviricetes	668	NCBI
45	UAW59391.1	terminase large subunit [Pelagibacter phage HTVC033P]	Terminase_6N	Other Caudoviricetes	543	NCBI
46	ANS05619.1	terminase large subunit [uncultured Mediterranean phage]	Terminase_6N	Other Caudoviricetes	540	NCBI
47	AXP07694.1	terminase large subunit [Sinorhizobium phage phiM6]	Terminase_6N	Other Caudoviricetes	633	NCBI
48	YP_009881676.1	terminase large subunit [Arthrobacter phage KBurrousTX]	Terminase_6N	Other Caudoviricetes	497	NCBI
49	UYL16893.1	MAG: terminase large subunit [Caudovirales sp.]	Terminase_6N	Other Caudoviricetes	485	NCBI
50	UZV42188.1	MAG: terminase large subunit [Bacteriophage sp.]	Terminase_6N	Other Caudoviricetes	567	NCBI
51	UCS96187.1	MAG: terminase large subunit [Caudovirales sp.]	Terminase_3	Other Caudoviricetes	453	NCBI
52	UCW36576.1	MAG: terminase large subunit [Caudovirales sp.]	Terminase_6N	Other Caudoviricetes	504	NCBI
53	UZV42160.1	MAG: terminase large subunit [Myoviridae sp.]	Terminase_3	Other Caudoviricetes	484	NCBI
54	UCW36622.1	MAG: terminase large subunit, partial [Caudovirales sp.]	Terminase_3	Other Caudoviricetes	390	NCBI
55	UZV42200.1	MAG: terminase large subunit [Myoviridae sp.]	Terminase_6N	Other Caudoviricetes	474	NCBI
56	QRW43115.1	MAG: terminase large subunit [Caudovirales sp.]	Terminase_6N	Other Caudoviricetes	425	NCBI
57	QSL79867.1	MAG: terminase large subunit, partial [Caudovirales sp.]	Terminase_6N	Other Caudoviricetes	351	NCBI
58	DAX72792.1	MAG TPA: terminase large subunit [Siphoviridae sp.]	Terminase_3	Other Caudoviricetes	497	NCBI
59	DAF32758.1	MAG TPA: terminase large subunit [Siphoviridae sp.]	Terminase_3	Other Caudoviricetes	800	NCBI
60	DAZ08316.1	MAG TPA: terminase large subunit [Siphoviridae sp.]	Terminase_3	Other Caudoviricetes	450	NCBI
61	DAE85809.1	MAG TPA: terminase large subunit [Bacteriophage sp.]	Terminase_3	Other Caudoviricetes	483	NCBI
62	DAN26477.1	MAG TPA: terminase large subunit [Siphoviridae sp.]	Terminase_6N	Other Caudoviricetes	453	NCBI
63	DAX78201.1	MAG TPA: terminase large subunit [Siphoviridae sp.]	Terminase_3	Other Caudoviricetes	450	NCBI
64	DAQ56596.1	MAG TPA: terminase large subunit [Siphoviridae sp.]	Terminase_3	Other Caudoviricetes	223	NCBI
65	DAE12603.1	MAG TPA: terminase large subunit [Siphoviridae sp. ctOCb13]	Terminase_3	Other Caudoviricetes	527	NCBI
66	DAE87641.1	MAG TPA: terminase large subunit [Siphoviridae sp.]	Terminase_3	Other Caudoviricetes	728	NCBI
67	QSE37328.1	MAG: terminase large subunit [Caudovirales sp.]	Terminase_3	Other Caudoviricetes	435	NCBI
68	DAS21774.1	MAG TPA: terminase large subunit [Siphoviridae sp.]	Terminase_3	Other Caudoviricetes	441	NCBI
69	ANS03442.1	terminase large subunit [uncultured Mediterranean phage uvDeep-CGR2-KM19-C269]	Terminase_3	Other Caudoviricetes	444	NCBI
70	QBX06343.1	terminase large subunit [Paenibacillus phage vB_PlaP_API480]	Terminase_3	Other Caudoviricetes	483	NCBI
71	YP_009639352.1	terminase large subunit [Salinibacter phage M8CC-19]	Terminase_6N	Other Caudoviricetes	568	NCBI
72	QRW43374.1	MAG: terminase large subunit, partial [Caudovirales sp.]	Terminase_3	Other Caudoviricetes	242	NCBI
73	NP_203458.1	terminase large subunit [Myxococcus phage Mx8]	Terminase_3	Other Caudoviricetes	482	NCBI
74	YP_010358397.1	terminase large subunit [Halorubrum tailed virus 29]	Terminase_6N	Haloferuviridae	448	NCBI
75	WBK39858.1	terminase large subunit [Rhodobacteraceae phage LS06-2018-MD06]	Terminase_6N	Other Caudoviricetes	413	NCBI
76	QSE37303.1	MAG: terminase large subunit, partial [Caudovirales sp.]	Terminase_3	Other Caudoviricetes	256	NCBI
77	QRW43379.1	MAG: terminase large subunit, partial [Caudovirales sp.]	Terminase_6N	Other Caudoviricetes	297	NCBI
78	QSE37336.1	MAG: terminase large subunit [Caudovirales sp.]	Terminase_6N	Other Caudoviricetes	404	NCBI
79	AVI05125.1	terminase large subunit [Vibrio phage VP06]	Terminase_6N	Other Caudoviricetes	435	NCBI
80	BAR33557.1	terminase large subunit [uncultured Mediterranean phage uvMED]	Terminase_6N	Other Caudoviricetes	449	NCBI
81	ANS05196.1	terminase large subunit [uncultured Mediterranean phage]	Terminase_6N	Other Caudoviricetes	456	NCBI
82	UYL17087.1	MAG: terminase large subunit [Caudovirales sp.]	Terminase_6N	Other Caudoviricetes	474	NCBI
83	YP_010660250.1	terminase large subunit [Serratia phage Scapp]	Terminase_6N	Other Caudoviricetes	429	NCBI
84	UYL17237.1	MAG: terminase large subunit [Caudovirales sp.]	Terminase_6N	Other Caudoviricetes	417	NCBI
85	UMW87827.1	terminase large subunit [Klebsiella phage vB_KpnS-MUC-5]	Terminase_6N	Other Caudoviricetes	463	NCBI
86	USW22317.1	UNVERIFIED_ORG: terminase large subunit [Salmonella phage PSP2-22]	Terminase_6N	Other Caudoviricetes	453	NCBI
87	YP_010648478.1	terminase large subunit [Aeromonas phage pAEv1818]	Terminase_6N	Other Caudoviricetes	435	NCBI
88	YP_008060340.1	terminase large subunit [Haloarcula hispanica tailed virus 2]	Terminase_3	Saparoviridae	564	NCBI
89	YP_008059665.1	terminase large subunit [Haloarcula californiae tailed virus 1]	Terminase_6N	Druskaviridae	482	NCBI
90	UYL17148.1	MAG: terminase large subunit [Caudovirales sp.]	Terminase_3	Other Caudoviricetes	452	NCBI
91	YP_009200118.1	terminase large subunit [Streptomyces phage TP1604]	Terminase_3	Other Caudoviricetes	456	NCBI
92	QMP84383.1	terminase large subunit [Streptomyces phage Dagobah]	Terminase_3	Other Caudoviricetes	483	NCBI
93	UCS96246.1	MAG: terminase large subunit [Caudovirales sp.]	Terminase_6N	Other Caudoviricetes	431	NCBI
94	NP_510934.1	terminase large subunit [Staphylococcus phage phiETA]	Terminase_6N	Other Caudoviricetes	405	NCBI
95	QQV87958.1	terminase large subunit [Staphylococcus phage PMBT9]	Terminase_6N	Other Caudoviricetes	423	NCBI
96	QBX27842.1	terminase large subunit [Streptococcus phage Javan420]	Terminase_3	Other Caudoviricetes	414	NCBI
97	YP_009802418.1	terminase large subunit [Lactobacillus phage Lb]	Terminase_3	Other Caudoviricetes	436	NCBI
98	UYL16898.1	MAG: terminase large subunit [Caudovirales sp.]	Terminase_6N	Other Caudoviricetes	416	NCBI
99	CAI9750661.1	terminase large subunit [Caudoviricetes sp.]	Terminase_6N	Other Caudoviricetes	409	NCBI
100	UCS96242.1	MAG: terminase large subunit [Caudovirales sp.]	Terminase_6N	Other Caudoviricetes	401	NCBI
101	UYL17235.1	MAG: terminase large subunit [Caudovirales sp.]	Terminase_6N	Other Caudoviricetes	428	NCBI
102	QRW43122.1	MAG: terminase large subunit, partial [Caudovirales sp.]	Terminase_6N	Other Caudoviricetes	205	NCBI
103	YP_009818438.1	terminase large subunit [Streptomyces phage Hiyaa]	Terminase_6N	Other Caudoviricetes	432	NCBI
104	UXE03726.1	terminase large subunit [Gordonia phage ObLaDi]	Terminase_6N	Other Caudoviricetes	450	NCBI
105	YP_005087227.1	terminase large subunit [Rhodococcus phage REQ3]	Terminase_3	Other Caudoviricetes	432	NCBI
106	YP_009815907.1	terminase large subunit [Microbacterium phage Goodman]	Terminase_6N	Other Caudoviricetes	470	NCBI
107	QYC54341.1	terminase large subunit [Microbacterium phage Pickles13]	Terminase_3	Other Caudoviricetes	449	NCBI
108	UYL17150.1	MAG: terminase large subunit [Caudovirales sp.]	Terminase_3	Other Caudoviricetes	470	NCBI
109	UYL17085.1	MAG: terminase large subunit [Caudovirales sp.]	Terminase_6N	Other Caudoviricetes	464	NCBI
110	AKQ08568.1	terminase large subunit [Bacillus phage PBC5]	Terminase_3	Other Caudoviricetes	459	NCBI
111	UYL93860.1	terminase large subunit [Geobacillus phage vB_GthS_PK2.1]	Terminase_6N	Other Caudoviricetes	432	NCBI
112	UZV42162.1	MAG: terminase large subunit [Siphoviridae sp.]	Terminase_6N	Other Caudoviricetes	489	NCBI
113	UZV42207.1	MAG: terminase large subunit [Siphoviridae sp.]	Terminase_6N	Other Caudoviricetes	432	NCBI
114	UZV42194.1	MAG: terminase large subunit [Siphoviridae sp.]	Terminase_6N	Other Caudoviricetes	409	NCBI
115	UCW36584.1	MAG: terminase large subunit [Caudovirales sp.]	Terminase_6N	Other Caudoviricetes	439	NCBI
116	QVW56724.1	terminase large subunit [Clostridioides phage phiCD418]	Terminase_6N	Other Caudoviricetes	451	NCBI
117	YP_004306925.1	terminase large subunit [Streptococcus phage Dp-1]	Terminase_6N	Other Caudoviricetes	463	NCBI
118	UCW36571.1	MAG: terminase large subunit [Caudovirales sp.]	Terminase_6N	Other Caudoviricetes	456	NCBI
119	UZV42163.1	MAG: terminase large subunit [Bacteriophage sp.]	Terminase_6N	Other Caudoviricetes	615	NCBI
120	YP_009201797.1	terminase large subunit [Lactobacillus phage CL2]	Terminase_6N	Other Caudoviricetes	482	NCBI
121	WAX05105.1	terminase large subunit [Agathobaculum phage AB434P2]	Terminase_6N	Other Caudoviricetes	438	NCBI
122	AWY06884.1	MAG: terminase large subunit [Siphoviridae sp.]	Terminase_6N	Other Caudoviricetes	500	NCBI
123	UZV42192.1	MAG: terminase large subunit [Myoviridae sp.]	Terminase_6N	Other Caudoviricetes	508	NCBI
124	WGN98125.1	MAG: terminase large subunit [Caudoviricetes sp.]	Terminase_6N	Other Caudoviricetes	422	NCBI
125	YP_009807281.1	terminase large subunit [Eggerthella phage PMBT5]	Terminase_6N	Other Caudoviricetes	406	NCBI
126	QRW42971.1	MAG: terminase large subunit [Caudovirales sp.]	Terminase_6N	Other Caudoviricetes	375	NCBI
127	YP_009594300.1	terminase large subunit [Arthrobacter phage Jasmine]	Terminase_6N	Other Caudoviricetes	527	NCBI
128	QSL79886.1	MAG: terminase large subunit [Caudovirales sp.]	Terminase_6N	Other Caudoviricetes	568	NCBI
129	QSL79795.1	MAG: terminase large subunit [Caudovirales sp.]	Terminase_6N	Other Caudoviricetes	535	NCBI
130	QRW42952.1	MAG: terminase large subunit, partial [Caudovirales sp.]	Terminase_6N	Other Caudoviricetes	317	NCBI
131	QSL79783.1	MAG: terminase large subunit [Caudovirales sp.]	Terminase_6N	Other Caudoviricetes	530	NCBI
132	UYL16459.1	MAG: terminase large subunit [Caudovirales sp.]	Terminase_6N	Other Caudoviricetes	515	NCBI
133	QRW43074.1	MAG: terminase large subunit [Caudovirales sp.]	Terminase_6N	Other Caudoviricetes	460	NCBI
134	UYL16458.1	MAG: terminase large subunit [Caudovirales sp.]	Terminase_6N	Other Caudoviricetes	478	NCBI
135	QSE37421.1	MAG: terminase large subunit [Caudovirales sp.]	Terminase_6N	Other Caudoviricetes	482	NCBI
136	QSL79839.1	MAG: terminase large subunit, partial [Caudovirales sp.]	Terminase_6N	Other Caudoviricetes	236	NCBI
137	QSL79829.1	MAG: terminase large subunit, partial [Caudovirales sp.]	Terminase_6N	Other Caudoviricetes	196	NCBI
138	UZV42233.1	MAG: terminase large subunit [Bacteriophage sp.]	Terminase_6N	Other Caudoviricetes	608	NCBI
139	YP_009639055.1	terminase large subunit [Pseudomonas phage PaP4]	Terminase_6N	Other Caudoviricetes	482	NCBI
140	QEG09212.1	terminase large subunit [Vibrio phage Phriendly]	Terminase_6N	Other Caudoviricetes	476	NCBI
141	BAQ86444.1	terminase large subunit [uncultured Mediterranean phage uvMED]	Terminase_6N	Other Caudoviricetes	477	NCBI
142	UYL17204.1	MAG: terminase large subunit [Caudovirales sp.]	Terminase_6N	Other Caudoviricetes	556	NCBI
143	UYL16306.1	MAG: terminase large subunit [Caudovirales sp.]	Terminase_6N	Other Caudoviricetes	551	NCBI
144	BAR33231.1	terminase large subunit [uncultured Mediterranean phage uvMED]	Terminase_6N	Other Caudoviricetes	501	NCBI
145	QMV33080.1	terminase large subunit [Ralstonia phage Firinga]	Terminase_6N	Other Caudoviricetes	477	NCBI
146	UZV42212.1	MAG: terminase large subunit [Bacteriophage sp.]	Terminase_6N	Other Caudoviricetes	488	NCBI
147	AWW06114.1	MAG: terminase large subunit [Myoviridae sp.]	Terminase_3	Other Caudoviricetes	434	NCBI
148	UCS96170.1	MAG: terminase large subunit, partial [Caudovirales sp.]	Terminase_3	Other Caudoviricetes	244	NCBI
149	UCW36586.1	MAG: terminase large subunit [Caudovirales sp.]	Terminase_3	Other Caudoviricetes	446	NCBI
150	DAO33211.1	MAG TPA: terminase large subunit [Siphoviridae sp.]	Terminase_3	Other Caudoviricetes	487	NCBI
151	DAE43909.1	MAG TPA: terminase large subunit [Siphoviridae sp.]	Terminase_3	Other Caudoviricetes	500	NCBI
152	DAO54093.1	MAG TPA: terminase large subunit [Siphoviridae sp.]	Terminase_3	Other Caudoviricetes	520	NCBI
153	DAT65338.1	MAG TPA: terminase large subunit [Siphoviridae sp.]	Terminase_3	Other Caudoviricetes	431	NCBI
154	DAZ33356.1	MAG TPA: terminase large subunit [Siphoviridae sp.]	Terminase_3	Other Caudoviricetes	484	NCBI
155	QTZ82884.1	terminase large subunit [Clostridium phage phiCp-D]	Terminase_3	Other Caudoviricetes	447	NCBI
156	DAQ00438.1	MAG TPA: terminase large subunit [Siphoviridae sp.]	Terminase_3	Other Caudoviricetes	441	NCBI
157	DAX53691.1	MAG TPA: terminase large subunit [Siphoviridae sp.]	Terminase_3	Other Caudoviricetes	438	NCBI
158	DAX42590.1	MAG TPA: terminase large subunit [Siphoviridae sp.]	Terminase_3	Other Caudoviricetes	447	NCBI
159	DAU38570.1	MAG TPA: terminase large subunit [Siphoviridae sp.]	Terminase_3	Other Caudoviricetes	405	NCBI
160	ANS03605.1	terminase large subunit [uncultured Mediterranean phage uvDeep-CGR2-KM21-C345]	Terminase_3	Other Caudoviricetes	403	NCBI
161	DAT00686.1	MAG TPA: terminase large subunit [Siphoviridae sp.]	Terminase_3	Other Caudoviricetes	94	NCBI
162	DAW41981.1	MAG TPA: terminase large subunit [Siphoviridae sp.]	Terminase_3	Other Caudoviricetes	98	NCBI
163	DAZ11184.1	MAG TPA: terminase large subunit [Siphoviridae sp.]	Terminase_3	Other Caudoviricetes	388	NCBI
164	UCS96245.1	MAG: terminase large subunit [Caudoviricetes sp.]	Terminase_3	Other Caudoviricetes	398	NCBI
165	DAV11835.1	MAG TPA: terminase large subunit [Siphoviridae sp.]	Terminase_3	Other Caudoviricetes	392	NCBI
166	DAY98148.1	MAG TPA: terminase large subunit [Siphoviridae sp.]	Terminase_3	Other Caudoviricetes	400	NCBI
167	QRW43041.1	MAG: terminase large subunit, partial [Caudovirales sp.]	Terminase_3	Other Caudoviricetes	244	NCBI
168	UZV42180.1	MAG: terminase large subunit [Siphoviridae sp.]	Terminase_3	Other Caudoviricetes	496	NCBI
169	QSE37223.1	MAG: terminase large subunit [Caudovirales sp.]	Terminase_3	Other Caudoviricetes	411	NCBI
170	DAX94840.1	MAG TPA: terminase large subunit [Siphoviridae sp.]	Terminase_3	Other Caudoviricetes	396	NCBI
171	QRW42969.1	MAG: terminase large subunit [Caudovirales sp.]	Terminase_3	Other Caudoviricetes	392	NCBI
172	QGZ15837.1	terminase large subunit [Elizabethkingia phage TCUEAP1]	Terminase_3	Other Caudoviricetes	400	NCBI
173	YP_009323718.1	terminase large subunit [Flavobacterium phage Fpv10]	Terminase_3	Other Caudoviricetes	408	NCBI
174	DAX29281.1	MAG TPA: terminase large subunit [Siphoviridae sp.]	Terminase_3	Other Caudoviricetes	404	NCBI
175	DAV50649.1	MAG TPA: terminase large subunit [Siphoviridae sp.]	Terminase_3	Other Caudoviricetes	386	NCBI
176	QRW43437.1	MAG: terminase large subunit [Caudovirales sp.]	Terminase_3	Other Caudoviricetes	386	NCBI
177	QRW43327.1	MAG: terminase large subunit, partial [Caudovirales sp.]	Terminase_3	Other Caudoviricetes	170	NCBI
178	QRW43068.1	MAG: terminase large subunit [Caudovirales sp.]	Terminase_3	Other Caudoviricetes	362	NCBI
179	QSE37317.1	MAG: terminase large subunit [Caudovirales sp.]	Terminase_3	Other Caudoviricetes	380	NCBI
180	QSE37094.1	MAG: terminase large subunit, partial [Caudovirales sp.]	Terminase_3	Other Caudoviricetes	212	NCBI
181	QSE37415.1	MAG: terminase large subunit [Caudovirales sp.]	Terminase_3	Other Caudoviricetes	386	NCBI
182	DAX58767.1	MAG TPA: terminase large subunit [Siphoviridae sp.]	Terminase_3	Other Caudoviricetes	761	NCBI
183	DAV76299.1	MAG TPA: terminase large subunit [Siphoviridae sp.]	Terminase_3	Other Caudoviricetes	705	NCBI
184	QSE37362.1	MAG: terminase large subunit, partial [Caudovirales sp.]	Terminase_3	Other Caudoviricetes	145	NCBI
185	DAR71979.1	MAG TPA: terminase large subunit [Siphoviridae sp.]	Terminase_3	Other Caudoviricetes	407	NCBI
186	DAZ55378.1	MAG TPA: terminase large subunit [Siphoviridae sp.]	Terminase_3	Other Caudoviricetes	411	NCBI
187	DAR29696.1	MAG TPA: terminase large subunit [Siphoviridae sp.]	Terminase_3	Other Caudoviricetes	459	NCBI
188	YP_009854777.1	terminase large subunit [Flavobacterium phage vB_FspS_hemulen6-1]	Terminase_3	Other Caudoviricetes	440	NCBI
189	AXF52411.1	MAG: terminase large subunit [Siphoviridae sp.]	Terminase_3	Other Caudoviricetes	486	NCBI
190	DAW61540.1	MAG TPA: terminase large subunit [Siphoviridae sp.]	Terminase_3	Other Caudoviricetes	489	NCBI
191	WBC28457.1	terminase large subunit [Rhodobacteraceae phage LS06-2018-MD05]	Terminase_3	Assiduviridae	421	NCBI
192	YP_010357466.1	terminase large subunit [Cellulophaga phage Nekkels_1]	Terminase_3	Assiduviridae	485	NCBI
193	DAU80009.1	MAG TPA: terminase large subunit [Myoviridae sp.]	Terminase_3	Other Caudoviricetes	682	NCBI
194	DAY68125.1	MAG TPA: terminase large subunit [Myoviridae sp.]	Terminase_3	Other Caudoviricetes	495	NCBI
195	DAO42070.1	MAG TPA: terminase large subunit [Myoviridae sp.]	Terminase_3	Other Caudoviricetes	566	NCBI
196	DAT84167.1	MAG TPA: terminase large subunit [Myoviridae sp.]	Terminase_3	Other Caudoviricetes	486	NCBI
197	UYL17103.1	MAG: terminase large subunit [Caudovirales sp.]	Terminase_3	Other Caudoviricetes	477	NCBI
198	QRW43103.1	MAG: terminase large subunit [Caudovirales sp.]	Terminase_3	Other Caudoviricetes	444	NCBI
199	QRW43141.1	MAG: terminase large subunit, partial [Caudovirales sp.]	Terminase_3	Other Caudoviricetes	166	NCBI
200	YP_009854502.1	terminase large subunit [Flavobacterium phage vB_FspM_lotta8-1]	Terminase_3	Winoviridae	519	NCBI
201	DAU86833.1	MAG TPA: terminase large subunit [Siphoviridae sp.]	Terminase_3	Other Caudoviricetes	1019	NCBI
202	DAW36178.1	MAG TPA: terminase large subunit [Siphoviridae sp.]	Terminase_3	Other Caudoviricetes	994	NCBI
203	DAN34862.1	MAG TPA: terminase large subunit [Siphoviridae sp.]	Terminase_3	Other Caudoviricetes	675	NCBI
204	DAV21879.1	MAG TPA: terminase large subunit [Myoviridae sp.]	Terminase_3	Other Caudoviricetes	676	NCBI
205	BAQ92535.1	terminase large subunit [uncultured Mediterranean phage uvMED]	Terminase_3	Other Caudoviricetes	482	NCBI
206	AWH14673.1	terminase large subunit [Aeromonas phage 62AhydR11PP]	Terminase_3	Other Caudoviricetes	422	NCBI
207	DAZ47347.1	MAG TPA: terminase large subunit [Siphoviridae sp.]	Terminase_3	Other Caudoviricetes	466	NCBI
208	DAQ62489.1	MAG TPA: terminase large subunit [Myoviridae sp.]	Terminase_3	Other Caudoviricetes	481	NCBI
209	DAS64812.1	MAG TPA: terminase large subunit [Myoviridae sp.]	Terminase_3	Other Caudoviricetes	423	NCBI
210	DAX13532.1	MAG TPA: terminase large subunit [Bacteriophage sp.]	Terminase_3	Other Caudoviricetes	408	NCBI
211	DAO48198.1	MAG TPA: terminase large subunit [Siphoviridae sp.]	Terminase_3	Other Caudoviricetes	412	NCBI
212	DAN56592.1	MAG TPA: terminase large subunit [Siphoviridae sp.]	Terminase_3	Other Caudoviricetes	422	NCBI
213	DAO81817.1	MAG TPA: terminase large subunit [Siphoviridae sp.]	Terminase_3	Other Caudoviricetes	421	NCBI
214	DAQ69474.1	MAG TPA: terminase large subunit [Siphoviridae sp.]	Terminase_3	Other Caudoviricetes	413	NCBI
215	DAZ67438.1	MAG TPA: terminase large subunit [Siphoviridae sp.]	Terminase_3	Other Caudoviricetes	444	NCBI
216	WAX15546.1	terminase large subunit [Enterococcus phage EG103P1]	Terminase_3	Other Caudoviricetes	428	NCBI
217	YP_009044184.1	terminase large subunit [Listeria phage LP-026]	Terminase_3	Other Caudoviricetes	447	NCBI
218	DAR15745.1	MAG TPA: terminase large subunit [Siphoviridae sp.]	Terminase_3	Other Caudoviricetes	422	NCBI
219	DAD71258.1	MAG TPA: terminase large subunit [Siphoviridae sp. ctDuC3]	Terminase_3	Other Caudoviricetes	382	NCBI
220	DAN75753.1	MAG TPA: terminase large subunit, partial [Siphoviridae sp.]	Terminase_3	Other Caudoviricetes	530	NCBI
221	YP_010079519.1	terminase large subunit, partial [Staphylococcus phage Baq_Sau1]	Terminase_3	Other Caudoviricetes	157	NCBI
222	ARQ94557.1	terminase large subunit [Weissella phage PWc]	Terminase_3	Other Caudoviricetes	426	NCBI
223	YP_223885.1	terminase large subunit [Lactobacillus phage phiJL-1]	Terminase_3	Other Caudoviricetes	440	NCBI
224	DAU26322.1	MAG TPA: terminase large subunit [Siphoviridae sp.]	Terminase_3	Other Caudoviricetes	847	NCBI
225	DAD99114.1	MAG TPA: terminase large subunit [Siphoviridae sp. ctFKD2]	Terminase_3	Other Caudoviricetes	365	NCBI
226	DAZ60154.1	MAG TPA: terminase large subunit [Siphoviridae sp.]	Terminase_3	Other Caudoviricetes	428	NCBI
227	UZV42206.1	MAG: terminase large subunit [Siphoviridae sp.]	Terminase_3	Other Caudoviricetes	474	NCBI
228	DAT04565.1	MAG TPA: terminase large subunit [Siphoviridae sp.]	Terminase_3	Other Caudoviricetes	418	NCBI
229	DAW41948.1	MAG TPA: terminase large subunit [Siphoviridae sp.]	Terminase_3	Other Caudoviricetes	468	NCBI
230	UCS96244.1	MAG: terminase large subunit [Caudovirales sp.]	Terminase_3	Other Caudoviricetes	468	NCBI
231	DAQ92298.1	MAG TPA: terminase large subunit [Siphoviridae sp.]	Terminase_3	Other Caudoviricetes	447	NCBI
232	DAV14509.1	MAG TPA: terminase large subunit [Siphoviridae sp.]	Terminase_3	Other Caudoviricetes	455	NCBI
233	DAZ27997.1	MAG TPA: terminase large subunit [Siphoviridae sp.]	Terminase_3	Other Caudoviricetes	439	NCBI
234	DAF41189.1	MAG TPA: terminase large subunit [Siphoviridae sp.]	Terminase_3	Other Caudoviricetes	443	NCBI
235	CAI9751140.1	terminase large subunit [Caudoviricetes sp.]	Terminase_3	Other Caudoviricetes	560	NCBI
236	DAX73638.1	MAG TPA: terminase large subunit [Siphoviridae sp.]	Terminase_3	Other Caudoviricetes	298	NCBI
237	DAZ06499.1	MAG TPA: terminase large subunit [Siphoviridae sp.]	Terminase_3	Other Caudoviricetes	447	NCBI
238	DAW22407.1	MAG TPA: terminase large subunit [Siphoviridae sp.]	Terminase_3	Other Caudoviricetes	463	NCBI
239	DAV85163.1	MAG TPA: terminase large subunit [Siphoviridae sp.]	Terminase_3	Other Caudoviricetes	470	NCBI
240	DAU04879.1	MAG TPA: terminase large subunit [Podoviridae sp.]	Terminase_3	Other Caudoviricetes	459	NCBI
241	DAW74950.1	MAG TPA: terminase large subunit [Siphoviridae sp.]	Terminase_3	Other Caudoviricetes	483	NCBI
242	YP_009111075.1	terminase large subunit [Escherichia phage Av-05]	Terminase_6N	Other Caudoviricetes	376	NCBI
243	AXH73429.1	MAG: terminase large subunit [Myoviridae sp.]	Terminase_3	Other Caudoviricetes	450	NCBI
244	UCW36580.1	MAG: terminase large subunit [Caudovirales sp.]	Terminase_3	Other Caudoviricetes	465	NCBI
245	WCZ54899.1	terminase large subunit [Latilactobacillus phage TMW 1.706 P2]	Terminase_3	Other Caudoviricetes	427	NCBI
246	YP_009833650.1	terminase large subunit [Bacillus phage Deep-Purple]	Terminase_3	Other Caudoviricetes	448	NCBI
247	UYL16371.1	MAG: terminase large subunit [Caudovirales sp.]	Terminase_3	Other Caudoviricetes	493	NCBI
248	ATE84830.1	terminase large subunit [Oenococcus phage vB_OeS_unk162]	Terminase_3	Other Caudoviricetes	434	NCBI
249	UWF80211.1	MAG: terminase large subunit [Bacteriophage sp.]	Terminase_3	Other Caudoviricetes	169	NCBI
250	DAW51652.1	MAG TPA: terminase large subunit [Myoviridae sp.]	Terminase_3	Other Caudoviricetes	427	NCBI
251	YP_007236398.1	terminase large subunit [Bacillus phage vB_BtS_BMBtp2]	Terminase_3	Other Caudoviricetes	439	NCBI
252	UYL16781.1	MAG: terminase large subunit [Caudovirales sp.]	Terminase_3	Other Caudoviricetes	421	NCBI
253	YP_950664.1	terminase large subunit [Staphylococcus phage PH15]	Terminase_3	Other Caudoviricetes	446	NCBI
254	DAN71246.1	MAG TPA: terminase large subunit [Myoviridae sp.]	Terminase_3	Other Caudoviricetes	433	NCBI
255	DAY48119.1	MAG TPA: terminase large subunit [Myoviridae sp.]	Terminase_3	Other Caudoviricetes	420	NCBI
256	WGN98128.1	MAG: terminase large subunit [Caudoviricetes sp.]	Terminase_3	Other Caudoviricetes	424	NCBI
257	DAP80373.1	MAG TPA: terminase large subunit [Siphoviridae sp.]	Terminase_3	Other Caudoviricetes	489	NCBI
258	DAD76686.1	MAG TPA: terminase large subunit [Siphoviridae sp. ctQJR51]	Terminase_3	Other Caudoviricetes	397	NCBI
259	DAX48642.1	MAG TPA: terminase large subunit [Siphoviridae sp.]	Terminase_3	Other Caudoviricetes	515	NCBI
260	DAP56784.1	MAG TPA: terminase large subunit [Siphoviridae sp.]	Terminase_3	Other Caudoviricetes	494	NCBI
261	DAQ23641.1	MAG TPA: terminase large subunit [Siphoviridae sp.]	Terminase_3	Other Caudoviricetes	413	NCBI
262	DAU96158.1	MAG TPA: terminase large subunit [Siphoviridae sp.]	Terminase_3	Other Caudoviricetes	422	NCBI
263	DAZ74831.1	MAG TPA: terminase large subunit [Siphoviridae sp.]	Terminase_3	Other Caudoviricetes	431	NCBI
264	AHL18967.1	terminase large subunit [Listeria phage LP-083-1]	Terminase_3	Other Caudoviricetes	440	NCBI
265	DAU68235.1	MAG TPA: terminase large subunit [Siphoviridae sp.]	Terminase_3	Other Caudoviricetes	495	NCBI
266	DAU37939.1	MAG TPA: terminase large subunit [Siphoviridae sp.]	Terminase_3	Other Caudoviricetes	444	NCBI
267	DAE91899.1	MAG TPA: terminase large subunit [Siphoviridae sp. ctwNf2]	Terminase_3	Other Caudoviricetes	534	NCBI
268	YP_002265410.1	terminase large subunit [Clostridium phage phiCP39-O]	Terminase_3	Other Caudoviricetes	425	NCBI
269	DAX66820.1	MAG TPA: terminase large subunit [Siphoviridae sp.]	Terminase_3	Other Caudoviricetes	671	NCBI
270	DAZ00126.1	MAG TPA: terminase large subunit [Siphoviridae sp.]	Terminase_3	Other Caudoviricetes	551	NCBI
271	DAT38046.1	MAG TPA: terminase large subunit [Siphoviridae sp.]	Terminase_3	Other Caudoviricetes	562	NCBI
272	DAZ06736.1	MAG TPA: terminase large subunit [Siphoviridae sp.]	Terminase_3	Other Caudoviricetes	566	NCBI
273	DAT65583.1	MAG TPA: terminase large subunit [Siphoviridae sp.]	Terminase_3	Other Caudoviricetes	424	NCBI
274	DAY92628.1	MAG TPA: terminase large subunit [Siphoviridae sp.]	Terminase_3	Other Caudoviricetes	437	NCBI
275	DAV61175.1	MAG TPA: terminase large subunit [Siphoviridae sp.]	Terminase_3	Other Caudoviricetes	551	NCBI
276	DAX24458.1	MAG TPA: terminase large subunit [Siphoviridae sp.]	Terminase_3	Other Caudoviricetes	434	NCBI
277	DAX93233.1	MAG TPA: terminase large subunit [Siphoviridae sp.]	Terminase_3	Other Caudoviricetes	529	NCBI
278	DAV93858.1	MAG TPA: terminase large subunit [Siphoviridae sp.]	Terminase_3	Other Caudoviricetes	544	NCBI
279	DAZ19120.1	MAG TPA: terminase large subunit [Siphoviridae sp.]	Terminase_3	Other Caudoviricetes	547	NCBI
280	DAV87069.1	MAG TPA: terminase large subunit [Siphoviridae sp.]	Terminase_3	Other Caudoviricetes	524	NCBI
281	DAX97590.1	MAG TPA: terminase large subunit [Siphoviridae sp.]	Terminase_3	Other Caudoviricetes	353	NCBI
282	DAZ06240.1	MAG TPA: terminase large subunit [Siphoviridae sp.]	Terminase_3	Other Caudoviricetes	546	NCBI
283	DAW02029.1	MAG TPA: terminase large subunit [Siphoviridae sp.]	Terminase_3	Other Caudoviricetes	586	NCBI
284	QSE37344.1	MAG: terminase large subunit [Caudovirales sp.]	Terminase_3	Other Caudoviricetes	420	NCBI
285	DAU14153.1	MAG TPA: terminase large subunit [Siphoviridae sp.]	Terminase_3	Other Caudoviricetes	433	NCBI
286	UOF78882.1	terminase large subunit [Caudoviricetes sp.]	Terminase_3	Other Caudoviricetes	457	NCBI
287	UXQ88792.1	terminase large subunit [Tenacibaculum phage Larrie]	Terminase_3	Other Caudoviricetes	418	NCBI
288	YP_010356946.1	terminase large subunit [Olleya phage Harreka_1]	Terminase_3	Aggregaviridae	427	NCBI
289	DAX60465.1	MAG TPA: terminase large subunit [Siphoviridae sp.]	Terminase_3	Other Caudoviricetes	480	NCBI
290	DAW63968.1	MAG TPA: terminase large subunit [Siphoviridae sp.]	Terminase_3	Other Caudoviricetes	414	NCBI
291	QSL79863.1	MAG: terminase large subunit [Caudovirales sp.]	Terminase_3	Other Caudoviricetes	417	NCBI
292	QRW43106.1	MAG: terminase large subunit [Caudovirales sp.]	Terminase_3	Other Caudoviricetes	411	NCBI
293	ANS03076.1	terminase large subunit [uncultured Mediterranean phage uvDeep1-CGR2-KM23-C896]	Terminase_3	Other Caudoviricetes	404	NCBI
294	QSE37294.1	MAG: terminase large subunit, partial [Caudovirales sp.]	Terminase_3	Other Caudoviricetes	254	NCBI
295	DAX87528.1	MAG TPA: terminase large subunit [Siphoviridae sp.]	Terminase_3	Other Caudoviricetes	782	NCBI
296	DAP29033.1	MAG TPA: terminase large subunit [Siphoviridae sp.]	Terminase_3	Other Caudoviricetes	783	NCBI
297	DAX75832.1	MAG TPA: terminase large subunit [Siphoviridae sp.]	Terminase_3	Other Caudoviricetes	748	NCBI
298	AUR94026.1	terminase large subunit [Vibrio phage 1.190.O._10N.286.51.F12]	Terminase_3	Other Caudoviricetes	450	NCBI
299	AUR91075.1	terminase large subunit [Vibrio phage 1.155.O._10N.222.55.B3]	Terminase_3	Other Caudoviricetes	440	NCBI
300	DAY81734.1	MAG TPA: terminase large subunit [Myoviridae sp.]	Terminase_3	Other Caudoviricetes	425	NCBI
301	WAK44795.1	terminase large subunit [Campylobacter phage PC11]	Terminase_3	Other Caudoviricetes	427	NCBI
302	QPB10604.1	terminase large subunit [Bacteriophage sp. 438212]	Terminase_3	Other Caudoviricetes	412	NCBI
303	UYL16324.1	MAG: terminase large subunit [Caudovirales sp.]	Terminase_3	Other Caudoviricetes	440	NCBI
304	YP_007675325.1	terminase large subunit [Sulfitobacter phage pCB2047-C]	Terminase_3	Other Caudoviricetes	444	NCBI
305	QRW43314.1	MAG: terminase large subunit [Caudovirales sp.]	Terminase_3	Other Caudoviricetes	446	NCBI
306	QZI91738.1	terminase large subunit [Vibrio phage 44E38.1]	Terminase_3	Other Caudoviricetes	449	NCBI
307	UOF79887.1	terminase large subunit [Caudoviricetes sp.]	Terminase_3	Other Caudoviricetes	455	NCBI
308	QSE37425.1	MAG: terminase large subunit [Caudovirales sp.]	Terminase_3	Other Caudoviricetes	433	NCBI
309	QSL79869.1	MAG: terminase large subunit [Caudovirales sp.]	Terminase_3	Other Caudoviricetes	429	NCBI
310	QRW43309.1	MAG: terminase large subunit [Caudovirales sp.]	Terminase_3	Other Caudoviricetes	420	NCBI
311	YP_010765928.1	terminase large subunit [Pseudomonas phage LKA5]	Terminase_3	Other Caudoviricetes	427	NCBI
312	UOF80469.1	terminase large subunit [Caudoviricetes sp.]	Terminase_3	Other Caudoviricetes	343	NCBI
313	QRW43084.1	MAG: terminase large subunit [Caudovirales sp.]	Terminase_3	Other Caudoviricetes	412	NCBI
314	UCS96261.1	MAG: terminase large subunit, partial [Caudoviricetes sp.]	Terminase_3	Other Caudoviricetes	404	NCBI
315	AUR81882.1	terminase large subunit [Vibrio phage 1.016.O._10N.286.46.A11]	Terminase_3	Other Caudoviricetes	470	NCBI
316	ALJ98680.1	terminase large subunit [Burkholderia phage PE067]	Terminase_3	Other Caudoviricetes	488	NCBI
317	WGN98141.1	MAG: terminase large subunit [Caudoviricetes sp.]	Terminase_3	Other Caudoviricetes	845	NCBI
318	WBF05281.1	terminase large subunit [Psychrobacter phage vB_PmaS_Y8A]	Terminase_3	Other Caudoviricetes	414	NCBI
319	UYL16413.1	MAG: terminase large subunit [Caudovirales sp.]	Terminase_3	Other Caudoviricetes	425	NCBI
320	UYL17234.1	MAG: terminase large subunit [Caudovirales sp.]	Terminase_3	Other Caudoviricetes	441	NCBI
321	YP_007010972.1	terminase large subunit [Salmonella phage SPN3UB]	Terminase_3	Other Caudoviricetes	439	NCBI
322	UPT53277.1	terminase large subunit [Synechococcus phage Yong-L2-223]	Terminase_3	Other Caudoviricetes	428	NCBI
323	YP_007006567.1	terminase large subunit [Agrobacterium phage 7-7-1]	Terminase_3	Other Caudoviricetes	394	NCBI
324	AXH73699.1	MAG: terminase large subunit [Caudovirales sp.]	Terminase_3	Other Caudoviricetes	444	NCBI
325	QRW43248.1	MAG: terminase large subunit, partial [Caudovirales sp.]	Terminase_3	Other Caudoviricetes	178	NCBI
326	QNN99828.1	terminase large subunit [Ruegeria phage Tedan]	Terminase_3	Other Caudoviricetes	429	NCBI
327	YP_009603861.1	terminase large subunit [Roseobacter phage RDJL Phi 2]	Terminase_3	Other Caudoviricetes	452	NCBI
328	QSL79866.1	MAG: terminase large subunit, partial [Caudovirales sp.]	Terminase_3	Other Caudoviricetes	434	NCBI
329	QJD54297.1	terminase large subunit [Aminobacter phage Erebus]	Terminase_3	Other Caudoviricetes	472	NCBI
330	UPT53109.1	terminase large subunit [Synechococcus phage Yong-M3-232]	Terminase_3	Other Caudoviricetes	460	NCBI
331	UCS96267.1	MAG: terminase large subunit, partial [Caudoviricetes sp.]	Terminase_3	Other Caudoviricetes	236	NCBI
332	UYL17133.1	MAG: terminase large subunit [Caudovirales sp.]	Terminase_3	Other Caudoviricetes	464	NCBI
333	UYL16410.1	MAG: terminase large subunit [Caudovirales sp.]	Terminase_3	Other Caudoviricetes	426	NCBI
334	UYL16342.1	MAG: terminase large subunit [Caudovirales sp.]	Terminase_3	Other Caudoviricetes	462	NCBI
335	YP_009833254.1	terminase large subunit [Pseudomonas phage R12]	Terminase_3	Other Caudoviricetes	503	NCBI
336	AGH31808.1	terminase large subunit [Salicola phage CGphi29]	Terminase_3	Other Caudoviricetes	449	NCBI
337	YP_009221509.1	terminase large subunit (endogenous virus) [Sinorhizobium phage phiLM21]	Terminase_3	Other Caudoviricetes	483	NCBI
338	YP_010684697.1	terminase large subunit [Klebsiella phage 1611E-K2-1]	Terminase_3	Other Caudoviricetes	475	NCBI
339	UYL16913.1	MAG: terminase large subunit [Caudovirales sp.]	Terminase_3	Other Caudoviricetes	502	NCBI
340	AUR89431.1	terminase large subunit [Vibrio phage 1.123.O._10N.286.48.F3]	Terminase_3	Other Caudoviricetes	476	NCBI
341	YP_010655338.1	terminase large subunit [Pseudoalteromonas phage C7]	Terminase_3	Other Caudoviricetes	479	NCBI
342	YP_007674030.1	terminase large subunit [Vibrio phage pYD21-A]	Terminase_3	Other Caudoviricetes	474	NCBI
343	YP_009843683.1	terminase large subunit [Pantoea phage vB_PagM_LIET2]	Terminase_3	Other Caudoviricetes	604	NCBI
344	YP_009103274.1	terminase large subunit [Shewanella sp. phage 1/41]	Terminase_3	Other Caudoviricetes	496	NCBI
345	YP_009153076.1	terminase large subunit [Enterobacteria phage Sf101]	Terminase_3	Other Caudoviricetes	471	NCBI
346	NP_050979.1	terminase large subunit [Hamiltonella phage APSE-1]	Terminase_3	Other Caudoviricetes	469	NCBI
347	BAQ84707.1	terminase large subunit [uncultured Mediterranean phage uvMED]	Terminase_3	Other Caudoviricetes	468	NCBI
348	QRW43310.1	MAG: terminase large subunit [Caudovirales sp.]	Terminase_3	Other Caudoviricetes	481	NCBI
349	UYL17038.1	MAG: terminase large subunit [Caudovirales sp.]	Terminase_3	Other Caudoviricetes	543	NCBI
350	AUR81277.1	terminase large subunit [Vibrio phage 1.003.O._10N.286.48.A2]	Terminase_3	Other Caudoviricetes	560	NCBI
351	QVV96900.1	terminase large subunit [Kosakonia phage Kc259]	Terminase_3	Other Caudoviricetes	554	NCBI
352	QSE37419.1	MAG: terminase large subunit [Caudovirales sp.]	Terminase_3	Other Caudoviricetes	474	NCBI
353	QZA71247.1	terminase large subunit [Pseudomonas phage AH02]	Terminase_3	Other Caudoviricetes	553	NCBI
354	QSE37118.1	MAG: terminase large subunit, partial [Caudovirales sp.]	Terminase_3	Other Caudoviricetes	137	NCBI
355	YP_009009720.1	terminase large subunit [Vibrio phage PVA1]	Terminase_3	Other Caudoviricetes	554	NCBI
356	UCW36537.1	MAG: terminase large subunit [Caudovirales sp.]	Terminase_6N	Other Caudoviricetes	468	NCBI
357	DAO16324.1	MAG TPA: terminase large subunit [Myoviridae sp.]	Terminase_3	Other Caudoviricetes	475	NCBI
358	DAT80096.1	MAG TPA: terminase large subunit [Siphoviridae sp.]	Terminase_3	Other Caudoviricetes	463	NCBI
359	WGN98126.1	MAG: terminase large subunit [Caudoviricetes sp.]	Terminase_6N	Other Caudoviricetes	477	NCBI
360	UYL17102.1	MAG: terminase large subunit [Caudovirales sp.]	Terminase_3	Other Caudoviricetes	445	NCBI
361	QSE37143.1	MAG: terminase large subunit, partial [Caudovirales sp.]	Terminase_3	Other Caudoviricetes	545	NCBI
362	QYW06132.1	terminase large subunit [Shewanella phage vB_SspS_KASIA]	Terminase_6N	Other Caudoviricetes	526	NCBI
363	QRW43105.1	MAG: terminase large subunit [Caudovirales sp.]	Terminase_6N	Other Caudoviricetes	402	NCBI
364	QRW43433.1	MAG: terminase large subunit [Caudovirales sp.]	Terminase_6N	Other Caudoviricetes	444	NCBI
365	USN16724.1	terminase large subunit [Brevundimonas phage vB_BpoS-Strzyga]	Terminase_6N	Other Caudoviricetes	546	NCBI
366	YP_009639307.1	terminase large subunit [Salinibacter phage M1EM-1]	Terminase_6N	Other Caudoviricetes	486	NCBI
367	YP_009785409.1	terminase large subunit [Caulobacter phage Sansa]	Terminase_6N	Other Caudoviricetes	476	NCBI
368	YP_010648949.1	terminase large subunit [Gordonia phage Forza]	Terminase_6N	Other Caudoviricetes	572	NCBI
369	WJZ48500.1	terminase large subunit [Actinomycetia phage DSL-LC01]	Terminase_6N	Other Caudoviricetes	469	NCBI
370	URP22153.1	terminase large subunit [Microbacterium phage Big4]	Terminase_6N	Other Caudoviricetes	267	NCBI
371	UVG35110.1	terminase large subunit [Microbacterium phage Cece]	Terminase_6N	Other Caudoviricetes	765	NCBI
372	YP_009600147.1	terminase large subunit [Dinoroseobacter phage vB_DshS-R5C]	Terminase_6N	Other Caudoviricetes	501	NCBI
373	QSL79799.1	MAG: terminase large subunit [Caudovirales sp.]	Terminase_6N	Other Caudoviricetes	460	NCBI
374	YP_009604040.1	terminase large subunit [Arthrobacter phage Tank]	Terminase_6N	Other Caudoviricetes	588	NCBI
375	YP_009801560.1	terminase large subunit [Microbacterium phage Hyperion]	Terminase_6N	Other Caudoviricetes	503	NCBI
376	QSE37120.1	MAG: terminase large subunit, partial [Caudovirales sp.]	Terminase_6N	Other Caudoviricetes	162	NCBI
377	QSE37262.1	MAG: terminase large subunit, partial [Caudovirales sp.]	Terminase_6N	Other Caudoviricetes	194	NCBI
378	QSL79876.1	MAG: terminase large subunit [Caudovirales sp.]	Terminase_6N	Other Caudoviricetes	481	NCBI
379	QSL79771.1	MAG: terminase large subunit, partial [Caudovirales sp.]	Terminase_6N	Other Caudoviricetes	401	NCBI
380	YP_009203636.1	terminase large subunit [Bacillus phage Stahl]	Terminase_6N	Other Caudoviricetes	548	NCBI
381	BAR39881.1	terminase large subunit [uncultured Mediterranean phage uvMED]	Terminase_6N	Other Caudoviricetes	552	NCBI
382	UVD36625.1	terminase large subunit [Rhodobacter phage RcXuper]	Terminase_6N	Other Caudoviricetes	554	NCBI
383	QSE37113.1	MAG: terminase large subunit, partial [Caudovirales sp.]	Terminase_6N	Other Caudoviricetes	448	NCBI
384	UTC29980.1	terminase large subunit [Brevundimonas phage vB_BpoS-StAshley]	Terminase_6N	Other Caudoviricetes	566	NCBI
385	QRW43066.1	MAG: terminase large subunit, partial [Caudovirales sp.]	Terminase_6N	Other Caudoviricetes	387	NCBI
386	ARQ95353.1	terminase large subunit [Bradyrhizobium phage BDU-MI-1]	Terminase_6N	Other Caudoviricetes	483	NCBI
387	AXH72281.1	MAG: terminase large subunit [Myoviridae sp.]	Terminase_6N	Other Caudoviricetes	481	NCBI
388	UYL16450.1	MAG: terminase large subunit [Caudovirales sp.]	Terminase_6N	Other Caudoviricetes	463	NCBI
389	UCS96194.1	MAG: terminase large subunit, partial [Caudovirales sp.]	Terminase_6N	Other Caudoviricetes	461	NCBI
390	UYL16963.1	MAG: terminase large subunit [Caudovirales sp.]	Terminase_6N	Other Caudoviricetes	447	NCBI
391	YP_009197471.1	terminase large subunit [Bacillus phage Pavlov]	Terminase_6N	Other Caudoviricetes	498	NCBI
392	QRD99589.1	terminase large subunit [Lactobacillus phage vB_Lcr_AB1]	Terminase_6N	Other Caudoviricetes	490	NCBI
393	YP_001468706.1	terminase large subunit [Listeria phage B054]	Terminase_6N	Other Caudoviricetes	486	NCBI
394	DAD69220.1	MAG TPA: terminase large subunit [Myoviridae sp. cte0t5]	Terminase_6N	Other Caudoviricetes	563	NCBI
395	YP_010751385.1	terminase large subunit [Microbacterium phage Honeyfin]	Terminase_6N	Other Caudoviricetes	540	NCBI
396	UIU47079.1	terminase large subunit [Microcystis phage MinS1]	Terminase_6N	Other Caudoviricetes	508	NCBI
397	QSE37089.1	MAG: terminase large subunit, partial [Caudovirales sp.]	Terminase_6N	Other Caudoviricetes	378	NCBI
398	UYL17143.1	MAG: terminase large subunit [Caudovirales sp.]	Terminase_6N	Other Caudoviricetes	559	NCBI
399	YP_010675431.1	terminase large subunit [Gordonia phage Clawz]	Terminase_6N	Other Caudoviricetes	581	NCBI
400	YP_004286250.1	terminase large subunit [Tsukamurella phage TPA2]	Terminase_6N	Other Caudoviricetes	553	NCBI
401	YP_010096515.1	terminase large subunit [Mycobacterium phage KingTut]	Terminase_6N	Other Caudoviricetes	595	NCBI
402	QKN86269.1	terminase large subunit [Yersinia phage vB_YenM_12]	Terminase_6N	Other Caudoviricetes	489	NCBI
403	UYL16938.1	MAG: terminase large subunit [Caudovirales sp.]	Terminase_6N	Other Caudoviricetes	510	NCBI
404	NP_852753.1	terminase large subunit [Haemophilus phage Aaphi23]	Terminase_6N	Other Caudoviricetes	487	NCBI
405	UCW36570.1	MAG: terminase large subunit [Caudovirales sp.]	Terminase_6N	Other Caudoviricetes	487	NCBI
406	QRW43057.1	MAG: terminase large subunit, partial [Caudovirales sp.]	Terminase_6N	Other Caudoviricetes	302	NCBI
407	AHK11357.1	terminase large subunit [Flavobacterium sp. phage 1/32]	Terminase_6N	Other Caudoviricetes	507	NCBI
408	UCS96288.1	MAG: terminase large subunit, partial [Caudovirales sp.]	Terminase_6N	Other Caudoviricetes	243	NCBI
409	CAI9750726.1	terminase large subunit [Caudoviricetes sp.]	Terminase_6N	Other Caudoviricetes	568	NCBI
410	UOF76787.1	terminase large subunit [Caudoviricetes sp.]	Terminase_6N	Other Caudoviricetes	429	NCBI
411	YP_009604368.1	terminase large subunit [Pseudomonas phage phiR18]	Terminase_6N	Other Caudoviricetes	623	NCBI
412	BAR33788.1	terminase large subunit [uncultured Mediterranean phage uvMED]	Terminase_6N	Other Caudoviricetes	526	NCBI
413	UUJ74527.1	terminase large subunit [Microcystis phage Mae-Yong1326-1]	Terminase_6N	Other Caudoviricetes	532	NCBI
414	QVW08794.1	terminase large subunit [Phage CBW1004C-Prop1]	Terminase_6N	Other Caudoviricetes	443	NCBI
415	UQS94822.1	terminase large subunit [Pseudanabaena phage Pam1]	Terminase_6N	Other Caudoviricetes	466	NCBI
416	WHL30571.1	terminase large subunit [Cylindrospermopsis phage Cr-LKS4]	Terminase_6N	Other Caudoviricetes	503	NCBI
417	YP_008058573.1	terminase large subunit [Halorubrum tailed phage 8]	Terminase_6N	Hafunaviridae	565	NCBI
418	QYW06269.1	terminase large subunit [Shewanella phage vB_SspM_MuM16-2]	Terminase_6N	Other Caudoviricetes	552	NCBI
419	UCS96269.1	MAG: terminase large subunit, partial [Caudovirales sp.]	Terminase_6N	Other Caudoviricetes	394	NCBI
420	ALF02113.1	terminase large subunit [Pelagibaca phage vB_PeaS-P1]	Terminase_6N	Other Caudoviricetes	482	NCBI
421	AVI04943.1	terminase large subunit [Alteromonadaceae phage B23]	Terminase_6N	Other Caudoviricetes	445	NCBI
422	NP_536821.1	terminase large subunit [Haemophilus phage HP2]	Terminase_6N	Peduoviridae	607	NCBI
423	YP_009276436.1	terminase large subunit [Pseudomonas phage phi3]	Terminase_6N	Peduoviridae	682	NCBI
424	YP_009948778.1	terminase large subunit [Vibrio phage PV94]	Terminase_6N	Peduoviridae	657	NCBI
425	YP_009965297.1	terminase large subunit [Escherichia phage 520873]	Terminase_6N	Peduoviridae	583	NCBI
426	UNY41721.1	terminase large subunit [Burkholderia phage Milagro]	Terminase_6N	Peduoviridae	629	NCBI
427	YP_010092469.1	terminase large subunit [Uncultured Caudovirales phage clone 2F_1]	Terminase_6N	Peduoviridae	568	NCBI
428	YP_009883290.1	terminase large subunit [Salmonella phage SW9]	Terminase_6N	Peduoviridae	248	NCBI
429	YP_010664228.1	terminase large subunit [Yersinia phage vB_YenM_201.16]	Terminase_6N	Peduoviridae	254	NCBI
430	DAO46117.1	MAG TPA: terminase large subunit [Myoviridae sp.]	Terminase_6N	Other Caudoviricetes	228	NCBI
431	DAU30859.1	MAG TPA: terminase large subunit [Myoviridae sp.]	Terminase_6N	Other Caudoviricetes	241	NCBI
432	CAI9751909.1	terminase large subunit [Herelleviridae sp.]	Terminase_6N	Herelleviridae	406	NCBI
433	UVM99293.1	MAG: terminase large subunit [Bacteriophage sp.]	Terminase_6N	Other Caudoviricetes	186	NCBI
434	CAI9749962.1	terminase large subunit [uncultured phage]	Terminase_6N	Other Caudoviricetes	428	NCBI
435	CAI9749797.1	terminase large subunit [uncultured phage]	Terminase_6N	Other Caudoviricetes	423	NCBI
436	UZV42211.1	MAG: terminase large subunit [Bacteriophage sp.]	Terminase_3	Other Caudoviricetes	471	NCBI
437	BAQ90551.1	terminase large subunit [uncultured Mediterranean phage uvMED]	Terminase_6N	Other Caudoviricetes	482	NCBI
438	ARV77507.1	terminase large subunit [Sinorhizobium phage phiM5]	Terminase_6N	Other Caudoviricetes	565	NCBI
439	YP_008059213.1	terminase large subunit [Halogranum tailed virus 1]	Terminase_6N	Halomagnusviridae	437	NCBI
440	AQQ75489.1	terminase large subunit [uncultured archaeal virus]	Terminase_6N	Other Caudoviricetes	452	NCBI
441	BAR34133.1	terminase large subunit [uncultured Mediterranean phage uvMED]	Terminase_6N	Other Caudoviricetes	526	NCBI
442	QRW43071.1	MAG: terminase large subunit, partial [Caudovirales sp.]	Terminase_6N	Other Caudoviricetes	452	NCBI
443	QDJ96427.1	terminase large subunit [Xanthomonas phage Xoo-sp13]	Terminase_6N	Other Caudoviricetes	550	NCBI
444	YP_009611774.1	terminase large subunit [Agrobacterium phage Atu_ph07]	Terminase_6N	Other Caudoviricetes	602	NCBI
445	YP_010678934.1	terminase large subunit [Pseudomonas phage vB_PaeM_PA5oct]	Terminase_6N	Other Caudoviricetes	531	NCBI
446	YP_009601207.1	terminase large subunit [Sinorhizobium phage phiM7]	Terminase_6N	Other Caudoviricetes	196	NCBI
447	QAU04737.1	terminase large subunit [Campylobacter phage CP20]	Terminase_6N	Other Caudoviricetes	731	NCBI
448	YP_009597112.1	terminase large subunit [Campylobacter phage vB_CjeM_Los1]	Terminase_6N	Other Caudoviricetes	238	NCBI
449	YP_009873697.1	terminase large subunit [Tenacibaculum phage PTm1]	Terminase_6N	Other Caudoviricetes	614	NCBI
450	CAI3971092.1	terminase large subunit [Ochrobactrum phage ORM_20]	Terminase_6N	Other Caudoviricetes	586	NCBI
451	ATV46252.1	terminase large subunit [Lake Baikal phage Baikal-20-5m-C28]	Terminase_6N	Other Caudoviricetes	545	NCBI
452	WAW11700.1	terminase large subunit [Acinetobacter phage nACB2]	Terminase_6N	Ackermannviridae	594	NCBI
453	YP_009277001.1	terminase large subunit [Ralstonia phage RSP15]	Terminase_6N	Ackermannviridae	578	NCBI
454	YP_009845804.1	terminase large subunit [Vibrio phage VAP7]	Terminase_6N	Ackermannviridae	756	NCBI
455	YP_009796392.1	terminase large subunit [Klebsiella phage Menlow]	Terminase_6N	Ackermannviridae	738	NCBI
456	YP_009833145.1	terminase large subunit [Aeromonas phage phiA8-29]	Terminase_6N	Ackermannviridae	566	NCBI
457	WEM34267.1	terminase large subunit [Xanthomonas phage X1]	Terminase_6N	Other Caudoviricetes	549	NCBI
458	URC15127.1	terminase large subunit [Paraglaciecola Antarctic GD virus 1]	Terminase_6N	Other Caudoviricetes	605	NCBI
459	QLA10570.1	terminase large subunit [Shewanella phage Thanatos-2]	Terminase_6N	Straboviridae	581	NCBI
460	YP_004300928.1	terminase large subunit [Aeromonas phage 65]	Terminase_6N	Straboviridae	642	NCBI
461	WJZ28062.1	terminase large subunit [Serratia phage 92A1]	Terminase_6N	Straboviridae	394	NCBI
462	YP_009602116.1	terminase large subunit [Escherichia phage ECD7]	Terminase_6N	Straboviridae	938	NCBI
463	YP_009601206.1	terminase large subunit [Sinorhizobium phage phiM7]	Terminase_6N	Other Caudoviricetes	543	NCBI
464	YP_009098951.1	terminase large subunit [Caulobacter phage Cr30]	Terminase_6N	Other Caudoviricetes	549	NCBI
465	YP_009595567.1	terminase large subunit [Pseudomonas phage pf16]	Terminase_6N	Other Caudoviricetes	568	NCBI
466	YP_010670185.1	terminase large subunit [Synechococcus phage S-SRM01]	Terminase_6N	Kyanoviridae	573	NCBI
467	QIG65739.1	terminase large subunit [Ochrobactrum phage vB_OspM_OC]	Terminase_6N	Other Caudoviricetes	520	NCBI
468	UTS51988.1	terminase large subunit [Synechococcus phage BUCT-ZZ01]	Terminase_6N	Other Caudoviricetes	562	NCBI
469	BAV81307.1	terminase large subunit [Vibrio phage VCPH]	Terminase_6N	Demerecviridae	473	NCBI
470	YP_009814706.1	terminase large subunit [Proteus phage Stubb]	Terminase_6N	Demerecviridae	448	NCBI
471	BAR34214.1	terminase large subunit [uncultured Mediterranean phage uvMED]	Terminase_6N	Other Caudoviricetes	404	NCBI
472	BAR13793.1	terminase large subunit [uncultured Mediterranean phage uvMED]	Terminase_6N	Other Caudoviricetes	422	NCBI
473	YP_010105306.1	terminase large subunit [Bacteriophage DSS3_VP1]	Terminase_6N	Naomviridae	331	NCBI
474	QSL79777.1	MAG: terminase large subunit [Caudovirales sp.]	Terminase_6N	Other Caudoviricetes	419	NCBI
475	UZV42241.1	MAG: terminase large subunit [Bacteriophage sp.]	Terminase_6N	Other Caudoviricetes	443	NCBI
476	QRW43055.1	MAG: terminase large subunit, partial [Caudovirales sp.]	Terminase_6N	Other Caudoviricetes	254	NCBI
477	QSL79830.1	MAG: terminase large subunit, partial [Caudovirales sp.]	Terminase_6N	Other Caudoviricetes	220	NCBI
478	QSE37393.1	MAG: terminase large subunit, partial [Caudovirales sp.]	Terminase_6N	Other Caudoviricetes	206	NCBI
479	QSL79772.1	MAG: terminase large subunit, partial [Caudovirales sp.]	Terminase_6N	Other Caudoviricetes	373	NCBI
480	AFH21981.1	terminase large subunit [environmental Halophage eHP-14]	Terminase_6N	Other Caudoviricetes	432	NCBI
481	AFH21535.1	terminase large subunit [environmental Halophage eHP-3]	Terminase_6N	Other Caudoviricetes	753	NCBI
482	AYJ74755.1	terminase large subunit [Thermus phage phiFa]	Terminase_6N	Other Caudoviricetes	472	NCBI
483	YP_001467938.1	terminase large subunit [Thermus phage P23-45]	Terminase_6N	Other Caudoviricetes	485	NCBI
484	QSL79845.1	MAG: terminase large subunit, partial [Caudovirales sp.]	Terminase_6N	Other Caudoviricetes	161	NCBI
485	YP_010719772.1	terminase large subunit [Pseudomonas phage MiCath]	Terminase_6N	Other Caudoviricetes	441	NCBI
486	BAQ93548.1	terminase large subunit [uncultured Mediterranean phage uvMED]	Terminase_6N	Other Caudoviricetes	439	NCBI
487	BAR14439.1	terminase large subunit [uncultured Mediterranean phage uvMED]	Terminase_6N	Other Caudoviricetes	418	NCBI
488	YP_009352426.1	terminase large subunit [Rhizobium phage RHEph10]	Terminase_3	Other Caudoviricetes	424	NCBI
489	BAR20123.1	terminase large subunit [uncultured Mediterranean phage uvMED]	Terminase_6N	Other Caudoviricetes	417	NCBI
490	YP_009007286.1	terminase large subunit [Mycobacterium phage Oaker]	Terminase_6N	Other Caudoviricetes	569	NCBI
491	YP_009837076.1	terminase large subunit [Mycobacterium phage Cuke]	Terminase_6N	Other Caudoviricetes	547	NCBI
492	ANS05469.1	terminase large subunit [uncultured Mediterranean phage]	Terminase_6N	Other Caudoviricetes	440	NCBI
493	ANS03290.1	terminase large subunit [uncultured Mediterranean phage uvDeep-CGR2-KM18-C269]	Terminase_6N	Other Caudoviricetes	440	NCBI
494	QRW43414.1	MAG: terminase large subunit [Caudovirales sp.]	Terminase_6N	Other Caudoviricetes	438	NCBI
495	QSE37352.1	MAG: terminase large subunit [Caudovirales sp.]	Terminase_6N	Other Caudoviricetes	448	NCBI
496	ATW62210.1	terminase large subunit [TM7 phage DolZOral124_53_65]	Terminase_3	Other Caudoviricetes	534	NCBI
497	QSE37337.1	MAG: terminase large subunit [Caudovirales sp.]	Terminase_6N	Other Caudoviricetes	444	NCBI
498	BAR19671.1	terminase large subunit [uncultured Mediterranean phage uvMED]	Terminase_6N	Other Caudoviricetes	428	NCBI
499	QRW43203.1	MAG: terminase large subunit [Caudovirales sp.]	Terminase_6N	Other Caudoviricetes	451	NCBI
500	QRQ90250.1	MAG: terminase large subunit [Siphoviridae sp.]	Terminase_6N	Other Caudoviricetes	424	NCBI
501	BAQ85735.1	terminase large subunit [uncultured Mediterranean phage uvMED]	Terminase_6N	Other Caudoviricetes	425	NCBI
502	BAQ85427.1	terminase large subunit [uncultured Mediterranean phage uvMED]	Terminase_6N	Other Caudoviricetes	427	NCBI
503	URC16801.1	MAG: terminase large subunit [Helarchaeota virus Nidhogg Meg22_1012]	TerL_ATPase	Other Caudoviricetes	562	NCBI
504	YP_001429607.1	terminase large subunit [Bacillus phage 0305phi8-36]	Terminase_6N	Other Caudoviricetes	635	NCBI
505	DAS84323.1	MAG TPA: terminase large subunit [Caudovirales sp.]	GpA_ATPase	Other Caudoviricetes	1284	NCBI
506	AZV00391.1	terminase large subunit [Paracoccus phage vB_PthS_Pthi1]	TerL_ATPase	Other Caudoviricetes	568	NCBI
507	UOL49269.1	terminase large subunit [Stenotrophomonas phage BUCT603B1]	TerL_ATPase	Other Caudoviricetes	577	NCBI
508	WCD55539.1	terminase large subunit [Vibrio phage Fayden]	TerL_ATPase	Other Caudoviricetes	557	NCBI
509	QYW02476.1	terminase large subunit [Stenotrophomonas phage Silvanus]	TerL_ATPase	Other Caudoviricetes	610	NCBI
510	QRW43192.1	MAG: terminase large subunit, partial [Caudovirales sp.]	TerL_ATPase	Other Caudoviricetes	350	NCBI
511	DAV26110.1	MAG TPA: terminase large subunit [Siphoviridae sp.]	TerL_ATPase	Other Caudoviricetes	490	NCBI
512	QSL79885.1	MAG: terminase large subunit [Caudovirales sp.]	TerL_ATPase	Other Caudoviricetes	506	NCBI
513	BAR14993.1	terminase large subunit [uncultured Mediterranean phage uvMED]	TerL_ATPase	Other Caudoviricetes	490	NCBI
514	YP_009820532.1	terminase large subunit [Gordonia phage BrutonGaster]	TerL_ATPase	Other Caudoviricetes	582	NCBI
515	QRW43086.1	MAG: terminase large subunit [Caudovirales sp.]	TerL_ATPase	Other Caudoviricetes	515	NCBI
516	NP_813693.1	terminase large subunit [Streptomyces phage phiBT1]	TerL_ATPase	Other Caudoviricetes	527	NCBI
517	QRW43337.1	MAG: terminase large subunit, partial [Caudovirales sp.]	TerL_ATPase	Other Caudoviricetes	116	NCBI
518	QSE37428.1	MAG: terminase large subunit [Caudovirales sp.]	TerL_ATPase	Other Caudoviricetes	499	NCBI
519	QRW43250.1	MAG: terminase large subunit, partial [Caudovirales sp.]	TerL_ATPase	Other Caudoviricetes	156	NCBI
520	QSE37488.1	MAG: terminase large subunit, partial [Caudovirales sp.]	TerL_ATPase	Other Caudoviricetes	159	NCBI
521	ANA87580.1	terminase large subunit [Gordonia phage McGonagall]	Terminase_6N	Other Caudoviricetes	461	NCBI
522	QRW43081.1	MAG: terminase large subunit [Caudovirales sp.]	GpA_ATPase	Other Caudoviricetes	471	NCBI
523	QSE37399.1	MAG: terminase large subunit, partial [Caudovirales sp.]	TerL_ATPase	Other Caudoviricetes	231	NCBI
524	QSE37285.1	MAG: terminase large subunit, partial [Caudovirales sp.]	TerL_ATPase	Other Caudoviricetes	230	NCBI
525	QSE37090.1	MAG: terminase large subunit [Caudovirales sp.]	GpA_ATPase	Other Caudoviricetes	495	NCBI
526	QSL79870.1	MAG: terminase large subunit [Caudovirales sp.]	TerL_ATPase	Other Caudoviricetes	481	NCBI
527	QRW43034.1	MAG: terminase large subunit, partial [Caudovirales sp.]	TerL_ATPase	Other Caudoviricetes	223	NCBI
528	QSE37242.1	MAG: terminase large subunit, partial [Caudovirales sp.]	TerL_ATPase	Other Caudoviricetes	181	NCBI
529	UUW39200.1	terminase large subunit [Vibrio phage Artemius]	TerL_ATPase	Other Caudoviricetes	602	NCBI
530	QRW43365.1	MAG: terminase large subunit, partial [Caudovirales sp.]	TerL_ATPase	Other Caudoviricetes	218	NCBI
531	YP_007878111.1	terminase large subunit [Vibrio phage henriette 12B8]	TerL_ATPase	Other Caudoviricetes	605	NCBI
532	QPW59422.1	terminase large subunit [Clostridium phage CWou-2020a]	TerL_ATPase	Other Caudoviricetes	564	NCBI
533	YP_009097882.1	terminase large subunit [Lactobacillus phage Ld25A]	TerL_ATPase	Other Caudoviricetes	559	NCBI
534	WEU70110.1	terminase large subunit [Staphylococcus phage vB_SepS_BE22]	TerL_ATPase	Other Caudoviricetes	569	NCBI
535	QBJ03782.1	terminase large subunit [Lactobacillus phage ATCCB]	TerL_ATPase	Other Caudoviricetes	572	NCBI
536	YP_009816236.1	MAG: terminase large subunit (endogenous virus) [Lactobacillus phage ViSo-2018a]	TerL_ATPase	Other Caudoviricetes	588	NCBI
537	WFQ89635.1	MAG: terminase large subunit, partial [Autographiviridae sp.]	TerL_ATPase	Autographiviridae	602	NCBI
538	UYL93708.1	terminase large subunit [Parageobacillus phage vB_PtoS_NIIg3.2]	TerL_ATPase	Other Caudoviricetes	575	NCBI
539	YP_009829876.1	terminase large subunit [Bacillus phage phi105]	TerL_ATPase	Other Caudoviricetes	569	NCBI
540	UCS96179.1	MAG: terminase large subunit [Caudovirales sp.]	TerL_ATPase	Other Caudoviricetes	586	NCBI
541	NP_612831.1	terminase large subunit [Clostridium phage phi3626]	TerL_ATPase	Other Caudoviricetes	581	NCBI
542	UCS96198.1	MAG: terminase large subunit, partial [Caudoviricetes sp.]	TerL_ATPase	Other Caudoviricetes	531	NCBI
543	UCS96137.1	MAG: terminase large subunit, partial [Caudovirales sp.]	TerL_ATPase	Other Caudoviricetes	596	NCBI
544	UCS96210.1	MAG: terminase large subunit, partial [Caudoviricetes sp.]	TerL_ATPase	Other Caudoviricetes	207	NCBI
545	UCW36562.1	MAG: terminase large subunit [Caudovirales sp.]	TerL_ATPase	Other Caudoviricetes	572	NCBI
546	NP_076734.1	terminase large subunit [Lactococcus phage bIL309]	TerL_ATPase	Other Caudoviricetes	604	NCBI
547	YP_010083079.1	terminase large subunit [Leuconostoc phage phiMH1]	TerL_ATPase	Other Caudoviricetes	581	NCBI
548	YP_358760.1	terminase large subunit [Lactobacillus phage Lc-Nu]	TerL_ATPase	Other Caudoviricetes	630	NCBI
549	YP_002455791.1	terminase large subunit [Lactobacillus phage Lv-1]	TerL_ATPase	Other Caudoviricetes	634	NCBI
550	YP_009216221.1	terminase large subunit [Streptococcus phage M102AD]	TerL_ATPase	Other Caudoviricetes	624	NCBI
551	QRD99534.1	terminase large subunit [Lactobacillus phage vB_Lga_AB1]	TerL_ATPase	Other Caudoviricetes	626	NCBI
552	NP_076675.1	terminase large subunit [Lactococcus phage bIL286]	TerL_ATPase	Other Caudoviricetes	660	NCBI
553	UZV42213.1	MAG: terminase large subunit [Bacteriophage sp.]	TerL_ATPase	Other Caudoviricetes	563	NCBI
554	QBX31214.1	terminase large subunit [Streptococcus phage Javan626]	TerL_ATPase	Other Caudoviricetes	590	NCBI
555	YP_009842071.1	terminase large subunit [Lactobacillus phage BH1]	TerL_ATPase	Other Caudoviricetes	570	NCBI
556	QYW06725.1	terminase large subunit [Enterococcus phage Bp29]	TerL_ATPase	Other Caudoviricetes	592	NCBI
557	WGH50172.1	terminase large subunit [Enterococcus phage Phi_Eg_SY1]	TerL_ATPase	Other Caudoviricetes	573	NCBI
558	USL85035.1	terminase large subunit [Bacillus phage vB_BteM-A9Y]	TerL_ATPase	Other Caudoviricetes	577	NCBI
559	YP_009200548.1	terminase large subunit [Staphylococcus phage StB20-like]	TerL_ATPase	Other Caudoviricetes	585	NCBI
560	APD19994.1	terminase large subunit [Staphylococcus phage SpT99F3]	TerL_ATPase	Other Caudoviricetes	566	NCBI
561	AQN32205.1	terminase large subunit [Staphylococcus phage phi575]	TerL_ATPase	Other Caudoviricetes	575	NCBI
562	BCS79947.1	terminase large subunit [Enterococcus phage Entfac.YE1]	TerL_ATPase	Other Caudoviricetes	575	NCBI
563	DAE22073.1	MAG TPA: terminase large subunit [Phage sp. ctez94]	TerL_ATPase	Other Caudoviricetes	605	NCBI
564	DAX37123.1	MAG TPA: terminase large subunit [Myoviridae sp.]	TerL_ATPase	Other Caudoviricetes	605	NCBI
565	DAD81607.1	MAG TPA: terminase large subunit [Myoviridae sp. cthmz15]	TerL_ATPase	Other Caudoviricetes	779	NCBI
566	UZV42165.1	MAG: terminase large subunit [Bacteriophage sp.]	TerL_ATPase	Other Caudoviricetes	578	NCBI
567	UZV42173.1	MAG: terminase large subunit [Myoviridae sp.]	TerL_ATPase	Other Caudoviricetes	572	NCBI
568	UCS96273.1	MAG: terminase large subunit, partial [Caudovirales sp.]	TerL_ATPase	Other Caudoviricetes	421	NCBI
569	YP_009282343.1	terminase large subunit [Lactobacillus phage PLE2]	TerL_ATPase	Other Caudoviricetes	576	NCBI
570	YP_009833520.1	terminase large subunit [Clostridium phage phiCDHM14]	TerL_ATPase	Other Caudoviricetes	549	NCBI
571	UCS96195.1	MAG: terminase large subunit, partial [Caudoviricetes sp.]	TerL_ATPase	Other Caudoviricetes	423	NCBI
572	QHJ73600.1	terminase large subunit [Butyrivibrio virus Arian]	TerL_ATPase	Other Caudoviricetes	552	NCBI
573	UZV42230.1	MAG: terminase large subunit [Myoviridae sp.]	TerL_ATPase	Other Caudoviricetes	574	NCBI
574	QBP06935.1	terminase large subunit [Virgibacillus phage Mimir87]	TerL_ATPase	Other Caudoviricetes	595	NCBI
575	YP_010080504.1	terminase large subunit [Lactococcus phage 05802]	TerL_ATPase	Other Caudoviricetes	518	NCBI
576	UYL16615.1	MAG: terminase large subunit [Caudovirales sp.]	TerL_ATPase	Other Caudoviricetes	557	NCBI
577	YP_009276880.1	terminase large subunit [Streptococcus phage phiARI0923]	TerL_ATPase	Other Caudoviricetes	570	NCBI
578	YP_010080385.1	terminase large subunit [Leuconostoc phage Ln-7]	TerL_ATPase	Other Caudoviricetes	548	NCBI
579	YP_009874134.1	terminase large subunit [Lactococcus phage fd13]	TerL_ATPase	Other Caudoviricetes	553	NCBI
580	YP_010660382.1	terminase large subunit [Arthrobacter phage Qui]	TerL_ATPase	Other Caudoviricetes	594	NCBI
581	YP_009829489.1	terminase large subunit [Staphylococcus phage phi7247PVL]	TerL_ATPase	Other Caudoviricetes	553	NCBI
582	QBX15727.1	terminase large subunit [Streptococcus phage Javan207]	TerL_ATPase	Other Caudoviricetes	586	NCBI
583	WAX24003.1	terminase large subunit [Latilactobacillus phage TMW 1.46 P2]	TerL_ATPase	Other Caudoviricetes	560	NCBI
584	QBX21978.1	terminase large subunit [Streptococcus phage Javan623]	TerL_ATPase	Other Caudoviricetes	547	NCBI
585	UZV42216.1	MAG: terminase large subunit [Bacteriophage sp.]	TerL_ATPase	Other Caudoviricetes	563	NCBI
586	UCS96138.1	MAG: terminase large subunit [Caudovirales sp.]	TerL_ATPase	Other Caudoviricetes	554	NCBI
587	YP_009224267.1	terminase large subunit [Erysipelothrix phage SE-1]	TerL_ATPase	Other Caudoviricetes	576	NCBI
588	UZV42205.1	MAG: terminase large subunit [Siphoviridae sp.]	TerL_ATPase	Other Caudoviricetes	537	NCBI
589	UZV42158.1	MAG: terminase large subunit [Siphoviridae sp.]	TerL_ATPase	Other Caudoviricetes	570	NCBI
590	YP_004306103.1	terminase large subunit [Clostridium phage phiCD6356]	TerL_ATPase	Other Caudoviricetes	542	NCBI
591	QBX14467.1	terminase large subunit [Streptococcus phage Javan139]	TerL_ATPase	Other Caudoviricetes	552	NCBI
592	YP_008126698.1	terminase large subunit [Listeria phage LP-030-2]	TerL_ATPase	Other Caudoviricetes	550	NCBI
593	ANT39940.1	terminase large subunit [Bacillus phage vB_BtS_BMBtp13]	TerL_ATPase	Other Caudoviricetes	558	NCBI
594	WGN98127.1	MAG: terminase large subunit [Caudoviricetes sp.]	TerL_ATPase	Other Caudoviricetes	579	NCBI
595	WIL01592.1	UNVERIFIED_ORG: terminase large subunit [Enterococcus phage 4995_1]	TerL_ATPase	Other Caudoviricetes	564	NCBI
596	UCW36559.1	MAG: terminase large subunit [Caudovirales sp.]	TerL_ATPase	Other Caudoviricetes	571	NCBI
597	UCW36557.1	MAG: terminase large subunit [Caudovirales sp.]	TerL_ATPase	Other Caudoviricetes	539	NCBI
598	YP_009275664.1	terminase large subunit [Pseudomonas phage phi2]	TerL_ATPase	Other Caudoviricetes	591	NCBI
599	QSE37324.1	MAG: terminase large subunit [Caudovirales sp.]	TerL_ATPase	Other Caudoviricetes	546	NCBI
600	DAX56753.1	MAG TPA: terminase large subunit [Siphoviridae sp.]	TerL_ATPase	Other Caudoviricetes	564	NCBI
601	QRW42977.1	MAG: terminase large subunit [Caudovirales sp.]	TerL_ATPase	Other Caudoviricetes	561	NCBI
602	YP_003090178.1	terminase large subunit [Burkholderia phage KS9]	TerL_ATPase	Other Caudoviricetes	558	NCBI
603	QSL79787.1	MAG: terminase large subunit [Caudovirales sp.]	TerL_ATPase	Other Caudoviricetes	559	NCBI
604	YP_009304030.1	terminase large subunit [Brucella phage BiPBO1]	TerL_ATPase	Other Caudoviricetes	562	NCBI
605	QSH74576.1	terminase large subunit [Pseudomonas phage vB_PstS-pAN]	TerL_ATPase	Other Caudoviricetes	575	NCBI
606	UYD72050.1	terminase large subunit [Variovorax phage VarioGold]	TerL_ATPase	Other Caudoviricetes	565	NCBI
607	AWD90237.1	terminase large subunit [Dickeya phage Sucellus]	TerL_ATPase	Other Caudoviricetes	611	NCBI
608	UZV42222.1	MAG: terminase large subunit [Bacteriophage sp.]	TerL_ATPase	Other Caudoviricetes	586	NCBI
609	QXM18719.1	terminase large subunit [Pseudomonas phage PARCL1pr]	TerL_ATPase	Other Caudoviricetes	584	NCBI
610	WJE88262.1	terminase large subunit [Klebsiella phage Kpn74]	TerL_ATPase	Other Caudoviricetes	517	NCBI
611	YP_009147449.1	terminase large subunit [Enterobacteria phage SfI]	TerL_ATPase	Other Caudoviricetes	577	NCBI
612	YP_010773295.1	terminase large subunit [Pseudomonas phage PP9W2]	TerL_ATPase	Other Caudoviricetes	563	NCBI
613	WDS38251.1	terminase large subunit [Caulobacter phage TMCBR3]	TerL_ATPase	Other Caudoviricetes	574	NCBI
614	WEV90028.1	terminase large subunit [Pseudomonas phage PotUPM1]	TerL_ATPase	Other Caudoviricetes	569	NCBI
615	AZF90289.1	MAG: terminase large subunit [Phage 5P_3]	TerL_ATPase	Other Caudoviricetes	556	NCBI
616	QRW43440.1	MAG: terminase large subunit [Caudovirales sp.]	TerL_ATPase	Other Caudoviricetes	563	NCBI
617	YP_001686870.1	terminase large subunit [Azospirillum phage Cd]	TerL_ATPase	Other Caudoviricetes	583	NCBI
618	YP_009593480.1	terminase large subunit [Paracoccus phage Shpa]	TerL_ATPase	Other Caudoviricetes	584	NCBI
619	QBP28013.1	terminase large subunit [Klebsiella phage ST899-OXA48phi17.2]	TerL_ATPase	Other Caudoviricetes	578	NCBI
620	WID41967.1	terminase large subunit [Pseudomonas phage PG1]	TerL_ATPase	Other Caudoviricetes	607	NCBI
621	QST89628.1	terminase large subunit [Mycobacterium phage prophi62-3]	TerL_ATPase	Other Caudoviricetes	593	NCBI
622	YP_009815204.1	terminase large subunit [Arthrobacter phage Bridgette]	TerL_ATPase	Other Caudoviricetes	582	NCBI
623	QRW43205.1	MAG: terminase large subunit [Caudovirales sp.]	TerL_ATPase	Other Caudoviricetes	501	NCBI
624	YP_009208417.1	exonuclease [Mycobacterium phage Toto]	TerL_ATPase	Other Caudoviricetes	887	NCBI
625	YP_010754214.1	terminase large subunit [Streptomyces phage Chymera]	TerL_ATPase	Other Caudoviricetes	603	NCBI
626	QRW43434.1	MAG: terminase large subunit [Caudovirales sp.]	TerL_ATPase	Other Caudoviricetes	530	NCBI
627	QQO40281.1	terminase large subunit [Gardnerella phage vB_Gva_AB1]	TerL_ATPase	Other Caudoviricetes	530	NCBI
628	QRW43287.1	MAG: terminase large subunit, partial [Caudovirales sp.]	TerL_ATPase	Other Caudoviricetes	310	NCBI
629	UCS96255.1	MAG: terminase large subunit, partial [Caudovirales sp.]	TerL_ATPase	Other Caudoviricetes	599	NCBI
630	YP_010080155.1	terminase large subunit [Paenibacillus phage Dragolir]	TerL_ATPase	Other Caudoviricetes	530	NCBI
631	QSE37272.1	MAG: terminase large subunit, partial [Caudovirales sp.]	TerL_ATPase	Other Caudoviricetes	219	NCBI
632	YP_006383506.1	terminase large subunit [Clostridium phage PhiS63]	TerL_ATPase	Other Caudoviricetes	559	NCBI
633	YP_002117560.1	terminase large subunit [Rhizobium phage 16-3]	TerL_ATPase	Other Caudoviricetes	525	NCBI
634	QBP08000.1	terminase large subunit [Klebsiella phage ST16-OXA48phi5.3]	TerL_ATPase	Other Caudoviricetes	510	NCBI
635	UWJ04526.1	terminase large subunit [Campylobacter phage PC10]	TerL_ATPase	Other Caudoviricetes	541	NCBI
636	UXX42189.1	terminase large subunit [Spiroplasma phage MaM-2019a]	Terminase_3	Other Caudoviricetes	486	NCBI
637	DAP04636.1	MAG TPA: terminase large subunit [Herelleviridae sp.]	GpA_ATPase	Herelleviridae	587	NCBI
638	WAB25147.1	terminase large subunit [Lysinibacillus phage vB_LfM_LysYB1]	GpA_ATPase	Herelleviridae	550	NCBI
639	AOZ61694.1	terminase large subunit [Bacillus phage BJ4]	GpA_ATPase	Herelleviridae	628	NCBI
640	YP_164748.1	terminase large subunit [Lactobacillus phage LP65]	GpA_ATPase	Herelleviridae	488	NCBI
641	YP_009222295.1	terminase large subunit [Lactobacillus phage LfeInf]	GpA_ATPase	Herelleviridae	613	NCBI
642	AXY81179.1	terminase large subunit [Aerococcus phage vB_AviM_AVP]	GpA_ATPase	Herelleviridae	405	NCBI
643	YP_009843904.1	terminase large subunit [Lactobacillus phage 521B]	GpA_ATPase	Herelleviridae	631	NCBI
644	AXF38514.1	terminase large subunit [Staphylococcus phage Twillingate]	GpA_ATPase	Herelleviridae	552	NCBI
645	QIW89085.1	terminase large subunit [Staphylococcus phage Twort]	GpA_ATPase	Herelleviridae	605	NCBI
646	DAW63854.1	MAG TPA: terminase large subunit [Siphoviridae sp.]	GpA_ATPase	Other Caudoviricetes	593	NCBI
647	QHB48408.1	terminase large subunit [Geobacillus phage GBK1]	GpA_ATPase	Other Caudoviricetes	565	NCBI
648	YP_008058699.1	terminase large subunit [Haloarcula hispanica tailed virus 1]	GpA_ATPase	Madisaviridae	621	NCBI
649	DAV70650.1	MAG TPA: terminase large subunit [Siphoviridae sp.]	GpA_ATPase	Other Caudoviricetes	535	NCBI
650	DAR55030.1	MAG TPA: terminase large subunit [Siphoviridae sp.]	GpA_ATPase	Other Caudoviricetes	530	NCBI
651	YP_009792721.1	terminase large subunit [Bordetella phage vB_BbrM_PHB04]	GpA_ATPase	Other Caudoviricetes	698	NCBI
652	DAS26095.1	MAG TPA: terminase large subunit [Siphoviridae sp.]	GpA_ATPase	Other Caudoviricetes	569	NCBI
653	YP_009006476.1	terminase large subunit [Vibrio phage SHOU24]	GpA_ATPase	Other Caudoviricetes	624	NCBI
654	UYL16319.1	MAG: terminase large subunit [Caudovirales sp.]	GpA_ATPase	Other Caudoviricetes	571	NCBI
655	YP_009820332.1	terminase large subunit [Pseudomonas phage Lana]	GpA_ATPase	Other Caudoviricetes	595	NCBI
656	DAT12556.1	MAG TPA: terminase large subunit [Siphoviridae sp.]	GpA_ATPase	Other Caudoviricetes	579	NCBI
657	YP_009785518.1	terminase large subunit [Caulobacter phage Seuss]	GpA_ATPase	Other Caudoviricetes	554	NCBI
658	WGH24530.1	terminase large subunit [Acinetobacter phage EAb13]	GpA_ATPase	Other Caudoviricetes	586	NCBI
659	ASV43954.1	terminase large subunit [Pseudoalteromonas phage KB12-38]	GpA_ATPase	Other Caudoviricetes	592	NCBI
660	YP_009224013.1	terminase large subunit [Achromobacter phage JWF]	GpA_ATPase	Other Caudoviricetes	593	NCBI
661	DAR81692.1	MAG TPA: terminase large subunit [Caudovirales sp.]	GpA_ATPase	Other Caudoviricetes	632	NCBI
662	WBC28548.1	terminase large subunit [Thiohalocapsa phage LS06-2018-MD03]	GpA_ATPase	Other Caudoviricetes	654	NCBI
663	YP_001039815.1	terminase large subunit [Vibrio phage VP882]	GpA_ATPase	Other Caudoviricetes	689	NCBI
664	ATE84716.1	terminase large subunit [Sinorhizobium phage phi3LM21]	GpA_ATPase	Other Caudoviricetes	706	NCBI
665	AZV00335.1	terminase large subunit [Paracoccus phage vB_PsuS_Psul1]	GpA_ATPase	Other Caudoviricetes	729	NCBI
666	YP_009616292.1	terminase large subunit [Rhodobacter phage RcCronus]	GpA_ATPase	Other Caudoviricetes	702	NCBI
667	QXV72285.1	terminase large subunit [Acidovorax phage ACF1]	GpA_ATPase	Other Caudoviricetes	1074	NCBI
668	DAO86012.1	MAG TPA: terminase large subunit [Bacteriophage sp.]	GpA_ATPase	Other Caudoviricetes	711	NCBI
669	APU00824.1	terminase large subunit [Aeromonas phage 59.1]	GpA_ATPase	Other Caudoviricetes	699	NCBI
670	AUR88207.1	terminase large subunit [Vibrio phage 1.111.A._10N.286.45.E6]	GpA_ATPase	Other Caudoviricetes	661	NCBI
671	UUV42899.1	terminase large subunit [Rhodobacter phage RcAqua]	GpA_ATPase	Casjensviridae	726	NCBI
672	YP_009997771.1	terminase large subunit [Bacteriophage Phobos]	GpA_ATPase	Casjensviridae	712	NCBI
673	YP_009997093.1	terminase large subunit [Synechococcus virus S-ESS1]	GpA_ATPase	Casjensviridae	716	NCBI
674	ATN93254.1	terminase large subunit [Marinobacter phage PS6]	GpA_ATPase	Casjensviridae	701	NCBI
675	YP_009639123.1	terminase large subunit [Xylella phage Sano]	GpA_ATPase	Casjensviridae	707	NCBI
676	DAS99893.1	MAG TPA: terminase large subunit [Siphoviridae sp.]	GpA_ATPase	Other Caudoviricetes	722	NCBI
677	UYL16308.1	MAG: terminase large subunit [Caudovirales sp.]	GpA_ATPase	Other Caudoviricetes	662	NCBI
678	YP_009998307.1	terminase large subunit [Aeromonas phage LAh_7]	GpA_ATPase	Casjensviridae	701	NCBI
679	QRW43438.1	MAG: terminase large subunit [Caudovirales sp.]	GpA_ATPase	Other Caudoviricetes	616	NCBI
680	DAW94866.1	MAG TPA: terminase large subunit [Bacteriophage sp.]	GpA_ATPase	Other Caudoviricetes	581	NCBI
681	YP_009221549.1	terminase large subunit [Verrucomicrobia phage P8625]	GpA_ATPase	Other Caudoviricetes	595	NCBI
682	QSE37099.1	MAG: terminase large subunit [Caudovirales sp.]	GpA_ATPase	Other Caudoviricetes	597	NCBI
683	DAE42224.1	MAG TPA: terminase large subunit [Siphoviridae sp.]	GpA_ATPase	Other Caudoviricetes	595	NCBI
684	QRW43282.1	MAG: terminase large subunit, partial [Caudovirales sp.]	GpA_ATPase	Other Caudoviricetes	294	NCBI
685	QSL79798.1	MAG: terminase large subunit [Caudovirales sp.]	GpA_ATPase	Other Caudoviricetes	603	NCBI
686	QRW43221.1	MAG: terminase large subunit, partial [Caudovirales sp.]	GpA_ATPase	Other Caudoviricetes	162	NCBI
687	DAE61216.1	MAG TPA: terminase large subunit [Siphoviridae sp.]	GpA_ATPase	Other Caudoviricetes	565	NCBI
688	DAV19124.1	MAG TPA: terminase large subunit [Siphoviridae sp.]	GpA_ATPase	Other Caudoviricetes	596	NCBI
689	DAD90219.1	MAG TPA: terminase large subunit [Myoviridae sp. ct8ME27]	GpA_ATPase	Other Caudoviricetes	242	NCBI
690	DAQ92362.1	MAG TPA: terminase large subunit [Bacteriophage sp.]	GpA_ATPase	Other Caudoviricetes	178	NCBI
691	DAQ28061.1	MAG TPA: terminase large subunit [Caudovirales sp.]	GpA_ATPase	Other Caudoviricetes	709	NCBI
692	DAS14715.1	MAG TPA: terminase large subunit [Myoviridae sp.]	GpA_ATPase	Other Caudoviricetes	627	NCBI
693	UCS96268.1	MAG: terminase large subunit, partial [Caudoviricetes sp.]	GpA_ATPase	Other Caudoviricetes	473	NCBI
694	DAQ21996.1	MAG TPA: terminase large subunit [Myoviridae sp.]	GpA_ATPase	Other Caudoviricetes	628	NCBI
695	DAY65571.1	MAG TPA: terminase large subunit [Myoviridae sp.]	GpA_ATPase	Other Caudoviricetes	643	NCBI
696	DAV65443.1	MAG TPA: terminase large subunit [Myoviridae sp.]	GpA_ATPase	Other Caudoviricetes	639	NCBI
697	UZV42159.1	MAG: terminase large subunit [Myoviridae sp.]	GpA_ATPase	Other Caudoviricetes	647	NCBI
698	DAY51252.1	MAG TPA: terminase large subunit [Myoviridae sp.]	GpA_ATPase	Other Caudoviricetes	640	NCBI
699	UWD63250.1	MAG: terminase large subunit [Bacteriophage sp.]	GpA_ATPase	Other Caudoviricetes	608	NCBI
700	DAY81641.1	MAG TPA: terminase large subunit [Myoviridae sp.]	GpA_ATPase	Other Caudoviricetes	632	NCBI
701	DAR24852.1	MAG TPA: terminase large subunit [Myoviridae sp.]	GpA_ATPase	Other Caudoviricetes	620	NCBI
702	DAO54949.1	MAG TPA: terminase large subunit [Myoviridae sp.]	GpA_ATPase	Other Caudoviricetes	624	NCBI
703	DAO85796.1	MAG TPA: terminase large subunit [Bacteriophage sp.]	GpA_ATPase	Other Caudoviricetes	631	NCBI
704	DAP79909.1	MAG TPA: terminase large subunit [Myoviridae sp.]	GpA_ATPase	Other Caudoviricetes	643	NCBI
705	QVQ56223.1	terminase large subunit [Paenibacillus phage Pd_22F]	GpA_ATPase	Other Caudoviricetes	615	NCBI
706	DAS10570.1	MAG TPA: terminase large subunit [Myoviridae sp.]	GpA_ATPase	Other Caudoviricetes	619	NCBI
707	DAN54112.1	MAG TPA: terminase large subunit [Myoviridae sp.]	GpA_ATPase	Other Caudoviricetes	934	NCBI
708	UCW36591.1	MAG: terminase large subunit, partial [Caudovirales sp.]	GpA_ATPase	Other Caudoviricetes	458	NCBI
709	DAW70174.1	MAG TPA: terminase large subunit [Caudovirales sp.]	GpA_ATPase	Other Caudoviricetes	620	NCBI
710	DAW23804.1	MAG TPA: terminase large subunit [Caudovirales sp.]	GpA_ATPase	Other Caudoviricetes	609	NCBI
711	ATE84647.1	terminase large subunit [Sinorhizobium phage phi2LM21]	GpA_ATPase	Other Caudoviricetes	680	NCBI
712	UNJ22042.1	terminase large subunit [Microcystis phage vB_MweS-yong2]	GpA_ATPase	Other Caudoviricetes	683	NCBI
713	YP_008130148.1	terminase large subunit, partial [Rhizobium phage RR1-A]	GpA_ATPase	Other Caudoviricetes	443	NCBI
714	YP_009146939.1	terminase large subunit [Aurantimonas phage AmM-1]	GpA_ATPase	Other Caudoviricetes	660	NCBI
715	DAO88000.1	MAG TPA: terminase large subunit [Siphoviridae sp.]	GpA_ATPase	Other Caudoviricetes	645	NCBI
716	DAF38818.1	MAG TPA: terminase large subunit [Myoviridae sp.]	GpA_ATPase	Other Caudoviricetes	617	NCBI
717	DAY67753.1	MAG TPA: terminase large subunit [Myoviridae sp.]	GpA_ATPase	Other Caudoviricetes	636	NCBI
718	DAE96739.1	MAG TPA: terminase large subunit [Myoviridae sp.]	GpA_ATPase	Other Caudoviricetes	620	NCBI
719	DAW19555.1	MAG TPA: terminase large subunit [Myoviridae sp.]	GpA_ATPase	Other Caudoviricetes	629	NCBI
720	DAF10899.1	MAG TPA: terminase large subunit [Myoviridae sp.]	GpA_ATPase	Other Caudoviricetes	656	NCBI
721	DAN63030.1	MAG TPA: terminase large subunit [Myoviridae sp.]	GpA_ATPase	Other Caudoviricetes	345	NCBI
722	QSL79832.1	MAG: terminase large subunit, partial [Caudovirales sp.]	GpA_ATPase	Other Caudoviricetes	230	NCBI
723	DAE54012.1	MAG TPA: terminase large subunit [Siphoviridae sp.]	GpA_ATPase	Other Caudoviricetes	1049	NCBI
724	AGN34138.1	terminase large subunit [Vibrio phage VD1]	GpA_ATPase	Peduoviridae	631	NCBI
725	AZU97359.1	terminase large subunit [Alteromonas phage P24]	GpA_ATPase	Other Caudoviricetes	651	NCBI
726	UYL17183.1	MAG: terminase large subunit [Caudovirales sp.]	GpA_ATPase	Other Caudoviricetes	667	NCBI
727	DAZ54288.1	MAG TPA: terminase large subunit [Siphoviridae sp.]	GpA_ATPase	Other Caudoviricetes	681	NCBI
728	UZV42239.1	MAG: terminase large subunit [Bacteriophage sp.]	GpA_ATPase	Other Caudoviricetes	661	NCBI
729	DAN34084.1	MAG TPA: terminase large subunit [Bacteriophage sp.]	GpA_ATPase	Other Caudoviricetes	654	NCBI
730	UVD31943.1	terminase large subunit [Vibrio phage vB_Va_Val-yong3]	GpA_ATPase	Other Caudoviricetes	572	NCBI
731	YP_007112478.1	terminase large subunit [Vibrio phage vB_VpaM_MAR]	GpA_ATPase	Other Caudoviricetes	555	NCBI
732	BAR21183.1	terminase large subunit [uncultured Mediterranean phage uvMED]	GpA_ATPase	Other Caudoviricetes	623	NCBI
733	ATS93174.1	terminase large subunit [Synechococcus phage S-LBS1]	GpA_ATPase	Other Caudoviricetes	633	NCBI
734	AZV00450.1	terminase large subunit [Paracoccus phage vB_PyeM_Pyei1]	GpA_ATPase	Other Caudoviricetes	616	NCBI
735	DAQ12740.1	MAG TPA: terminase large subunit [Caudovirales sp.]	GpA_ATPase	Other Caudoviricetes	710	NCBI
736	DAR98577.1	MAG TPA: terminase large subunit [Caudovirales sp.]	GpA_ATPase	Other Caudoviricetes	619	NCBI
737	DAW75329.1	MAG TPA: terminase large subunit [Caudovirales sp.]	GpA_ATPase	Other Caudoviricetes	572	NCBI
738	DAE48947.1	MAG TPA: terminase large subunit [Myoviridae sp.]	GpA_ATPase	Other Caudoviricetes	723	NCBI
739	DAW17896.1	MAG TPA: terminase large subunit [Myoviridae sp.]	GpA_ATPase	Other Caudoviricetes	691	NCBI
740	DAO42939.1	MAG TPA: terminase large subunit [Myoviridae sp.]	GpA_ATPase	Other Caudoviricetes	628	NCBI
741	BAR33854.1	terminase large subunit [uncultured Mediterranean phage uvMED]	GpA_ATPase	Other Caudoviricetes	565	NCBI
742	DAR96796.1	MAG TPA: terminase large subunit [Myoviridae sp.]	GpA_ATPase	Other Caudoviricetes	717	NCBI
743	YP_010106709.1	terminase large subunit [Xanthomonas phage FoX2]	GpA_ATPase	Other Caudoviricetes	697	NCBI
744	DAT89587.1	MAG TPA: terminase large subunit [Caudovirales sp.]	GpA_ATPase	Other Caudoviricetes	642	NCBI
745	BAR33218.1	terminase large subunit [uncultured Mediterranean phage uvMED]	GpA_ATPase	Other Caudoviricetes	608	NCBI
746	BAR28558.1	terminase large subunit [uncultured Mediterranean phage uvMED]	GpA_ATPase	Other Caudoviricetes	606	NCBI
747	UYL16930.1	MAG: terminase large subunit [Caudovirales sp.]	GpA_ATPase	Other Caudoviricetes	621	NCBI
748	UYL16882.1	MAG: terminase large subunit [Caudovirales sp.]	GpA_ATPase	Other Caudoviricetes	1029	NCBI
749	URE76644.1	terminase large subunit [Escherichia phage vB_EcoM-473R2]	GpA_ATPase	Other Caudoviricetes	618	NCBI
750	DAT26157.1	MAG TPA: terminase large subunit [Myoviridae sp.]	GpA_ATPase	Other Caudoviricetes	1022	NCBI
751	DAW54400.1	MAG TPA: terminase large subunit [Myoviridae sp.]	GpA_ATPase	Other Caudoviricetes	635	NCBI
752	DAW74105.1	MAG TPA: terminase large subunit [Caudovirales sp.]	GpA_ATPase	Other Caudoviricetes	625	NCBI
753	DAD97482.1	MAG TPA: terminase large subunit [Caudovirales sp. ctIbU14]	GpA_ATPase	Other Caudoviricetes	608	NCBI
754	DAP91408.1	MAG TPA: terminase large subunit [Caudovirales sp.]	GpA_ATPase	Other Caudoviricetes	610	NCBI
755	DAW65363.1	MAG TPA: terminase large subunit [Caudovirales sp.]	GpA_ATPase	Other Caudoviricetes	599	NCBI
756	DAT49324.1	MAG TPA: terminase large subunit [Caudovirales sp.]	GpA_ATPase	Other Caudoviricetes	613	NCBI
757	DAD78536.1	MAG TPA: terminase large subunit [Caudovirales sp. ctCiv1]	GpA_ATPase	Other Caudoviricetes	974	NCBI
758	DAN82722.1	MAG TPA: terminase large subunit [Caudovirales sp.]	GpA_ATPase	Other Caudoviricetes	650	NCBI
759	UYL17238.1	MAG: terminase large subunit [Caudovirales sp.]	GpA_ATPase	Other Caudoviricetes	602	NCBI
760	DAS78400.1	MAG TPA: terminase large subunit [Caudovirales sp.]	GpA_ATPase	Other Caudoviricetes	695	NCBI
761	DAW24049.1	MAG TPA: terminase large subunit [Caudovirales sp.]	GpA_ATPase	Other Caudoviricetes	622	NCBI
762	DAP96825.1	MAG TPA: terminase large subunit [Caudovirales sp.]	GpA_ATPase	Other Caudoviricetes	638	NCBI
763	DAO27474.1	MAG TPA: terminase large subunit [Caudovirales sp.]	GpA_ATPase	Other Caudoviricetes	671	NCBI
764	DAW72211.1	MAG TPA: terminase large subunit [Caudovirales sp.]	GpA_ATPase	Other Caudoviricetes	1046	NCBI
765	DAU77493.1	MAG TPA: terminase large subunit [Caudovirales sp.]	GpA_ATPase	Other Caudoviricetes	621	NCBI
766	DAW25944.1	MAG TPA: terminase large subunit [Caudovirales sp.]	GpA_ATPase	Other Caudoviricetes	623	NCBI
767	DAE72111.1	MAG TPA: terminase large subunit [Caudovirales sp.]	GpA_ATPase	Other Caudoviricetes	710	NCBI
768	DAO79658.1	MAG TPA: terminase large subunit [Caudovirales sp.]	GpA_ATPase	Other Caudoviricetes	626	NCBI
769	DAS71277.1	MAG TPA: terminase large subunit [Caudovirales sp.]	GpA_ATPase	Other Caudoviricetes	640	NCBI
770	DAV75449.1	MAG TPA: terminase large subunit [Siphoviridae sp.]	GpA_ATPase	Other Caudoviricetes	562	NCBI
771	BAR23378.1	terminase large subunit [uncultured Mediterranean phage uvMED]	GpA_ATPase	Other Caudoviricetes	632	NCBI
772	QRQ90244.1	MAG: terminase large subunit, partial [Siphoviridae sp.]	GpA_ATPase	Other Caudoviricetes	644	NCBI
773	BAR36144.1	terminase large subunit [uncultured Mediterranean phage uvMED]	GpA_ATPase	Other Caudoviricetes	631	NCBI
774	BAR26512.1	terminase large subunit [uncultured Mediterranean phage uvMED]	GpA_ATPase	Other Caudoviricetes	636	NCBI
775	BAR34000.1	terminase large subunit [uncultured Mediterranean phage uvMED]	GpA_ATPase	Other Caudoviricetes	668	NCBI
776	QRW43320.1	MAG: terminase large subunit [Caudovirales sp.]	GpA_ATPase	Other Caudoviricetes	627	NCBI
777	DAS38009.1	MAG TPA: terminase large subunit [Siphoviridae sp.]	GpA_ATPase	Other Caudoviricetes	692	NCBI
778	DAP68851.1	MAG TPA: terminase large subunit [Siphoviridae sp.]	GpA_ATPase	Other Caudoviricetes	680	NCBI
779	YP_009103717.1	terminase large subunit [Shewanella sp. phage 1/44]	GpA_ATPase	Other Caudoviricetes	668	NCBI
780	DAX91011.1	MAG TPA: terminase large subunit [Siphoviridae sp.]	GpA_ATPase	Other Caudoviricetes	647	NCBI
781	UUV43578.1	terminase large subunit [Rhodobacter phage RcKai]	GpA_ATPase	Other Caudoviricetes	668	NCBI
782	UNY40519.1	terminase large subunit [Pararheinheimera phage vB_PsoM_KLER1-1]	GpA_ATPase	Other Caudoviricetes	634	NCBI
783	UYE98250.1	MAG: terminase large subunit [Myoviridae sp. ct49F125]	GpA_ATPase	Other Caudoviricetes	619	NCBI
784	DAS99308.1	MAG TPA: terminase large subunit [Siphoviridae sp.]	GpA_ATPase	Other Caudoviricetes	625	NCBI
785	DAY57646.1	MAG TPA: terminase large subunit [Myoviridae sp.]	GpA_ATPase	Other Caudoviricetes	658	NCBI
786	AUR81569.1	terminase large subunit [Vibrio phage 1.009.O._10N.261.51.C9]	GpA_ATPase	Other Caudoviricetes	676	NCBI
787	AUR94061.1	terminase large subunit [Vibrio phage 1.191.O._10N.286.52.B4]	GpA_ATPase	Other Caudoviricetes	675	NCBI
788	AUR91229.1	terminase large subunit [Vibrio phage 1.158.O._10N.261.45.E12]	GpA_ATPase	Other Caudoviricetes	675	NCBI
789	UYL16299.1	MAG: terminase large subunit [Caudovirales sp.]	GpA_ATPase	Other Caudoviricetes	658	NCBI
790	DAT90489.1	MAG TPA: terminase large subunit [Myoviridae sp.]	GpA_ATPase	Other Caudoviricetes	658	NCBI
791	AGF91668.1	terminase large subunit [Cellulophaga phage phi47:1]	GpA_ATPase	Other Caudoviricetes	681	NCBI
792	vOTU1447_6		Terminase_3	Other Caudoviricetes	528	Lung
793	vOTU14541_1		Terminase_3	Other Caudoviricetes	334	Lung
794	vOTU14703_50		Terminase_3	Other Caudoviricetes	465	Lung
795	vOTU14732_7		Terminase_3	Other Caudoviricetes	583	Lung
796	vOTU14752_55		GpA_ATPase	Other Caudoviricetes	630	Lung
797	vOTU14758_3		Terminase_6N	Other Caudoviricetes	510	Lung
798	vOTU14789_5		GpA_ATPase	Other Caudoviricetes	519	Lung
799	vOTU14822_2		GpA_ATPase	Other Caudoviricetes	654	Lung
800	vOTU14859_74		Terminase_3	Other Caudoviricetes	487	Lung
801	vOTU14860_14		GpA_ATPase	Other Caudoviricetes	623	Lung
802	vOTU14890_3		Terminase_3	Other Caudoviricetes	433	Lung
803	vOTU14908_25		Terminase_6N	Other Caudoviricetes	416	Lung
804	vOTU14914_22		Terminase_3	Other Caudoviricetes	412	Lung
805	vOTU14929_19		Terminase_3	Other Caudoviricetes	464	Lung
806	vOTU14998_20		Terminase_6N	Other Caudoviricetes	455	Lung
807	vOTU15020_19		Terminase_6N	Other Caudoviricetes	775	Lung
808	vOTU15031_13		Terminase_3	Other Caudoviricetes	432	Lung
809	vOTU15064_1		Terminase_3	Other Caudoviricetes	71	Lung
810	vOTU15080_1		Terminase_6N	Other Caudoviricetes	452	Lung
811	vOTU15086_44		Terminase_3	Other Caudoviricetes	551	Lung
812	vOTU15106_3		Terminase_3	Other Caudoviricetes	412	Lung
813	vOTU15111_9		Terminase_6N	Other Caudoviricetes	205	Lung
814	vOTU15116_8		Terminase_3	Other Caudoviricetes	463	Lung
815	vOTU15131_16		GpA_ATPase	Other Caudoviricetes	701	Lung
816	vOTU15468_2		Terminase_3	Other Caudoviricetes	700	Lung
817	vOTU15472_6		Terminase_6N	Other Caudoviricetes	241	Lung
818	vOTU15481_3		Terminase_3	Other Caudoviricetes	393	Lung
819	vOTU15509_1		Terminase_6N	Other Caudoviricetes	182	Lung
820	vOTU15543_4		Terminase_6N	Other Caudoviricetes	462	Lung
821	vOTU15565_1		Terminase_6N	Other Caudoviricetes	337	Lung
822	vOTU15569_4		Terminase_3	Other Caudoviricetes	427	Lung
823	vOTU15594_2		Terminase_6N	Other Caudoviricetes	493	Lung
824	vOTU15861_15		Terminase_3	Other Caudoviricetes	419	Lung
825	vOTU16797_6		Terminase_6N	Other Caudoviricetes	532	Lung
826	vOTU16821_6		GpA_ATPase	Other Caudoviricetes	538	Lung
827	vOTU16870_1		Terminase_6N	Other Caudoviricetes	414	Lung
828	vOTU16894_1		Terminase_3	Other Caudoviricetes	98	Lung
829	vOTU16902_1		GpA_ATPase	Other Caudoviricetes	281	Lung
830	vOTU16912_3		Terminase_3	Other Caudoviricetes	429	Lung
831	vOTU16922_2		Terminase_6N	Other Caudoviricetes	326	Lung
832	vOTU16971_1		Terminase_6N	Other Caudoviricetes	480	Lung
833	vOTU16978_2		Terminase_3	Other Caudoviricetes	483	Lung
834	vOTU16987_19		Terminase_3	Other Caudoviricetes	432	Lung
835	vOTU17031_2		Terminase_3	Other Caudoviricetes	315	Lung
836	vOTU17056_2		Terminase_6N	Other Caudoviricetes	545	Lung
837	vOTU17084_14		Terminase_3	Other Caudoviricetes	206	Lung
838	vOTU17091_7		Terminase_3	Other Caudoviricetes	143	Lung
839	vOTU17099_6		Terminase_6N	Other Caudoviricetes	483	Lung
840	vOTU17103_2		Terminase_3	Other Caudoviricetes	429	Lung
841	vOTU17126_2		Terminase_6N	Other Caudoviricetes	1316	Lung
842	vOTU17132_2		Terminase_3	Other Caudoviricetes	375	Lung
843	vOTU17158_2		Terminase_3	Other Caudoviricetes	555	Lung
844	vOTU17159_11		Terminase_3	Other Caudoviricetes	562	Lung
845	vOTU17161_2		Terminase_6N	Other Caudoviricetes	413	Lung
846	vOTU17215_20		Terminase_3	Other Caudoviricetes	406	Lung
847	vOTU17220_29		Terminase_3	Other Caudoviricetes	407	Lung
848	vOTU17231_18		Terminase_3	Other Caudoviricetes	436	Lung
849	vOTU17287_2		Terminase_3	Other Caudoviricetes	427	Lung
850	vOTU17290_8		Terminase_3	Other Caudoviricetes	474	Lung
851	vOTU17332_2		Terminase_6N	Other Caudoviricetes	424	Lung
852	vOTU17338_1		Terminase_6N	Other Caudoviricetes	504	Lung
853	vOTU17363_8		Terminase_3	Other Caudoviricetes	429	Lung
854	vOTU17374_2		Terminase_3	Other Caudoviricetes	410	Lung
855	vOTU17386_10		Terminase_3	Other Caudoviricetes	428	Lung
856	vOTU17406_1		Terminase_6N	Other Caudoviricetes	500	Lung
857	vOTU17411_12		Terminase_3	Other Caudoviricetes	432	Lung
858	vOTU17434_2		Terminase_3	Other Caudoviricetes	426	Lung
859	vOTU17448_4		Terminase_6N	Other Caudoviricetes	431	Lung
860	vOTU17791_7		Terminase_3	Other Caudoviricetes	429	Lung
861	vOTU17793_7		Terminase_3	Other Caudoviricetes	430	Lung
862	vOTU17857_17		Terminase_6N	Other Caudoviricetes	483	Lung
863	vOTU18150_4		Terminase_3	Other Caudoviricetes	288	Lung
864	vOTU18462_1		Terminase_3	Other Caudoviricetes	394	Lung
865	vOTU18676_2		Terminase_6N	Other Caudoviricetes	443	Lung
866	vOTU18803_2		GpA_ATPase	Other Caudoviricetes	624	Lung
867	vOTU18859_24		Terminase_6N	Other Caudoviricetes	826	Lung
868	vOTU18891_2		Terminase_6N	Other Caudoviricetes	428	Lung
869	vOTU18894_1		Terminase_3	Other Caudoviricetes	113	Lung
870	vOTU18948_2		Terminase_6N	Other Caudoviricetes	483	Lung
871	vOTU19126_1		Terminase_6N	Other Caudoviricetes	422	Lung
872	vOTU19145_2		Terminase_3	Other Caudoviricetes	125	Lung
873	vOTU19382_25		Terminase_3	Other Caudoviricetes	387	Lung
874	vOTU19383_4		Terminase_6N	Other Caudoviricetes	212	Lung
875	vOTU19405_2		Terminase_3	Other Caudoviricetes	373	Lung
876	vOTU20022_4		Terminase_6N	Other Caudoviricetes	421	Lung
877	vOTU20064_5		Terminase_3	Other Caudoviricetes	555	Lung
878	vOTU20153_4		Terminase_6N	Other Caudoviricetes	443	Lung
879	vOTU20299_20		Terminase_3	Other Caudoviricetes	428	Lung
880	vOTU20329_2		Terminase_3	Other Caudoviricetes	377	Lung
881	vOTU20495_19		Terminase_3	Other Caudoviricetes	554	Lung
882	vOTU20581_3		Terminase_3	Other Caudoviricetes	419	Lung
883	vOTU20600_1		Terminase_6N	Other Caudoviricetes	357	Lung
884	vOTU20888_4		Terminase_3	Other Caudoviricetes	343	Lung
885	vOTU21416_3		Terminase_6N	Other Caudoviricetes	337	Lung
886	vOTU21507_5		Terminase_6N	Other Caudoviricetes	471	Lung
887	vOTU21519_3		Terminase_3	Other Caudoviricetes	497	Lung
888	vOTU21554_1		Terminase_6N	Other Caudoviricetes	426	Lung
889	vOTU21558_2		Terminase_3	Other Caudoviricetes	341	Lung
890	vOTU21571_2		Terminase_6N	Other Caudoviricetes	440	Lung
891	vOTU21576_13		Terminase_3	Other Caudoviricetes	408	Lung
892	vOTU21579_1		Terminase_6N	Other Caudoviricetes	363	Lung
893	vOTU21627_8		Terminase_6N	Other Caudoviricetes	443	Lung
894	vOTU21647_2		Terminase_6N	Other Caudoviricetes	338	Lung
895	vOTU21685_2		Terminase_6N	Other Caudoviricetes	536	Lung
896	vOTU21687_3		Terminase_3	Other Caudoviricetes	221	Lung
897	vOTU21690_1		Terminase_3	Other Caudoviricetes	294	Lung
898	vOTU21705_2		Terminase_3	Other Caudoviricetes	417	Lung
899	vOTU21715_3		Terminase_6N	Other Caudoviricetes	565	Lung
900	vOTU21853_6		Terminase_3	Other Caudoviricetes	745	Lung
901	vOTU21854_2		Terminase_3	Other Caudoviricetes	565	Lung
902	vOTU21905_2		Terminase_6N	Other Caudoviricetes	372	Lung
903	vOTU21928_6		Terminase_3	Other Caudoviricetes	68	Lung
904	vOTU26544_2		Terminase_6N	Other Caudoviricetes	344	Lung
905	vOTU26742_1		Terminase_6N	Other Caudoviricetes	434	Lung
906	vOTU26792_11		Terminase_6N	Other Caudoviricetes	465	Lung
907	vOTU26883_3		Terminase_6N	Other Caudoviricetes	425	Lung
908	vOTU26891_8		Terminase_6N	Autographiviridae	588	Lung
909	vOTU27029_3		Terminase_3	Other Caudoviricetes	427	Lung
910	vOTU27309_3		GpA_ATPase	Other Caudoviricetes	676	Lung
911	vOTU27424_38		Terminase_3	Other Caudoviricetes	409	Lung
912	vOTU27444_2		Terminase_3	Other Caudoviricetes	372	Lung
913	vOTU27713_4		Terminase_6N	Other Caudoviricetes	541	Lung
914	vOTU27766_2		Terminase_6N	Other Caudoviricetes	424	Lung
915	vOTU27817_1		Terminase_3	Other Caudoviricetes	457	Lung
916	vOTU27843_1		Terminase_6N	Other Caudoviricetes	451	Lung
917	vOTU27846_1		Terminase_3	Other Caudoviricetes	145	Lung
918	vOTU27856_1		Terminase_6N	Other Caudoviricetes	801	Lung
919	vOTU27871_31		Terminase_6N	Other Caudoviricetes	477	Lung
920	vOTU28007_4		Terminase_3	Other Caudoviricetes	440	Lung
921	vOTU28011_2		Terminase_6N	Other Caudoviricetes	615	Lung
922	vOTU28030_10		Terminase_6N	Other Caudoviricetes	418	Lung
923	vOTU28098_10		Terminase_3	Other Caudoviricetes	322	Lung
924	vOTU28130_2		Terminase_3	Other Caudoviricetes	622	Lung
925	vOTU28149_12		Terminase_6N	Other Caudoviricetes	466	Lung
926	vOTU28193_6		Terminase_3	Other Caudoviricetes	180	Lung
927	vOTU28203_1		GpA_ATPase	Other Caudoviricetes	449	Lung
928	vOTU28275_2		Terminase_6N	Other Caudoviricetes	418	Lung
929	vOTU28325_7		Terminase_6N	Other Caudoviricetes	465	Lung
930	vOTU28333_12		Terminase_6N	Other Caudoviricetes	428	Lung
931	vOTU28339_3		Terminase_6N	Other Caudoviricetes	822	Lung
932	vOTU28391_4		Terminase_6N	Other Caudoviricetes	486	Lung
933	vOTU28494_4		Terminase_6N	Other Caudoviricetes	444	Lung
934	vOTU28575_1		Terminase_6N	Other Caudoviricetes	360	Lung
935	vOTU28603_1		Terminase_3	Other Caudoviricetes	313	Lung
936	vOTU28685_13		Terminase_6N	Other Caudoviricetes	227	Lung
937	vOTU28794_2		Terminase_3	Other Caudoviricetes	476	Lung
938	vOTU28801_1		Terminase_3	Other Caudoviricetes	407	Lung
939	vOTU28806_3		Terminase_6N	Other Caudoviricetes	420	Lung
940	vOTU28838_10		Terminase_6N	Other Caudoviricetes	507	Lung
941	vOTU28852_9		Terminase_3	Other Caudoviricetes	93	Lung
942	vOTU28875_3		Terminase_3	Other Caudoviricetes	555	Lung
943	vOTU28949_5		Terminase_3	Other Caudoviricetes	433	Lung
944	vOTU29036_6		Terminase_6N	Other Caudoviricetes	275	Lung
945	vOTU29051_12		Terminase_3	Other Caudoviricetes	426	Lung
946	vOTU29054_60		Terminase_3	Other Caudoviricetes	408	Lung
947	vOTU29144_8		Terminase_6N	Other Caudoviricetes	356	Lung
948	vOTU29149_11		Terminase_6N	Other Caudoviricetes	498	Lung
949	vOTU29256_2		Terminase_6N	Other Caudoviricetes	501	Lung
950	vOTU29265_1		Terminase_6N	Other Caudoviricetes	323	Lung
951	vOTU29273_3		Terminase_6N	Other Caudoviricetes	424	Lung
952	vOTU29294_2		Terminase_6N	Other Caudoviricetes	218	Lung
953	vOTU29295_2		Terminase_6N	Other Caudoviricetes	742	Lung
954	vOTU29474_1		Terminase_6N	Other Caudoviricetes	273	Lung
955	vOTU29603_2		Terminase_3	Other Caudoviricetes	437	Lung
956	vOTU29873_4		Terminase_3	Other Caudoviricetes	329	Lung
957	vOTU29898_24		Terminase_3	Other Caudoviricetes	418	Lung
958	vOTU29921_29		Terminase_3	Other Caudoviricetes	428	Lung
959	vOTU29930_1		Terminase_3	Other Caudoviricetes	118	Lung
960	vOTU29934_42		Terminase_3	Other Caudoviricetes	463	Lung
961	vOTU29959_26		Terminase_6N	Other Caudoviricetes	417	Lung
962	vOTU30003_12		Terminase_3	Other Caudoviricetes	432	Lung
963	vOTU30044_2		Terminase_6N	Other Caudoviricetes	420	Lung
964	vOTU30647_1		Terminase_3	Other Caudoviricetes	399	Lung
965	vOTU30685_1		Terminase_3	Other Caudoviricetes	287	Lung
966	vOTU30695_5		Terminase_6N	Other Caudoviricetes	483	Lung
967	vOTU30744_8		Terminase_6N	Other Caudoviricetes	794	Lung
968	vOTU30773_2		Terminase_6N	Other Caudoviricetes	416	Lung
969	vOTU30805_1		Terminase_3	Other Caudoviricetes	224	Lung
970	vOTU30809_6		Terminase_3	Other Caudoviricetes	423	Lung
971	vOTU30864_2		Terminase_6N	Other Caudoviricetes	503	Lung
972	vOTU30873_4		GpA_ATPase	Other Caudoviricetes	616	Lung
973	vOTU30901_1		GpA_ATPase	Other Caudoviricetes	439	Lung
974	vOTU30914_6		Terminase_3	Other Caudoviricetes	429	Lung
975	vOTU30915_3		Terminase_3	Other Caudoviricetes	274	Lung
976	vOTU30920_22		Terminase_3	Other Caudoviricetes	437	Lung
977	vOTU30930_30		Terminase_6N	Other Caudoviricetes	467	Lung
978	vOTU30959_2		Terminase_6N	Other Caudoviricetes	488	Lung
979	vOTU3101_30		Terminase_3	Other Caudoviricetes	416	Lung
980	vOTU3110_19		Terminase_3	Other Caudoviricetes	423	Lung
981	vOTU3117_13		GpA_ATPase	Other Caudoviricetes	685	Lung
982	vOTU31409_4		Terminase_3	Other Caudoviricetes	228	Lung
983	vOTU3150_68		GpA_ATPase	Other Caudoviricetes	686	Lung
984	vOTU31815_1		Terminase_6N	Other Caudoviricetes	342	Lung
985	vOTU32090_1		Terminase_6N	Other Caudoviricetes	516	Lung
986	vOTU32117_2		Terminase_3	Other Caudoviricetes	469	Lung
987	vOTU32177_3		Terminase_6N	Other Caudoviricetes	420	Lung
988	vOTU32211_4		Terminase_3	Other Caudoviricetes	427	Lung
989	vOTU32214_1		Terminase_6N	Other Caudoviricetes	283	Lung
990	vOTU32228_3		GpA_ATPase	Other Caudoviricetes	557	Lung
991	vOTU32288_3		Terminase_6N	Other Caudoviricetes	674	Lung
992	vOTU32308_2		Terminase_3	Other Caudoviricetes	449	Lung
993	vOTU32337_1		Terminase_6N	Other Caudoviricetes	320	Lung
994	vOTU32351_1		Terminase_3	Other Caudoviricetes	480	Lung
995	vOTU32354_4		Terminase_6N	Other Caudoviricetes	159	Lung
996	vOTU32357_2		Terminase_3	Other Caudoviricetes	369	Lung
997	vOTU32465_1		Terminase_3	Other Caudoviricetes	265	Lung
998	vOTU32565_2		Terminase_6N	Other Caudoviricetes	373	Lung
999	vOTU32608_3		Terminase_3	Other Caudoviricetes	427	Lung
1000	vOTU32641_1		Terminase_3	Other Caudoviricetes	411	Lung
1001	vOTU32643_5		Terminase_3	Other Caudoviricetes	426	Lung
1002	vOTU32848_1		Terminase_3	Other Caudoviricetes	287	Lung
1003	vOTU33115_1		GpA_ATPase	Herelleviridae	276	Lung
1004	vOTU33163_2		Terminase_6N	Straboviridae	461	Lung
1005	vOTU33168_2		Terminase_6N	Other Caudoviricetes	485	Lung
1006	vOTU33181_6		Terminase_3	Other Caudoviricetes	193	Lung
1007	vOTU33186_3		Terminase_3	Other Caudoviricetes	417	Lung
1008	vOTU33188_12		Terminase_6N	Other Caudoviricetes	299	Lung
1009	vOTU33190_4		Terminase_6N	Other Caudoviricetes	646	Lung
1010	vOTU33209_6		Terminase_3	Other Caudoviricetes	436	Lung
1011	vOTU33220_1		Terminase_3	Other Caudoviricetes	260	Lung
1012	vOTU33232_1		Terminase_3	Other Caudoviricetes	418	Lung
1013	vOTU33278_3		Terminase_6N	Other Caudoviricetes	363	Lung
1014	vOTU33342_2		Terminase_3	Other Caudoviricetes	421	Lung
1015	vOTU33351_2		Terminase_6N	Other Caudoviricetes	326	Lung
1016	vOTU33375_8		Terminase_6N	Autographiviridae	369	Lung
1017	vOTU34408_20		Terminase_6N	Other Caudoviricetes	533	Lung
1018	vOTU34417_2		Terminase_3	Other Caudoviricetes	547	Lung
1019	vOTU34428_2		Terminase_6N	Other Caudoviricetes	390	Lung
1020	vOTU34430_2		GpA_ATPase	Other Caudoviricetes	666	Lung
1021	vOTU34435_1		Terminase_6N	Other Caudoviricetes	197	Lung
1022	vOTU34444_13		Terminase_6N	Other Caudoviricetes	848	Lung
1023	vOTU34528_16		Terminase_6N	Other Caudoviricetes	495	Lung
1024	vOTU34629_7		GpA_ATPase	Other Caudoviricetes	675	Lung
1025	vOTU34639_2		Terminase_3	Other Caudoviricetes	402	Lung
1026	vOTU34701_44		Terminase_6N	Other Caudoviricetes	401	Lung
1027	vOTU35480_2		Terminase_3	Other Caudoviricetes	466	Lung
1028	vOTU35487_2		Terminase_3	Other Caudoviricetes	441	Lung
1029	vOTU35504_3		Terminase_6N	Other Caudoviricetes	495	Lung
1030	vOTU35524_5		Terminase_6N	Other Caudoviricetes	485	Lung
1031	vOTU35535_4		GpA_ATPase	Other Caudoviricetes	1042	Lung
1032	vOTU35545_13		Terminase_6N	Other Caudoviricetes	488	Lung
1033	vOTU35554_18		Terminase_6N	Other Caudoviricetes	486	Lung
1034	vOTU35568_6		Terminase_3	Other Caudoviricetes	352	Lung
1035	vOTU35608_1		Terminase_6N	Other Caudoviricetes	447	Lung
1036	vOTU35642_3		Terminase_6N	Other Caudoviricetes	406	Lung
1037	vOTU35652_1		Terminase_3	Other Caudoviricetes	418	Lung
1038	vOTU35692_2		Terminase_6N	Other Caudoviricetes	403	Lung
1039	vOTU35706_10		Terminase_3	Other Caudoviricetes	428	Lung
1040	vOTU35709_2		Terminase_6N	Other Caudoviricetes	849	Lung
1041	vOTU35797_1		Terminase_6N	Other Caudoviricetes	369	Lung
1042	vOTU35822_2		Terminase_6N	Other Caudoviricetes	494	Lung
1043	vOTU36548_1		Terminase_6N	Other Caudoviricetes	382	Lung
1044	vOTU36567_4		Terminase_6N	Other Caudoviricetes	232	Lung
1045	vOTU36605_4		Terminase_3	Other Caudoviricetes	438	Lung
1046	vOTU36649_4		Terminase_3	Other Caudoviricetes	428	Lung
1047	vOTU36654_3		Terminase_3	Straboviridae	496	Lung
1048	vOTU36669_3		Terminase_6N	Other Caudoviricetes	510	Lung
1049	vOTU36676_30		Terminase_6N	Other Caudoviricetes	429	Lung
1050	vOTU36706_9		Terminase_6N	Other Caudoviricetes	733	Lung
1051	vOTU36718_2		Terminase_6N	Other Caudoviricetes	340	Lung
1052	vOTU36749_4		Terminase_3	Other Caudoviricetes	428	Lung
1053	vOTU36780_2		Terminase_6N	Other Caudoviricetes	442	Lung
1054	vOTU37678_6		Terminase_6N	Other Caudoviricetes	104	Lung
1055	vOTU37872_6		Terminase_6N	Other Caudoviricetes	589	Lung
1056	vOTU37890_15		Terminase_6N	Other Caudoviricetes	502	Lung
1057	vOTU4122_10		Terminase_6N	Other Caudoviricetes	462	Lung
1058	vOTU4143_15		Terminase_3	Other Caudoviricetes	336	Lung
1059	vOTU4152_5		Terminase_6N	Other Caudoviricetes	399	Lung
1060	vOTU5511_9		GpA_ATPase	Other Caudoviricetes	588	Lung
1061	vOTU5532_8		Terminase_3	Other Caudoviricetes	431	Lung
1062	vOTU5549_5		Terminase_6N	Other Caudoviricetes	395	Lung
1063	vOTU5560_3		Terminase_3	Other Caudoviricetes	383	Lung
1064	vOTU5624_4		Terminase_3	Other Caudoviricetes	476	Lung
1065	vOTU5662_29		Terminase_6N	Other Caudoviricetes	394	Lung
1066	vOTU5911_2		Terminase_6N	Other Caudoviricetes	477	Lung
1067	vOTU5942_44		Terminase_6N	Other Caudoviricetes	444	Lung
1068	vOTU5952_3		GpA_ATPase	Other Caudoviricetes	615	Lung
1069	vOTU5968_1		Terminase_3	Other Caudoviricetes	330	Lung
1070	vOTU6138_6		Terminase_3	Other Caudoviricetes	393	Lung
1071	vOTU6262_3		Terminase_3	Other Caudoviricetes	440	Lung
1072	vOTU6321_22		Terminase_3	Other Caudoviricetes	410	Lung
1073	vOTU6381_2		Terminase_3	Other Caudoviricetes	361	Lung
1074	vOTU6395_9		Terminase_3	Other Caudoviricetes	392	Lung
1075	vOTU6458_6		GpA_ATPase	Other Caudoviricetes	587	Lung
1076	vOTU7322_3		GpA_ATPase	Other Caudoviricetes	631	Lung
1077	vOTU7323_11		GpA_ATPase	Other Caudoviricetes	630	Lung
1078	vOTU7362_3		Terminase_6N	Other Caudoviricetes	530	Lung
1079	vOTU7376_9		Terminase_6N	Other Caudoviricetes	535	Lung
1080	vOTU7383_1		Terminase_3	Other Caudoviricetes	438	Lung
1081	vOTU7396_11		Terminase_6N	Other Caudoviricetes	349	Lung
1082	vOTU7400_5		Terminase_6N	Other Caudoviricetes	456	Lung
1083	vOTU7409_4		Terminase_3	Other Caudoviricetes	329	Lung
1084	vOTU7456_6		Terminase_3	Other Caudoviricetes	409	Lung
1085	vOTU7494_7		Terminase_6N	Other Caudoviricetes	453	Lung
1086	vOTU7496_10		Terminase_3	Other Caudoviricetes	382	Lung
1087	vOTU7528_7		Terminase_3	Other Caudoviricetes	414	Lung
1088	vOTU7540_9		Terminase_3	Other Caudoviricetes	463	Lung
1089	vOTU7545_3		Terminase_6N	Other Caudoviricetes	395	Lung
1090	vOTU7561_6		Terminase_3	Other Caudoviricetes	356	Lung
1091	vOTU7567_11		GpA_ATPase	Other Caudoviricetes	592	Lung
1092	vOTU758_18		Terminase_6N	Other Caudoviricetes	483	Lung
1093	vOTU7586_3		Terminase_3	Other Caudoviricetes	465	Lung
1094	vOTU7608_1		Terminase_6N	Other Caudoviricetes	356	Lung
1095	vOTU7682_5		Terminase_3	Other Caudoviricetes	413	Lung
1096	vOTU7689_4		GpA_ATPase	Other Caudoviricetes	329	Lung
1097	vOTU7700_1		Terminase_3	Other Caudoviricetes	376	Lung
1098	vOTU7764_2		Terminase_6N	Other Caudoviricetes	537	Lung
1099	vOTU7773_6		Terminase_6N	Other Caudoviricetes	396	Lung
1100	vOTU7774_16		Terminase_6N	Other Caudoviricetes	408	Lung
1101	vOTU7790_3		Terminase_3	Other Caudoviricetes	428	Lung
1102	vOTU7818_2		Terminase_3	Other Caudoviricetes	393	Lung
1103	vOTU784_10		Terminase_3	Other Caudoviricetes	467	Lung
1104	vOTU7900_4		Terminase_3	Other Caudoviricetes	504	Lung
1105	vOTU8012_5		Terminase_6N	Other Caudoviricetes	471	Lung
1106	vOTU93_35		GpA_ATPase	Other Caudoviricetes	701	Lung
1107	vOTU96_46		GpA_ATPase	Other Caudoviricetes	595	Lung
1108	vOTU9676_3		Terminase_6N	Other Caudoviricetes	482	Lung
1109	vOTU9682_18		Terminase_3	Other Caudoviricetes	463	Lung
1110	vOTU9687_34		Terminase_3	Other Caudoviricetes	447	Lung
1111	vOTU9754_50		Terminase_3	Other Caudoviricetes	445	Lung
1112	vOTU9766_51		Terminase_3	Other Caudoviricetes	435	Lung
1113	vOTU9768_17		Terminase_3	Other Caudoviricetes	456	Lung
1114	vOTU99_44		Terminase_6N	Other Caudoviricetes	506	Lung
