# Supplementary material for: Metagenomic analysis of the DNA virome communities in swine lungs
Source: Front Microbiol. 2026 May 28;17:1798033. doi: 10.3389/fmicb.2026.1798033 (PMC13253880; doi:10.3389/fmicb.2026.1798033)
Supplement: Supplementary file 21 [file Table_14.XLSX]

## Sheet: Sheet1
Supplementary Table 14. Differentially abundant vOTUs between wild boars and domestic pigs.
No.	vOTU	log2FC	pvalue	negLogP	Significant	Regulation	Mean_RPKM_When_Present	Virus	Realm	Kingdom	Phylum	Class	Order	Family
1	vOTU272	12.7492	9.67646892464124e-09	8.01428	Yes	Up (Wild)	8018.98	Viruses	Duplodnaviria	Heunggongvirae	Uroviricota	Caudoviricetes	Unclassified_O	Unclassified_F
2	vOTU7946	-4.61058	1.45747552119874e-08	7.8364	Yes	Down (Wild)	18.611	Unassigned	Unassigned	Unassigned	Unassigned	Unassigned	Unassigned	Unassigned
3	vOTU19611	-5.35963	2.85660397382763e-08	7.54415	Yes	Down (Wild)	845.122	Unassigned	Unassigned	Unassigned	Unassigned	Unassigned	Unassigned	Unassigned
4	vOTU34318	-8.92712	3.32145952673966e-08	7.47867	Yes	Down (Wild)	276.227	Unassigned	Unassigned	Unassigned	Unassigned	Unassigned	Unassigned	Unassigned
5	vOTU5269	-3.67515	1.07246373423002e-07	6.96962	Yes	Down (Wild)	8.70576	Unassigned	Unassigned	Unassigned	Unassigned	Unassigned	Unassigned	Unassigned
6	vOTU6615	-4.13427	1.07246373423002e-07	6.96962	Yes	Down (Wild)	15.2611	Unassigned	Unassigned	Unassigned	Unassigned	Unassigned	Unassigned	Unassigned
7	vOTU19434	-4.32432	1.12035225569298e-07	6.95065	Yes	Down (Wild)	16.0933	Unassigned	Unassigned	Unassigned	Unassigned	Unassigned	Unassigned	Unassigned
8	vOTU15936	-4.23919	1.74450754554734e-07	6.75833	Yes	Down (Wild)	14.1589	Unassigned	Unassigned	Unassigned	Unassigned	Unassigned	Unassigned	Unassigned
9	vOTU16714	-2.37012	2.31912263563693e-07	6.63468	Yes	Down (Wild)	6.08728	Unassigned	Unassigned	Unassigned	Unassigned	Unassigned	Unassigned	Unassigned
10	vOTU1943	-4.0818	2.81581581055542e-07	6.5504	Yes	Down (Wild)	190.559	Unassigned	Unassigned	Unassigned	Unassigned	Unassigned	Unassigned	Unassigned
11	vOTU35873	-3.25443	2.92750690530126e-07	6.5335	Yes	Down (Wild)	37.904	Unassigned	Unassigned	Unassigned	Unassigned	Unassigned	Unassigned	Unassigned
12	vOTU21487	-3.98422	3.36455490019363e-07	6.47307	Yes	Down (Wild)	34.6233	Unassigned	Unassigned	Unassigned	Unassigned	Unassigned	Unassigned	Unassigned
13	vOTU5100	-4.57148	3.78318049727012e-07	6.42214	Yes	Down (Wild)	19.4362	Unassigned	Unassigned	Unassigned	Unassigned	Unassigned	Unassigned	Unassigned
14	vOTU7841	-4.37992	4.17525944475386e-07	6.37932	Yes	Down (Wild)	16.6814	Unassigned	Unassigned	Unassigned	Unassigned	Unassigned	Unassigned	Unassigned
15	vOTU7173	-4.43726	4.26799725421899e-07	6.36978	Yes	Down (Wild)	23.0737	Unassigned	Unassigned	Unassigned	Unassigned	Unassigned	Unassigned	Unassigned
16	vOTU35920	-2.95106	4.31019903231733e-07	6.3655	Yes	Down (Wild)	29.7366	Unassigned	Unassigned	Unassigned	Unassigned	Unassigned	Unassigned	Unassigned
17	vOTU15743	-4.34255	4.82326023799396e-07	6.31666	Yes	Down (Wild)	15.5362	Unassigned	Unassigned	Unassigned	Unassigned	Unassigned	Unassigned	Unassigned
18	vOTU3178	-4.27964	4.85558608507987e-07	6.31376	Yes	Down (Wild)	26.8613	Unassigned	Unassigned	Unassigned	Unassigned	Unassigned	Unassigned	Unassigned
19	vOTU18045	-3.28883	5.19733012763914e-07	6.28422	Yes	Down (Wild)	4.98866	Unassigned	Unassigned	Unassigned	Unassigned	Unassigned	Unassigned	Unassigned
20	vOTU6504	-2.80476	5.19733012763914e-07	6.28422	Yes	Down (Wild)	3.40462	Unassigned	Unassigned	Unassigned	Unassigned	Unassigned	Unassigned	Unassigned
21	vOTU7962	-3.7848	5.28952012593377e-07	6.27658	Yes	Down (Wild)	9.92514	Unassigned	Unassigned	Unassigned	Unassigned	Unassigned	Unassigned	Unassigned
22	vOTU7873	-3.9804	5.720253522948e-07	6.24258	Yes	Down (Wild)	10.6205	Unassigned	Unassigned	Unassigned	Unassigned	Unassigned	Unassigned	Unassigned
23	vOTU970	-4.20051	5.89670060318512e-07	6.22939	Yes	Down (Wild)	18.429	Unassigned	Unassigned	Unassigned	Unassigned	Unassigned	Unassigned	Unassigned
24	vOTU17484	-3.71453	6.13076788412719e-07	6.21249	Yes	Down (Wild)	7.99634	Unassigned	Unassigned	Unassigned	Unassigned	Unassigned	Unassigned	Unassigned
25	vOTU7259	-3.74513	6.76757826845311e-07	6.16957	Yes	Down (Wild)	10.4028	Unassigned	Unassigned	Unassigned	Unassigned	Unassigned	Unassigned	Unassigned
26	vOTU18120	-2.40279	7.09875371640801e-07	6.14882	Yes	Down (Wild)	21.3889	Unassigned	Unassigned	Unassigned	Unassigned	Unassigned	Unassigned	Unassigned
27	vOTU26	8.49931	7.23215239956338e-07	6.14073	Yes	Up (Wild)	159.613	Unassigned	Unassigned	Unassigned	Unassigned	Unassigned	Unassigned	Unassigned
28	vOTU7131	-3.44639	7.6488954380837e-07	6.1164	Yes	Down (Wild)	30.5295	Unassigned	Unassigned	Unassigned	Unassigned	Unassigned	Unassigned	Unassigned
29	vOTU15730	-4.59127	7.76457193960825e-07	6.10988	Yes	Down (Wild)	30.1023	Unassigned	Unassigned	Unassigned	Unassigned	Unassigned	Unassigned	Unassigned
30	vOTU37806	-3.66174	8.10355596276832e-07	6.09132	Yes	Down (Wild)	20.4827	Unassigned	Unassigned	Unassigned	Unassigned	Unassigned	Unassigned	Unassigned
31	vOTU21307	-5.03119	8.65127229212392e-07	6.06292	Yes	Down (Wild)	22.1957	Unassigned	Unassigned	Unassigned	Unassigned	Unassigned	Unassigned	Unassigned
32	vOTU7992	-3.78441	8.65127229212392e-07	6.06292	Yes	Down (Wild)	7.38339	Unassigned	Unassigned	Unassigned	Unassigned	Unassigned	Unassigned	Unassigned
33	vOTU7919	-3.64948	9.47281931378671e-07	6.02352	Yes	Down (Wild)	7.3692	Unassigned	Unassigned	Unassigned	Unassigned	Unassigned	Unassigned	Unassigned
34	vOTU31788	-3.87739	9.7324549778834e-07	6.01178	Yes	Down (Wild)	8.22561	Unassigned	Unassigned	Unassigned	Unassigned	Unassigned	Unassigned	Unassigned
35	vOTU35951	-4.65784	9.81380251713561e-07	6.00816	Yes	Down (Wild)	49.0219	Unassigned	Unassigned	Unassigned	Unassigned	Unassigned	Unassigned	Unassigned
36	vOTU7934	-3.89536	9.81380251713561e-07	6.00816	Yes	Down (Wild)	9.42611	Unassigned	Unassigned	Unassigned	Unassigned	Unassigned	Unassigned	Unassigned
37	vOTU4881	-3.49408	1.08107507503787e-06	5.96614	Yes	Down (Wild)	7.48674	Unassigned	Unassigned	Unassigned	Unassigned	Unassigned	Unassigned	Unassigned
38	vOTU4809	-3.40048	1.0943114527826e-06	5.96086	Yes	Down (Wild)	6.05451	Unassigned	Unassigned	Unassigned	Unassigned	Unassigned	Unassigned	Unassigned
39	vOTU19583	-2.69401	1.14862882146943e-06	5.93982	Yes	Down (Wild)	678.873	Viruses	Unclassified_R	Unclassified_K	Unclassified_P	Unclassified_C	Unclassified_O	Unclassified_F
40	vOTU33872	-2.87848	1.16744216261244e-06	5.93276	Yes	Down (Wild)	21.0039	Unassigned	Unassigned	Unassigned	Unassigned	Unassigned	Unassigned	Unassigned
41	vOTU18565	-8.21816	1.21404669205282e-06	5.91576	Yes	Down (Wild)	168.764	Unassigned	Unassigned	Unassigned	Unassigned	Unassigned	Unassigned	Unassigned
42	vOTU29388	-4.43749	1.21404669205282e-06	5.91576	Yes	Down (Wild)	11.7524	Unassigned	Unassigned	Unassigned	Unassigned	Unassigned	Unassigned	Unassigned
43	vOTU6594	-4.56114	1.21404669205282e-06	5.91576	Yes	Down (Wild)	12.855	Unassigned	Unassigned	Unassigned	Unassigned	Unassigned	Unassigned	Unassigned
44	vOTU694	-4.47891	1.21404669205282e-06	5.91576	Yes	Down (Wild)	12.1112	Unassigned	Unassigned	Unassigned	Unassigned	Unassigned	Unassigned	Unassigned
45	vOTU1865	-4.65402	1.28048578567891e-06	5.89263	Yes	Down (Wild)	24.3131	Unassigned	Unassigned	Unassigned	Unassigned	Unassigned	Unassigned	Unassigned
46	vOTU16409	-3.99315	1.29671025267945e-06	5.88716	Yes	Down (Wild)	11.572	Unassigned	Unassigned	Unassigned	Unassigned	Unassigned	Unassigned	Unassigned
47	vOTU6510	-3.66924	1.33577955240308e-06	5.87427	Yes	Down (Wild)	8.23732	Unassigned	Unassigned	Unassigned	Unassigned	Unassigned	Unassigned	Unassigned
48	vOTU15701	-3.94211	1.33849498752834e-06	5.87338	Yes	Down (Wild)	12.0277	Unassigned	Unassigned	Unassigned	Unassigned	Unassigned	Unassigned	Unassigned
49	vOTU35083	-3.53435	1.38135921508402e-06	5.85969	Yes	Down (Wild)	6.91159	Unassigned	Unassigned	Unassigned	Unassigned	Unassigned	Unassigned	Unassigned
50	vOTU6512	-4.11529	1.43389560930093e-06	5.84348	Yes	Down (Wild)	12.5215	Unassigned	Unassigned	Unassigned	Unassigned	Unassigned	Unassigned	Unassigned
51	vOTU8677	-4.73855	1.58301994685877e-06	5.80051	Yes	Down (Wild)	21.924	Unassigned	Unassigned	Unassigned	Unassigned	Unassigned	Unassigned	Unassigned
52	vOTU18577	-2.45754	1.63716161951557e-06	5.78591	Yes	Down (Wild)	10.8868	Unassigned	Unassigned	Unassigned	Unassigned	Unassigned	Unassigned	Unassigned
53	vOTU19681	-4.39029	1.67557358805948e-06	5.77584	Yes	Down (Wild)	16.0097	Unassigned	Unassigned	Unassigned	Unassigned	Unassigned	Unassigned	Unassigned
54	vOTU1894	-4.19451	1.6963294824382e-06	5.77049	Yes	Down (Wild)	20.2904	Unassigned	Unassigned	Unassigned	Unassigned	Unassigned	Unassigned	Unassigned
55	vOTU7296	-4.53415	1.74693788608575e-06	5.75772	Yes	Down (Wild)	15.5368	Unassigned	Unassigned	Unassigned	Unassigned	Unassigned	Unassigned	Unassigned
56	vOTU7936	-3.63715	1.89625652866455e-06	5.7221	Yes	Down (Wild)	8.9164	Unassigned	Unassigned	Unassigned	Unassigned	Unassigned	Unassigned	Unassigned
57	vOTU34833	-2.43947	1.98942190639784e-06	5.70127	Yes	Down (Wild)	66.2541	Unassigned	Unassigned	Unassigned	Unassigned	Unassigned	Unassigned	Unassigned
58	vOTU36443	-4.31898	2.04276693492884e-06	5.68978	Yes	Down (Wild)	21.5776	Unassigned	Unassigned	Unassigned	Unassigned	Unassigned	Unassigned	Unassigned
59	vOTU32738	-3.70187	2.11871919290742e-06	5.67393	Yes	Down (Wild)	51.5887	Unassigned	Unassigned	Unassigned	Unassigned	Unassigned	Unassigned	Unassigned
60	vOTU22648	-3.65363	2.14344107126276e-06	5.66889	Yes	Down (Wild)	6.82667	Unassigned	Unassigned	Unassigned	Unassigned	Unassigned	Unassigned	Unassigned
61	vOTU32776	-4.4211	2.14344107126276e-06	5.66889	Yes	Down (Wild)	11.9903	Unassigned	Unassigned	Unassigned	Unassigned	Unassigned	Unassigned	Unassigned
62	vOTU17567	-3.3715	2.19235597342169e-06	5.65909	Yes	Down (Wild)	14.9679	Unassigned	Unassigned	Unassigned	Unassigned	Unassigned	Unassigned	Unassigned
63	vOTU7941	-3.98008	2.19235597342169e-06	5.65909	Yes	Down (Wild)	11.3764	Unassigned	Unassigned	Unassigned	Unassigned	Unassigned	Unassigned	Unassigned
64	vOTU7263	-3.85418	2.24368735121018e-06	5.64904	Yes	Down (Wild)	25.981	Unassigned	Unassigned	Unassigned	Unassigned	Unassigned	Unassigned	Unassigned
65	vOTU1963	-4.95285	2.40387076594236e-06	5.61909	Yes	Down (Wild)	18.0514	Unassigned	Unassigned	Unassigned	Unassigned	Unassigned	Unassigned	Unassigned
66	vOTU37860	-6.02319	2.40387076594236e-06	5.61909	Yes	Down (Wild)	65.8632	Unassigned	Unassigned	Unassigned	Unassigned	Unassigned	Unassigned	Unassigned
67	vOTU4758	-3.28464	2.40387076594236e-06	5.61909	Yes	Down (Wild)	5.1441	Unassigned	Unassigned	Unassigned	Unassigned	Unassigned	Unassigned	Unassigned
68	vOTU7837	-4.01196	2.40387076594236e-06	5.61909	Yes	Down (Wild)	9.35499	Unassigned	Unassigned	Unassigned	Unassigned	Unassigned	Unassigned	Unassigned
69	vOTU7991	-3.27289	2.40387076594236e-06	5.61909	Yes	Down (Wild)	5.00411	Unassigned	Unassigned	Unassigned	Unassigned	Unassigned	Unassigned	Unassigned
70	vOTU24315	-3.90185	2.6485158912106e-06	5.577	Yes	Down (Wild)	13.4849	Unassigned	Unassigned	Unassigned	Unassigned	Unassigned	Unassigned	Unassigned
71	vOTU15290	-4.12245	2.69453357702124e-06	5.56952	Yes	Down (Wild)	10.2315	Unassigned	Unassigned	Unassigned	Unassigned	Unassigned	Unassigned	Unassigned
72	vOTU16722	-4.83143	2.69453357702124e-06	5.56952	Yes	Down (Wild)	16.6276	Unassigned	Unassigned	Unassigned	Unassigned	Unassigned	Unassigned	Unassigned
73	vOTU23874	-4.16601	2.69453357702124e-06	5.56952	Yes	Down (Wild)	11.0881	Unassigned	Unassigned	Unassigned	Unassigned	Unassigned	Unassigned	Unassigned
74	vOTU33013	-3.91727	2.69453357702124e-06	5.56952	Yes	Down (Wild)	8.67313	Unassigned	Unassigned	Unassigned	Unassigned	Unassigned	Unassigned	Unassigned
75	vOTU20929	-6.21952	2.702793656719e-06	5.56819	Yes	Down (Wild)	145.23	Unassigned	Unassigned	Unassigned	Unassigned	Unassigned	Unassigned	Unassigned
76	vOTU33828	-3.46494	2.74576925075875e-06	5.56134	Yes	Down (Wild)	9.52873	Unassigned	Unassigned	Unassigned	Unassigned	Unassigned	Unassigned	Unassigned
77	vOTU15640	-4.18822	2.74617457242512e-06	5.56127	Yes	Down (Wild)	9.79728	Unassigned	Unassigned	Unassigned	Unassigned	Unassigned	Unassigned	Unassigned
78	vOTU15755	-3.83316	2.74617457242512e-06	5.56127	Yes	Down (Wild)	7.53581	Unassigned	Unassigned	Unassigned	Unassigned	Unassigned	Unassigned	Unassigned
79	vOTU18479	-3.66954	2.74617457242512e-06	5.56127	Yes	Down (Wild)	6.66687	Unassigned	Unassigned	Unassigned	Unassigned	Unassigned	Unassigned	Unassigned
80	vOTU21310	-2.31059	2.74617457242512e-06	5.56127	Yes	Down (Wild)	2.25226	Unassigned	Unassigned	Unassigned	Unassigned	Unassigned	Unassigned	Unassigned
81	vOTU32062	-3.24186	2.74617457242512e-06	5.56127	Yes	Down (Wild)	4.81067	Unassigned	Unassigned	Unassigned	Unassigned	Unassigned	Unassigned	Unassigned
82	vOTU32769	-4.07512	2.74617457242512e-06	5.56127	Yes	Down (Wild)	9.01569	Unassigned	Unassigned	Unassigned	Unassigned	Unassigned	Unassigned	Unassigned
83	vOTU36292	-4.50458	2.74617457242512e-06	5.56127	Yes	Down (Wild)	12.3389	Unassigned	Unassigned	Unassigned	Unassigned	Unassigned	Unassigned	Unassigned
84	vOTU4225	-3.90281	2.74617457242512e-06	5.56127	Yes	Down (Wild)	7.93669	Unassigned	Unassigned	Unassigned	Unassigned	Unassigned	Unassigned	Unassigned
85	vOTU7954	-3.23608	2.74617457242512e-06	5.56127	Yes	Down (Wild)	4.78917	Unassigned	Unassigned	Unassigned	Unassigned	Unassigned	Unassigned	Unassigned
86	vOTU1778	4.55588	2.74989904546498e-06	5.56068	Yes	Up (Wild)	7.94862	Unassigned	Unassigned	Unassigned	Unassigned	Unassigned	Unassigned	Unassigned
87	vOTU180	4.05387	2.74989904546498e-06	5.56068	Yes	Up (Wild)	5.50898	Unassigned	Unassigned	Unassigned	Unassigned	Unassigned	Unassigned	Unassigned
88	vOTU805	6.47316	2.74989904546498e-06	5.56068	Yes	Up (Wild)	55.5966	Viruses	Duplodnaviria	Heunggongvirae	Uroviricota	Caudoviricetes	Unclassified_O	Unclassified_F
89	vOTU6567	-3.40968	2.8963154663947e-06	5.53815	Yes	Down (Wild)	90.2784	Unassigned	Unassigned	Unassigned	Unassigned	Unassigned	Unassigned	Unassigned
90	vOTU19429	-3.4049	3.01876334579905e-06	5.52017	Yes	Down (Wild)	5.79488	Unassigned	Unassigned	Unassigned	Unassigned	Unassigned	Unassigned	Unassigned
91	vOTU6495	-4.28617	3.01876334579905e-06	5.52017	Yes	Down (Wild)	12.2455	Unassigned	Unassigned	Unassigned	Unassigned	Unassigned	Unassigned	Unassigned
92	vOTU31776	-4.21677	3.12294995801364e-06	5.50543	Yes	Down (Wild)	68.7594	Unassigned	Unassigned	Unassigned	Unassigned	Unassigned	Unassigned	Unassigned
93	vOTU32857	-3.73247	3.19240389583664e-06	5.49588	Yes	Down (Wild)	9.51607	Unassigned	Unassigned	Unassigned	Unassigned	Unassigned	Unassigned	Unassigned
94	vOTU1101	-2.63614	3.2680979083018e-06	5.4857	Yes	Down (Wild)	7.26556	Unassigned	Unassigned	Unassigned	Unassigned	Unassigned	Unassigned	Unassigned
95	vOTU19628	-4.43967	3.29847374012068e-06	5.48169	Yes	Down (Wild)	19.0483	Unassigned	Unassigned	Unassigned	Unassigned	Unassigned	Unassigned	Unassigned
96	vOTU681	-6.12477	3.63316079270041e-06	5.43972	Yes	Down (Wild)	132.487	Unassigned	Unassigned	Unassigned	Unassigned	Unassigned	Unassigned	Unassigned
97	vOTU15252	-3.2385	3.8413753767189e-06	5.41551	Yes	Down (Wild)	11.3939	Unassigned	Unassigned	Unassigned	Unassigned	Unassigned	Unassigned	Unassigned
98	vOTU8589	-4.46956	4.20282139662287e-06	5.37646	Yes	Down (Wild)	16.335	Unassigned	Unassigned	Unassigned	Unassigned	Unassigned	Unassigned	Unassigned
99	vOTU3251	-4.24021	4.2315948099653e-06	5.3735	Yes	Down (Wild)	28.0731	Unassigned	Unassigned	Unassigned	Unassigned	Unassigned	Unassigned	Unassigned
100	vOTU19518	-4.15522	4.53689283839336e-06	5.34324	Yes	Down (Wild)	11.1564	Unassigned	Unassigned	Unassigned	Unassigned	Unassigned	Unassigned	Unassigned
